# Supplementary material for: An exceptional series of phase transitions in hydrophobic amino acids with linear side chains
Source: IUCrJ. 2016 Aug 9;3(Pt 5):341–53. doi: 10.1107/S2052252516010472 (PMC5391856; doi:10.1107/S2052252516010472)
Supplement: Supplementary file 1 [file m-03-00341-sup1.cif]

 
data_Abu190
_database_code_depnum_ccdc_archive 'CCDC 1472679'
#==============================================================================

# PROCESSING SUMMARY (IUCr Office Use Only)

_journal_date_recd_electronic      2016-06-01
_journal_date_to_coeditor         ?
_journal_date_from_coeditor       ?
_journal_date_accepted     ?
_journal_date_printers_first      ?
_journal_date_printers_final      ?
_journal_date_proofs_out          ?
_journal_date_proofs_in           ?
_journal_coeditor_name            ?
_journal_coeditor_code      ED5010
_journal_coeditor_notes
; ?
;
_journal_paper_category      FA
_journal_techeditor_code      ?
_iucr_compatibility_tag          ACTA95
_journal_techeditor_notes  
;
;
_journal_coden_ASTM               ?
_journal_name_full                ?
_journal_year                     ?
_journal_volume                   ?
_journal_issue                    ?
_journal_page_first               ?
_journal_page_last                ?
_journal_suppl_publ_number        ?
_journal_suppl_publ_pages         ?

#==============================================================================

 
_audit_creation_method            SHELXL-2013
_chemical_name_systematic
;
 S-2-aminobutanoic acid
;
_chemical_name_common             'L-aminobutanoic acid'
_chemical_melting_point           ?
_chemical_formula_moiety          
 'C4 H9 N O2' 
_chemical_formula_sum
 'C4 H9 N O2' 
_chemical_formula_weight          103.12

loop_
 _atom_type_symbol
 _atom_type_description
 _atom_type_scat_dispersion_real
 _atom_type_scat_dispersion_imag
 _atom_type_scat_source
 'C'  'C'   0.0033   0.0016
 'International Tables Vol C Tables 4.2.6.8 and 6.1.1.4'
 'H'  'H'   0.0000   0.0000
 'International Tables Vol C Tables 4.2.6.8 and 6.1.1.4'
 'N'  'N'   0.0061   0.0033
 'International Tables Vol C Tables 4.2.6.8 and 6.1.1.4'
 'O'  'O'   0.0106   0.0060
 'International Tables Vol C Tables 4.2.6.8 and 6.1.1.4'
 
_space_group_crystal_system       monoclinic
_space_group_IT_number            5
_space_group_name_H-M_alt         'I 2'
_space_group_name_Hall            'I 2y'
 
_shelx_space_group_comment
;
The symmetry employed for this shelxl refinement is uniquely defined
by the following loop, which should always be used as a source of
symmetry information in preference to the above space-group names.
They are only intended as comments.
;
 
loop_
 _space_group_symop_operation_xyz
 'x, y, z'
 '-x, y, -z'
 'x+1/2, y+1/2, z+1/2'
 '-x+1/2, y+1/2, -z+1/2'
 
_cell_length_a                    9.6246(7)
_cell_length_b                    5.2079(4)
_cell_length_c                    43.103(3)
_cell_angle_alpha                 90
_cell_angle_beta                  100.201(2)
_cell_angle_gamma                 90
_cell_volume                      2126.4(3)
_cell_formula_units_Z             16
_cell_measurement_temperature     190(2)
_cell_measurement_reflns_used     7523 
_cell_measurement_theta_min       2.28 
_cell_measurement_theta_max       30.46 
 
_exptl_crystal_description        plate 
_exptl_crystal_colour             colourless 
_exptl_crystal_density_meas       ? 
_exptl_crystal_density_method     ?              
_exptl_crystal_density_diffrn     1.288          
_exptl_crystal_F_000              896
_exptl_transmission_factor_min    ?                                             
_exptl_transmission_factor_max    ?                                             
_exptl_crystal_size_max           0.85 
_exptl_crystal_size_mid           0.78
_exptl_crystal_size_min           0.06
_exptl_absorpt_coefficient_mu     0.102
_exptl_absorpt_correction_type    multi-scan
_exptl_absorpt_correction_T_min   0.705
_exptl_absorpt_correction_T_max   1.000
_exptl_absorpt_process_details    'SADABS (Bruker, 2014)'
 
_diffrn_ambient_temperature       190(2)
_diffrn_radiation_wavelength      0.71073
_diffrn_radiation_type            MoK\a
_diffrn_radiation_source          'fine-focus sealed tube' 
_diffrn_radiation_monochromator   graphite 
_diffrn_measurement_method        
'Sets of exposures each taken over 0.5\% \w rotation' 
_diffrn_measurement_device_type   
'Bruker D8 Vantage single crystal CCD'  
_diffrn_detector_area_resol_mean  8.3 
_diffrn_reflns_number             14739
_diffrn_reflns_av_unetI/netI      0.0398
_diffrn_reflns_av_R_equivalents   0.0400
_diffrn_reflns_limit_h_min        -12
_diffrn_reflns_limit_h_max        11
_diffrn_reflns_limit_k_min        -6
_diffrn_reflns_limit_k_max        6
_diffrn_reflns_limit_l_min        -57
_diffrn_reflns_limit_l_max        57
_diffrn_reflns_theta_min          0.960
_diffrn_reflns_theta_max          28.278
_diffrn_reflns_theta_full         25.242
_diffrn_measured_fraction_theta_max   0.997
_diffrn_measured_fraction_theta_full  0.995
_diffrn_reflns_Laue_measured_fraction_max    0.997
_diffrn_reflns_Laue_measured_fraction_full   0.995
_diffrn_reflns_point_group_measured_fraction_max   0.998
_diffrn_reflns_point_group_measured_fraction_full  0.997
_reflns_number_total              5251
_reflns_number_gt                 4591
_reflns_threshold_expression      'I > 2\s(I)'
_reflns_Friedel_coverage          0.808
_reflns_Friedel_fraction_max      1.000
_reflns_Friedel_fraction_full     1.000
 
_reflns_special_details
;
 Reflections were merged by SHELXL according to the crystal
 class for the calculation of statistics and refinement.
 
 _reflns_Friedel_fraction is defined as the number of unique
 Friedel pairs measured divided by the number that would be
 possible theoretically, ignoring centric projections and
 systematic absences.
;
 
_computing_data_collection        'APEX2 (Bruker, 2014)' 
_computing_cell_refinement        'APEX2 (Bruker, 2014)' 
_computing_data_reduction         'APEX2 (Bruker, 2014)' 
_computing_structure_solution     'SHELXT (Sheldrick, 2015a)' 
_computing_structure_refinement   'SHELXL (Sheldrick, 2015b)'
_computing_molecular_graphics     'MERCURY (Macrae et al., 2008)'
_computing_publication_material   'SHELXL (Sheldrick, 2015b)' 
 
_refine_special_details
;
Disorder over a major and a minor positions for the 
side chain of molecule B.
;
_refine_ls_structure_factor_coef  Fsqd
_refine_ls_matrix_type            full
_refine_ls_weighting_scheme       calc
_refine_ls_weighting_details
;
 w=1/[\s^2^(Fo^2^)+(0.0479P)^2^+0.6963P]
 where P=(Fo^2^+2Fc^2^)/3
;
_atom_sites_solution_primary      direct
_atom_sites_solution_secondary    difmap
_atom_sites_solution_hydrogens    geom
_refine_ls_hydrogen_treatment     constr
_refine_ls_extinction_method      none
_refine_ls_extinction_coef        .
_chemical_absolute_configuration  rm
_refine_ls_number_reflns          5251
_refine_ls_number_parameters      266
_refine_ls_number_restraints      2
_refine_ls_R_factor_all           0.0475
_refine_ls_R_factor_gt            0.0390
_refine_ls_wR_factor_ref          0.1050
_refine_ls_wR_factor_gt           0.1010
_refine_ls_goodness_of_fit_ref    1.065
_refine_ls_restrained_S_all       1.065
_refine_ls_shift/su_max           0.008
_refine_ls_shift/su_mean          0.000

loop_
 _atom_site_label
 _atom_site_type_symbol
 _atom_site_fract_x
 _atom_site_fract_y
 _atom_site_fract_z
 _atom_site_U_iso_or_equiv
 _atom_site_adp_type
 _atom_site_occupancy
 _atom_site_site_symmetry_order  
 _atom_site_calc_flag
 _atom_site_refinement_flags_posn
 _atom_site_refinement_flags_adp
 _atom_site_refinement_flags_occupancy
 _atom_site_disorder_assembly
 _atom_site_disorder_group
O1A O -0.08739(15) 0.7771(3) 0.03202(3) 0.0226(3) Uani 1 1 d . . . . .
O2A O 0.00259(17) 0.3883(3) 0.04250(4) 0.0333(4) Uani 1 1 d . . . . .
N1A N 0.16464(17) 0.9821(3) 0.02784(4) 0.0210(4) Uani 1 1 d . . . . .
H1A H 0.1325 0.9484 0.0071 0.031 Uiso 1 1 calc R U . . .
H2A H 0.2543 1.0440 0.0303 0.031 Uiso 1 1 calc R U . . .
H3A H 0.1078 1.1009 0.0347 0.031 Uiso 1 1 calc R U . . .
C1A C 0.0144(2) 0.6244(4) 0.03933(5) 0.0203(4) Uani 1 1 d . . . . .
C2A C 0.1634(2) 0.7419(4) 0.04641(5) 0.0215(4) Uani 1 1 d . . . . .
H21A H 0.2324 0.6175 0.0401 0.026 Uiso 1 1 calc R U . . .
C3A C 0.2065(3) 0.8043(6) 0.08127(5) 0.0328(5) Uani 1 1 d . . . . .
H31A H 0.2958 0.9029 0.0844 0.039 Uiso 1 1 calc R U . . .
H32A H 0.1332 0.9151 0.0878 0.039 Uiso 1 1 calc R U . . .
C4A C 0.2264(3) 0.5697(7) 0.10213(6) 0.0522(8) Uani 1 1 d . . . . .
H41A H 0.2540 0.6228 0.1242 0.078 Uiso 1 1 calc R U . . .
H42A H 0.3005 0.4609 0.0962 0.078 Uiso 1 1 calc R U . . .
H43A H 0.1378 0.4730 0.0996 0.078 Uiso 1 1 calc R U . . .
O1B O 0.40893(14) 0.2813(3) 0.02809(3) 0.0229(3) Uani 1 1 d . . . . .
O2B O 0.50248(18) -0.0843(3) 0.04826(5) 0.0377(4) Uani 1 1 d . . . . .
N1B N 0.66038(17) 0.5104(3) 0.03126(4) 0.0180(3) Uani 1 1 d . . . . .
H1B H 0.6310 0.4691 0.0106 0.027 Uiso 1 1 calc R U . A 1
H2B H 0.7509 0.5686 0.0341 0.027 Uiso 1 1 calc R U . A 1
H3B H 0.6035 0.6351 0.0369 0.027 Uiso 1 1 calc R U . A 1
C1B C 0.5107(2) 0.1457(4) 0.04109(5) 0.0198(4) Uani 1 1 d . . . . .
C21B C 0.6533(2) 0.2787(4) 0.05114(5) 0.0225(4) Uani 0.900(6) 1 d . . P B 1
H21B H 0.7314 0.1578 0.0487 0.027 Uiso 0.900(6) 1 calc R U P B 1
C31B C 0.6657(3) 0.3566(7) 0.08612(7) 0.0297(7) Uani 0.900(6) 1 d . . P B 1
H31B H 0.5826 0.4621 0.0885 0.036 Uiso 0.900(6) 1 calc R U P B 1
H32B H 0.6633 0.1994 0.0989 0.036 Uiso 0.900(6) 1 calc R U P B 1
C41B C 0.7989(3) 0.5065(7) 0.09907(6) 0.0381(8) Uani 0.900(6) 1 d . . P B 1
H41B H 0.7996 0.5490 0.1212 0.057 Uiso 0.900(6) 1 calc R U P B 1
H42B H 0.8011 0.6651 0.0869 0.057 Uiso 0.900(6) 1 calc R U P B 1
H43B H 0.8819 0.4020 0.0974 0.057 Uiso 0.900(6) 1 calc R U P B 1
C22B C 0.6533(2) 0.2787(4) 0.05114(5) 0.0225(4) Uani 0.100(6) 1 d . . P B 2
H22B H 0.7087 0.1628 0.0394 0.027 Uiso 0.100(6) 1 calc R U P B 2
C32B C 0.739(3) 0.262(5) 0.0789(5) 0.031(6) Uiso 0.100(6) 1 d D . P B 2
H33B H 0.8357 0.3204 0.0778 0.037 Uiso 0.100(6) 1 calc R U P B 2
H34B H 0.7419 0.0861 0.0876 0.037 Uiso 0.100(6) 1 calc R U P B 2
C42B C 0.667(4) 0.437(7) 0.0962(8) 0.049(11) Uiso 0.100(6) 1 d D . P B 2
H44B H 0.7179 0.4485 0.1180 0.074 Uiso 0.100(6) 1 calc R U P B 2
H45B H 0.5708 0.3758 0.0962 0.074 Uiso 0.100(6) 1 calc R U P B 2
H46B H 0.6634 0.6074 0.0864 0.074 Uiso 0.100(6) 1 calc R U P B 2
O1C O -0.13674(14) 0.1460(3) 0.21912(3) 0.0213(3) Uani 1 1 d . . . . .
O2C O -0.07453(17) 0.5180(3) 0.20097(4) 0.0338(4) Uani 1 1 d . . . . .
N1C N 0.11304(17) -0.0753(3) 0.22038(4) 0.0189(4) Uani 1 1 d . . . . .
H1C H 0.0425 -0.1841 0.2119 0.028 Uiso 1 1 calc R U . . .
H2C H 0.1121 -0.0549 0.2413 0.028 Uiso 1 1 calc R U . . .
H3C H 0.1976 -0.1418 0.2178 0.028 Uiso 1 1 calc R U . . .
C1C C -0.0507(2) 0.2906(4) 0.20881(5) 0.0191(4) Uani 1 1 d . . . . .
C2C C 0.0916(2) 0.1784(4) 0.20429(5) 0.0200(4) Uani 1 1 d . . . . .
H21C H 0.1679 0.2969 0.2145 0.024 Uiso 1 1 calc R U . . .
C3C C 0.1013(2) 0.1563(5) 0.16955(5) 0.0326(5) Uani 1 1 d . . . . .
H31C H 0.1937 0.0798 0.1678 0.039 Uiso 1 1 calc R U . . .
H32C H 0.0982 0.3310 0.1604 0.039 Uiso 1 1 calc R U . . .
C4C C -0.0150(3) -0.0043(7) 0.15021(5) 0.0449(7) Uani 1 1 d . . . . .
H41C H -0.0015 -0.0092 0.1282 0.067 Uiso 1 1 calc R U . . .
H42C H -0.1071 0.0721 0.1513 0.067 Uiso 1 1 calc R U . . .
H43C H -0.0114 -0.1794 0.1587 0.067 Uiso 1 1 calc R U . . .
O1D O 0.36159(14) 0.6478(3) 0.21905(3) 0.0214(3) Uani 1 1 d . . . . .
O2D O 0.43449(17) 1.0420(3) 0.21169(5) 0.0351(4) Uani 1 1 d . . . . .
N1D N 0.62037(17) 0.4489(3) 0.22061(4) 0.0188(4) Uani 1 1 d . . . . .
H1D H 0.5512 0.3319 0.2140 0.028 Uiso 1 1 calc R U . . .
H2D H 0.6268 0.4759 0.2417 0.028 Uiso 1 1 calc R U . . .
H3D H 0.7042 0.3884 0.2167 0.028 Uiso 1 1 calc R U . . .
C1D C 0.4510(2) 0.8060(4) 0.21241(5) 0.0186(4) Uani 1 1 d . . . . .
C2D C 0.5857(2) 0.6948(4) 0.20344(5) 0.0182(4) Uani 1 1 d . . . . .
H21D H 0.6650 0.8188 0.2097 0.022 Uiso 1 1 calc R U . . .
C3D C 0.5681(2) 0.6438(5) 0.16795(5) 0.0270(5) Uani 1 1 d . . . . .
H31D H 0.6528 0.5528 0.1636 0.032 Uiso 1 1 calc R U . . .
H32D H 0.4857 0.5297 0.1615 0.032 Uiso 1 1 calc R U . . .
C4D C 0.5472(3) 0.8872(6) 0.14826(6) 0.0409(6) Uani 1 1 d . . . . .
H41D H 0.5365 0.8427 0.1259 0.061 Uiso 1 1 calc R U . . .
H42D H 0.6293 0.9995 0.1541 0.061 Uiso 1 1 calc R U . . .
H43D H 0.4622 0.9765 0.1521 0.061 Uiso 1 1 calc R U . . .
 
loop_
 _atom_site_aniso_label
 _atom_site_aniso_U_11
 _atom_site_aniso_U_22
 _atom_site_aniso_U_33
 _atom_site_aniso_U_23
 _atom_site_aniso_U_13
 _atom_site_aniso_U_12
O1A 0.0133(7) 0.0233(8) 0.0311(8) 0.0052(7) 0.0044(6) -0.0038(6)
O2A 0.0247(8) 0.0194(8) 0.0581(11) 0.0021(8) 0.0134(8) -0.0032(7)
N1A 0.0147(8) 0.0219(9) 0.0278(9) -0.0050(7) 0.0075(6) -0.0076(7)
C1A 0.0162(9) 0.0211(10) 0.0248(10) 0.0001(8) 0.0068(8) -0.0037(8)
C2A 0.0141(9) 0.0224(11) 0.0290(10) -0.0016(8) 0.0070(8) -0.0015(8)
C3A 0.0229(11) 0.0472(15) 0.0273(11) -0.0022(11) 0.0021(9) -0.0085(11)
C4A 0.0393(15) 0.072(2) 0.0398(14) 0.0198(15) -0.0071(12) -0.0116(15)
O1B 0.0133(7) 0.0236(8) 0.0312(8) 0.0042(7) 0.0026(6) -0.0045(6)
O2B 0.0255(9) 0.0162(8) 0.0753(13) 0.0068(9) 0.0195(8) -0.0023(7)
N1B 0.0116(7) 0.0185(8) 0.0239(8) 0.0002(7) 0.0035(6) -0.0046(7)
C1B 0.0155(9) 0.0156(9) 0.0303(10) -0.0010(8) 0.0100(8) -0.0029(8)
C21B 0.0145(9) 0.0197(10) 0.0328(11) 0.0074(9) 0.0028(8) -0.0020(8)
C31B 0.0258(14) 0.0397(17) 0.0244(13) 0.0034(13) 0.0062(11) -0.0053(12)
C41B 0.0327(15) 0.0584(19) 0.0222(12) -0.0048(13) 0.0022(10) -0.0138(15)
C22B 0.0145(9) 0.0197(10) 0.0328(11) 0.0074(9) 0.0028(8) -0.0020(8)
O1C 0.0149(7) 0.0221(7) 0.0287(7) 0.0024(6) 0.0085(5) 0.0034(6)
O2C 0.0236(8) 0.0174(8) 0.0600(11) 0.0080(9) 0.0060(7) 0.0058(7)
N1C 0.0137(8) 0.0190(9) 0.0252(8) -0.0010(7) 0.0064(6) 0.0047(7)
C1C 0.0150(9) 0.0175(10) 0.0248(10) -0.0019(8) 0.0031(7) 0.0024(8)
C2C 0.0129(9) 0.0170(10) 0.0309(11) 0.0009(8) 0.0063(8) 0.0006(8)
C3C 0.0281(12) 0.0385(13) 0.0353(12) 0.0077(11) 0.0175(10) 0.0058(11)
C4C 0.0590(18) 0.0530(16) 0.0236(11) -0.0018(12) 0.0094(11) 0.0037(15)
O1D 0.0137(7) 0.0185(7) 0.0339(8) 0.0037(6) 0.0095(6) 0.0029(6)
O2D 0.0245(8) 0.0151(8) 0.0687(12) 0.0039(8) 0.0163(8) 0.0041(7)
N1D 0.0137(8) 0.0193(9) 0.0240(8) -0.0038(7) 0.0046(6) 0.0047(7)
C1D 0.0137(9) 0.0162(10) 0.0261(10) -0.0002(8) 0.0043(7) 0.0032(8)
C2D 0.0131(9) 0.0162(10) 0.0264(10) -0.0008(8) 0.0064(7) 0.0000(7)
C3D 0.0277(12) 0.0293(11) 0.0255(10) -0.0026(10) 0.0087(8) 0.0013(10)
C4D 0.0487(16) 0.0424(15) 0.0330(12) 0.0100(12) 0.0109(11) -0.0027(13)
 
_geom_special_details
;
 All esds (except the esd in the dihedral angle between two l.s. planes)
 are estimated using the full covariance matrix.  The cell esds are taken
 into account individually in the estimation of esds in distances, angles
 and torsion angles; correlations between esds in cell parameters are only
 used when they are defined by crystal symmetry.  An approximate (isotropic)
 treatment of cell esds is used for estimating esds involving l.s. planes.
;
 
loop_
 _geom_bond_atom_site_label_1
 _geom_bond_atom_site_label_2
 _geom_bond_distance
 _geom_bond_site_symmetry_2
 _geom_bond_publ_flag
O1A C1A 1.258(3) . ?
O2A C1A 1.245(3) . ?
N1A C2A 1.486(3) . ?
N1A H1A 0.9100 . ?
N1A H2A 0.9100 . ?
N1A H3A 0.9100 . ?
C1A C2A 1.539(3) . ?
C2A C3A 1.521(3) . ?
C2A H21A 1.0000 . ?
C3A C4A 1.509(4) . ?
C3A H31A 0.9900 . ?
C3A H32A 0.9900 . ?
C4A H41A 0.9800 . ?
C4A H42A 0.9800 . ?
C4A H43A 0.9800 . ?
O1B C1B 1.256(3) . ?
O2B C1B 1.243(3) . ?
N1B C21B 1.488(3) . ?
N1B H1B 0.9100 . ?
N1B H2B 0.9100 . ?
N1B H3B 0.9100 . ?
C1B C21B 1.530(3) . ?
C21B C31B 1.546(4) . ?
C21B H21B 1.0000 . ?
C31B C41B 1.520(4) . ?
C31B H31B 0.9900 . ?
C31B H32B 0.9900 . ?
C41B H41B 0.9800 . ?
C41B H42B 0.9800 . ?
C41B H43B 0.9800 . ?
C32B C42B 1.43(4) . ?
C32B H33B 0.9900 . ?
C32B H34B 0.9900 . ?
C42B H44B 0.9800 . ?
C42B H45B 0.9800 . ?
C42B H46B 0.9800 . ?
O1C C1C 1.257(2) . ?
O2C C1C 1.242(3) . ?
N1C C2C 1.489(3) . ?
N1C H1C 0.9100 . ?
N1C H2C 0.9100 . ?
N1C H3C 0.9100 . ?
C1C C2C 1.533(3) . ?
C2C C3C 1.521(3) . ?
C2C H21C 1.0000 . ?
C3C C4C 1.522(4) . ?
C3C H31C 0.9900 . ?
C3C H32C 0.9900 . ?
C4C H41C 0.9800 . ?
C4C H42C 0.9800 . ?
C4C H43C 0.9800 . ?
O1D C1D 1.260(2) . ?
O2D C1D 1.239(3) . ?
N1D C2D 1.487(3) . ?
N1D H1D 0.9100 . ?
N1D H2D 0.9100 . ?
N1D H3D 0.9100 . ?
C1D C2D 1.530(3) . ?
C2D C3D 1.532(3) . ?
C2D H21D 1.0000 . ?
C3D C4D 1.519(3) . ?
C3D H31D 0.9900 . ?
C3D H32D 0.9900 . ?
C4D H41D 0.9800 . ?
C4D H42D 0.9800 . ?
C4D H43D 0.9800 . ?
 
loop_
 _geom_angle_atom_site_label_1
 _geom_angle_atom_site_label_2
 _geom_angle_atom_site_label_3
 _geom_angle
 _geom_angle_site_symmetry_1
 _geom_angle_site_symmetry_3
 _geom_angle_publ_flag
C2A N1A H1A 109.5 . . ?
C2A N1A H2A 109.5 . . ?
H1A N1A H2A 109.5 . . ?
C2A N1A H3A 109.5 . . ?
H1A N1A H3A 109.5 . . ?
H2A N1A H3A 109.5 . . ?
O2A C1A O1A 124.8(2) . . ?
O2A C1A C2A 118.1(2) . . ?
O1A C1A C2A 117.08(19) . . ?
N1A C2A C3A 108.99(18) . . ?
N1A C2A C1A 108.90(17) . . ?
C3A C2A C1A 111.25(17) . . ?
N1A C2A H21A 109.2 . . ?
C3A C2A H21A 109.2 . . ?
C1A C2A H21A 109.2 . . ?
C4A C3A C2A 113.5(2) . . ?
C4A C3A H31A 108.9 . . ?
C2A C3A H31A 108.9 . . ?
C4A C3A H32A 108.9 . . ?
C2A C3A H32A 108.9 . . ?
H31A C3A H32A 107.7 . . ?
C3A C4A H41A 109.5 . . ?
C3A C4A H42A 109.5 . . ?
H41A C4A H42A 109.5 . . ?
C3A C4A H43A 109.5 . . ?
H41A C4A H43A 109.5 . . ?
H42A C4A H43A 109.5 . . ?
C21B N1B H1B 109.5 . . ?
C21B N1B H2B 109.5 . . ?
H1B N1B H2B 109.5 . . ?
C21B N1B H3B 109.5 . . ?
H1B N1B H3B 109.5 . . ?
H2B N1B H3B 109.5 . . ?
O2B C1B O1B 125.0(2) . . ?
O2B C1B C21B 117.4(2) . . ?
O1B C1B C21B 117.48(19) . . ?
N1B C21B C1B 109.53(16) . . ?
N1B C21B C31B 110.21(19) . . ?
C1B C21B C31B 107.78(18) . . ?
N1B C21B H21B 109.8 . . ?
C1B C21B H21B 109.8 . . ?
C31B C21B H21B 109.8 . . ?
C41B C31B C21B 114.0(2) . . ?
C41B C31B H31B 108.7 . . ?
C21B C31B H31B 108.7 . . ?
C41B C31B H32B 108.7 . . ?
C21B C31B H32B 108.7 . . ?
H31B C31B H32B 107.6 . . ?
C31B C41B H41B 109.5 . . ?
C31B C41B H42B 109.5 . . ?
H41B C41B H42B 109.5 . . ?
C31B C41B H43B 109.5 . . ?
H41B C41B H43B 109.5 . . ?
H42B C41B H43B 109.5 . . ?
C42B C32B H33B 112.0 . . ?
C42B C32B H34B 112.0 . . ?
H33B C32B H34B 109.7 . . ?
C32B C42B H44B 109.5 . . ?
C32B C42B H45B 109.5 . . ?
H44B C42B H45B 109.5 . . ?
C32B C42B H46B 109.5 . . ?
H44B C42B H46B 109.5 . . ?
H45B C42B H46B 109.5 . . ?
C2C N1C H1C 109.5 . . ?
C2C N1C H2C 109.5 . . ?
H1C N1C H2C 109.5 . . ?
C2C N1C H3C 109.5 . . ?
H1C N1C H3C 109.5 . . ?
H2C N1C H3C 109.5 . . ?
O2C C1C O1C 124.47(19) . . ?
O2C C1C C2C 117.08(19) . . ?
O1C C1C C2C 118.40(18) . . ?
N1C C2C C3C 111.33(18) . . ?
N1C C2C C1C 109.41(16) . . ?
C3C C2C C1C 111.44(17) . . ?
N1C C2C H21C 108.2 . . ?
C3C C2C H21C 108.2 . . ?
C1C C2C H21C 108.2 . . ?
C2C C3C C4C 114.42(19) . . ?
C2C C3C H31C 108.7 . . ?
C4C C3C H31C 108.7 . . ?
C2C C3C H32C 108.7 . . ?
C4C C3C H32C 108.7 . . ?
H31C C3C H32C 107.6 . . ?
C3C C4C H41C 109.5 . . ?
C3C C4C H42C 109.5 . . ?
H41C C4C H42C 109.5 . . ?
C3C C4C H43C 109.5 . . ?
H41C C4C H43C 109.5 . . ?
H42C C4C H43C 109.5 . . ?
C2D N1D H1D 109.5 . . ?
C2D N1D H2D 109.5 . . ?
H1D N1D H2D 109.5 . . ?
C2D N1D H3D 109.5 . . ?
H1D N1D H3D 109.5 . . ?
H2D N1D H3D 109.5 . . ?
O2D C1D O1D 124.33(19) . . ?
O2D C1D C2D 118.67(18) . . ?
O1D C1D C2D 116.95(17) . . ?
N1D C2D C1D 108.99(15) . . ?
N1D C2D C3D 108.85(17) . . ?
C1D C2D C3D 111.63(17) . . ?
N1D C2D H21D 109.1 . . ?
C1D C2D H21D 109.1 . . ?
C3D C2D H21D 109.1 . . ?
C4D C3D C2D 113.18(19) . . ?
C4D C3D H31D 108.9 . . ?
C2D C3D H31D 108.9 . . ?
C4D C3D H32D 108.9 . . ?
C2D C3D H32D 108.9 . . ?
H31D C3D H32D 107.8 . . ?
C3D C4D H41D 109.5 . . ?
C3D C4D H42D 109.5 . . ?
H41D C4D H42D 109.5 . . ?
C3D C4D H43D 109.5 . . ?
H41D C4D H43D 109.5 . . ?
H42D C4D H43D 109.5 . . ?
 
loop_
 _geom_torsion_atom_site_label_1
 _geom_torsion_atom_site_label_2
 _geom_torsion_atom_site_label_3
 _geom_torsion_atom_site_label_4
 _geom_torsion
 _geom_torsion_site_symmetry_1
 _geom_torsion_site_symmetry_2
 _geom_torsion_site_symmetry_3
 _geom_torsion_site_symmetry_4
 _geom_torsion_publ_flag
O2A C1A C2A N1A 153.61(19) . . . . ?
O1A C1A C2A N1A -29.4(2) . . . . ?
O2A C1A C2A C3A -86.2(3) . . . . ?
O1A C1A C2A C3A 90.8(2) . . . . ?
N1A C2A C3A C4A -172.8(2) . . . . ?
C1A C2A C3A C4A 67.1(3) . . . . ?
O2B C1B C21B N1B 159.12(19) . . . . ?
O1B C1B C21B N1B -25.4(3) . . . . ?
O2B C1B C21B C31B -81.0(3) . . . . ?
O1B C1B C21B C31B 94.5(2) . . . . ?
N1B C21B C31B C41B -57.0(3) . . . . ?
C1B C21B C31B C41B -176.5(2) . . . . ?
O2C C1C C2C N1C 169.27(18) . . . . ?
O1C C1C C2C N1C -13.0(2) . . . . ?
O2C C1C C2C C3C -67.2(3) . . . . ?
O1C C1C C2C C3C 110.6(2) . . . . ?
N1C C2C C3C C4C 65.2(3) . . . . ?
C1C C2C C3C C4C -57.2(3) . . . . ?
O2D C1D C2D N1D 151.2(2) . . . . ?
O1D C1D C2D N1D -31.2(2) . . . . ?
O2D C1D C2D C3D -88.5(2) . . . . ?
O1D C1D C2D C3D 89.1(2) . . . . ?
N1D C2D C3D C4D -174.11(18) . . . . ?
C1D C2D C3D C4D 65.5(2) . . . . ?
 
loop_
 _geom_hbond_atom_site_label_D 
 _geom_hbond_atom_site_label_H 
 _geom_hbond_atom_site_label_A 
 _geom_hbond_distance_DH 
 _geom_hbond_distance_HA 
 _geom_hbond_distance_DA 
 _geom_hbond_angle_DHA 
 _geom_hbond_site_symmetry_A 
N1A H1A O1A  0.91 1.89 2.770(2) 162.3 2
N1A H2A O1B  0.91 1.95 2.819(2) 159.3 1_565
N1A H2A O2B  0.91 2.47 3.233(2) 141.8 1_565
N1A H3A O2A  0.91 1.87 2.767(2) 168.1 1_565
N1B H1B O1B  0.91 1.91 2.794(2) 162.3 2_655
N1B H2B O1A  0.91 1.91 2.792(2) 161.9 1_655
N1B H2B O2A  0.91 2.56 3.305(2) 139.1 1_655
N1B H3B O2B  0.91 1.87 2.775(2) 173.9 1_565
N1C H1C O2C  0.91 1.93 2.812(2) 164.2 1_545
N1C H2C O1D  0.91 1.99 2.829(2) 153.2 4_545
N1C H3C O1D  0.91 1.91 2.802(2) 164.9 1_545
N1C H3C O2D  0.91 2.53 3.240(2) 135.4 1_545
N1D H1D O2D  0.91 1.87 2.756(2) 162.6 1_545
N1D H2D O1C  0.91 1.90 2.772(2) 161.0 4
N1D H3D O1C  0.91 1.97 2.830(2) 156.5 1_655
N1D H3D O2C  0.91 2.44 3.217(2) 143.3 1_655
 
_refine_diff_density_max    0.184
_refine_diff_density_min   -0.185
_refine_diff_density_rms    0.043

_shelxl_version_number 2013-2

_shelx_res_file
;
TITL abu190_a.res in I2

REM SHELXT solution in I2
REM R1 0.135,  Rweak 0.014,  Alpha 0.003,  Orientation as input
REM Flack x =  0.085 ( 0.361 ) from Parsons' quotients
REM Formula found by SHELXT:  C16 O12

CELL  0.71073   9.6246   5.2079  43.1033   90.000  100.201   90.000
ZERR   16.000   0.0007   0.0004   0.0032    0.000    0.002    0.000
LATT -2
SYMM -X, Y, -Z
SFAC C H N O
UNIT 64 144 16 32
TEMP -83.150
LIST 4

L.S. 10

ACTA
BOND $H
CONF

SHEL 100.0 0.75

EXYZ C21B C22B
EADP C21B C22B
DFIX 1.51 0.1 C32B C42B

FMAP 2
PLAN 5

EQIV $1 -X, Y, -Z
EQIV $2 X, 1+Y, Z
EQIV $3 1-X, Y, -Z
EQIV $4 1+X, Y, Z
EQIV $5 X, -1+Y, Z
EQIV $6 0.5-X, -0.5+Y, 0.5-Z
EQIV $7 0.5-X, 0.5+Y, 0.5-Z

HTAB N1A O1A_$1
HTAB N1A O1B_$2
HTAB N1A O2B_$2
HTAB N1A O2A_$2

HTAB N1B O1B_$3
HTAB N1B O1A_$4
HTAB N1B O2A_$4
HTAB N1B O2B_$2

HTAB N1C O2C_$5
HTAB N1C O1D_$6
HTAB N1C O1D_$5
HTAB N1C O2D_$5

HTAB N1D O2D_$5
HTAB N1D O1C_$7
HTAB N1D O1C_$4
HTAB N1D O2C_$4

RTAB TORS N1B C22B C32B C42B

WGHT    0.047900    0.696300
FVAR       0.31553   0.89964
MOLE 1
O1A   4   -0.087390    0.777123    0.032023    11.00000    0.01333    0.02335 =
         0.03115    0.00521    0.00436   -0.00379
O2A   4    0.002594    0.388305    0.042500    11.00000    0.02467    0.01936 =
         0.05813    0.00215    0.01341   -0.00323
N1A   3    0.164637    0.982120    0.027837    11.00000    0.01466    0.02189 =
         0.02780   -0.00495    0.00749   -0.00764
AFIX 137
H1A   2    0.132494    0.948433    0.007091    11.00000   -1.50000
H2A   2    0.254339    1.044023    0.030300    11.00000   -1.50000
H3A   2    0.107846    1.100949    0.034746    11.00000   -1.50000
AFIX   0
C1A   1    0.014390    0.624431    0.039330    11.00000    0.01619    0.02106 =
         0.02481    0.00008    0.00683   -0.00370
C2A   1    0.163383    0.741928    0.046414    11.00000    0.01413    0.02237 =
         0.02902   -0.00165    0.00700   -0.00151
AFIX  13
H21A  2    0.232449    0.617519    0.040094    11.00000   -1.20000
AFIX   0
C3A   1    0.206485    0.804323    0.081270    11.00000    0.02292    0.04720 =
         0.02731   -0.00217    0.00207   -0.00854
AFIX  23
H31A  2    0.295815    0.902939    0.084388    11.00000   -1.20000
H32A  2    0.133249    0.915055    0.087834    11.00000   -1.20000
AFIX   0
C4A   1    0.226447    0.569714    0.102133    11.00000    0.03927    0.07242 =
         0.03976    0.01981   -0.00712   -0.01164
AFIX  33
H41A  2    0.253999    0.622815    0.124177    11.00000   -1.50000
H42A  2    0.300509    0.460921    0.096160    11.00000   -1.50000
H43A  2    0.137796    0.473047    0.099609    11.00000   -1.50000
AFIX   0

MOLE 2
O1B   4    0.408930    0.281294    0.028094    11.00000    0.01334    0.02356 =
         0.03121    0.00424    0.00256   -0.00446
O2B   4    0.502478   -0.084265    0.048261    11.00000    0.02549    0.01624 =
         0.07535    0.00677    0.01948   -0.00226
N1B   3    0.660380    0.510377    0.031258    11.00000    0.01157    0.01854 =
         0.02390    0.00022    0.00345   -0.00464
AFIX  37
H1B   2    0.631023    0.469112    0.010623    11.00000   -1.50000
H2B   2    0.750901    0.568552    0.034077    11.00000   -1.50000
H3B   2    0.603540    0.635112    0.036919    11.00000   -1.50000
AFIX   0
C1B   1    0.510737    0.145714    0.041092    11.00000    0.01550    0.01562 =
         0.03034   -0.00102    0.01005   -0.00291

PART 1
C21B  1    0.653308    0.278710    0.051137    21.00000    0.01447    0.01973 =
         0.03278    0.00736    0.00283   -0.00204
AFIX  13
H21B  2    0.731370    0.157798    0.048700    21.00000   -1.20000
AFIX   0
C31B  1    0.665703    0.356596    0.086123    21.00000    0.02585    0.03967 =
         0.02436    0.00337    0.00621   -0.00528
AFIX  23
H31B  2    0.582634    0.462098    0.088475    21.00000   -1.20000
H32B  2    0.663322    0.199361    0.098926    21.00000   -1.20000
AFIX   0
C41B  1    0.798935    0.506487    0.099067    21.00000    0.03269    0.05838 =
         0.02225   -0.00483    0.00217   -0.01377
AFIX  33
H41B  2    0.799589    0.549038    0.121240    21.00000   -1.50000
H42B  2    0.801145    0.665061    0.086924    21.00000   -1.50000
H43B  2    0.881947    0.401977    0.097383    21.00000   -1.50000
AFIX   0

PART 2
C22B  1    0.653308    0.278710    0.051137   -21.00000    0.01447    0.01973 =
         0.03278    0.00736    0.00283   -0.00204
AFIX  13
H22B  2    0.708705    0.162788    0.039405   -21.00000   -1.20000
AFIX   0
C32B  1    0.738757    0.262168    0.078872   -21.00000    0.03106
AFIX  23
H33B  2    0.835670    0.320441    0.077768   -21.00000   -1.20000
H34B  2    0.741870    0.086103    0.087629   -21.00000   -1.20000
AFIX   0
C42B  1    0.667045    0.437287    0.096244   -21.00000    0.04919
AFIX  33
H44B  2    0.717857    0.448460    0.118012   -21.00000   -1.50000
H45B  2    0.570767    0.375775    0.096181   -21.00000   -1.50000
H46B  2    0.663449    0.607437    0.086423   -21.00000   -1.50000
AFIX   0

PART 0

MOLE 4
O1C   4   -0.136735    0.146022    0.219118    11.00000    0.01490    0.02210 =
         0.02868    0.00245    0.00845    0.00344
O2C   4   -0.074535    0.518030    0.200972    11.00000    0.02362    0.01736 =
         0.06000    0.00801    0.00603    0.00584
N1C   3    0.113042   -0.075289    0.220379    11.00000    0.01369    0.01899 =
         0.02516   -0.00101    0.00641    0.00469
AFIX  37
H1C   2    0.042486   -0.184110    0.211895    11.00000   -1.50000
H2C   2    0.112109   -0.054918    0.241309    11.00000   -1.50000
H3C   2    0.197629   -0.141837    0.217764    11.00000   -1.50000
AFIX   0
C1C   1   -0.050708    0.290614    0.208807    11.00000    0.01501    0.01747 =
         0.02479   -0.00191    0.00309    0.00236
C2C   1    0.091610    0.178365    0.204291    11.00000    0.01292    0.01698 =
         0.03094    0.00095    0.00627    0.00057
AFIX  13
H21C  2    0.167945    0.296871    0.214508    11.00000   -1.20000
AFIX   0
C3C   1    0.101264    0.156265    0.169549    11.00000    0.02812    0.03855 =
         0.03534    0.00774    0.01745    0.00582
AFIX  23
H31C  2    0.193678    0.079806    0.167752    11.00000   -1.20000
H32C  2    0.098200    0.330976    0.160402    11.00000   -1.20000
AFIX   0
C4C   1   -0.015028   -0.004347    0.150215    11.00000    0.05902    0.05300 =
         0.02356   -0.00176    0.00937    0.00366
AFIX  33
H41C  2   -0.001527   -0.009202    0.128215    11.00000   -1.50000
H42C  2   -0.107056    0.072146    0.151319    11.00000   -1.50000
H43C  2   -0.011381   -0.179401    0.158662    11.00000   -1.50000
AFIX   0

MOLE 5
O1D   4    0.361592    0.647838    0.219046    11.00000    0.01367    0.01855 =
         0.03387    0.00374    0.00947    0.00285
O2D   4    0.434485    1.041968    0.211692    11.00000    0.02451    0.01512 =
         0.06869    0.00394    0.01634    0.00415
N1D   3    0.620371    0.448893    0.220614    11.00000    0.01372    0.01926 =
         0.02396   -0.00379    0.00455    0.00469
AFIX  37
H1D   2    0.551237    0.331908    0.213994    11.00000   -1.50000
H2D   2    0.626845    0.475879    0.241680    11.00000   -1.50000
H3D   2    0.704241    0.388428    0.216676    11.00000   -1.50000
AFIX   0
C1D   1    0.451029    0.805974    0.212409    11.00000    0.01372    0.01617 =
         0.02609   -0.00017    0.00429    0.00320
C2D   1    0.585706    0.694822    0.203439    11.00000    0.01315    0.01622 =
         0.02644   -0.00082    0.00644   -0.00001
AFIX  13
H21D  2    0.665045    0.818756    0.209741    11.00000   -1.20000
AFIX   0
C3D   1    0.568053    0.643833    0.167951    11.00000    0.02773    0.02926 =
         0.02554   -0.00259    0.00866    0.00129
AFIX  23
H31D  2    0.652770    0.552819    0.163555    11.00000   -1.20000
H32D  2    0.485705    0.529730    0.161536    11.00000   -1.20000
AFIX   0
C4D   1    0.547156    0.887229    0.148257    11.00000    0.04872    0.04236 =
         0.03302    0.00996    0.01089   -0.00268
AFIX  33
H41D  2    0.536513    0.842727    0.125869    11.00000   -1.50000
H42D  2    0.629320    0.999539    0.154106    11.00000   -1.50000
H43D  2    0.462153    0.976453    0.152090    11.00000   -1.50000
AFIX   0
HKLF 4

REM  abu190_a.res in I2
REM R1 =  0.0390 for    4591 Fo > 4sig(Fo)  and  0.0475 for all    5251 data
REM    266 parameters refined using      2 restraints

END

WGHT      0.0484      0.7049

REM Highest difference peak  0.184,  deepest hole -0.185,  1-sigma level  0.043
Q1    1   0.5199  0.7457  0.2094  11.00000  0.05    0.18
Q2    1   0.1774  0.7996  0.0636  11.00000  0.05    0.18
Q3    1   0.0805  0.1373  0.1871  11.00000  0.05    0.18
Q4    1   0.8347  0.4375  0.1222  11.00000  0.05    0.17
Q5    1   0.5863  0.2379  0.0471  11.00000  0.05    0.17
;
_shelx_res_checksum   55100

_shelx_hkl_file
;
   0   0  -2    0.00    0.10
   0   0   2    0.00    0.10
   0   0   4 2757.02  135.09
   0   0  -6    6.50    0.40
   0   0  -6    6.30    0.30
   0   0   6    6.80    0.40
   0   0   6    7.00    0.40
   0   0  -6    6.40    0.40
   0   0  -6    7.70    0.40
   0   0   6    6.70    0.40
   0   0  -8 2569.84  113.59
   0   0  -8 2298.17  113.49
   0   0   8 2214.78  113.49
   0   0   8 2291.67  113.59
   0   0  -8 2131.69  113.49
   0   0  -8 2391.86  113.59
   0   0 -12 6667.43  301.97
   0   0 -12 6194.68  301.87
   0   0  12 6031.50  301.97
   0   0  12 5813.82  301.77
   0   0  12 6106.29  301.97
   0   0 -14    9.30    0.60
   0   0  14    9.80    0.60
   0   0 -14   10.50    0.60
   0   0  16 8770.32  440.96
   0   0 -16 9002.40  440.86
   0   0  16 8654.53  440.66
   0   0  16 8854.21  440.86
   0   0 -16 9129.29  440.66
   0   0 -16 8589.14  440.66
   0   0 -16 9999.00  441.06
   0   0  18   29.70    1.50
   0   0 -18   26.60    1.40
   0   0  18   24.40    1.50
   0   0 -18   26.50    1.40
   0   0 -18   27.00    1.40
   0   0 -20   16.50    0.90
   0   0  20   16.70    1.00
   0   0 -20   17.10    1.00
   0   0 -20   19.20    1.10
   0   0 -20   15.20    0.90
   0   0  22   11.50    0.80
   0   0 -22   11.40    0.70
   0   0 -22   10.20    0.70
   0   0 -22   12.20    0.90
   0   0 -24  858.81   43.90
   0   0  24  873.11   43.90
   0   0 -24  947.81   44.00
   0   0 -24  900.91   43.90
   0   0 -26   26.90    1.60
   0   0 -26   30.60    1.60
   0   0 -26   33.70    1.80
   0   0  26   31.80    1.70
   0   0 -28  291.97   14.60
   0   0  28  290.07   14.70
   0   0 -28  310.27   14.80
   0   0 -30   21.00    1.30
   0   0  30   23.20    1.40
   0   0 -30   23.90    1.50
   0   0 -32   61.19    3.20
   0   0  32   60.29    3.20
   0   0 -32   58.49    3.10
   0   0 -36   35.00    2.10
   0   0 -36   30.90    1.90
   0   0  36   35.80    2.00
   0   0  40   58.09    3.20
   0   0 -40   51.49    3.00
   0   0 -40   56.79    3.30
   0   0  44   80.39    4.30
   0   0 -44   74.19    4.00
   0   0 -44   74.79    4.40
   0   0 -52   58.79    4.20
   0   0  52   65.69    4.00
   0   0 -54   10.90    2.20
   0   0  54   10.30    2.00
   0   0 -56   56.39    4.60
   0   0  56   57.29    4.10
   0   0 -58    8.20    2.70
   0   0 -60   35.80    4.90
   0   0  60   38.60    4.30
   0  -1   1   70.79    3.60
   0  -1  -1   64.29    3.70
   0  -1  -1   79.69    3.60
   0  -1  -1   68.79    3.60
   0  -1   1   78.09    3.60
   0  -1   1   67.69    3.70
   0   1  -1   69.89    3.80
   0   1  -1   77.09    3.60
   0   1   1   79.49    3.60
   0   1   1   63.89    3.70
   0   1  -1   77.69    3.60
   0   1   1   72.29    3.60
   0  -1   3   63.69    3.10
   0  -1  -3   56.39    3.20
   0  -1   3   61.89    3.20
   0  -1  -3   70.09    3.10
   0   1  -3   61.59    3.10
   0   1   3   62.29    3.30
   0   1   3   61.09    3.10
   0   1  -3   68.59    3.10
   0   1  -3   60.29    3.20
   0   1   3   60.59    3.10
   0   1   3   65.19    3.10
   0   1  -3   55.39    3.20
   0  -1   5  167.38    8.10
   0  -1  -5  157.78    8.10
   0  -1  -5  167.88    8.00
   0  -1   5  171.38    8.00
   0  -1  -5  153.08    8.10
   0  -1   5  173.18    8.10
   0   1  -5  140.99    8.10
   0   1  -5  168.98    8.00
   0   1  -5  170.18    8.10
   0   1  -5  166.28    8.00
   0   1   5  166.28    8.00
   0   1   5  156.48    8.10
   0   1   5  159.68    8.00
   0  -1   7  138.29    8.00
   0  -1   7  167.28    7.90
   0  -1  -7  152.48    8.00
   0  -1   7  168.98    7.90
   0  -1  -7  164.48    7.90
   0   1   7  153.18    8.00
   0   1   7  159.28    7.90
   0   1  -7  169.78    7.90
   0   1  -7  182.38    8.00
   0   1   7  157.08    7.90
   0   1  -7  163.88    7.90
   0   1  -7  146.59    8.00
   0  -1   9  126.09    6.00
   0  -1   9  125.39    6.10
   0  -1  -9  119.79    6.10
   0  -1   9  105.69    6.10
   0  -1  -9  124.69    6.10
   0   1  -9  128.59    6.10
   0   1  -9  131.59    6.10
   0   1   9  121.59    6.10
   0   1   9  128.69    6.10
   0   1  -9  112.19    6.10
   0  -1 -11  379.76   18.10
   0  -1  11  321.27   18.20
   0  -1  11  355.96   18.10
   0  -1 -11  367.76   18.20
   0  -1  11  374.26   18.20
   0   1 -11  375.56   18.10
   0   1  11  365.46   18.10
   0   1 -11  375.66   18.10
   0   1  11  403.16   18.20
   0  -1 -13  374.86   18.20
   0  -1  13  380.36   18.20
   0  -1  13  322.67   18.20
   0  -1  13  373.36   18.20
   0   1 -13  372.56   18.20
   0   1  13  353.46   18.20
   0   1 -13  380.96   18.20
   0   1  13  417.66   18.20
   0   1 -13  352.46   18.20
   0  -1 -15  142.09    6.70
   0  -1 -15  139.39    6.90
   0  -1  15  134.99    6.80
   0  -1  15  115.09    6.80
   0  -1  15  138.49    6.70
   0  -1 -15  138.99    6.80
   0   1 -15  139.49    6.80
   0   1  15  146.79    6.80
   0   1 -15  131.89    6.80
   0   1  15  135.89    6.70
   0  -1 -17    8.20    0.80
   0  -1 -17    8.90    0.60
   0  -1  17    9.70    0.60
   0  -1 -17   10.30    0.50
   0  -1  17    8.80    0.70
   0  -1 -17   10.30    0.70
   0   1  17    9.30    0.70
   0   1  17    9.40    0.60
   0   1 -17    8.70    0.60
   0   1 -17    9.80    0.70
   0   1 -17    9.00    0.60
   0  -1  19    4.80    0.60
   0  -1 -19    4.50    0.40
   0  -1 -19    5.50    0.40
   0  -1 -19    5.30    0.70
   0  -1  19    6.50    0.50
   0  -1 -19    5.80    0.50
   0   1 -19    6.80    0.60
   0   1  19    6.60    0.50
   0   1 -19    5.40    0.50
   0  -1 -21   45.50    2.50
   0  -1 -21   47.90    2.60
   0  -1 -21   48.90    2.40
   0  -1  21   45.00    2.40
   0   1 -21   47.10    2.40
   0   1  21   47.70    2.40
   0  -1  23    0.60    0.40
   0  -1 -23    0.10    0.40
   0  -1 -23    1.20    0.20
   0  -1 -23    1.20    0.30
   0  -1  23    1.00    0.30
   0   1 -23    1.10    0.40
   0   1  23    1.30    0.30
   0   1 -23    1.40    0.30
   0  -1 -25   22.40    1.60
   0  -1 -25   23.60    1.30
   0  -1 -25   23.50    1.20
   0  -1  25   23.20    1.40
   0   1 -25   21.00    1.40
   0   1  25   25.30    1.40
   0  -1 -27   62.39    3.10
   0  -1  27   62.39    3.30
   0  -1  27   64.79    3.20
   0  -1 -27   61.39    3.40
   0  -1 -27   63.89    3.20
   0   1 -27   57.59    3.30
   0   1 -27   64.69    3.20
   0   1  27   64.09    3.20
   0  -1  29   48.00    2.60
   0  -1 -29   47.80    2.50
   0  -1 -29   45.80    2.70
   0  -1  29   47.90    2.50
   0  -1 -29   46.20    2.40
   0   1 -29   49.80    2.60
   0   1 -29   48.90    2.50
   0   1  29   49.00    2.60
   0  -1  31   89.69    4.70
   0  -1 -31   82.19    4.70
   0  -1  31   89.29    4.60
   0  -1 -31   84.89    4.80
   0  -1 -31   90.19    4.50
   0   1  31   93.29    4.70
   0   1 -31  104.99    4.70
   0   1 -31   91.69    4.60
   0  -1 -33   37.80    2.50
   0  -1 -33   39.60    2.10
   0  -1  33   40.40    2.40
   0  -1 -33   41.20    2.20
   0   1  33   44.00    2.30
   0   1 -33   42.80    2.30
   0   1 -33   40.90    2.20
   0  -1 -35    2.20    0.60
   0  -1  35    2.10    0.70
   0  -1 -35    1.50    0.90
   0   1  35    1.80    0.60
   0   1 -35    1.70    0.60
   0   1 -35    1.50    0.50
   0  -1 -37    5.70    1.10
   0  -1  37    4.30    0.90
   0  -1 -37    5.70    0.70
   0   1 -37    5.80    0.70
   0   1 -37    5.30    0.90
   0   1  37    6.10    0.80
   0  -1 -39    5.20    0.80
   0  -1 -39    6.10    1.20
   0  -1  39    6.10    1.00
   0   1 -39    5.10    0.90
   0   1 -39    6.70    0.80
   0   1  39    4.90    0.80
   0  -1 -41    2.20    1.20
   0  -1  41    3.50    1.00
   0   1  41    3.40    0.70
   0   1 -41    2.00    0.60
   0   1 -41    2.60    0.90
   0  -1  43   14.00    1.50
   0  -1 -43    9.80    1.60
   0   1 -43   12.60    1.20
   0   1 -43   11.40    1.40
   0   1  43   10.60    1.30
   0  -1 -45    5.20    1.50
   0  -1  45    5.70    1.30
   0   1  45    5.20    0.90
   0   1 -45    5.00    2.00
   0   1 -45    3.00    0.90
   0  -1  47   11.70    1.70
   0  -1 -47   13.00    1.90
   0   1  47   10.70    1.30
   0   1 -47   12.00    1.20
   0   1 -47   12.40    1.60
   0  -1 -49   11.70    2.00
   0  -1  49   11.10    1.80
   0   1  49   13.10    1.40
   0   1 -49    8.50    1.20
   0   1 -49   10.60    1.60
   0  -1  51    3.90    1.80
   0  -1 -51    1.70    1.90
   0   1 -51    3.20    1.50
   0   1 -51    1.40    1.00
   0   1  51    5.80    1.40
   0  -1  53    5.00    2.00
   0  -1 -53    3.80    2.20
   0   1 -53    5.20    1.80
   0   1  53    0.90    1.50
   0  -1 -55    1.50    2.20
   0  -1  55    1.60    2.10
   0   1 -55    2.20    1.90
   0   1  55    3.60    1.70
   0  -1  57    7.10    2.50
   0  -1 -57    4.50    2.70
   0   1 -57    3.10    2.30
   0   1  57    8.50    1.90
   0  -1  59    2.90    2.70
   0  -1 -59    5.60    3.10
   0   1 -59    6.80    2.80
   0   1  59    8.80    2.10
   0  -2   0   39.90    2.10
   0  -2   0   36.20    2.20
   0  -2   0   41.50    2.00
   0   2   0   44.00    2.10
   0   2   0   35.20    2.20
   0   2   0   38.50    2.00
   0  -2  -2  507.25   25.80
   0  -2  -2  497.25   25.60
   0  -2  -2  551.34   25.70
   0  -2   2  504.95   25.60
   0  -2   2  522.85   25.80
   0  -2   2  544.65   25.70
   0   2  -2  537.95   25.70
   0   2  -2  515.75   25.80
   0   2   2  537.35   25.70
   0   2   2  520.75   25.80
   0   2   2  511.25   25.60
   0   2  -2  512.35   25.60
   0  -2  -4   75.99    3.90
   0  -2   4   79.99    4.00
   0  -2   4   78.99    3.90
   0  -2   4   79.69    4.10
   0  -2  -4   75.39    4.10
   0  -2  -4   85.79    4.00
   0   2   4   79.59    4.00
   0   2  -4   75.59    3.90
   0   2  -4   74.49    4.10
   0   2   4   77.29    4.10
   0   2   4   80.49    4.00
   0   2  -4   71.59    4.10
   0   2  -4   79.19    3.90
   0   2   4   76.99    3.90
   0  -2   6  142.39    6.80
   0  -2   6  133.89    6.60
   0  -2   6  136.19    6.70
   0  -2  -6  131.89    6.80
   0  -2  -6  130.49    6.60
   0   2  -6  134.29    6.70
   0   2  -6  124.09    6.60
   0   2   6  133.39    6.80
   0   2   6  132.89    6.60
   0   2  -6  127.79    6.80
   0   2   6  135.09    6.70
   0   2   6  143.49    6.70
   0  -2  -8  224.88   10.30
   0  -2   8  228.48   10.50
   0  -2   8  206.68   10.30
   0  -2   8  204.78   10.30
   0  -2  -8  199.58   10.20
   0  -2  -8  195.28   10.40
   0   2   8  220.88   10.30
   0   2  -8  195.08   10.50
   0   2  -8  210.68   10.30
   0   2   8  204.98   10.40
   0   2  -8  205.48   10.30
   0   2   8  207.08   10.30
   0   2   8  207.08   10.20
   0   2  -8  199.08   10.40
   0  -2 -10  147.99    7.60
   0  -2 -10  146.89    7.90
   0  -2 -10  164.98    7.70
   0  -2  10  151.68    7.80
   0   2 -10  150.88    7.80
   0   2  10  158.68    7.70
   0   2  10  162.28    7.70
   0   2  10  155.28    7.70
   0  -2 -12   44.60    2.30
   0  -2 -12   41.60    2.10
   0  -2  12   44.00    2.30
   0  -2 -12   39.20    2.40
   0  -2  12   42.30    2.20
   0   2 -12   40.80    2.40
   0   2  12   43.70    2.20
   0   2  12   45.00    2.20
   0   2  12   40.30    2.40
   0  -2  14   24.60    1.30
   0  -2 -14   20.70    1.60
   0  -2  14   23.80    1.50
   0  -2 -14   24.00    1.40
   0   2 -14   23.10    1.50
   0   2  14   25.00    1.30
   0  -2 -16   28.90    1.60
   0  -2 -16   26.60    1.90
   0   2  16   28.50    1.50
   0  -2  18  103.29    5.20
   0  -2 -18   99.79    5.40
   0  -2  18  100.39    5.30
   0  -2 -18  109.49    5.30
   0   2 -18  100.79    5.30
   0   2  18  107.79    5.20
   0  -2 -20   30.90    1.80
   0  -2  20   30.80    1.70
   0  -2  20   29.30    1.80
   0   2 -20   28.10    1.80
   0   2 -20   28.60    1.60
   0   2  20   32.30    1.60
   0  -2 -22   38.20    2.30
   0  -2  22   42.00    2.20
   0  -2 -22   39.50    2.50
   0  -2  22   41.30    2.30
   0   2 -22   41.70    2.30
   0   2  22   43.70    2.10
   0   2 -22   37.50    2.10
   0  -2 -24  175.58    9.30
   0  -2  24  176.68    9.20
   0  -2  24  182.58    9.00
   0   2 -24  183.88    9.10
   0   2 -24  182.58    9.00
   0   2  24  187.38    9.00
   0  -2  26   18.20    1.40
   0  -2 -26   17.40    1.60
   0  -2  26   17.50    1.20
   0   2  26   19.20    1.20
   0   2 -26   19.70    1.30
   0   2 -26   18.40    1.10
   0  -2  28   12.80    1.00
   0  -2  28   13.90    1.20
   0  -2 -28   11.80    1.40
   0   2 -28   13.10    0.90
   0   2  28   13.30    1.00
   0   2 -28   14.50    1.10
   0  -2 -30  105.09    6.00
   0  -2  30  115.19    5.90
   0  -2  30  113.69    5.70
   0   2 -30  117.39    5.70
   0   2  30  114.09    5.70
   0   2 -30  110.29    5.80
   0  -2 -32   61.69    3.90
   0  -2  32   66.59    3.80
   0  -2  32   67.59    3.60
   0   2 -32   70.69    3.70
   0   2 -32   72.09    3.50
   0   2  32   67.49    3.50
   0  -2  34   33.40    2.00
   0  -2 -34   29.80    2.40
   0  -2  34   33.20    2.30
   0   2  34   32.90    1.90
   0   2 -34   35.80    2.10
   0   2 -34   33.40    1.90
   0  -2 -36    0.90    1.20
   0  -2  36    3.80    0.90
   0  -2  36    2.70    0.70
   0   2 -36    2.50    0.70
   0   2  36    3.10    0.60
   0   2 -36    2.80    0.80
   0  -2 -38   38.30    3.10
   0  -2  38   43.20    2.90
   0   2 -38   47.40    2.70
   0   2 -38   44.40    2.50
   0   2  38   44.40    2.50
   0  -2 -40   14.00    1.90
   0  -2  40   14.10    1.60
   0   2  40   16.80    1.30
   0   2 -40   16.60    1.50
   0   2 -40   16.40    1.60
   0  -2  42    1.40    1.20
   0  -2 -42    2.00    1.60
   0   2  42    1.30    0.70
   0   2 -42    0.70    0.80
   0  -2  44   10.00    1.60
   0  -2 -44   12.50    2.00
   0   2  44   10.30    1.10
   0   2 -44    9.20    1.30
   0   2 -44   11.30    1.20
   0  -2  46    1.40    1.50
   0  -2 -46    4.50    1.80
   0   2 -46    3.30    1.10
   0   2 -46    2.20    1.20
   0   2  46    1.80    0.90
   0  -2  48   10.60    1.90
   0  -2 -48   10.60    2.10
   0   2 -48   10.40    1.50
   0  -2  50   16.10    2.30
   0  -2 -50   12.90    2.50
   0   2  50   15.00    1.40
   0   2 -50   14.60    1.90
   0   2 -50   15.20    1.60
   0  -2  52   -0.40    2.00
   0  -2 -52    3.10    2.20
   0   2 -52   -0.30    1.30
   0   2 -52    3.90    1.80
   0   2  52    3.10    1.40
   0  -2 -54   10.10    2.60
   0  -2  54   10.70    2.50
   0   2 -54   10.40    2.20
   0   2 -54    8.00    1.60
   0  -2  56   -0.80    2.50
   0  -2 -56    5.90    2.80
   0   2 -56    5.80    2.30
   0   2 -56   -2.60    1.60
   0  -2  58    0.00    3.10
   0  -2 -58    5.30    3.20
   0  -3   1   22.90    1.50
   0  -3  -1   21.80    1.20
   0  -3   1   22.10    1.70
   0  -3  -1   21.80    1.80
   0  -3   1   22.70    1.20
   0  -3  -1   22.20    1.50
   0   3   1   21.00    1.40
   0  -3  -3   26.20    1.60
   0  -3  -3   21.80    1.90
   0  -3   3   24.90    1.40
   0  -3   3   25.30    2.30
   0  -3  -3   25.70    1.30
   0  -3   3   24.30    1.60
   0   3   3   24.30    1.50
   0   3   3   23.60    1.50
   0   3   3   23.30    1.60
   0  -3  -5    0.20    0.80
   0  -3   5    0.90    0.60
   0  -3  -5    1.40    0.30
   0   3   5    0.50    0.40
   0   3   5    0.50    0.50
   0   3   5    0.90    0.50
   0  -3  -7   42.30    2.70
   0  -3   7   40.60    2.60
   0  -3   7   46.80    2.60
   0  -3   7   46.30    2.30
   0  -3  -7   47.80    2.30
   0   3  -7   39.60    2.60
   0   3   7   45.60    2.30
   0   3   7   44.10    2.50
   0   3   7   42.60    2.40
   0  -3   9   40.60    2.40
   0  -3  -9   38.10    1.90
   0  -3   9   37.60    2.20
   0  -3   9   40.10    2.00
   0   3   9   36.50    2.10
   0   3  -9   34.20    2.30
   0   3   9   36.60    2.00
   0   3   9   36.60    2.20
   0  -3  11   24.60    1.40
   0  -3  11   25.60    1.70
   0  -3 -11   24.90    1.30
   0   3  11   26.00    1.60
   0   3  11   22.60    1.50
   0   3 -11   23.80    1.80
   0   3  11   24.50    1.40
   0  -3  13    6.40    0.60
   0  -3 -13    5.70    0.40
   0  -3  13    5.30    0.80
   0  -3 -13    5.30    0.90
   0   3 -13    6.20    0.90
   0   3  13    5.00    0.70
   0   3  13    6.10    0.60
   0   3  13    4.90    0.70
   0  -3  15    1.60    0.40
   0  -3  15    1.20    0.60
   0  -3 -15    1.60    0.20
   0  -3 -15    1.10    0.90
   0   3  15    1.10    0.60
   0   3  15    1.50    0.40
   0   3 -15    1.70    0.70
   0   3  15    1.00    0.40
   0  -3 -17    3.00    0.30
   0  -3  17    3.90    0.80
   0  -3 -17    2.50    0.60
   0  -3 -17    1.80    1.00
   0  -3  17    3.10    0.50
   0   3  17    2.40    0.50
   0   3 -17    3.30    0.80
   0   3  17    2.80    0.70
   0   3  17    2.50    0.40
   0  -3  19    3.70    0.50
   0  -3  19    3.50    0.80
   0  -3 -19    4.60    1.10
   0  -3 -19    3.80    0.70
   0   3  19    4.20    0.50
   0   3  19    2.90    0.80
   0   3 -19    3.20    0.50
   0   3 -19    3.80    0.80
   0  -3 -21    3.60    0.80
   0  -3  21    3.40    0.50
   0  -3 -21    3.40    1.00
   0  -3  21    4.60    0.80
   0   3 -21    2.90    0.40
   0   3 -21    4.20    0.80
   0   3  21    3.50    0.50
   0  -3  23   37.20    2.10
   0  -3  23   37.90    2.40
   0  -3 -23   36.20    2.60
   0   3  23   37.80    2.00
   0   3 -23   35.40    2.00
   0   3 -23   39.40    2.30
   0  -3 -25   11.40    1.50
   0  -3  25   11.00    1.30
   0  -3  25   11.60    1.00
   0   3 -25   14.60    1.20
   0   3 -25   10.00    0.90
   0   3  25   12.80    1.00
   0  -3 -27    6.40    1.20
   0  -3  27    4.50    0.70
   0  -3  27    5.80    1.00
   0   3 -27    4.90    0.60
   0   3 -27    5.70    0.90
   0   3  27    5.00    0.60
   0  -3  29   12.60    1.40
   0  -3 -29   14.50    1.70
   0  -3  29   13.70    1.20
   0   3 -29   14.10    1.10
   0   3 -29   15.50    1.40
   0  -3 -31    8.20    1.50
   0  -3  31    7.80    1.20
   0  -3  31    8.30    0.90
   0   3 -31   11.70    1.40
   0   3 -31    9.90    1.00
   0   3  31    8.10    0.80
   0  -3  33    5.10    0.80
   0  -3 -33    6.90    1.50
   0  -3  33    6.20    1.20
   0   3 -33    7.10    1.10
   0   3 -33    6.90    0.80
   0   3  33    5.60    0.80
   0  -3  35    7.20    0.90
   0  -3  35    6.70    1.40
   0  -3 -35    6.30    1.60
   0   3  35    5.80    0.80
   0   3 -35    7.40    0.90
   0   3 -35    8.40    1.20
   0  -3  37    2.60    1.30
   0  -3 -37    5.00    1.60
   0  -3  37    3.70    0.90
   0   3  37    4.30    0.70
   0   3 -37    4.00    0.90
   0   3 -37    4.30    1.10
   0  -3  39   15.20    1.90
   0  -3  39   16.60    1.70
   0  -3 -39   14.70    2.00
   0   3 -39   17.40    1.90
   0   3 -39   16.00    1.70
   0   3  39   15.50    1.40
   0  -3 -41    5.00    2.00
   0  -3  41    6.60    1.70
   0   3 -41    8.20    1.40
   0   3  41    8.10    0.90
   0   3 -41    9.00    1.40
   0  -3 -43    7.90    2.40
   0  -3  43   10.90    1.90
   0   3 -43    8.20    1.40
   0   3 -43   10.10    1.30
   0   3  43   13.90    1.50
   0  -3  45    5.80    2.00
   0  -3 -45    9.10    2.30
   0   3 -45    5.00    1.30
   0   3 -45    7.40    1.40
   0  -3  47    5.00    2.10
   0  -3 -47    7.40    2.30
   0   3 -47    6.80    1.50
   0   3 -47    6.00    1.60
   0  -3 -49    1.70    2.30
   0  -3  49    4.20    2.20
   0   3 -49    1.60    1.60
   0   3 -49    2.60    1.50
   0  -3  51   12.30    2.80
   0  -3 -51   10.70    2.80
   0   3 -51   11.30    2.10
   0   3 -51   10.40    1.80
   0  -3 -53    2.50    2.80
   0  -3  53   -2.30    2.80
   0   3 -53    2.70    1.80
   0   3 -53    1.40    2.00
   0  -3  55    3.20    3.10
   0  -3 -55    4.00    3.30
   0   3 -55   -1.60    2.00
   0  -4   0   17.10    1.60
   0  -4   0   18.00    1.10
   0  -4   0   15.30    1.70
   0   4   0   16.70    1.60
   0  -4   2   53.09    3.30
   0  -4   2   51.79    2.70
   0  -4  -2   52.29    2.70
   0  -4  -2   54.69    3.40
   0  -4  -2   54.39    3.00
   0  -4   2   53.89    3.20
   0   4  -2   48.00    3.20
   0   4   2   52.29    3.00
   0  -4   4   25.90    2.10
   0  -4   4   23.80    1.40
   0  -4   4   24.60    1.90
   0  -4  -4   22.90    1.30
   0  -4  -4   22.60    2.10
   0   4  -4   21.10    2.00
   0  -4   6   12.90    1.50
   0  -4   6   12.40    0.90
   0  -4   6   12.20    1.40
   0  -4  -6   12.70    1.70
   0   4  -6   11.80    1.40
   0   4   6   12.80    1.40
   0  -4  -8    2.70    0.40
   0  -4  -8    3.40    1.20
   0  -4   8    2.10    0.80
   0  -4   8    2.20    0.50
   0  -4   8    2.30    1.00
   0   4   8    2.10    0.80
   0   4  -8    4.10    1.00
   0  -4  10   62.29    3.50
   0  -4  10   54.49    2.90
   0  -4 -10   54.49    3.50
   0  -4  10   51.09    3.30
   0  -4 -10   54.79    2.90
   0   4  10   59.29    3.20
   0   4 -10   53.29    3.40
   0  -4 -12   13.00    1.80
   0  -4  12   15.70    1.50
   0  -4 -12   14.30    0.90
   0  -4  12   13.40    1.00
   0   4  12   12.70    1.50
   0   4 -12   13.20    1.60
   0  -4 -14    5.30    0.50
   0  -4  14    6.00    0.70
   0  -4 -14    6.50    1.40
   0  -4  14    6.00    1.10
   0   4 -14    5.80    0.60
   0   4  14    6.10    1.00
   0   4 -14    6.30    1.10
   0   4  14    6.20    0.80
   0  -4  16   -0.40    0.50
   0  -4 -16    0.20    1.10
   0  -4  16    0.50    0.80
   0  -4 -16    0.50    0.30
   0   4 -16   -0.70    0.80
   0   4  16   -1.10    0.60
   0   4  16   -0.60    0.70
   0   4 -16    1.00    0.70
   0  -4  18  200.88   10.20
   0  -4  18  200.68   10.50
   0  -4 -18  196.78   10.70
   0   4 -18  216.28   10.60
   0   4  18  214.98   10.30
   0   4 -18  199.38   10.20
   0  -4  20    3.70    1.20
   0  -4 -20    5.30    1.50
   0  -4  20    4.20    0.70
   0   4 -20    4.60    1.10
   0   4 -20    3.80    0.60
   0   4  20    3.70    0.80
   0  -4  22  169.78    9.00
   0  -4  22  171.88    8.70
   0  -4 -22  159.28    9.20
   0   4  22  173.98    8.70
   0   4 -22  187.78    9.00
   0   4 -22  172.08    8.70
   0  -4  24   36.70    2.70
   0  -4  24   33.30    2.10
   0  -4 -24   28.50    2.80
   0   4  24   31.10    2.00
   0   4 -24   35.80    2.40
   0   4 -24   36.40    2.20
   0  -4 -26    9.70    1.70
   0  -4  26   11.00    1.10
   0  -4  26   10.00    1.50
   0   4 -26   11.10    1.60
   0   4 -26    8.90    1.10
   0  -4  28    9.30    1.10
   0  -4  28   10.20    1.60
   0  -4 -28   11.10    1.80
   0   4  28   10.30    1.10
   0   4 -28   10.70    1.10
   0   4 -28   11.90    1.60
   0  -4 -30   22.20    2.50
   0  -4  30   24.80    2.50
   0  -4  30   24.60    1.80
   0   4 -30   28.40    1.80
   0   4  30   23.80    1.60
   0   4 -30   29.60    2.30
   0  -4 -32    3.60    1.70
   0  -4  32    6.90    1.60
   0  -4  32    5.80    1.30
   0   4 -32    8.40    1.30
   0   4  32    4.80    0.80
   0  -4  34  104.69    5.40
   0  -4 -34   87.89    6.10
   0  -4  34   96.79    5.90
   0   4 -34  102.19    5.40
   0   4 -34  113.09    5.70
   0  -4 -36    2.70    2.00
   0  -4  36    3.50    1.10
   0  -4  36    5.90    1.70
   0   4 -36    3.70    1.10
   0   4 -36    5.20    1.40
   0  -4  38  134.09    7.60
   0  -4  38  130.99    8.00
   0   4 -38  149.79    7.50
   0   4 -38  158.88    7.80
   0  -4 -40   35.80    4.20
   0  -4  40   43.80    3.20
   0  -4  40   47.10    4.00
   0   4 -40   58.39    3.50
   0   4 -40   48.70    3.10
   0  -4  42    2.90    2.00
   0  -4 -42    2.40    2.30
   0   4 -42   -0.70    1.50
   0   4 -42    0.80    1.30
   0  -4  44    8.00    2.40
   0  -4 -44    8.00    2.60
   0   4 -44    9.90    1.60
   0   4 -44    7.30    1.90
   0  -4 -46   38.50    4.90
   0  -4  46   38.40    4.50
   0   4 -46   38.30    3.40
   0   4 -46   45.30    3.60
   0  -4  48   18.60    3.10
   0  -4 -48   12.80    3.10
   0   4 -48   16.40    2.30
   0   4 -48   20.40    2.30
   0  -4  50   27.80    3.80
   0  -4 -50   21.30    3.70
   0   4 -50   33.00    4.60
   0   4 -50   31.50    3.60
   0  -5  -1   20.00    1.40
   0  -5   1   21.00    1.40
   0  -5  -1   22.00    2.50
   0  -5  -1   20.30    2.10
   0  -5   1   23.00    2.50
   0  -5   1   24.50    2.00
   0   5  -1   21.10    2.30
   0   5   1   20.40    1.30
   0   5   1   22.70    2.00
   0   5  -1   20.70    1.90
   0   5  -1   20.70    1.40
   0  -5   3   18.70    1.30
   0  -5   3   21.60    2.40
   0  -5  -3   19.40    1.30
   0  -5  -3   19.70    2.50
   0  -5   3   18.80    2.00
   0   5  -3   19.20    1.80
   0   5  -3   19.70    1.30
   0   5   3   19.40    1.30
   0   5   3   20.30    1.90
   0   5  -3   18.00    2.20
   0  -5   5    8.30    1.50
   0  -5   5    8.90    1.00
   0  -5   5    4.80    1.30
   0  -5  -5    8.20    1.90
   0  -5  -5    8.20    0.90
   0   5  -5   11.30    1.60
   0   5   5    7.80    1.10
   0   5  -5    9.90    0.90
   0   5   5   11.40    0.90
   0  -5  -7    7.50    0.80
   0  -5   7    8.60    1.00
   0  -5  -7   10.20    1.90
   0  -5   7    9.00    1.30
   0  -5   7    7.20    1.60
   0   5  -7   10.10    0.90
   0   5   7    9.80    0.80
   0   5   7    8.40    1.10
   0   5  -7    5.80    1.40
   0  -5  -9   16.30    1.10
   0  -5   9   16.00    1.30
   0  -5  -9   14.00    2.00
   0  -5   9   19.20    2.00
   0  -5   9   18.10    2.50
   0   5  -9   18.20    1.30
   0   5  -9   15.90    2.10
   0   5   9   18.20    1.10
   0   5   9   17.10    1.80
   0  -5  11    2.50    1.20
   0  -5  11    2.50    0.70
   0  -5 -11    3.40    1.50
   0  -5 -11    1.50    0.50
   0   5 -11    1.80    1.20
   0   5 -11    2.10    0.60
   0   5  11    2.00    1.00
   0   5  11    2.90    0.50
   0  -5 -13   26.70    1.60
   0  -5 -13   27.10    2.90
   0  -5  13   27.70    1.80
   0  -5  13   26.10    2.40
   0   5 -13   26.60    1.70
   0   5  13   30.10    2.20
   0   5  13   27.30    1.60
   0   5 -13   27.70    2.60
   0  -5  15   11.30    1.40
   0  -5 -15   16.70    1.10
   0  -5 -15   14.60    2.10
   0  -5  15   14.90    1.80
   0   5  15   15.10    1.50
   0   5 -15   16.10    2.00
   0   5  15   12.80    1.10
   0   5 -15   14.80    1.30
   0  -5  17    1.20    0.80
   0  -5  17    1.60    1.30
   0  -5 -17    1.80    1.50
   0   5  17    2.00    1.00
   0   5 -17    2.70    1.30
   0   5 -17    2.00    0.70
   0   5  17    2.00    0.60
   0  -5 -19    7.30    1.90
   0  -5  19    9.40    1.60
   0  -5  19    7.20    1.00
   0   5 -19    8.90    1.00
   0   5 -19   12.00    1.70
   0   5  19    7.50    1.20
   0  -5  21   18.30    2.20
   0  -5 -21   19.70    2.40
   0   5 -21   22.60    2.30
   0   5  21   21.20    2.20
   0  -5  23    7.80    1.80
   0  -5 -23    5.10    1.90
   0  -5  23    6.60    1.00
   0   5 -23    7.10    1.00
   0  -5 -25   14.80    2.40
   0  -5  25   17.20    1.70
   0  -5  25   20.00    2.20
   0   5 -25   20.60    1.70
   0   5 -25   18.10    2.50
   0  -5 -27    9.80    2.20
   0  -5  27    7.10    1.90
   0  -5  27    7.90    1.20
   0   5 -27    7.60    1.10
   0   5 -27    9.50    1.80
   0  -5  29    2.50    1.80
   0  -5 -29    2.70    2.00
   0  -5  29    3.60    1.10
   0   5 -29    3.30    1.10
   0   5 -29    3.30    1.50
   0  -5  31    2.00    1.20
   0  -5  31    4.80    2.00
   0   5 -31    1.40    1.50
   0   5 -31    1.90    1.10
   0  -5  33    2.20    1.30
   0  -5 -33    3.90    2.30
   0  -5  33    4.50    2.10
   0   5 -33    4.40    1.70
   0   5 -33    0.70    1.20
   0  -5 -35    5.00    2.20
   0  -5  35    4.80    2.20
   0  -5  35    3.00    1.50
   0   5 -35    4.80    1.70
   0   5 -35    4.50    1.30
   0  -5 -37    3.80    2.50
   0  -5  37    1.00    1.60
   0  -5  37    3.00    2.40
   0   5 -37    3.50    1.90
   0   5 -37    3.80    1.40
   0  -5  39    7.00    2.60
   0  -5 -39    3.80    2.50
   0   5 -39    8.80    2.20
   0   5 -39    3.60    1.70
   0  -5  41    2.70    2.90
   0  -5 -41    9.80    2.60
   0   5 -41    6.40    2.20
   0   5 -41    7.50    1.80
   0  -5 -43    1.80    2.60
   0  -5  43   -0.20    3.00
   0   5 -43    3.80    2.10
   0   5 -43   -3.50    2.20
   0  -6   0   51.29    2.90
   0  -6   0   52.09    4.20
   0   6   0   53.39    3.00
   0   6   0   48.70    3.90
   0   6   0   48.00    3.40
   0  -6   2   33.90    3.30
   0  -6  -2   30.40    1.90
   0  -6   2   32.70    2.70
   0  -6  -2   27.80    3.40
   0  -6   2   27.60    2.00
   0   6  -2   26.70    3.20
   0   6   2   26.60    3.10
   0   6  -2   24.60    2.50
   0   6   2   31.10    1.80
   0   6  -2   33.80    2.00
   0   6   2   30.10    2.60
   0  -6  -4   21.20    2.70
   0  -6   4   24.10    3.20
   0  -6  -4   20.90    1.50
   0  -6   4   21.60    2.60
   0  -6   4   20.50    1.70
   0   6   4   22.10    2.50
   0   6  -4   21.80    2.80
   0   6   4   20.80    2.30
   0   6   4   21.60    1.50
   0   6  -4   18.10    1.60
   0   6  -4   24.90    2.30
   0  -6   6    5.60    1.60
   0  -6  -6    6.50    0.80
   0  -6  -6    6.30    2.10
   0  -6   6    8.20    1.00
   0   6  -6    6.80    1.00
   0   6   6    7.00    1.40
   0   6  -6    9.60    1.50
   0   6   6    6.70    0.80
   0  -6  -8    2.70    2.00
   0  -6  -8    0.00    0.90
   0  -6   8    0.40    1.50
   0   6  -8    1.60    1.30
   0   6  -8    1.80    1.80
   0   6   8    2.20    1.00
   0   6   8    1.20    0.60
   0  -6  10   36.00    2.50
   0  -6  10   41.30    3.40
   0  -6 -10   35.50    3.80
   0   6 -10   39.40    3.60
   0   6 -10   38.60    2.40
   0   6  10   38.60    2.20
   0   6 -10   40.10    3.30
   0  -6 -12    7.10    2.20
   0  -6  12    5.90    1.10
   0  -6  12    5.10    1.90
   0   6 -12    6.70    1.00
   0   6 -12    8.60    2.00
   0  -6 -14    5.90    2.30
   0  -6  14    4.00    1.70
   0  -6  14    6.30    1.10
   0   6 -14    7.00    2.00
   0   6 -14    5.20    1.00
   0  -6  16   40.60    2.70
   0  -6  16   38.70    3.50
   0   6 -16   41.00    3.70
   0   6 -16   38.80    2.60
   0  -6  18   28.20    2.20
   0  -6  18   24.90    2.80
   0  -6 -18   20.90    2.90
   0   6 -18   25.70    2.00
   0   6 -18   25.00    3.10
   0  -6  20   44.90    3.00
   0  -6 -20   43.90    4.20
   0  -6  20   45.40    4.00
   0   6 -20   41.60    2.80
   0   6 -20   47.60    3.90
   0  -6  22   22.70    2.80
   0  -6 -22   24.90    3.10
   0  -6  22   28.20    2.40
   0   6 -22   23.80    3.20
   0   6 -22   23.30    2.20
   0  -6 -24    4.70    2.40
   0  -6  24    5.30    2.30
   0  -6  24    3.90    1.40
   0   6 -24    8.30    2.00
   0   6 -24    4.20    1.30
   0  -6  26    4.30    2.40
   0  -6  26    2.10    1.50
   0  -6 -26    1.60    2.40
   0   6 -26    1.10    1.40
   0   6 -26    1.80    1.90
   0  -6  28   11.60    1.90
   0  -6 -28   15.90    2.80
   0  -6  28   10.00    2.70
   0   6 -28   11.90    2.40
   0   6 -28   11.80    1.70
   0  -6  30   16.80    2.10
   0  -6 -30   14.20    2.80
   0  -6  30   14.10    3.00
   0   6 -30   19.40    2.60
   0   6 -30   20.00    2.00
   0  -6  32   16.70    2.30
   0  -6  32   19.90    3.20
   0  -6 -32   16.40    3.10
   0   6 -32   19.20    2.10
   0   6 -32   17.30    2.70
   0  -6  34   15.00    2.40
   0  -6 -34   18.00    3.10
   0  -6  34   18.10    3.50
   0   6 -34   15.00    2.20
   0   6 -34   14.40    2.80
   0  -7   1    0.10    1.00
   0  -7  -1    0.40    2.40
   0  -7   1   -2.00    2.30
   0   7   1   -1.00    1.00
   0   7  -1   -1.40    1.00
   0   7  -1    0.50    2.20
   0   7   1   -0.40    2.10
   0  -7  -3   -2.30    2.30
   0  -7   3    0.50    1.10
   0  -7   3   -0.60    2.50
   0   7  -3    2.70    2.20
   0   7   3    2.50    2.20
   0   7  -3    0.40    1.00
   0  -7  -5    0.60    2.30
   0  -7   5    2.00    1.20
   0   7  -5    1.40    2.20
   0   7   5    2.90    2.30
   0   7  -5    0.80    1.10
   0  -7  -7    4.50    2.40
   0  -7   7    4.70    1.30
   0   7  -7    1.50    2.40
   0   7  -7    4.60    1.20
   0   7  -7    4.10    3.10
   0   7   7    0.10    2.20
   0  -7   9   -0.60    1.30
   0  -7   9    4.30    2.30
   0  -7  -9   -1.30    2.30
   0   7  -9    0.30    1.90
   0   7   9    2.20    2.10
   0   7  -9    0.50    2.30
   0   7  -9    2.00    1.20
   0  -7 -11    6.60    2.50
   0  -7  11    2.20    2.10
   0  -7  11    4.20    1.60
   0   7 -11    4.60    2.20
   0   7 -11    3.00    2.50
   0   7  11    4.50    2.30
   0   7 -11    3.20    1.30
   0  -7 -13    1.50    2.40
   0  -7  13   -0.30    1.50
   0  -7  13    4.30    2.30
   0   7 -13   -1.80    2.40
   0   7 -13    3.60    2.30
   0   7 -13    1.30    1.30
   0  -7  15    1.70    2.20
   0  -7 -15    3.90    2.50
   0  -7  15    1.50    1.60
   0   7 -15    1.60    1.50
   0   7 -15    3.40    2.60
   0   7 -15    4.60    2.30
   0  -7  17    0.00    1.70
   0  -7  17    2.30    2.50
   0  -7 -17    3.10    2.60
   0   7 -17    1.20    1.50
   0   7 -17    1.90    2.50
   0   7 -17    2.40    2.50
   0  -7  19    9.00    2.60
   0  -7 -19    1.30    2.80
   0  -7  19    3.50    1.90
   0   7 -19    2.60    1.70
   0   7 -19   -1.10    2.60
  -1   0 -59    2.20    3.30
   1   0  59    0.80    2.40
   1   0  57    4.30    2.20
  -1   0 -57    5.50    2.60
  -1   0 -55    7.10    2.50
   1   0  55    7.50    2.10
   1   0  53    4.20    1.80
  -1   0 -53    6.20    2.00
  -1   0 -51    0.60    1.70
   1   0  51    2.50    1.70
  -1   0 -49    2.30    1.60
   1   0  49    1.60    1.40
   1   0  47    3.30    1.30
  -1   0 -47    1.60    1.40
  -1   0 -47    1.60    1.20
  -1   0 -45    7.30    0.90
  -1   0 -45    6.40    1.50
   1   0  45    5.60    1.20
   1   0  43    8.30    1.20
  -1   0 -43    9.80    2.00
  -1   0 -43    8.20    1.00
  -1   0 -41    1.20    0.80
  -1   0 -41    1.30    1.10
   1   0  41    1.70    0.90
  -1   0 -39    0.30    0.80
  -1   0 -39   -0.40    0.90
   1   0  39    1.50    0.80
  -1   0 -37    6.70    0.90
  -1   0 -37    6.50    1.00
   1   0  37    5.40    0.80
   1   0  35   13.60    1.20
  -1   0 -35   15.80    1.40
  -1   0 -35   15.00    1.40
   1   0  33    1.20    0.50
  -1   0 -33    1.70    0.60
  -1   0 -33    1.10    0.70
   1   0  31   12.10    1.00
  -1   0 -31   11.30    1.10
  -1   0 -29    2.90    0.60
   1   0  29    3.00    0.50
  -1   0 -29    2.50    0.50
  -1   0 -27   33.70    2.00
  -1   0 -27   37.40    2.00
   1   0  27   35.30    2.00
  -1   0 -25   66.39    3.50
  -1   0 -25   66.19    3.40
   1   0  25   68.29    3.50
   1   0  23    1.80    0.40
  -1   0 -23    2.10    0.40
  -1   0 -23    2.30    0.30
  -1   0 -23    2.20    0.50
  -1   0 -21   56.09    2.90
   1   0  21   57.79    2.90
  -1   0 -19  126.69    6.40
  -1   0 -19  135.49    6.50
   1   0  19  125.39    6.40
  -1   0 -19  130.59    6.40
  -1   0 -19  126.39    6.40
   1   0  19  127.59    6.40
   1   0  17   29.10    1.50
  -1   0 -17   28.80    1.60
   1   0  17   29.60    1.60
  -1   0 -17   31.50    1.70
  -1   0 -17   29.80    1.60
  -1   0 -17   30.10    1.50
   1   0  15   17.30    0.90
  -1   0 -15   16.50    0.90
  -1   0 -15   15.70    1.00
   1   0  15   15.90    0.90
  -1   0 -15   15.60    0.90
  -1   0 -15   15.40    0.90
   1   0  15   15.40    0.90
  -1   0 -13  193.18    9.20
  -1   0 -13  176.38    9.20
   1   0  13  211.58    9.20
  -1   0 -13  179.78    9.20
   1   0  13  184.88    9.20
   1   0  13  176.08    9.20
  -1   0 -13  183.18    9.20
   1   0  11    7.20    0.50
  -1   0 -11    8.00    0.50
  -1   0 -11    8.40    0.50
   1   0  11    9.20    0.50
  -1   0 -11    9.10    0.60
   1   0  11    7.60    0.50
  -1   0  -9    1.70    0.20
   1   0   9    2.00    0.20
  -1   0  -9    2.90    0.30
  -1   0  -9    3.10    0.30
   1   0   9    2.00    0.30
  -1   0  -7   14.70    0.80
   1   0   7   16.90    0.80
  -1   0  -7   13.70    0.80
  -1   0  -7   14.20    0.80
   1   0   7   14.10    0.80
   1   0   5    4.40    0.30
  -1   0  -5    4.70    0.30
  -1   0  -5    4.80    0.30
  -1   0  -5    5.00    0.30
   1   0   5    5.60    0.40
   1   0   3    0.10    0.10
   1   0   3    0.20    0.10
   1   0   3    0.20    0.10
  -1   0  -3    0.10    0.10
  -1   0  -3    0.00    0.10
  -1   0  -3    0.20    0.10
   1   0   1    6.00    0.40
  -1   0  -1    6.70    0.40
  -1   0  -1    5.70    0.40
   1   0   1    5.80    0.40
   1   0   1    7.30    0.40
  -1   0  -1    4.90    0.40
   1   0   1    6.70    0.40
   1   0  -1    0.10    0.10
   1   0  -1    0.20    0.10
  -1   0   1    0.10    0.10
  -1   0   3    3.00    0.30
   1   0  -3    3.90    0.20
   1   0  -3    3.10    0.20
   1   0  -3    3.50    0.20
  -1   0   3    3.30    0.20
  -1   0   5   21.80    1.10
  -1   0   5   19.30    1.10
  -1   0   5   23.00    1.10
   1   0  -5   24.40    1.10
   1   0  -5   22.40    1.10
   1   0  -5   21.00    1.10
  -1   0   7    7.50    0.50
   1   0  -7    8.40    0.50
   1   0  -7    8.10    0.50
   1   0  -7    8.50    0.50
  -1   0   7    7.80    0.50
  -1   0   7    8.70    0.50
  -1   0   9    0.60    0.10
   1   0  -9    0.50    0.10
  -1   0   9    0.70    0.20
   1   0  -9    0.60    0.10
   1   0  -9    0.70    0.20
  -1   0  11   78.69    3.80
  -1   0  11   72.39    3.80
  -1   0  11   76.79    3.80
   1   0 -11   79.39    3.90
   1   0 -11   78.49    3.80
  -1   0  13   47.70    2.50
   1   0 -13   48.50    2.50
   1   0 -13   46.50    2.50
  -1   0  13   50.59    2.50
  -1   0  13   48.90    2.50
   1   0 -13   54.19    2.50
   1   0 -17   18.40    1.10
   1   0 -17   16.90    1.00
   1   0 -17   20.50    1.00
  -1   0  17   16.20    1.00
  -1   0  17   19.70    1.10
  -1   0  17   18.50    1.00
   1   0 -19   18.40    1.00
  -1   0  19   17.70    1.10
   1   0 -19   21.80    1.10
   1   0 -19   17.80    1.10
  -1   0  19   19.30    1.10
  -1   0  19   19.20    1.00
  -1   0  21    2.90    0.40
   1   0 -21    3.70    0.40
   1   0 -21    3.80    0.50
  -1   0  21    4.00    0.30
   1   0 -23   58.09    3.10
   1   0 -23   63.79    3.10
  -1   0  23   64.59    3.10
  -1   0  23   61.19    3.20
   1   0 -23   61.89    3.20
  -1   0  25   75.39    3.60
   1   0 -25   70.49    3.60
  -1   0  25   72.59    3.70
   1   0 -25   67.29    3.70
   1   0 -25   75.29    3.60
   1   0 -27    0.40    0.40
   1   0 -27    1.10    0.20
   1   0 -27    0.10    0.30
  -1   0  27    0.40    0.40
  -1   0  27    0.60    0.30
   1   0 -29   88.19    4.30
  -1   0  29   81.09    4.20
   1   0 -29   81.19    4.10
  -1   0  29   83.89    4.10
   1   0 -29   77.29    4.20
  -1   0  31   23.10    1.30
   1   0 -31   21.80    1.30
  -1   0  31   24.00    1.50
   1   0 -31   25.10    1.50
  -1   0  33   21.80    1.40
   1   0 -33   20.50    1.20
   1   0 -33   20.60    1.40
   1   0 -35   33.70    2.00
   1   0 -35   30.50    1.80
  -1   0  35   31.70    1.90
   1   0 -37   97.69    4.90
  -1   0  37   92.39    4.90
   1   0 -37   89.99    4.80
   1   0 -39    0.80    0.90
   1   0 -39    1.90    0.60
  -1   0  39    2.00    0.70
   1   0 -41   10.50    1.40
   1   0 -41   10.80    1.10
  -1   0  41   12.10    1.30
   1   0 -43    5.10    0.70
   1   0 -43    5.60    1.20
  -1   0  43    5.30    0.90
  -1   0  45    1.40    0.90
   1   0 -45    0.50    1.10
   1   0 -45    0.00    0.60
   1   0 -47   -1.50    0.70
   1   0 -47    0.70    1.40
  -1   0  47    2.50    1.10
  -1   0  49   25.30    2.40
   1   0 -49   26.50    2.60
  -1   0  51   16.10    1.90
   1   0 -51   18.20    2.40
   1   0 -53   31.90    3.20
  -1   0  53   32.40    3.00
   1   0 -55   -0.20    1.90
  -1   0  55    4.90    1.80
  -1   0  57    2.60    2.00
   1   0 -57    2.30    2.20
  -1   0  59    3.20    2.40
   1   0 -59    2.90    2.70
  -1   0  61   12.60    2.70
   1   0 -61   10.70    3.20
   1  -1  58   16.40    3.10
  -1  -1 -58   14.20    3.60
  -1   1 -58   19.00    3.30
  -1  -1 -56    2.10    2.80
   1  -1  56    2.00    2.40
  -1   1 -56    7.90    2.50
   1   1  56    7.40    2.20
   1  -1  54    9.60    2.20
  -1  -1 -54    6.50    2.60
   1   1  54    9.30    1.80
  -1   1 -54    9.60    2.30
  -1  -1 -52   26.80    3.40
   1  -1  52   32.10    2.90
  -1   1 -52   27.50    2.50
   1   1  52   32.10    2.60
  -1   1 -52   30.90    2.90
  -1  -1 -50    6.70    2.00
   1  -1  50    8.60    1.90
   1   1  50    6.00    1.20
  -1   1 -50    5.90    1.70
  -1   1 -50    6.10    1.20
  -1  -1 -48   22.70    2.90
   1  -1  48   27.70    2.70
  -1   1 -48   26.20    2.30
   1   1  48   21.70    2.00
  -1   1 -48   19.60    2.10
   1  -1  46    0.70    1.30
  -1  -1 -46    3.20    1.60
   1   1  46    4.50    1.00
  -1   1 -46    5.40    1.40
  -1   1 -46    2.40    1.00
  -1  -1 -44   31.50    2.80
   1  -1  44   33.00    2.60
  -1   1 -44   32.60    2.40
   1   1  44   32.10    2.10
  -1   1 -44   25.20    2.20
   1  -1  42   21.60    2.00
  -1  -1 -42   15.60    2.20
  -1  -1 -42   22.20    1.60
   1   1  42   19.70    1.60
  -1   1 -42   15.60    1.80
  -1   1 -42   17.80    1.60
   1  -1  40   10.70    1.40
  -1  -1 -40   12.70    1.60
   1   1  40   13.40    1.20
  -1   1 -40   11.10    1.50
  -1   1 -40   10.10    1.10
  -1  -1 -38   12.40    1.20
  -1  -1 -38   12.10    1.50
   1  -1  38   12.90    1.30
  -1   1 -38   12.10    1.20
  -1   1 -38   14.90    1.40
   1   1  38   11.40    1.20
   1  -1  36  193.68    9.90
  -1  -1 -36  189.98    9.70
  -1  -1 -36  182.48   10.00
   1   1  36  201.88    9.80
  -1   1 -36  212.28    9.90
  -1   1 -36  186.88    9.70
  -1  -1 -34   14.00    1.60
   1  -1  34   15.50    1.40
  -1  -1 -34   14.70    1.20
  -1   1 -34   15.90    1.30
   1   1  34   13.10    1.20
  -1   1 -34   13.20    1.10
   1  -1  32  185.68    9.40
  -1  -1 -32  187.68    9.20
  -1  -1 -32  177.68    9.10
  -1  -1 -32  172.18    9.40
  -1   1 -32  184.08    9.20
   1   1  32  187.08    9.20
  -1   1 -32  200.38    9.30
  -1  -1 -30    7.60    0.70
   1  -1  30   10.20    1.10
  -1  -1 -30   11.00    0.90
  -1  -1 -30    8.50    1.10
  -1   1 -30    7.80    0.80
  -1   1 -30    9.50    0.90
   1   1  30    9.70    0.90
   1  -1  28  258.87   13.20
  -1  -1 -28  266.57   13.10
  -1  -1 -28  270.77   13.00
  -1  -1 -28  249.48   13.30
   1   1  28  271.97   13.10
  -1   1 -28  263.67   13.10
  -1   1 -28  272.77   13.20
  -1  -1 -26  105.09    5.20
  -1  -1 -26   94.29    5.30
  -1  -1 -26  102.69    5.10
   1  -1  26  100.39    5.30
   1   1  26   97.59    5.10
  -1   1 -26  107.29    5.20
   1   1  26  103.69    5.20
  -1   1 -26  105.69    5.10
  -1  -1 -24  511.95   25.20
  -1  -1 -24  518.35   25.20
  -1  -1 -24  482.55   25.40
   1  -1  24  502.85   25.30
  -1  -1 -24  497.45   25.20
   1   1  24  521.05   25.20
   1   1  24  499.25   25.20
  -1   1 -24  571.34   25.30
  -1   1 -24  514.75   25.20
  -1  -1 -22  113.69    6.10
  -1  -1 -22  122.59    6.00
  -1  -1 -22  126.39    5.90
   1  -1  22  119.09    6.10
  -1  -1 -22  117.89    6.00
   1   1  22  124.49    6.00
  -1   1 -22  108.59    6.00
   1   1  22  125.49    5.90
  -1   1 -22  116.49    6.00
   1  -1  20  527.75   26.40
  -1  -1 -20  534.85   26.20
  -1  -1 -20  536.45   26.20
   1   1  20  553.94   26.20
  -1   1 -20  511.35   26.20
   1   1  20  539.45   26.20
  -1  -1 -18  162.78    8.10
  -1  -1 -18  161.38    8.10
   1  -1  18  162.58    8.20
  -1  -1 -18  157.08    8.20
  -1   1 -18  172.88    8.10
   1   1  18  162.28    8.00
   1   1  18  166.08    8.00
  -1   1 -18  157.78    8.10
   1  -1  16  388.36   18.50
  -1  -1 -16  378.76   18.40
  -1  -1 -16  365.36   18.50
  -1  -1 -16  376.06   18.40
  -1   1 -16  341.07   18.40
   1   1  16  381.16   18.40
   1   1  16  401.66   18.40
  -1   1 -16  360.26   18.40
  -1  -1 -14  483.95   24.00
   1  -1  14  489.55   24.00
  -1  -1 -14  492.45   23.90
   1  -1  14  465.35   23.90
  -1  -1 -14  491.75   23.90
   1  -1  14  443.06   23.90
   1   1  14  542.95   24.00
  -1   1 -14  500.55   23.90
  -1   1 -14  442.06   23.90
   1   1  14  533.15   23.90
  -1   1 -14  484.15   23.90
  -1   1 -14  458.25   23.90
   1   1  14  500.95   23.90
   1  -1  12  460.55   24.50
   1  -1  12  510.75   24.60
  -1  -1 -12  511.85   24.50
  -1  -1 -12  497.25   24.60
  -1  -1 -12  490.75   24.50
   1  -1  12  478.05   24.50
  -1   1 -12  522.75   24.50
  -1   1 -12  498.65   24.50
   1   1  12  497.95   24.40
  -1   1 -12  503.15   24.50
  -1   1 -12  466.65   24.50
   1   1  12  547.35   24.60
  -1  -1 -10  261.37   12.70
   1  -1  10  235.98   12.70
   1  -1  10  262.57   12.70
   1  -1  10  253.37   12.70
  -1  -1 -10  251.27   12.80
  -1  -1 -10  264.07   12.70
   1   1  10  266.17   12.70
  -1   1 -10  269.47   12.70
  -1   1 -10  234.38   12.70
   1   1  10  258.97   12.60
  -1   1 -10  248.68   12.70
   1   1  10  277.47   12.80
  -1   1 -10  265.67   12.70
   1  -1   8 1587.64   78.09
   1  -1   8 1664.33   78.09
  -1  -1  -8 1480.65   77.99
  -1  -1  -8 1701.43   77.99
   1  -1   8 1528.85   77.99
   1  -1   8 1461.95   77.99
  -1  -1  -8 1670.13   78.09
  -1   1  -8 1601.34   77.89
  -1   1  -8 1663.63   78.09
   1   1   8 1669.63   77.89
  -1   1  -8 1517.35   77.99
  -1   1  -8 1538.05   78.09
   1  -1   6  618.14   29.00
  -1  -1  -6  587.54   29.00
   1  -1   6  556.24   28.90
   1  -1   6  525.35   28.90
   1  -1   6  579.64   28.90
  -1  -1  -6  598.64   28.90
  -1   1  -6  637.64   28.90
   1   1   6  620.64   29.00
  -1   1  -6  559.04   28.90
  -1   1  -6  599.44   28.90
  -1   1  -6  600.34   29.00
  -1  -1  -4   34.60    2.10
   1  -1   4   37.90    2.10
  -1  -1  -4   38.90    2.00
   1  -1   4   45.50    2.00
   1   1   4   37.60    2.10
  -1   1  -4   39.70    2.10
  -1   1  -4   44.30    2.00
   1   1   4   38.80    2.00
  -1   1  -4   36.00    2.00
   1  -1   2 1889.21   95.89
  -1  -1  -2 2005.90   96.39
  -1  -1  -2 2007.00   95.99
   1  -1   2 1998.30   95.99
   1  -1   2 1903.21   95.79
   1   1   2 1871.31   95.89
  -1   1  -2 1991.80   95.89
  -1   1  -2 1986.60   95.79
  -1   1  -2 1940.51   95.89
  -1   1  -2 1817.62   95.99
   1   1   2 2100.29   95.79
   1  -1   0  118.89    5.90
  -1  -1   0  110.99    5.90
   1  -1   0  116.89    5.90
  -1  -1   0  121.89    5.80
  -1  -1   0  116.59    5.80
   1   1   0  128.49    5.80
  -1   1   0  121.69    5.90
  -1   1   0  124.59    5.80
  -1   1   0  102.89    5.80
  -1   1   0  124.89    5.90
   1   1   0  112.09    5.90
   1   1   0  118.69    5.80
  -1   1   0  113.99    5.90
   1  -1  -2 3401.16  151.48
  -1  -1   2 2944.11  151.38
   1  -1  -2 3187.88  151.58
   1  -1  -2 2880.41  151.38
  -1  -1   2 3147.89  151.28
   1  -1  -2 2966.40  151.28
  -1  -1   2 3040.00  151.88
  -1   1   2 2961.70  151.38
   1   1  -2 3040.90  151.38
   1   1  -2 3020.80  151.68
  -1   1   2 3080.49  151.18
  -1   1   2 3186.08  151.58
  -1   1   2 3114.19  151.28
   1   1  -2 3152.58  151.28
  -1   1   2 3177.68  151.38
  -1  -1   4  437.96   21.50
   1  -1  -4  483.75   21.60
   1  -1  -4  418.26   21.50
   1  -1  -4  419.86   21.60
  -1  -1   4  424.16   21.60
  -1  -1   4  420.96   21.50
  -1   1   4  430.86   21.50
  -1   1   4  454.35   21.60
   1   1  -4  419.46   21.60
   1   1  -4  466.85   21.50
  -1   1   4  427.36   21.60
   1   1  -4  426.66   21.50
  -1   1   4  474.75   21.50
  -1  -1   6  903.91   43.20
  -1  -1   6  917.01   43.20
   1  -1  -6  807.92   43.10
  -1  -1   6  886.11   43.20
   1  -1  -6  904.71   43.20
   1  -1  -6  860.21   43.10
  -1   1   6  903.41   43.10
   1   1  -6  923.71   43.20
   1   1  -6  853.31   43.20
  -1   1   6  921.21   43.10
   1   1  -6  797.92   43.20
  -1   1   6  884.81   43.10
  -1   1   6  868.51   43.10
  -1  -1   8  462.25   26.90
  -1  -1   8  610.74   27.00
  -1  -1   8  521.75   26.90
   1  -1  -8  533.65   26.90
  -1  -1   8  545.45   26.90
   1  -1  -8  584.94   26.90
   1   1  -8  567.14   27.00
   1   1  -8  532.15   26.90
   1   1  -8  559.04   26.90
  -1   1   8  527.45   26.90
  -1   1   8  577.74   26.90
  -1  -1  10  194.18    9.50
   1  -1 -10  181.38    9.50
   1  -1 -10  194.48    9.50
  -1  -1  10  190.28    9.50
   1   1 -10  203.88    9.60
  -1   1  10  193.78    9.50
  -1   1  10  198.58    9.50
   1   1 -10  191.58    9.50
   1   1 -10  195.78    9.50
   1   1 -10  176.08    9.50
   1  -1 -12 1330.27   64.59
  -1  -1  12 1233.78   64.59
   1  -1 -12 1340.27   64.69
  -1  -1  12 1321.67   64.79
   1   1 -12 1195.28   64.59
   1   1 -12 1233.18   64.59
   1   1 -12 1452.65   64.69
  -1   1  12 1490.45   64.69
   1   1 -12 1287.97   64.59
  -1   1  12 1291.27   64.59
   1  -1 -14  733.13   35.00
   1  -1 -14  692.13   35.00
  -1  -1  14  690.33   34.90
  -1  -1  14  702.93   34.90
   1   1 -14  687.63   35.00
  -1   1  14  711.73   34.90
   1   1 -14  688.73   34.90
   1   1 -14  719.23   34.90
  -1   1  14  780.12   34.90
  -1  -1  16   83.09    4.00
   1  -1 -16   81.39    4.10
   1  -1 -16   79.89    4.10
  -1  -1  16   82.09    4.00
  -1   1  16   82.59    4.00
   1   1 -16   78.49    4.00
   1   1 -16   79.19    4.10
   1   1 -16   72.29    4.10
   1  -1 -18  431.56   21.30
   1  -1 -18  443.66   21.30
  -1  -1  18  429.66   21.30
  -1  -1  18  425.46   21.20
   1   1 -18  405.36   21.20
   1   1 -18  422.76   21.30
  -1   1  18  463.45   21.30
  -1   1  18  434.46   21.30
  -1  -1  20  831.22   41.80
  -1  -1  20  828.02   41.90
   1  -1 -20  828.52   41.90
   1  -1 -20  836.52   41.90
  -1   1  20  845.32   41.80
  -1   1  20  981.60   41.80
   1   1 -20  816.32   41.90
  -1  -1  22  222.18   11.10
  -1  -1  22  239.98   11.00
   1  -1 -22  224.38   11.10
   1   1 -22  195.88   11.20
  -1   1  22  230.98   11.00
  -1  -1  24  252.77   11.90
   1  -1 -24  227.58   11.90
   1  -1 -24  239.08   12.00
  -1  -1  24  244.08   12.00
   1   1 -24  243.98   12.00
  -1   1  24  243.88   12.00
  -1  -1  26  117.59    6.10
   1  -1 -26  122.09    6.10
   1  -1 -26  119.19    5.90
   1  -1 -26  120.49    5.90
   1   1 -26  120.89    6.10
  -1  -1  28  285.67   14.00
  -1  -1  28  283.97   14.10
   1  -1 -28  282.07   14.00
   1  -1 -28  280.37   14.00
   1  -1 -28  274.97   14.20
  -1   1  28  285.07   14.10
   1   1 -28  284.17   14.00
   1   1 -28  298.47   14.10
  -1  -1  30   12.40    1.00
   1  -1 -30   11.60    1.10
  -1  -1  30   13.20    0.90
   1  -1 -30   13.30    0.80
   1  -1 -30   14.40    0.80
  -1   1  30   12.70    1.00
   1   1 -30   13.60    0.90
   1   1 -30   11.90    1.00
   1  -1 -32   96.49    4.80
  -1  -1  32   99.59    5.00
   1  -1 -32   97.59    4.80
  -1  -1  32   97.69    4.90
   1  -1 -32   93.89    5.10
   1   1 -32   99.69    4.90
  -1   1  32   98.69    5.00
   1   1 -32   91.89    5.00
  -1  -1  34    2.20    0.50
  -1  -1  34    1.90    0.60
   1  -1 -34    1.90    0.50
   1  -1 -34    2.00    0.40
   1  -1 -34    2.10    0.80
  -1   1  34    2.50    0.60
   1   1 -34    3.30    0.60
   1   1 -34    2.50    0.50
   1  -1 -36  230.58   12.40
   1  -1 -36  243.98   12.20
  -1  -1  36  246.98   12.20
  -1  -1  36  250.97   12.40
   1   1 -36  248.88   12.20
  -1   1  36  244.98   12.30
   1   1 -36  259.87   12.30
   1  -1 -38   13.30    1.60
  -1  -1  38   18.00    1.30
  -1  -1  38   17.90    1.60
   1  -1 -38   19.50    1.20
  -1   1  38   16.00    1.40
   1   1 -38   19.40    1.50
   1   1 -38   18.10    1.20
  -1  -1  40   26.60    2.10
   1  -1 -40   28.80    1.80
  -1  -1  40   30.90    1.80
   1  -1 -40   26.30    2.20
  -1   1  40   32.50    2.00
   1   1 -40   31.00    1.80
   1   1 -40   31.90    2.00
   1  -1 -42    3.40    1.20
   1  -1 -42    6.60    0.80
  -1  -1  42    3.50    1.00
  -1   1  42    4.00    0.90
   1   1 -42    3.30    0.60
   1   1 -42    4.60    1.00
  -1  -1  44   11.20    1.40
   1  -1 -44   10.20    1.50
   1   1 -44   11.30    1.20
   1   1 -44   11.10    1.40
  -1   1  44    9.70    1.20
   1  -1 -46    7.10    1.50
  -1  -1  46    6.70    1.30
   1   1 -46    4.20    0.80
  -1   1  46    6.20    1.00
  -1  -1  48   25.90    2.60
   1   1 -48   30.70    2.40
   1   1 -48   29.10    1.90
  -1   1  48   28.50    2.10
  -1  -1  50    5.40    1.60
   1  -1 -50    3.80    1.80
  -1   1  50    3.60    1.20
   1   1 -50    1.50    0.90
   1   1 -50    2.40    1.40
  -1  -1  52   36.70    3.00
   1  -1 -52   31.60    3.50
   1   1 -52   32.50    2.30
  -1   1  52   32.90    2.60
   1   1 -52   32.80    2.90
  -1  -1  54   21.70    2.40
   1  -1 -54   17.80    2.60
   1   1 -54   21.50    2.70
  -1   1  54   19.60    2.10
   1  -1 -56   11.00    2.50
  -1  -1  56   13.80    2.40
   1   1 -56   14.30    2.30
  -1   1  56   17.00    2.10
  -1  -1  58    0.80    2.50
   1  -1 -58    7.10    2.70
   1   1 -58   -0.10    2.30
  -1   1  58    3.60    2.00
  -1  -1  60   10.20    3.00
   1  -1 -60    8.60    3.10
  -1   1  60    8.80    2.40
   1   1 -60    9.20    2.90
   1  -2  57    7.60    3.40
  -1  -2 -57    9.70    3.60
  -1   2 -57    8.20    1.90
   1  -2  55   -0.40    2.70
  -1  -2 -55    2.70    2.90
  -1   2 -55    2.70    2.30
  -1   2 -55    3.70    1.60
   1  -2  53    3.10    2.40
  -1  -2 -53    4.00    2.60
  -1   2 -53    2.70    1.90
  -1   2 -53    0.10    1.60
   1  -2  51    2.40    2.00
  -1  -2 -51    3.50    2.30
  -1   2 -51    2.00    1.70
  -1   2 -51    0.20    1.40
   1  -2  49    4.70    2.00
  -1  -2 -49    4.90    2.30
  -1   2 -49    3.80    1.40
  -1   2 -49    5.10    1.50
   1  -2  47   -0.10    1.60
  -1  -2 -47    0.80    1.90
  -1   2 -47    0.30    1.30
  -1   2 -47   -0.90    1.40
   1   2  47    3.10    1.00
  -1  -2 -45    2.80    1.80
   1  -2  45    0.40    1.50
   1   2  45    0.40    0.80
  -1   2 -45    0.50    1.10
  -1   2 -45    0.80    1.20
   1  -2  43    0.70    1.30
  -1   2 -43    0.80    1.10
   1   2  43    1.10    0.70
  -1   2 -43    1.10    1.00
  -1  -2 -41    8.50    1.80
   1  -2  41   12.50    1.70
  -1   2 -41   10.30    1.20
  -1  -2 -39    3.70    1.50
   1  -2  39    2.00    1.20
  -1   2 -39    4.00    1.10
   1   2  39    3.50    0.70
  -1   2 -39    3.80    0.80
  -1  -2 -37    2.60    1.30
   1  -2  37    0.00    1.00
   1   2  37    1.60    0.60
  -1   2 -37    0.90    0.80
  -1   2 -37    1.60    0.70
   1  -2  35    2.80    1.00
  -1  -2 -35    2.40    1.20
   1   2  35    4.10    0.70
  -1   2 -35    5.10    0.90
  -1   2 -35    4.50    0.80
   1  -2  33    7.40    1.10
  -1  -2 -33    6.20    1.30
  -1   2 -33    7.40    1.00
   1   2  33    6.30    0.70
  -1   2 -33    6.90    0.80
   1  -2  31   13.50    1.50
  -1  -2 -31   13.30    1.70
  -1   2 -31   17.40    1.30
   1   2  31   14.60    1.10
  -1   2 -31   14.90    1.20
  -1  -2 -29   11.10    1.40
  -1  -2 -29   11.00    0.90
  -1  -2 -29   12.70    0.70
   1  -2  29   12.30    1.30
   1   2  29   13.00    1.00
  -1   2 -29   11.80    1.00
  -1   2 -29   14.50    1.20
   1  -2  27    0.20    0.60
  -1  -2 -27    1.00    0.30
  -1  -2 -27   -0.30    0.80
  -1  -2 -27    0.60    0.20
  -1  -2 -27   -0.20    0.50
  -1   2 -27    1.20    0.60
   1   2  27    0.90    0.20
  -1   2 -27    1.30    0.40
   1   2  27    0.90    0.50
  -1  -2 -25   26.40    1.50
   1  -2  25   23.80    1.50
  -1  -2 -25   23.70    1.30
  -1  -2 -25   23.40    1.90
   1  -2  25   24.10    1.70
  -1   2 -25   22.40    1.50
  -1   2 -25   23.60    1.40
   1   2  25   25.40    1.30
   1   2  25   25.20    1.40
   1  -2  23   96.19    5.20
  -1  -2 -23   98.79    4.90
  -1  -2 -23  100.59    5.00
   1  -2  23   97.49    5.00
  -1  -2 -23   90.59    5.30
  -1   2 -23  105.39    5.10
   1   2  23   99.29    4.90
   1   2  23  103.39    4.90
  -1   2 -23   97.19    5.00
  -1  -2 -21    4.10    0.50
   1  -2  21    2.90    0.70
  -1  -2 -21    2.80    0.80
  -1  -2 -21    4.20    0.60
   1  -2  21    3.00    0.50
  -1   2 -21    3.30    0.50
   1   2  21    5.30    0.50
  -1   2 -21    4.70    0.50
   1   2  21    4.60    0.50
  -1  -2 -19   17.40    1.00
   1  -2  19   17.60    1.30
  -1  -2 -19   16.90    1.50
  -1  -2 -19   17.00    1.10
   1  -2  19   18.00    1.10
  -1   2 -19   18.10    1.10
   1   2  19   19.10    1.00
   1   2  19   18.80    1.00
  -1   2 -19   18.70    1.20
  -1  -2 -17   10.60    0.80
   1  -2  17   11.00    1.10
  -1  -2 -17   11.20    1.10
   1  -2  17   11.10    0.80
  -1  -2 -17   11.40    1.00
  -1   2 -17   11.00    0.70
   1   2  17   10.80    0.70
  -1   2 -17   11.00    0.80
   1   2  17   12.40    0.70
  -1  -2 -15   59.89    2.90
   1  -2  15   58.79    3.10
   1  -2  15   56.99    3.00
  -1  -2 -15   52.89    3.30
  -1  -2 -15   62.89    3.00
   1   2  15   62.29    3.00
  -1   2 -15   53.79    3.10
  -1   2 -15   56.59    3.00
   1   2  15   58.99    2.90
   1  -2  13   12.90    0.90
  -1  -2 -13   13.40    0.80
  -1  -2 -13   11.50    1.30
   1  -2  13   12.20    1.00
  -1  -2 -13   12.60    0.80
   1   2  13   12.60    0.70
  -1   2 -13   13.10    0.90
  -1   2 -13   11.70    0.80
   1   2  13   13.80    0.80
  -1  -2 -11   13.40    1.30
  -1  -2 -11   15.50    0.90
  -1  -2 -11   15.60    0.90
   1  -2  11   16.00    1.20
   1  -2  11   15.90    0.90
  -1   2 -11   14.40    1.00
   1   2  11   15.30    0.90
   1   2  11   15.40    0.90
   1   2  11   15.50    0.90
  -1   2 -11   16.40    0.90
   1  -2   9    1.00    0.50
  -1  -2  -9    0.60    0.20
   1  -2   9    1.10    0.30
   1  -2   9    0.40    0.40
  -1  -2  -9    0.40    0.60
   1   2   9    0.20    0.30
   1   2   9    0.40    0.20
  -1   2  -9    1.10    0.60
  -1   2  -9    0.50    0.20
   1   2   9    0.00    0.20
  -1   2  -9    0.90    0.40
  -1  -2  -7   47.50    2.80
   1  -2   7   50.49    2.50
  -1  -2  -7   49.70    2.50
   1  -2   7   51.89    2.70
   1   2   7   50.59    2.50
   1   2   7   50.29    2.50
  -1   2  -7   55.89    3.30
   1   2   7   50.49    2.50
  -1   2  -7   47.90    2.50
   1   2   7   45.90    2.80
  -1   2  -7   44.20    2.60
  -1   2  -7   49.20    2.60
   1  -2   5   12.00    0.70
  -1  -2  -5   11.80    0.70
  -1  -2  -5    9.90    1.10
   1  -2   5   11.60    0.90
  -1   2  -5   10.20    0.80
   1   2   5   10.60    0.70
   1   2   5    8.80    1.10
  -1   2  -5   10.50    1.00
   1   2   5   10.10    0.70
   1   2   5   10.30    0.70
  -1   2  -5   10.90    0.60
  -1   2  -5   11.20    0.70
  -1   2  -5   11.30    0.80
   1  -2   3   27.60    1.40
   1  -2   3   27.10    1.60
  -1  -2  -3   26.70    1.40
  -1  -2  -3   23.70    1.70
   1  -2   3   27.60    2.00
  -1  -2  -3   27.00    1.50
  -1   2  -3   26.60    1.40
  -1   2  -3   26.30    1.40
   1   2   3   24.60    1.70
  -1   2  -3   26.40    1.60
  -1   2  -3   26.20    1.60
   1   2   3   26.50    1.40
   1   2   3   25.90    1.40
  -1  -2  -1   26.10    1.40
   1  -2   1   26.80    1.40
   1  -2   1   25.80    1.60
   1  -2   1   26.50    1.60
  -1  -2  -1   23.10    1.70
  -1   2  -1   25.10    1.60
  -1   2  -1   27.90    1.40
  -1   2  -1   25.60    1.30
   1   2   1   27.90    1.40
   1   2   1   27.50    1.40
  -1   2  -1   23.70    1.50
   1   2   1   22.00    1.70
  -1   2  -1   26.80    1.50
   1  -2  -1   36.00    2.00
  -1  -2   1   36.00    1.90
   1  -2  -1   33.60    2.00
  -1  -2   1   31.90    2.10
   1  -2  -1   37.10    1.80
  -1  -2   1   35.00    1.80
   1   2  -1   36.60    1.80
  -1   2   1   34.80    1.80
   1   2  -1   32.70    2.10
   1   2  -1   35.10    1.90
  -1   2   1   32.20    2.00
  -1   2   1   36.40    2.00
  -1   2   1   36.00    2.00
  -1   2   1   37.40    1.80
  -1  -2   3   13.50    0.90
   1  -2  -3   11.10    1.00
  -1  -2   3   13.50    1.20
  -1  -2   3   15.00    0.80
   1  -2  -3   14.90    1.00
   1  -2  -3   15.60    0.80
  -1   2   3   14.30    0.70
  -1   2   3   11.70    1.00
  -1   2   3   14.20    1.00
   1   2  -3   12.80    0.80
   1   2  -3   14.10    0.90
  -1   2   3   14.50    0.80
  -1   2   3   14.00    1.00
   1   2  -3   10.60    1.10
  -1  -2   5   48.70    2.80
  -1  -2   5   52.39    2.60
   1  -2  -5   46.40    2.70
   1  -2  -5   51.79    2.50
  -1  -2   5   49.80    2.50
  -1   2   5   51.19    2.60
  -1   2   5   50.29    2.70
  -1   2   5   49.90    2.50
  -1   2   5   47.50    2.70
  -1   2   5   49.20    2.50
   1   2  -5   43.40    2.80
   1   2  -5   51.69    2.50
   1   2  -5   49.20    2.60
   1  -2  -7   17.30    1.20
   1  -2  -7   14.90    1.20
  -1  -2   7   17.40    1.00
   1  -2  -7   16.70    0.90
  -1  -2   7   16.20    0.90
  -1  -2   7   16.00    1.30
  -1   2   7   16.40    0.90
  -1   2   7   16.90    1.10
   1   2  -7   14.90    1.20
   1   2  -7   16.90    0.90
   1   2  -7   15.40    1.00
  -1   2   7   16.30    0.80
  -1   2   7   17.20    1.10
  -1   2   7   16.20    1.10
   1   2  -7   13.90    1.30
  -1  -2   9   16.60    1.00
  -1  -2   9   17.00    1.30
  -1  -2   9   19.00    1.10
   1  -2  -9   15.10    1.20
   1  -2  -9   18.40    0.90
   1  -2  -9   17.00    1.20
  -1   2   9   17.30    0.90
   1   2  -9   16.60    1.00
  -1   2   9   16.30    1.20
  -1   2   9   16.80    1.10
  -1   2   9   16.40    0.90
   1   2  -9   15.10    1.20
  -1   2   9   16.30    1.10
  -1  -2  11   30.20    1.60
  -1  -2  11   29.70    1.90
   1  -2 -11   29.20    1.90
   1  -2 -11   31.30    1.80
  -1  -2  11   28.20    1.60
  -1   2  11   29.30    1.70
  -1   2  11   30.50    1.70
  -1   2  11   32.10    1.50
   1   2 -11   27.90    1.80
   1   2 -11   27.60    1.60
  -1   2  11   29.00    1.50
  -1  -2  13   12.10    0.90
   1  -2 -13   11.40    1.10
  -1  -2  13   12.00    0.80
   1  -2 -13   11.70    1.00
  -1   2  13   11.50    0.90
  -1   2  13   11.90    0.90
   1   2 -13   12.50    1.10
  -1  -2  15    6.00    0.70
   1  -2 -15    7.10    0.70
   1  -2 -15    6.90    0.90
  -1   2  15    7.00    0.70
  -1   2  15    6.10    0.80
   1  -2 -17   20.70    1.50
  -1  -2  17   20.20    1.20
  -1  -2  17   18.20    1.30
   1  -2 -17   20.80    1.40
  -1   2  17   21.50    1.40
   1   2 -17   21.30    1.40
  -1   2  17   21.30    1.30
  -1  -2  19    1.70    0.40
   1  -2 -19    1.70    0.60
  -1  -2  19    1.40    0.30
   1  -2 -19    0.90    0.60
  -1   2  19    1.80    0.40
   1   2 -19    1.00    0.50
  -1  -2  21   70.59    3.60
   1  -2 -21   67.79    3.80
  -1  -2  21   69.19    3.70
  -1   2  21   70.39    3.60
   1   2 -21   70.49    3.80
  -1  -2  23   49.20    2.50
  -1  -2  23   45.00    2.60
  -1   2  23   47.00    2.50
   1   2 -23   47.40    2.70
  -1  -2  25    0.40    0.40
  -1  -2  25    1.70    0.40
   1  -2 -25    1.00    0.70
  -1   2  25    1.30    0.40
   1   2 -25    1.60    0.50
  -1  -2  27   19.40    1.20
   1  -2 -27   18.40    1.70
  -1  -2  27   18.40    1.40
  -1   2  27   19.30    1.20
   1   2 -27   21.80    1.40
   1  -2 -29   11.40    1.50
  -1  -2  29   11.00    1.10
  -1  -2  29   12.60    1.00
  -1   2  29   14.50    1.00
   1   2 -29   14.30    1.20
  -1  -2  31    1.00    0.60
  -1  -2  31    2.60    0.50
   1  -2 -31    4.30    0.90
   1   2 -31    3.10    0.70
  -1   2  31    2.10    0.50
   1   2 -31    2.50    0.50
   1  -2 -33    5.70    1.10
  -1  -2  33    5.80    0.80
  -1  -2  33    5.90    0.70
  -1   2  33    7.90    0.90
   1   2 -33    7.30    0.80
   1   2 -33    7.90    1.10
  -1  -2  35   18.50    1.30
   1  -2 -35   14.30    1.80
  -1  -2  35   12.30    1.50
   1   2 -35   15.10    1.40
   1   2 -35   17.20    1.20
  -1   2  35   18.20    1.30
  -1  -2  37    3.60    0.70
  -1  -2  37    2.30    0.90
   1  -2 -37    2.60    1.20
  -1   2  37    3.20    0.70
   1   2 -37    3.80    0.90
   1   2 -37    3.80    0.60
  -1  -2  39   15.10    1.30
  -1  -2  39   16.80    1.70
   1  -2 -39   14.10    2.00
   1   2 -39   14.50    1.60
   1   2 -39   17.50    1.30
  -1   2  39   15.10    1.30
  -1  -2  41    6.40    1.20
   1  -2 -41    9.10    1.50
  -1  -2  41    7.90    1.00
   1   2 -41    8.60    1.20
   1   2 -41    8.50    0.90
  -1   2  41    9.30    1.10
   1  -2 -43    5.00    1.40
  -1  -2  43    5.00    1.20
  -1  -2  43    2.30    0.90
  -1   2  43    2.80    0.80
   1   2 -43    3.60    0.80
   1  -2 -45    9.20    1.80
  -1  -2  45    9.30    1.50
  -1   2  45    9.50    1.10
   1   2 -45    8.80    1.10
   1   2 -45   10.00    1.30
  -1  -2  47    1.80    1.40
  -1   2  47    1.40    0.80
   1   2 -47   -0.10    1.20
   1   2 -47    0.10    0.90
   1  -2 -49    1.80    1.80
  -1  -2  49    1.20    1.60
   1   2 -49    0.20    1.30
  -1   2  49    1.40    0.90
   1   2 -49    0.10    1.60
   1  -2 -51    3.10    2.00
  -1  -2  51    3.70    1.80
   1   2 -51   -0.40    1.10
  -1   2  51    4.30    1.10
   1   2 -51    1.40    1.40
   1  -2 -53    4.50    2.30
  -1  -2  53    8.00    2.20
  -1   2  53    7.10    1.40
   1   2 -53    5.20    1.70
   1   2 -53    3.70    1.30
  -1  -2  55    0.60    2.30
   1  -2 -55   -1.30    2.20
   1   2 -55   -2.70    1.90
   1   2 -55    1.00    1.30
  -1   2  55    2.50    1.40
  -1  -2  57    1.40    2.70
   1  -2 -57    3.30    2.60
   1   2 -57   -0.80    2.30
   1   2 -57   -0.60    1.50
  -1  -2  59    3.70    3.20
   1  -2 -59    4.10    3.10
   1  -3  54    1.60    3.30
  -1  -3 -54    5.90    3.60
  -1   3 -54    5.20    2.20
   1  -3  52    6.30    3.00
  -1  -3 -52    0.50    3.10
  -1   3 -52    4.10    2.20
  -1   3 -52    1.70    1.80
   1  -3  50    9.10    2.80
  -1  -3 -50    6.80    2.90
  -1   3 -50    7.20    1.80
  -1   3 -50    7.30    2.00
   1  -3  48   13.80    2.70
  -1  -3 -48   10.10    2.80
  -1   3 -48    9.40    1.80
  -1   3 -48   10.90    1.70
  -1  -3 -46    7.00    2.40
   1  -3  46    3.90    2.10
  -1   3 -46    5.50    1.40
  -1   3 -46    3.80    1.50
  -1  -3 -44   13.60    2.50
   1  -3  44   15.80    2.20
  -1   3 -44   17.20    2.20
  -1   3 -44   17.50    2.00
   1  -3  42   43.80    3.60
  -1  -3 -42   35.50    4.00
  -1   3 -42   47.10    2.90
  -1   3 -42   44.40    2.90
   1  -3  40    8.00    1.80
  -1   3 -40    9.30    1.40
  -1   3 -40    9.80    1.30
  -1  -3 -38   27.30    3.00
   1  -3  38   25.20    2.70
  -1   3 -38   26.20    2.00
  -1   3 -38   26.60    2.00
   1   3  38   26.70    1.90
   1  -3  36   38.40    3.00
  -1  -3 -36   34.70    3.50
  -1   3 -36   41.60    2.50
   1   3  36   39.10    2.30
  -1   3 -36   40.70    2.60
   1  -3  34   30.10    2.60
  -1  -3 -34   29.30    3.10
  -1   3 -34   31.90    2.20
  -1   3 -34   33.40    2.10
  -1  -3 -32    1.00    1.50
   1  -3  32    2.20    1.10
  -1   3 -32    1.50    0.70
  -1   3 -32    1.30    0.80
   1   3  32    1.70    0.70
  -1  -3 -30   16.20    2.00
   1  -3  30   19.90    1.50
   1  -3  30   18.00    1.90
  -1   3 -30   18.80    1.40
   1   3  30   18.90    1.30
  -1   3 -30   19.80    1.60
   1  -3  28   38.90    2.20
   1  -3  28   34.00    2.70
  -1  -3 -28   35.10    2.90
  -1   3 -28   41.00    2.20
   1   3  28   38.30    2.10
  -1   3 -28   42.00    2.40
   1  -3  26  351.56   17.30
  -1  -3 -26  351.36   17.30
  -1  -3 -26  323.87   17.70
   1  -3  26  350.16   17.50
  -1   3 -26  352.76   17.30
   1   3  26  358.76   17.20
  -1   3 -26  356.36   17.40
   1  -3  24   11.20    1.00
  -1  -3 -24   10.90    1.50
  -1  -3 -24   11.80    1.10
   1  -3  24   12.20    1.50
  -1   3 -24   13.10    1.20
   1   3  24   11.60    0.80
  -1   3 -24   10.60    0.90
  -1  -3 -22   91.19    5.60
   1  -3  22  101.89    5.40
  -1  -3 -22  100.69    5.20
   1  -3  22   98.29    5.20
   1   3  22  101.39    5.00
  -1   3 -22  107.09    5.30
  -1   3 -22   98.29    5.10
   1   3  22  107.99    5.10
  -1  -3 -20   13.30    1.00
  -1  -3 -20   11.40    1.50
   1  -3  20   13.40    1.40
  -1  -3 -20   11.60    0.70
   1  -3  20   12.20    0.90
   1   3  20   11.50    1.10
  -1   3 -20   12.20    0.90
   1   3  20   12.90    0.90
   1   3  20   12.30    0.80
  -1   3 -20   11.90    1.10
  -1  -3 -18    6.30    1.10
   1  -3  18    6.00    0.90
  -1  -3 -18    5.90    0.50
   1  -3  18    4.50    0.60
   1   3  18    5.90    0.50
   1   3  18    5.50    0.70
  -1   3 -18    5.00    0.60
  -1   3 -18    4.60    0.70
   1   3  18    6.60    0.80
  -1  -3 -16    4.90    0.50
  -1  -3 -16    3.80    1.00
   1  -3  16    3.20    0.50
   1  -3  16    4.50    0.80
  -1   3 -16    4.60    0.50
   1   3  16    4.40    0.40
   1   3  16    4.30    0.60
   1   3  16    4.60    0.60
  -1   3 -16    4.10    0.70
   1  -3  14  137.49    7.20
  -1  -3 -14  135.79    7.40
   1  -3  14  138.09    7.00
  -1   3 -14  136.29    7.10
   1   3  14  145.59    7.00
  -1   3 -14  135.99    6.90
   1   3  14  144.29    6.90
   1   3  14  139.89    7.00
  -1  -3 -12   24.80    2.00
   1  -3  12   25.00    1.80
   1  -3  12   26.40    1.50
  -1  -3 -12   27.40    1.40
   1   3  12   22.60    1.40
  -1   3 -12   26.80    1.40
   1   3  12   24.20    1.50
   1   3  12   23.50    1.40
  -1   3 -12   24.10    1.70
   1  -3  10 1210.98   61.69
  -1  -3 -10 1245.48   61.99
   1  -3  10 1326.47   61.89
  -1  -3 -10 1236.38   61.59
   1   3  10 1292.87   61.69
  -1   3 -10 1248.38   61.89
   1   3  10 1281.27   61.69
  -1   3 -10 1157.38   61.69
   1   3  10 1322.17   61.69
  -1  -3  -8  118.39    6.70
  -1  -3  -8  129.99    6.30
   1  -3   8  127.79    6.50
   1  -3   8  130.29    6.30
   1   3   8  130.09    6.40
   1   3   8  126.49    6.30
   1   3   8  127.99    6.40
  -1   3  -8  124.09    6.30
  -1   3  -8  120.79    6.60
   1  -3   6  285.87   12.60
   1  -3   6  242.68   12.40
  -1  -3  -6  247.48   12.20
  -1  -3  -6  238.98   12.60
   1  -3   6  246.48   12.20
   1   3   6  240.08   12.30
   1   3   6  264.77   12.30
   1   3   6  242.98   12.20
  -1   3  -6  235.58   12.50
  -1   3  -6  234.78   12.20
  -1  -3  -4   35.10    2.00
  -1  -3  -4   35.10    1.80
   1  -3   4   34.30    2.20
  -1  -3  -4   30.40    2.20
  -1   3  -4   32.10    2.10
   1   3   4   34.30    1.80
   1   3   4   35.90    1.90
   1  -3   2  718.73   36.80
  -1  -3  -2  733.03   37.20
   1  -3   2  799.82   37.10
   1  -3   2  793.42   37.00
  -1  -3  -2  811.42   36.90
  -1  -3  -2  732.23   36.80
  -1   3  -2  742.73   37.00
  -1   3  -2  670.53   36.80
   1   3   2  755.52   36.80
  -1  -3   0   92.29    4.40
   1  -3   0   91.39    4.40
   1  -3   0   87.99    4.70
  -1  -3   0   89.09    4.50
   1  -3   0   87.79    4.70
  -1  -3   0   78.59    4.80
  -1   3   0   87.19    4.40
  -1   3   0   88.59    4.70
   1   3   0   88.89    4.40
  -1  -3   2  768.92   39.10
   1  -3  -2  796.12   39.40
   1  -3  -2  772.42   39.10
  -1  -3   2  820.42   39.20
   1  -3  -2  843.52   39.30
  -1  -3   2  803.42   39.50
   1   3  -2  805.02   39.10
  -1   3   2  837.22   39.30
  -1   3   2  732.43   39.10
   1  -3  -4    5.00    0.90
  -1  -3   4    7.50    0.90
  -1  -3   4    6.20    1.00
  -1   3   4    5.90    0.80
  -1  -3   6  204.88   10.10
   1  -3  -6  204.58   10.10
   1  -3  -6  198.88   10.40
  -1  -3   6  206.78   10.20
  -1  -3   6  210.98   10.50
  -1   3   6  213.88   10.30
  -1   3   6  201.68   10.10
   1   3  -6  190.88   10.40
  -1  -3   8  129.69    6.60
  -1  -3   8  125.29    6.20
   1  -3  -8  117.69    6.50
   1  -3  -8  126.69    6.20
  -1  -3   8  126.49    6.30
  -1   3   8  124.19    6.10
  -1   3   8  128.69    6.40
  -1   3   8  120.69    6.20
   1   3  -8  117.99    6.50
   1  -3 -10  972.70   48.80
   1  -3 -10  968.30   48.50
  -1  -3  10  946.11   48.50
  -1  -3  10 1088.19   48.90
  -1   3  10  909.31   48.50
  -1   3  10 1038.70   48.60
  -1   3  10 1014.50   48.60
   1   3 -10  974.20   48.80
   1  -3 -12    8.10    1.10
  -1   3  12    8.10    0.90
   1  -3 -14  542.85   28.20
  -1  -3  14  561.84   27.90
  -1  -3  14  566.24   28.00
   1   3 -14  570.74   28.20
  -1   3  14  564.74   27.80
  -1   3  14  571.74   27.80
  -1   3  14  593.74   28.00
  -1  -3  16   10.10    0.80
  -1  -3  16   10.00    1.10
   1   3 -16    9.00    1.30
  -1   3  16    9.10    1.10
  -1  -3  18   51.09    2.70
   1  -3 -18   46.60    3.00
  -1  -3  18   53.99    2.90
  -1   3  18   53.89    2.90
   1   3 -18   52.19    3.00
  -1  -3  20    9.30    1.00
  -1  -3  20    8.80    0.80
   1  -3 -20    7.60    1.20
   1   3 -20    7.00    1.00
  -1   3  20    7.40    0.80
  -1  -3  22   75.19    3.90
   1  -3 -22   71.79    4.30
  -1  -3  22   75.59    4.10
  -1   3  22   72.39    4.00
   1   3 -22   79.99    4.20
  -1  -3  24   16.70    1.10
   1  -3 -24   14.00    1.80
  -1  -3  24   13.60    1.30
  -1   3  24   13.60    1.20
   1   3 -24   15.70    1.40
  -1  -3  26  196.78   10.20
   1  -3 -26  186.98   10.30
  -1  -3  26  205.08   10.00
   1   3 -26  210.08   10.30
  -1   3  26  203.28   10.00
  -1  -3  28   33.80    1.90
  -1  -3  28   32.00    2.20
   1  -3 -28   29.10    2.40
  -1   3  28   32.70    1.90
   1   3 -28   33.90    2.20
   1  -3 -30   98.39    5.90
  -1  -3  30  103.09    5.80
  -1  -3  30  110.89    5.60
   1   3 -30  116.39    5.80
  -1   3  30  107.49    5.50
   1   3 -30  111.39    5.50
  -1  -3  32   26.10    2.20
  -1  -3  32   29.50    1.90
   1  -3 -32   24.10    2.40
   1   3 -32   31.00    1.80
   1   3 -32   31.50    2.10
  -1   3  32   31.00    1.80
  -1  -3  34    8.20    1.30
  -1  -3  34   12.00    1.20
   1  -3 -34   11.20    1.50
  -1   3  34   10.40    1.10
   1   3 -34   13.90    1.50
   1   3 -34   11.90    1.20
  -1  -3  36   74.59    4.00
   1  -3 -36   62.69    4.40
  -1  -3  36   67.89    4.30
  -1   3  36   71.99    3.90
   1   3 -36   75.39    3.90
   1   3 -36   85.19    4.30
   1  -3 -38   18.00    2.50
  -1  -3  38   16.80    1.50
  -1  -3  38   17.60    1.80
   1   3 -38   16.90    2.00
   1   3 -38   19.40    1.50
  -1   3  38   13.70    1.40
   1  -3 -40   30.10    3.20
  -1  -3  40   35.00    2.40
  -1  -3  40   32.00    2.80
   1   3 -40   33.90    2.50
  -1   3  40   32.40    2.10
   1   3 -40   35.00    2.20
  -1  -3  42   34.80    2.40
   1  -3 -42   25.20    3.30
  -1  -3  42   34.50    3.00
   1   3 -42   34.50    2.80
   1   3 -42   35.90    2.40
  -1   3  42   32.00    2.10
  -1  -3  44    4.90    1.60
  -1  -3  44    1.80    1.10
   1  -3 -44    3.00    1.80
  -1   3  44    2.50    0.90
   1   3 -44    3.20    1.10
   1   3 -44    2.90    1.30
  -1  -3  46   34.70    2.70
   1  -3 -46   33.60    3.70
  -1  -3  46   36.90    3.30
   1   3 -46   37.40    2.50
   1   3 -46   33.50    2.70
  -1   3  46   32.70    2.30
   1  -3 -48    8.30    2.20
  -1  -3  48    6.30    2.00
   1   3 -48    4.90    1.50
   1   3 -48    4.80    1.40
   1  -3 -50   17.70    2.90
  -1  -3  50   19.50    2.70
   1   3 -50   21.80    2.60
   1   3 -50   18.80    1.90
  -1  -3  52   30.20    3.10
   1  -3 -52   20.90    3.10
   1   3 -52   29.20    3.10
   1   3 -52   22.60    2.70
   1  -3 -54   10.40    3.00
  -1  -3  54   10.60    3.00
   1   3 -54   15.60    2.00
   1   3 -54   13.60    2.30
  -1  -3  56    4.80    2.90
   1  -3 -56   -0.10    3.00
   1   3 -56    4.40    2.00
  -1  -4 -49   11.50    3.50
   1  -4  49    8.30    3.40
  -1   4 -49   11.30    2.40
  -1   4 -49   14.30    2.50
  -1  -4 -47   -4.30    2.90
   1  -4  47   -4.00    2.70
  -1   4 -47    0.30    1.80
  -1   4 -47    1.10    1.80
   1  -4  45    4.00    2.60
  -1  -4 -45    2.00    2.70
  -1   4 -45    4.10    1.80
  -1   4 -45    1.80    1.70
   1  -4  43    0.20    2.40
  -1  -4 -43    2.10    2.50
  -1   4 -43    0.40    1.60
  -1   4 -43   -2.60    1.40
   1  -4  41    8.30    2.30
  -1  -4 -41   12.30    2.70
  -1   4 -41   12.80    1.70
  -1   4 -41   11.50    1.70
  -1  -4 -39    6.70    2.30
   1  -4  39   -0.30    2.00
  -1   4 -39    2.20    1.20
  -1   4 -39    2.90    1.40
  -1  -4 -37    4.80    2.20
   1  -4  37    3.30    1.80
  -1   4 -37    6.10    1.30
  -1   4 -37    5.60    1.50
   1  -4  35    8.00    1.90
  -1   4 -35    7.80    1.20
  -1   4 -35    9.40    1.40
  -1  -4 -33   16.90    2.50
   1  -4  33   17.90    2.30
  -1   4 -33   18.40    1.80
  -1   4 -33   19.90    1.90
   1  -4  31    2.60    1.50
   1  -4  31    0.40    1.10
  -1  -4 -31    1.30    1.80
  -1   4 -31   -0.70    1.00
  -1   4 -31   -1.00    0.90
  -1  -4 -29    4.40    1.70
   1  -4  29    2.80    1.50
   1  -4  29    4.80    1.00
  -1   4 -29    4.90    1.20
  -1   4 -29    6.10    0.90
   1  -4  27    7.90    1.50
   1  -4  27    5.20    1.00
  -1  -4 -27    5.10    1.60
  -1   4 -27    6.20    0.90
  -1   4 -27    8.90    1.20
   1  -4  25   19.70    2.20
   1  -4  25   15.10    1.40
  -1  -4 -25   15.70    2.20
  -1   4 -25   15.90    1.30
   1   4  25   14.80    1.10
  -1   4 -25   15.00    1.70
   1  -4  23   11.30    1.20
   1  -4  23   10.90    1.60
  -1  -4 -23   14.80    1.90
  -1   4 -23   13.50    1.20
   1   4  23   13.20    1.00
  -1   4 -23   15.30    1.60
   1  -4  21   32.90    2.00
   1  -4  21   29.70    2.60
  -1  -4 -21   30.30    2.90
   1   4  21   30.60    1.80
  -1   4 -21   35.50    2.30
  -1   4 -21   32.40    1.90
   1  -4  19   -0.10    1.10
  -1  -4 -19    0.60    1.20
  -1  -4 -19    0.30    0.30
   1  -4  19    0.40    0.70
  -1   4 -19    1.00    0.50
   1   4  19    0.70    0.50
  -1   4 -19    0.20    0.80
  -1  -4 -17   16.70    1.00
  -1  -4 -17   14.40    1.90
   1  -4  17   15.80    1.20
   1  -4  17   15.60    1.70
  -1   4 -17   16.60    1.20
  -1   4 -17   16.10    1.50
   1   4  17   16.10    1.20
   1  -4  15    5.40    1.10
  -1  -4 -15    5.10    0.60
  -1  -4 -15    7.10    1.50
   1  -4  15    4.60    0.60
   1   4  15    5.50    0.70
  -1   4 -15    5.90    1.00
  -1   4 -15    6.60    0.60
   1   4  15    5.40    0.70
  -1  -4 -13    5.00    0.60
  -1  -4 -13    3.60    1.30
   1  -4  13    4.30    1.00
   1  -4  13    5.20    0.60
  -1   4 -13    4.70    0.60
   1   4  13    4.60    0.60
  -1   4 -13    4.40    0.90
   1   4  13    5.80    0.80
   1  -4  11   18.80    1.20
  -1  -4 -11   16.70    2.10
  -1  -4 -11   17.70    1.10
   1  -4  11   17.80    1.70
   1   4  11   17.40    1.30
  -1   4 -11   17.40    1.20
   1   4  11   16.90    1.40
  -1   4 -11   20.30    1.60
  -1  -4  -9    9.90    1.40
   1  -4   9    9.80    1.20
   1  -4   9   10.10    0.90
   1   4   9   11.20    1.00
  -1   4  -9   11.10    1.40
  -1   4  -9   10.70    0.90
   1   4   9   12.00    1.20
  -1  -4  -7   21.80    2.20
   1  -4   7   20.10    1.80
   1  -4   7   23.10    1.40
  -1  -4  -7   23.50    1.30
   1   4   7   22.40    1.50
  -1   4  -7   24.10    1.40
  -1   4  -7   22.70    1.80
   1   4   7   24.00    1.70
   1  -4   5    1.80    0.90
   1  -4   5    2.10    0.50
  -1  -4  -5    1.40    1.00
  -1  -4  -5    2.70    0.40
   1  -4   5    2.30    0.80
  -1   4  -5    2.70    0.40
  -1   4  -5    2.10    0.80
   1   4   5    1.80    0.80
   1  -4   3   31.90    2.30
  -1  -4  -3   35.10    1.90
   1  -4   3   32.60    1.90
  -1  -4  -3   36.40    2.30
  -1  -4  -3   34.60    2.50
   1  -4   3   37.30    2.50
   1   4   3   34.30    2.20
  -1   4  -3   32.70    1.80
  -1   4  -3   29.90    2.30
  -1  -4  -1   13.00    1.30
   1  -4   1   15.10    1.60
   1  -4   1   14.70    1.00
   1  -4   1   13.30    1.70
  -1  -4  -1   14.20    1.00
  -1  -4  -1   13.40    1.70
  -1   4  -1   13.70    0.90
   1   4   1   14.10    1.40
  -1   4  -1   12.80    1.50
  -1   4  -1   15.80    1.50
   1  -4  -1    2.90    0.90
  -1  -4   1    4.80    1.10
   1  -4  -1    3.60    0.50
   1  -4  -1    3.30    1.00
  -1  -4   1    3.30    0.50
  -1   4   1    3.70    0.90
  -1   4   1    3.00    0.90
  -1   4   1    4.40    0.50
   1  -4  -3    8.10    1.30
  -1  -4   3    9.90    1.20
  -1  -4   3    9.50    0.80
   1  -4  -3    9.00    1.20
   1  -4  -3    9.50    0.80
  -1  -4   3   10.10    1.40
  -1   4   3    7.70    0.70
  -1   4   3    7.70    1.10
  -1  -4   5   13.70    1.00
  -1  -4   5   13.00    1.50
   1  -4  -5   12.40    1.50
   1  -4  -5   13.10    0.90
  -1  -4   5   14.60    1.80
  -1   4   5   12.20    1.50
   1   4  -5   11.60    1.50
  -1   4   5   14.30    0.90
  -1  -4   7   15.50    1.80
   1  -4  -7   13.50    1.00
  -1  -4   7   12.60    1.50
   1  -4  -7   12.80    1.50
  -1  -4   7   13.70    1.00
  -1   4   7   14.10    1.50
   1   4  -7   12.70    1.70
  -1  -4   9   35.50    2.50
   1  -4  -9   38.50    2.70
  -1  -4   9   39.10    2.70
  -1  -4   9   36.20    2.10
   1  -4  -9   39.90    2.00
  -1   4   9   37.60    2.00
   1   4  -9   38.20    2.70
  -1   4   9   38.10    2.40
  -1  -4  11    0.40    0.90
   1  -4 -11    1.20    0.40
  -1  -4  11    0.40    0.40
   1  -4 -11    0.00    1.00
  -1  -4  11   -0.10    0.70
  -1   4  11    0.10    0.80
   1   4 -11   -0.20    0.90
  -1   4  11    1.50    0.70
   1  -4 -13   10.50    0.80
  -1  -4  13    9.70    1.10
  -1  -4  13    8.70    1.40
  -1  -4  13    7.90    0.90
   1  -4 -13    9.80    1.40
  -1   4  13    8.90    1.10
   1   4 -13    8.70    1.30
  -1   4  13    9.60    1.00
  -1   4  13    9.40    0.70
  -1  -4  15   20.50    1.80
  -1  -4  15   22.20    1.40
   1  -4 -15   21.70    2.50
  -1   4  15   24.50    1.30
  -1   4  15   23.30    1.80
  -1   4  15   23.10    1.50
   1   4 -15   24.80    2.20
   1  -4 -17    1.30    1.10
  -1  -4  17    1.40    0.50
  -1  -4  17    1.30    0.80
  -1   4  17    2.30    0.60
  -1   4  17    1.30    0.60
  -1   4  17    1.00    0.80
   1   4 -17    1.80    1.00
  -1  -4  19    4.60    0.70
  -1  -4  19    3.50    1.00
   1  -4 -19    3.30    1.30
   1   4 -19    4.70    1.10
  -1   4  19    5.10    0.90
   1  -4 -21   26.80    2.50
  -1  -4  21   23.20    1.60
  -1  -4  21   23.90    2.00
   1   4 -21   27.00    2.40
  -1   4  21   25.10    1.80
  -1  -4  23   10.10    1.40
  -1  -4  23    9.90    1.10
   1  -4 -23    7.80    1.50
   1   4 -23   10.90    1.40
  -1   4  23    9.00    1.00
  -1  -4  25   13.90    1.60
  -1  -4  25   13.90    1.30
  -1   4  25   13.50    1.30
   1   4 -25   13.40    1.90
  -1  -4  27   -0.10    0.60
  -1  -4  27    0.50    1.10
   1  -4 -27   -0.50    1.20
   1   4 -27    1.00    1.00
   1   4 -27    0.60    0.70
  -1   4  27    0.90    0.60
  -1  -4  29    2.00    1.20
  -1  -4  29    0.70    0.80
   1  -4 -29    0.30    1.30
   1   4 -29    1.40    1.10
   1   4 -29    1.60    0.70
  -1   4  29    1.80    0.60
  -1  -4  31   13.30    1.40
   1  -4 -31   13.40    1.80
  -1  -4  31   13.80    1.80
   1   4 -31   14.50    1.40
   1   4 -31   17.10    2.00
  -1   4  31   13.90    1.20
  -1  -4  33    7.10    1.10
  -1  -4  33    4.20    1.30
   1  -4 -33    6.00    1.70
  -1   4  33    6.50    0.80
   1   4 -33    6.20    1.30
   1   4 -33    6.80    1.00
   1  -4 -35    0.50    1.60
  -1  -4  35    1.40    1.00
  -1  -4  35    1.30    1.40
  -1   4  35    2.00    0.70
   1   4 -35    0.00    1.30
   1   4 -35    1.90    0.90
  -1  -4  37   20.80    1.90
  -1  -4  37   25.00    2.80
   1  -4 -37   21.10    2.50
   1   4 -37   27.60    2.40
   1   4 -37   23.50    2.00
  -1   4  37   18.10    1.50
  -1  -4  39    0.60    1.10
  -1  -4  39    1.30    1.60
   1  -4 -39   -0.20    1.90
   1   4 -39   -0.20    1.00
   1   4 -39    0.30    1.50
  -1  -4  41    4.50    1.90
  -1  -4  41    2.70    1.20
   1   4 -41    3.20    1.30
   1   4 -41    5.00    1.70
  -1  -4  43    0.60    1.90
   1  -4 -43    1.90    2.10
  -1  -4  43    1.40    1.30
   1   4 -43    3.20    1.70
   1   4 -43    2.40    1.30
   1  -4 -45    1.00    2.30
  -1  -4  45   -0.50    2.10
  -1  -4  45    2.20    1.50
   1   4 -45   -1.70    1.80
   1   4 -45    1.90    1.40
  -1  -4  47   13.30    1.90
   1  -4 -47   13.80    2.60
  -1  -4  47   10.50    2.70
   1   4 -47    9.80    2.20
   1   4 -47   12.90    1.80
   1  -4 -49    8.30    2.60
  -1  -4  49    9.80    3.00
   1   4 -49   11.30    2.00
   1   4 -49    9.50    2.30
   1  -4 -51    8.90    2.90
  -1  -4  51   -1.10    3.00
   1   4 -51    1.40    2.20
  -1  -5 -42   10.90    3.30
   1  -5  42    9.70    3.50
  -1   5 -42   12.20    2.20
  -1   5 -42   13.60    2.60
  -1  -5 -40   12.20    3.30
   1  -5  40   10.80    3.20
  -1   5 -40    8.80    2.00
  -1   5 -40   11.90    2.20
  -1  -5 -38    4.00    2.90
   1  -5  38    1.70    2.70
  -1   5 -38    7.00    1.70
  -1   5 -38    5.60    1.90
   1  -5  36   23.50    3.10
  -1  -5 -36   18.20    3.30
  -1   5 -36   23.50    2.50
  -1   5 -36   21.70    2.80
  -1  -5 -34   15.10    2.90
   1  -5  34   15.90    2.70
  -1   5 -34   18.00    2.10
  -1   5 -34   17.40    1.80
   1  -5  32   -1.00    2.10
  -1  -5 -32    0.00    2.40
  -1   5 -32    2.80    1.20
  -1   5 -32    1.10    1.50
  -1  -5 -30    4.90    2.30
   1  -5  30    4.30    2.10
  -1   5 -30    4.90    1.20
  -1   5 -30    2.90    1.50
  -1  -5 -28   11.80    2.60
   1  -5  28   12.70    1.50
   1  -5  28   14.20    2.30
  -1   5 -28   13.70    1.80
  -1   5 -28   14.90    1.80
   1  -5  26   55.89    3.30
  -1  -5 -26   52.49    4.90
   1  -5  26   49.99    4.20
  -1   5 -26   55.19    3.30
  -1   5 -26   58.99    3.70
  -1  -5 -24    0.60    2.00
   1  -5  24    1.40    1.70
   1  -5  24    1.10    1.00
  -1   5 -24    2.80    2.10
  -1   5 -24    3.60    0.90
  -1  -5 -22   24.00    3.30
   1  -5  22   26.10    2.90
   1  -5  22   24.60    2.00
  -1   5 -22   26.60    1.90
  -1   5 -22   27.00    2.40
  -1  -5 -20   16.30    2.40
   1  -5  20   20.30    2.20
  -1   5 -20   19.20    2.20
  -1  -5 -18   14.10    2.30
   1  -5  18   14.50    1.60
   1  -5  18   18.10    2.10
  -1   5 -18   16.70    1.40
  -1   5 -18   17.10    2.10
  -1  -5 -16   40.90    2.10
   1  -5  16   35.90    3.10
  -1  -5 -16   34.20    3.60
   1  -5  16   38.40    2.40
  -1   5 -16   39.30    2.90
  -1   5 -16   38.40    2.30
   1  -5  14   79.29    4.90
  -1  -5 -14   81.99    4.20
  -1  -5 -14   79.29    5.40
   1  -5  14   85.29    4.40
  -1   5 -14   80.79    4.80
   1   5  14   82.99    4.50
  -1   5 -14   83.69    4.30
  -1  -5 -12   47.80    2.60
   1  -5  12   51.19    2.80
   1  -5  12   45.10    3.40
  -1  -5 -12   48.50    3.90
  -1   5 -12   48.70    2.70
   1   5  12   48.20    3.10
  -1   5 -12   53.39    3.30
  -1  -5 -10  151.78    7.50
  -1  -5 -10  143.89    8.30
   1  -5  10  153.08    8.00
   1  -5  10  150.78    7.60
  -1   5 -10  151.28    8.00
  -1   5 -10  145.89    7.50
   1  -5   8   21.80    2.20
   1  -5   8   18.50    1.50
  -1  -5  -8   20.30    2.80
  -1  -5  -8   19.80    1.30
  -1   5  -8   21.10    1.40
   1   5   8   22.70    1.90
  -1   5  -8   18.90    2.10
  -1  -5  -6    8.20    0.80
   1  -5   6    8.90    1.10
  -1  -5  -6    9.00    1.90
   1  -5   6    7.40    1.40
  -1   5  -6    9.50    1.00
  -1   5  -6   10.20    1.50
   1   5   6   10.40    1.30
  -1   5  -6    7.40    1.40
   1  -5   4   24.80    2.40
   1  -5   4   22.60    1.60
   1  -5   4   23.10    2.30
  -1  -5  -4   24.50    2.80
  -1  -5  -4   23.40    1.50
  -1   5  -4   24.00    1.50
   1   5   4   23.30    2.00
  -1   5  -4   22.10    2.20
  -1   5  -4   25.10    2.20
  -1  -5  -2  137.89    7.00
   1  -5   2  138.59    7.10
  -1  -5  -2  142.19    7.90
   1  -5   2  150.68    7.70
   1  -5   2  137.39    7.50
  -1  -5  -2  150.98    7.40
  -1   5  -2  133.89    7.50
   1   5   2  136.39    7.30
  -1   5  -2  140.29    7.00
  -1   5  -2  132.29    7.40
   1  -5   0  199.18   10.00
   1  -5   0  187.68    9.80
  -1  -5   0  197.88    9.70
  -1  -5   0  192.48   10.20
   1  -5   0  188.38    9.40
  -1  -5   0  188.98    9.40
   1   5   0  184.08    9.60
  -1   5   0  178.48    9.70
  -1   5   0  187.18    9.40
  -1   5   0  179.08    9.80
  -1  -5   2  310.17   15.20
  -1  -5   2  321.37   15.90
   1  -5  -2  319.07   15.20
  -1  -5   2  326.97   15.50
   1  -5  -2  321.47   15.80
  -1   5   2  304.67   15.20
  -1   5   2  278.37   15.60
  -1   5   2  307.07   15.50
   1   5  -2  274.57   15.70
   1   5  -2  313.27   15.50
  -1  -5   4   38.50    2.70
   1  -5  -4   43.40    3.00
  -1  -5   4   43.20    3.30
  -1  -5   4   40.60    2.40
   1  -5  -4   40.70    2.20
  -1   5   4   40.70    2.80
   1   5  -4   33.00    3.00
  -1   5   4   43.50    2.20
  -1   5   4   32.80    2.80
  -1  -5   6   47.00    2.90
  -1  -5   6   46.70    2.50
  -1  -5   6   51.09    3.60
   1  -5  -6   46.60    2.50
   1  -5  -6   48.40    3.20
  -1   5   6   44.10    2.40
  -1   5   6   42.00    2.90
   1   5  -6   43.20    3.30
  -1  -5   8   17.20    2.40
  -1  -5   8   14.70    1.80
  -1  -5   8   17.00    1.30
   1  -5  -8   18.60    2.10
   1  -5  -8   18.40    1.20
  -1   5   8   16.40    1.80
   1   5  -8   16.60    2.20
  -1   5   8   17.00    1.10
  -1  -5  10   91.39    5.10
  -1  -5  10   99.59    5.90
   1  -5 -10   93.89    4.60
  -1  -5  10   88.59    4.70
   1  -5 -10   87.99    5.30
  -1   5  10   89.09    4.70
   1   5 -10   87.99    5.40
  -1   5  10   90.99    5.00
  -1  -5  12   33.00    3.00
  -1  -5  12   26.10    2.20
   1  -5 -12   22.60    2.50
  -1  -5  12   27.80    1.80
  -1   5  12   28.00    1.60
   1   5 -12   26.00    2.50
  -1   5  12   23.40    2.10
  -1  -5  14  107.49    5.60
  -1  -5  14  106.59    5.90
   1  -5 -14  104.59    6.20
  -1   5  14  105.99    5.50
  -1   5  14  112.89    5.80
   1   5 -14  112.09    6.30
  -1  -5  16  104.29    5.40
  -1  -5  16  101.59    5.70
   1  -5 -16   92.89    5.90
   1   5 -16  108.59    6.00
  -1   5  16  101.29    5.20
  -1   5  16  106.89    5.50
   1  -5 -18   72.29    4.80
  -1  -5  18   77.29    4.20
  -1  -5  18   80.09    4.70
  -1   5  18   81.09    4.40
   1   5 -18   82.49    4.80
   1  -5 -20   21.30    2.70
  -1  -5  20   25.40    2.50
  -1  -5  20   24.00    1.80
  -1   5  20   24.30    1.90
   1   5 -20   23.70    2.60
  -1  -5  22    3.20    1.00
  -1  -5  22    4.90    1.50
   1  -5 -22    4.40    1.70
   1   5 -22    3.20    0.80
  -1   5  22    5.00    1.00
  -1  -5  24    4.40    1.00
  -1  -5  24    5.00    1.60
   1  -5 -24    4.50    1.70
   1   5 -24    5.30    0.90
  -1   5  24    4.90    1.00
   1   5 -24    3.20    1.60
  -1  -5  26   47.90    3.40
   1  -5 -26   38.60    3.70
  -1  -5  26   43.00    2.80
   1   5 -26   50.89    3.50
   1   5 -26   45.20    2.70
  -1   5  26   42.70    2.70
  -1  -5  28    9.20    1.30
   1  -5 -28    9.30    2.00
  -1  -5  28   13.60    1.90
   1   5 -28    8.50    1.20
   1   5 -28   11.80    1.90
  -1  -5  30   10.70    2.10
  -1  -5  30    9.00    1.40
   1  -5 -30   11.80    2.20
   1   5 -30   14.00    1.40
   1   5 -30   14.50    1.90
   1  -5 -32   16.80    2.40
  -1  -5  32   19.50    2.40
  -1  -5  32   16.60    2.00
   1   5 -32   16.60    1.90
   1   5 -32   20.80    2.70
  -1  -5  34    9.00    1.40
  -1  -5  34   13.60    2.40
   1  -5 -34    8.10    2.10
   1   5 -34   10.70    1.40
   1   5 -34   12.20    2.00
  -1  -5  36   11.90    2.30
  -1  -5  36   12.40    1.70
   1  -5 -36   10.70    2.20
   1   5 -36   15.60    2.20
   1   5 -36   15.60    1.60
   1  -5 -38    4.20    2.30
  -1  -5  38   10.00    1.80
  -1  -5  38   13.70    2.60
   1   5 -38   12.90    1.70
   1   5 -38   12.50    2.30
   1  -5 -40   38.40    4.00
  -1  -5  40   36.40    3.20
  -1  -5  40   34.50    3.70
   1   5 -40   33.40    3.00
   1   5 -40   36.50    3.80
  -1  -5  42    6.80    2.00
   1  -5 -42    6.20    2.50
  -1  -5  42    3.40    2.70
   1   5 -42    6.30    2.40
   1   5 -42    4.50    1.80
  -1  -5  44    3.50    2.10
  -1  -5  44    4.70    3.10
   1  -5 -44   -4.20    2.80
   1   5 -44    5.90    2.00
   1   5 -44    0.50    2.60
   1  -6  33    3.90    3.30
  -1  -6 -33   13.10    3.40
  -1   6 -33   14.50    2.20
  -1   6 -33   11.10    2.50
  -1  -6 -31   -2.80    3.00
   1  -6  31   -3.10    2.80
  -1   6 -31    1.60    1.90
  -1   6 -31   -2.50    2.00
  -1  -6 -29   10.30    3.00
   1  -6  29    2.00    2.70
  -1   6 -29   12.30    2.40
  -1   6 -29   11.80    2.30
   1  -6  27   -1.20    2.60
  -1  -6 -27    4.00    3.20
  -1   6 -27    4.30    1.50
  -1   6 -27    3.70    2.00
  -1  -6 -25    7.60    2.90
   1  -6  25    6.90    2.60
  -1   6 -25    8.30    1.60
  -1   6 -25    4.10    1.90
  -1  -6 -23    7.40    2.80
   1  -6  23    8.60    2.60
  -1   6 -23    7.80    1.40
  -1   6 -23    6.40    2.30
   1  -6  21    3.50    1.40
   1  -6  21   -1.20    2.10
  -1  -6 -21    3.80    2.50
  -1   6 -21    2.00    1.70
  -1   6 -21    2.60    1.20
  -1  -6 -19    0.60    2.40
   1  -6  19    1.50    1.30
   1  -6  19   -2.30    2.00
  -1   6 -19    0.90    1.70
  -1   6 -19    1.80    1.10
  -1  -6 -17   25.90    3.30
   1  -6  17   27.80    3.10
   1  -6  17   32.20    2.50
  -1   6 -17   35.90    3.20
  -1   6 -17   34.10    2.30
  -1  -6 -15    1.80    2.30
   1  -6  15    3.60    1.20
   1  -6  15    5.90    2.00
  -1   6 -15    3.80    1.70
  -1   6 -15    4.70    1.10
   1  -6  13    1.60    1.80
   1  -6  13    3.60    1.10
  -1  -6 -13    1.30    2.20
  -1   6 -13    5.80    1.80
  -1   6 -13    2.80    1.00
   1  -6  11    6.30    1.80
  -1  -6 -11    2.80    2.30
   1  -6  11    6.90    1.20
  -1   6 -11    5.40    1.00
  -1   6 -11    5.40    1.90
  -1   6 -11    4.20    1.70
   1  -6   9    1.20    1.70
   1  -6   9    2.90    1.10
  -1  -6  -9    3.20    0.70
  -1  -6  -9    3.90    2.20
  -1   6  -9    4.20    2.60
  -1   6  -9    3.10    1.00
   1   6   9    4.00    0.70
  -1   6  -9    5.00    1.60
   1  -6   7   -0.30    1.60
  -1  -6  -7    1.20    0.60
  -1  -6  -7    0.10    2.10
   1  -6   7    1.70    1.10
  -1   6  -7    0.50    1.50
  -1   6  -7    1.80    1.80
  -1   6  -7   -0.60    1.30
   1   6   7    0.80    0.60
   1  -6   5   -0.10    1.60
  -1  -6  -5    1.20    0.60
   1  -6   5    1.00    0.90
  -1  -6  -5   -0.70    2.30
  -1   6  -5    0.90    0.80
  -1   6  -5   -1.20    1.50
  -1   6  -5    0.90    1.60
  -1  -6  -3    6.80    2.40
   1  -6   3    6.40    1.10
   1  -6   3    9.40    1.90
  -1  -6  -3    6.90    0.90
   1  -6   3    8.20    1.80
  -1   6  -3   11.10    1.20
   1   6   3    9.00    1.50
  -1   6  -3    2.50    1.60
  -1   6  -3    8.00    1.40
   1  -6   1    0.00    0.90
  -1  -6  -1    0.20    2.20
  -1  -6  -1    0.40    0.70
   1  -6   1    0.80    1.60
  -1   6  -1    1.40    1.20
  -1   6  -1    2.00    1.50
  -1   6  -1    0.60    0.60
   1   6   1    0.90    1.70
   1   6   1   -0.20    1.20
  -1  -6   1    0.00    0.70
   1  -6  -1    1.20    1.70
  -1  -6   1   -0.70    1.90
   1  -6  -1    0.80    0.80
  -1   6   1    0.60    1.50
   1   6  -1    3.60    2.50
  -1   6   1   -1.10    1.20
   1   6  -1   -0.60    1.20
  -1   6   1    1.70    0.60
   1  -6  -3    5.60    0.90
  -1  -6   3    5.90    1.30
  -1  -6   3    6.60    2.10
   1  -6  -3    5.90    1.80
  -1  -6   3    3.80    0.80
  -1   6   3    4.90    0.70
   1   6  -3    3.50    1.80
  -1   6   3    4.90    1.30
  -1   6   3    3.40    1.60
   1   6  -3    1.50    1.30
  -1  -6   5    2.50    1.90
  -1  -6   5    2.70    0.80
   1  -6  -5    1.10    1.70
  -1  -6   5   -1.00    1.10
   1   6  -5    1.10    1.80
   1   6  -5   -1.00    1.10
  -1   6   5   -0.10    1.40
  -1   6   5    1.50    0.60
   1   6  -5    2.00    1.00
  -1   6   5   -2.20    1.10
   1  -6  -7    1.30    1.60
  -1  -6   7    1.60    2.00
  -1  -6   7    1.30    0.90
  -1  -6   7    2.50    1.40
   1   6  -7    0.60    1.80
  -1   6   7    0.00    1.20
   1   6  -7   -1.00    1.20
  -1   6   7    1.50    0.60
  -1   6   7    0.70    1.30
   1  -6  -9    5.70    1.70
  -1  -6   9    5.00    2.20
  -1  -6   9    3.30    1.40
  -1  -6   9    3.70    0.90
  -1   6   9    4.80    1.30
   1   6  -9    4.20    2.00
  -1   6   9    4.60    0.70
   1   6  -9    4.60    0.90
  -1  -6  11    2.70    0.90
   1  -6 -11   -1.10    1.70
  -1  -6  11    3.50    1.40
   1   6 -11    4.00    1.80
  -1   6  11    1.60    1.30
   1   6 -11    3.60    0.90
  -1  -6  13    8.50    1.20
  -1  -6  13   10.70    1.70
   1  -6 -13   10.70    2.00
   1   6 -13    9.60    1.10
   1   6 -13   12.40    2.20
  -1   6  13    9.80    1.50
  -1  -6  15   14.50    2.10
   1  -6 -15   15.00    2.30
  -1  -6  15   16.00    1.70
   1   6 -15   18.20    2.40
   1   6 -15   16.50    1.70
  -1  -6  17    3.80    1.20
  -1  -6  17    4.70    1.70
   1  -6 -17    7.10    1.80
   1   6 -17    3.70    1.00
   1   6 -17    4.00    1.90
  -1  -6  19    9.30    2.00
  -1  -6  19    7.60    1.30
   1  -6 -19   10.60    2.00
   1   6 -19   10.60    1.30
   1   6 -19   11.40    2.20
   1  -6 -21    4.80    1.90
  -1  -6  21    6.60    1.30
  -1  -6  21    1.90    1.90
   1   6 -21    7.00    2.10
   1   6 -21    7.30    1.20
  -1  -6  23   23.40    2.70
  -1  -6  23   22.10    2.20
   1   6 -23   27.80    2.20
   1   6 -23   24.20    3.30
  -1  -6  25   -0.70    1.30
  -1  -6  25    3.20    2.20
   1  -6 -25    1.40    1.90
   1   6 -25    3.10    1.30
   1   6 -25    1.50    2.10
  -1  -6  27    7.50    1.50
  -1  -6  27    7.20    2.40
   1  -6 -27    4.70    2.00
   1   6 -27    5.60    1.40
   1   6 -27    6.60    2.30
  -1  -6  29    2.00    1.50
  -1  -6  29    2.20    2.30
   1  -6 -29    1.80    2.10
   1   6 -29    1.80    1.40
   1   6 -29    2.80    2.20
  -1  -6  31    1.10    1.70
  -1  -6  31    4.70    2.60
   1   6 -31    0.30    1.60
   1   6 -31    0.40    2.40
  -1  -6  33    5.70    3.00
  -1  -6  33    8.10    2.00
   1   6 -33    4.90    2.60
   1   6 -33    5.00    1.80
  -1  -6  35    6.10    3.10
  -1  -6  35    3.30    3.30
   1   6 -35    4.60    2.80
   1   6 -35    6.60    2.70
   1  -7  18   10.40    3.10
  -1  -7 -18    4.20    3.20
  -1   7 -18    6.30    2.50
  -1   7 -18    6.30    1.90
  -1   7 -18    6.40    2.80
   1  -7  16   -3.30    2.50
  -1  -7 -16   -3.80    2.90
  -1   7 -16    2.10    2.30
  -1   7 -16   -0.30    2.50
  -1   7 -16    0.20    1.60
   1  -7  14   11.10    2.70
  -1  -7 -14   11.60    3.20
  -1   7 -14   10.90    1.70
  -1   7 -14    8.00    2.60
  -1   7 -14    9.30    2.50
   1  -7  12    5.90    2.20
  -1  -7 -12   10.40    3.10
  -1   7 -12    9.10    1.70
  -1   7 -12   10.20    2.50
  -1   7 -12    8.30    2.40
  -1  -7 -10    5.60    2.90
   1  -7  10    9.20    2.10
  -1   7 -10    8.00    2.40
  -1   7 -10    6.80    2.30
  -1   7 -10    5.70    1.50
  -1  -7  -8   28.40    3.70
  -1   7  -8   28.90    3.00
  -1   7  -8   26.10    2.40
  -1   7  -8   26.90    3.70
   1   7   8   22.10    3.10
  -1  -7  -6    8.90    3.00
   1   7   6    1.30    2.40
  -1   7  -6    6.30    1.30
  -1   7  -6    5.10    2.10
  -1   7  -6    6.40    2.20
  -1  -7  -4   17.90    3.20
  -1   7  -4   20.80    2.10
  -1   7  -4   16.00    2.60
  -1   7  -4   24.00    2.60
   1   7   4   18.80    2.90
  -1  -7  -2    8.60    2.90
   1   7   2   11.00    2.60
  -1   7  -2   13.20    2.40
  -1   7  -2   14.00    1.60
  -1   7  -2    9.60    2.20
  -1  -7   0   -0.90    0.90
  -1  -7   0    2.50    2.60
   1   7   0   -1.30    1.00
   1   7   0    3.30    2.40
  -1   7   0   -0.30    1.10
  -1   7   0    0.00    2.00
  -1  -7   2   10.90    1.20
  -1  -7   2   10.60    2.90
   1  -7  -2   14.70    2.40
  -1   7   2    6.20    2.20
   1   7  -2    8.60    2.60
   1   7  -2   10.60    1.30
  -1  -7   4    6.20    2.80
  -1  -7   4    4.70    1.10
   1  -7  -4    5.50    2.20
   1   7  -4    6.00    2.50
   1   7  -4    4.90    1.20
  -1   7   4    6.30    2.10
  -1  -7   6   10.40    3.10
   1  -7  -6    6.40    2.30
  -1  -7   6    5.90    1.20
  -1   7   6    4.40    2.20
   1   7  -6    8.00    2.60
   1   7  -6    7.20    1.30
   1  -7  -8   28.90    2.90
  -1  -7   8   22.00    2.10
  -1   7   8   23.50    3.80
   1   7  -8   22.80    2.20
   1   7  -8   23.70    3.20
  -1  -7  10    1.00    1.30
   1  -7 -10   -1.00    2.00
   1   7 -10    1.50    2.50
   1   7 -10    2.90    1.30
  -1   7  10   -0.20    2.40
  -1  -7  12   36.00    2.80
   1  -7 -12   41.70    4.70
   1   7 -12   36.60    2.80
  -1   7  12   34.10    3.80
   1   7 -12   45.20    4.60
  -1  -7  14   26.80    2.40
  -1   7  14   18.70    2.90
   1   7 -14   23.70    3.60
   1   7 -14   23.90    3.40
   1   7 -14   22.20    2.40
  -1  -7  16    1.00    1.60
  -1  -7  16    1.70    2.60
   1   7 -16    1.30    2.20
   1   7 -16   -0.10    1.40
   1   7 -16   -0.80    2.70
  -1  -7  18   23.00    2.70
  -1  -7  18   23.50    2.70
   1   7 -18   21.90    3.50
   1   7 -18   19.40    2.10
  -1  -7  20   13.50    2.20
  -1  -7  20   17.40    2.70
   1   7 -20   12.20    2.00
   1   7 -20   14.70    3.30
   2   0  58    8.90    2.50
  -2   0 -56    2.60    2.90
   2   0  56    4.50    2.20
  -2   0 -54   22.00    3.70
   2   0  54   23.50    2.60
  -2   0 -52   21.30    2.80
   2   0  52   19.10    2.30
  -2   0 -50   53.49    4.20
   2   0  50   55.49    3.80
  -2   0 -48   10.70    2.00
   2   0  48   14.30    1.80
  -2   0 -48   16.40    1.60
  -2   0 -46    2.50    0.80
  -2   0 -46    0.10    1.50
   2   0  46    0.30    1.20
  -2   0 -44   12.20    1.40
   2   0  44   12.20    1.50
  -2   0 -44   10.70    1.70
  -2   0 -42    1.80    1.20
   2   0  42   -0.70    0.90
  -2   0 -42    1.50    0.80
  -2   0 -40    5.10    1.20
  -2   0 -40    4.60    0.90
   2   0  40    4.00    1.00
   2   0  38   11.40    1.20
  -2   0 -38   11.20    1.30
  -2   0 -38   10.50    1.30
  -2   0 -36  104.99    5.50
  -2   0 -36  103.79    5.60
   2   0  36  109.69    5.60
  -2   0 -34  134.49    7.20
   2   0  34  143.29    7.10
  -2   0 -34  137.19    7.00
  -2   0 -32   38.20    2.20
  -2   0 -32   33.30    2.30
   2   0  32   39.10    2.20
  -2   0 -30    7.00    0.90
   2   0  30    7.00    0.80
  -2   0 -30    7.10    0.90
  -2   0 -28    7.30    0.90
   2   0  28    7.60    0.90
  -2   0 -28    8.40    1.10
   2   0  26   61.09    3.20
  -2   0 -26   59.99    3.30
  -2   0 -24  141.19    7.30
   2   0  24  148.09    7.30
  -2   0 -24  143.49    7.20
  -2   0 -22   47.10    2.70
  -2   0 -22   49.10    2.60
   2   0  22   49.90    2.60
  -2   0 -20  335.77   17.60
  -2   0 -20  365.26   17.60
   2   0  20  369.96   17.70
  -2   0 -20  360.56   17.70
  -2   0 -18    2.60    0.40
   2   0  18    2.20    0.30
  -2   0 -18    2.20    0.50
  -2   0 -18    2.20    0.30
   2   0  18    1.90    0.40
  -2   0 -16    9.90    0.80
  -2   0 -16   10.50    0.80
   2   0  16   10.10    0.70
  -2   0 -16   10.60    0.70
  -2   0 -14    2.10    0.40
  -2   0 -14    1.70    0.30
   2   0  14    1.90    0.30
   2   0  14    2.00    0.30
  -2   0 -14    1.70    0.30
   2   0  14    1.70    0.30
   2   0  12 1079.79   50.59
  -2   0 -12 1023.10   50.59
   2   0  12 1054.69   50.49
  -2   0 -12 1006.70   50.59
  -2   0 -12 1033.90   50.49
   2   0  12  985.80   50.49
  -2   0 -10   42.20    2.20
   2   0  10   40.80    2.20
  -2   0 -10   40.80    2.20
   2   0  10   48.60    2.20
   2   0  10   43.50    2.20
  -2   0 -10   42.20    2.30
  -2   0  -8 1422.96   69.89
   2   0   8 1485.15   69.89
  -2   0  -8 1369.66   69.89
   2   0   8 1390.96   69.89
  -2   0  -8 1462.35   70.09
  -2   0  -6  954.60   45.50
  -2   0  -6  898.91   45.50
   2   0   6  886.11   45.50
   2   0   6  957.90   45.50
  -2   0  -6  877.31   45.60
   2   0   6  998.20   45.50
  -2   0  -4   65.79    3.50
  -2   0  -4   69.09    3.50
  -2   0  -4   73.49    3.50
   2   0   4   65.19    3.50
   2   0   4   71.99    3.50
   2   0   4   73.09    3.50
   2   0   2 1637.64   76.99
  -2   0  -2 1572.24   76.99
  -2   0  -2 1600.04   76.89
  -2   0  -2 1575.54   76.79
  -2   0  -2 1490.45   76.99
   2   0   2 1532.65   76.79
  -2   0   0 2072.89  101.39
  -2   0   0 1915.01  101.39
   2   0   0 2131.69  101.49
   2   0   0 2226.78  101.39
   2   0   0 2016.40  101.39
  -2   0   0 2037.80  101.49
   2   0  -2   37.90    2.00
  -2   0   2   39.40    2.00
  -2   0   2   38.60    2.00
  -2   0   2   36.60    2.00
   2   0  -2   40.90    2.00
   2   0  -2   38.90    2.00
  -2   0   4 1463.75   68.99
  -2   0   4 1340.77   68.89
   2   0  -4 1411.96   68.79
   2   0  -4 1385.06   68.79
   2   0  -4 1354.36   68.89
  -2   0   4 1471.75   68.99
   2   0  -6 1294.17   69.79
   2   0  -6 1368.56   69.89
   2   0  -6 1437.36   69.89
   2   0  -6 1409.66   69.89
  -2   0   6 1435.36   69.89
  -2   0   6 1483.85   69.99
  -2   0   6 1550.44   69.99
   2   0  -8    3.30    0.40
   2   0  -8    2.90    0.40
  -2   0   8    3.10    0.30
  -2   0   8    3.20    0.30
   2   0  -8    3.20    0.30
   2   0  -8    3.60    0.30
  -2   0   8    2.80    0.30
   2   0 -10 2044.20  101.39
   2   0 -10 2053.79  101.39
  -2   0  10 2058.39  101.39
  -2   0  10 2111.89  101.49
  -2   0  12 1727.53   84.79
   2   0 -12 1746.63   84.69
   2   0 -12 1799.42   84.89
  -2   0  12 1560.34   84.79
  -2   0  12 1817.52   84.79
   2   0 -12 1725.43   84.69
   2   0 -14  211.18   10.20
  -2   0  14  205.48   10.20
   2   0 -14  213.28   10.20
  -2   0  14  207.58   10.10
  -2   0  14  184.28   10.20
   2   0 -14  213.98   10.20
  -2   0  16  676.63   37.30
   2   0 -16  792.12   37.30
  -2   0  16  756.52   37.30
  -2   0  16  786.02   37.20
   2   0 -16  786.12   37.30
   2   0 -16  758.92   37.20
   2   0 -18   10.40    0.70
   2   0 -18   10.20    0.70
  -2   0  18   10.70    0.70
  -2   0  18    8.90    0.70
  -2   0  18   10.30    0.60
  -2   0  20   83.29    4.80
  -2   0  20  101.89    4.80
  -2   0  20   96.19    4.80
   2   0 -20   99.99    4.80
   2   0 -20   99.49    4.80
  -2   0  22   36.50    2.00
   2   0 -22   34.50    1.90
   2   0 -22   37.60    1.90
  -2   0  22   36.80    2.00
  -2   0  24  405.46   20.30
   2   0 -24  400.16   20.30
  -2   0  24  417.66   20.20
   2   0 -24  424.46   20.30
  -2   0  26  371.26   18.00
  -2   0  26  362.86   18.10
   2   0 -28   87.79    4.90
  -2   0  28   98.19    4.90
  -2   0  28   94.69    5.00
   2   0 -28  110.99    5.00
  -2   0  30    3.30    0.40
   2   0 -30    3.00    0.60
  -2   0  30    2.30    0.50
   2   0 -32   12.40    1.00
   2   0 -32   13.10    0.80
  -2   0  32   12.40    0.90
  -2   0  32   13.00    1.10
  -2   0  34   47.00    2.60
   2   0 -34   47.60    2.40
   2   0 -34   44.70    2.50
  -2   0  34   45.50    2.40
   2   0 -36   42.80    2.30
   2   0 -36   42.20    2.40
  -2   0  36   42.10    2.40
  -2   0  36   45.80    2.50
  -2   0  38   40.30    2.30
   2   0 -38   41.50    2.40
  -2   0  38   39.20    2.20
   2   0 -38   37.80    2.10
  -2   0  40   13.40    1.40
   2   0 -40   15.20    1.40
   2   0 -40   14.80    1.00
  -2   0  40   12.90    1.10
  -2   0  42    1.90    0.80
   2   0 -42    1.60    0.60
   2   0 -42    3.70    1.00
   2   0 -44   -0.50    1.00
   2   0 -44   -0.20    0.50
  -2   0  44   -0.40    0.90
   2   0 -46   11.00    1.40
   2   0 -46   11.20    1.10
  -2   0  46   12.30    1.30
  -2   0  48   18.90    1.90
   2   0 -48   13.50    1.50
   2   0 -48   13.90    1.90
   2   0 -50    9.30    1.60
  -2   0  50    7.80    1.40
   2   0 -52    1.00    1.50
  -2   0  52    1.30    1.30
  -2   0  54   23.50    2.50
   2   0 -54   20.00    2.90
  -2   0  56    2.90    1.80
   2   0 -56    1.90    1.90
   2   0 -58   28.10    3.10
  -2   0  58   26.10    2.80
   2   0 -60    0.60    2.70
  -2   0  60    3.60    2.40
  -2  -1 -57    2.10    3.40
   2  -1  57    6.50    2.80
  -2   1 -57    4.10    3.60
  -2  -1 -55    5.10    2.90
   2  -1  55    3.70    2.50
  -2   1 -55    9.10    2.70
   2  -1  53    4.90    2.20
  -2  -1 -53    4.50    2.70
  -2   1 -53    2.20    2.10
   2  -1  51   11.30    2.30
  -2  -1 -51   10.00    2.40
  -2   1 -51   14.50    2.20
   2   1  51    8.90    1.60
  -2  -1 -49   11.70    2.30
   2  -1  49   13.10    2.20
  -2   1 -49   15.10    2.10
  -2   1 -49   18.10    1.90
   2   1  49   13.30    1.50
  -2  -1 -47    2.70    1.90
   2  -1  47    3.40    1.70
  -2   1 -47    3.30    1.60
  -2   1 -47    1.20    1.10
   2   1  47    1.50    1.00
   2  -1  45   14.20    1.90
  -2  -1 -45   13.80    2.10
  -2   1 -45   15.60    1.60
   2   1  45   18.00    1.70
  -2   1 -45   13.50    1.80
  -2  -1 -43    4.40    0.80
   2  -1  43    5.90    1.50
  -2  -1 -43    3.20    1.50
  -2   1 -43    3.80    1.10
  -2   1 -43    5.20    1.30
   2   1  43    5.70    1.00
   2  -1  41    0.20    1.20
  -2  -1 -41    2.00    1.50
  -2  -1 -41    1.70    0.80
  -2   1 -41    1.50    1.00
  -2   1 -41    1.30    1.10
   2   1  41    1.20    0.80
  -2  -1 -39   27.30    2.60
   2  -1  39   28.90    2.30
  -2  -1 -39   29.50    1.90
   2   1  39   31.60    2.00
  -2   1 -39   32.60    2.20
  -2   1 -39   27.90    2.10
   2  -1  37    3.30    1.00
  -2  -1 -37    5.20    1.20
  -2  -1 -37    6.10    0.80
   2   1  37    4.60    0.80
  -2   1 -37    5.80    1.00
  -2   1 -37    4.40    0.90
  -2  -1 -35   17.20    1.30
   2  -1  35   17.30    1.70
  -2  -1 -35   17.70    1.90
  -2   1 -35   18.00    1.50
  -2   1 -35   17.60    1.50
   2   1  35   18.00    1.40
  -2  -1 -33   40.60    2.90
  -2  -1 -33   43.80    2.60
   2  -1  33   44.20    2.70
   2   1  33   45.70    2.50
  -2   1 -33   46.50    2.60
  -2   1 -33   49.50    2.70
   2  -1  31    9.30    1.00
  -2  -1 -31    9.60    1.10
  -2  -1 -31    7.80    1.10
  -2   1 -31    9.70    1.10
  -2   1 -31   11.50    1.10
   2   1  31   10.20    1.00
  -2  -1 -29   10.80    1.10
   2  -1  29    9.60    1.20
  -2  -1 -29    8.80    1.20
  -2   1 -29   12.50    1.00
   2   1  29   10.20    1.00
  -2   1 -29   10.00    1.00
  -2  -1 -27    2.50    0.60
   2  -1  27    2.10    0.60
  -2  -1 -27    1.90    0.70
  -2   1 -27    1.60    0.50
   2   1  27    2.40    0.50
  -2   1 -27    2.80    0.60
  -2  -1 -25   25.60    1.80
   2  -1  25   26.70    1.80
  -2  -1 -25   28.00    1.60
  -2  -1 -25   25.20    1.50
   2   1  25   26.30    1.50
  -2   1 -25   27.00    1.60
  -2   1 -25   30.50    1.70
   2   1  25   28.50    1.50
  -2  -1 -23    3.70    0.70
  -2  -1 -23    2.90    0.40
  -2  -1 -23    3.70    0.50
   2  -1  23    2.40    0.60
  -2   1 -23    2.80    0.50
  -2   1 -23    3.30    0.50
   2   1  23    3.00    0.40
   2   1  23    3.70    0.40
  -2  -1 -21    2.30    0.30
  -2  -1 -21    2.40    0.40
   2  -1  21    3.10    0.60
  -2  -1 -21    1.30    0.60
   2   1  21    2.50    0.30
  -2   1 -21    2.20    0.40
   2   1  21    2.00    0.40
  -2   1 -21    2.70    0.50
  -2  -1 -19  167.78    8.30
  -2  -1 -19  170.48    8.20
  -2  -1 -19  156.78    8.50
   2   1  19  174.68    8.30
   2   1  19  165.18    8.30
  -2   1 -19  164.58    8.30
  -2  -1 -17   91.19    4.80
   2  -1  17   93.99    4.90
  -2  -1 -17   92.19    4.70
  -2   1 -17  107.79    4.80
   2   1  17   91.99    4.70
  -2   1 -17   89.29    4.80
   2   1  17   97.19    4.80
  -2  -1 -15    9.30    0.80
  -2  -1 -15    8.40    1.00
   2  -1  15   10.00    0.90
  -2  -1 -15   10.40    0.60
   2   1  15    9.30    0.60
   2   1  15   10.60    0.70
  -2   1 -15    9.80    0.70
  -2   1 -15   10.80    0.70
   2  -1  13   34.60    1.90
  -2  -1 -13   35.00    1.70
  -2  -1 -13   35.40    1.80
  -2  -1 -13   32.90    2.00
   2  -1  13   31.00    1.80
  -2   1 -13   38.60    1.80
   2   1  13   33.30    1.70
  -2   1 -13   28.60    1.90
  -2   1 -13   33.80    1.80
   2   1  13   37.00    1.80
   2  -1  11  107.69    5.60
  -2  -1 -11  105.69    5.70
  -2  -1 -11  117.49    5.50
   2  -1  11  106.19    5.60
  -2  -1 -11  112.49    5.60
  -2   1 -11  123.09    5.60
  -2   1 -11  109.39    5.60
   2   1  11  107.19    5.70
   2   1  11  109.59    5.50
   2   1  11  119.29    5.60
  -2   1 -11  108.39    5.50
  -2   1 -11  109.89    5.60
   2  -1   9  130.39    6.70
   2  -1   9  130.59    6.80
  -2  -1  -9  128.99    6.90
  -2  -1  -9  133.49    6.70
  -2   1  -9  132.89    6.70
  -2   1  -9  146.09    6.70
  -2   1  -9  134.29    6.80
   2   1   9  144.39    6.70
   2  -1   7   18.30    1.10
   2  -1   7   19.30    1.00
   2  -1   7   17.50    1.20
  -2  -1  -7   19.30    1.10
  -2  -1  -7   19.20    1.30
  -2   1  -7   17.80    1.20
  -2   1  -7   19.10    1.10
   2   1   7   18.90    1.30
  -2   1  -7   21.40    1.00
   2   1   7   20.00    1.10
  -2  -1  -5   39.10    2.10
   2  -1   5   40.40    2.00
   2  -1   5   36.20    2.10
   2  -1   5   37.70    2.00
  -2   1  -5   43.50    2.00
  -2   1  -5   39.80    2.10
   2   1   5   39.60    2.10
   2   1   5   38.50    2.20
   2  -1   3  156.08    7.10
  -2  -1  -3  128.29    7.20
   2  -1   3  135.49    7.10
  -2  -1  -3  138.09    7.10
   2   1   3  143.39    7.10
  -2   1  -3  156.38    7.00
   2   1   3  136.09    7.20
  -2   1  -3  146.89    7.20
  -2   1  -3  142.29    7.10
   2  -1   1  175.38    8.00
   2  -1   1  152.68    8.10
  -2  -1  -1  150.78    8.20
  -2  -1  -1  159.98    8.10
  -2  -1  -1  170.88    8.00
   2  -1   1  147.19    8.00
  -2   1  -1  168.48    8.10
  -2   1  -1  172.48    8.00
   2   1   1  152.18    8.20
  -2   1  -1  157.48    8.10
   2   1   1  168.38    8.00
  -2   1  -1  171.98    8.10
   2   1   1  168.78    8.10
   2  -1  -1  206.78    9.20
  -2  -1   1  197.88    9.10
  -2  -1   1  183.08    9.20
  -2  -1   1  170.28    9.30
   2  -1  -1  161.78    9.10
   2  -1  -1  190.38    9.30
  -2   1   1  184.18    9.10
   2   1  -1  189.58    9.10
   2   1  -1  171.38    9.30
  -2   1   1  198.38    9.20
  -2   1   1  173.28    9.30
   2   1  -1  189.48    9.20
  -2   1   1  189.98    9.30
  -2   1   1  195.88    9.20
   2  -1  -3  219.68    9.80
   2  -1  -3  207.98    9.90
  -2  -1   3  201.28    9.80
  -2  -1   3  183.38    9.90
  -2  -1   3  211.68    9.80
   2   1  -3  181.38    9.90
  -2   1   3  209.48    9.90
  -2   1   3  189.08    9.90
   2   1  -3  210.58    9.80
  -2   1   3  176.88    9.70
   2   1  -3  201.18    9.80
  -2   1   3  212.88    9.80
  -2   1   3  173.18    9.70
   2  -1  -5  294.37   14.20
   2  -1  -5  304.07   14.10
  -2  -1   5  261.47   14.20
  -2  -1   5  274.27   14.10
  -2  -1   5  297.87   14.10
   2   1  -5  286.57   14.10
  -2   1   5  271.07   14.20
   2   1  -5  292.27   14.10
  -2   1   5  296.87   14.10
  -2  -1   7   54.99    3.10
  -2  -1   7   62.39    3.00
  -2  -1   7   56.19    3.00
   2  -1  -7   67.49    3.00
   2  -1  -7   56.69    3.10
  -2   1   7   59.29    2.90
  -2   1   7   63.49    2.90
   2   1  -7   58.19    3.00
   2   1  -7   61.09    2.90
   2   1  -7   48.80    3.10
  -2   1   7   54.49    3.00
   2  -1  -9   16.10    1.10
   2  -1  -9   17.10    0.90
  -2  -1   9   17.70    0.90
  -2  -1   9   14.40    1.10
  -2  -1   9   16.30    1.00
   2  -1  -9   14.80    0.90
  -2   1   9   15.70    1.00
  -2   1   9   15.90    0.90
   2   1  -9   16.20    1.00
   2   1  -9   16.80    0.90
   2   1  -9   15.20    1.10
   2   1  -9   13.90    1.10
  -2  -1  11   23.20    1.40
   2  -1 -11   20.60    1.10
  -2  -1  11   21.20    1.20
  -2  -1  11   24.00    1.20
   2  -1 -11   20.40    1.30
   2  -1 -11   23.00    1.10
  -2   1  11   20.30    1.10
   2   1 -11   20.10    1.20
  -2   1  11   19.30    1.20
   2   1 -11   22.30    1.20
   2   1 -11   19.20    1.40
   2   1 -11   18.30    1.30
  -2  -1  13   79.59    3.90
   2  -1 -13   82.89    3.80
   2  -1 -13   78.39    3.90
   2  -1 -13   78.09    4.00
  -2  -1  13   75.69    3.90
   2   1 -13   76.49    4.10
  -2   1  13   74.79    3.80
   2   1 -13   72.29    4.00
   2   1 -13   75.79    3.90
   2   1 -13   78.69    3.90
  -2   1  13   75.69    3.90
   2  -1 -15   67.29    3.30
   2  -1 -15   67.99    3.30
  -2  -1  15   67.89    3.30
  -2  -1  15   61.89    3.30
   2  -1 -15   63.59    3.40
  -2   1  15   65.89    3.40
  -2   1  15   63.19    3.20
  -2   1  15   73.19    3.30
   2   1 -15   62.39    3.30
   2   1 -15   61.39    3.30
   2   1 -15   63.09    3.50
   2  -1 -17   36.90    1.80
  -2  -1  17   38.40    2.00
   2  -1 -17   34.40    2.00
  -2  -1  17   36.40    1.90
   2  -1 -17   37.00    1.90
   2   1 -17   33.00    1.90
  -2   1  17   37.10    1.90
  -2   1  17   36.30    2.00
   2   1 -17   36.00    2.00
  -2  -1  19   95.59    4.80
  -2  -1  19   96.39    4.80
   2  -1 -19   99.59    4.80
  -2   1  19   98.69    4.90
  -2   1  19   92.19    4.70
  -2   1  19   96.19    4.80
   2   1 -19   92.19    4.90
   2  -1 -21  135.09    6.60
   2  -1 -21  136.09    6.70
  -2  -1  21  136.39    6.80
  -2  -1  21  129.99    6.70
   2   1 -21  129.99    6.80
  -2   1  21  139.39    6.70
  -2   1  21  132.59    6.70
  -2   1  21  134.09    6.60
  -2  -1  23   15.80    1.10
   2  -1 -23   15.10    1.00
  -2  -1  23   17.40    1.00
  -2   1  23   15.00    0.80
   2   1 -23   15.80    1.00
   2  -1 -25  144.39    7.10
   2  -1 -25  133.39    7.00
  -2  -1  25  140.89    7.10
  -2   1  25  146.49    7.10
   2   1 -25  142.79    7.20
  -2   1  25  142.19    7.00
  -2  -1  27   13.60    1.10
  -2  -1  27   13.40    0.90
   2  -1 -27   12.80    0.80
  -2   1  27   13.00    1.00
  -2   1  27   13.80    0.70
   2   1 -27   13.50    1.00
   2  -1 -29   42.20    2.10
  -2  -1  29   42.40    2.20
  -2  -1  29   42.70    2.30
   2  -1 -29   41.60    2.40
   2  -1 -29   39.50    2.10
   2   1 -29   38.70    2.30
  -2   1  29   41.60    2.30
  -2  -1  31    4.00    0.50
  -2  -1  31    3.30    0.60
   2  -1 -31    3.20    0.40
   2  -1 -31    4.20    0.70
   2  -1 -31    3.50    0.40
   2   1 -31    3.60    0.60
  -2   1  31    4.00    0.60
   2  -1 -33    8.40    0.70
  -2  -1  33    7.10    0.80
   2  -1 -33    7.30    0.60
  -2  -1  33    6.80    0.80
   2  -1 -33    8.60    1.10
  -2   1  33    7.20    0.80
   2   1 -33    9.40    1.00
  -2  -1  35   24.00    1.60
  -2  -1  35   25.20    1.40
   2  -1 -35   21.70    1.30
   2  -1 -35   24.00    1.70
   2  -1 -35   22.50    1.40
  -2   1  35   24.40    1.60
   2   1 -35   22.00    1.50
   2  -1 -37    7.40    0.80
  -2  -1  37   10.70    1.10
  -2  -1  37   10.60    0.90
   2  -1 -37    8.80    1.30
   2   1 -37   10.90    0.90
  -2   1  37    9.20    1.10
   2   1 -37   12.30    1.20
  -2  -1  39   12.10    1.30
   2  -1 -39   13.70    1.50
  -2  -1  39   13.30    1.40
   2   1 -39   11.50    1.50
   2   1 -39   13.60    1.00
  -2   1  39   12.70    1.30
  -2  -1  41   20.00    1.40
   2  -1 -41   17.70    1.90
  -2  -1  41   24.90    1.80
   2  -1 -41   21.80    1.40
  -2   1  41   21.40    1.60
   2   1 -41   20.80    1.60
   2   1 -41   22.20    1.40
   2  -1 -43    3.80    1.20
  -2  -1  43    2.80    0.70
  -2  -1  43    4.00    1.00
  -2   1  43    4.30    0.90
   2   1 -43    3.50    0.60
   2   1 -43    3.20    1.00
   2  -1 -45    1.20    1.10
  -2  -1  45    1.00    0.70
  -2  -1  45    1.80    1.00
   2   1 -45    1.20    0.60
   2   1 -45    0.90    1.00
  -2   1  45    1.90    0.90
   2  -1 -47    6.00    1.40
  -2  -1  47    0.90    1.10
  -2   1  47    2.80    1.00
   2   1 -47    2.20    2.00
   2   1 -47    3.80    0.70
   2  -1 -49    2.40    1.80
  -2  -1  49    5.40    1.40
   2   1 -49    3.50    0.80
   2   1 -49    2.50    1.30
  -2   1  49    2.50    1.20
   2  -1 -51    7.70    1.80
  -2  -1  51    5.40    1.60
   2   1 -51    5.70    1.50
  -2   1  51    6.20    1.30
   2   1 -51    4.30    0.90
  -2  -1  53    6.80    1.70
   2  -1 -53    7.10    2.00
   2   1 -53    5.10    1.10
   2   1 -53    7.30    1.70
  -2   1  53    6.00    1.50
  -2  -1  55   26.40    2.60
   2  -1 -55   22.40    2.70
   2   1 -55   22.60    2.80
  -2   1  55   24.30    2.60
  -2  -1  57   -0.90    2.10
   2  -1 -57    5.10    2.20
   2   1 -57    1.50    2.00
  -2   1  57    4.30    1.60
   2  -1 -59    4.50    2.50
  -2  -1  59    2.70    2.50
  -2   1  59    5.10    1.90
   2   1 -59    2.40    2.30
  -2  -1  61    6.00    3.00
   2  -1 -61   -0.90    2.90
  -2   1  61   10.60    2.40
   2   1 -61    3.80    2.80
   2  -2  56   -0.30    3.20
  -2  -2 -56   -0.40    3.70
  -2   2 -56   -0.10    1.90
   2  -2  54   10.50    3.00
  -2  -2 -54   14.70    3.40
  -2   2 -54   13.40    2.70
  -2   2 -54   14.10    2.00
  -2  -2 -52   15.70    3.10
   2  -2  52   18.10    2.80
  -2   2 -52    9.50    2.20
  -2   2 -52   11.70    2.00
   2  -2  50   -0.40    2.10
  -2  -2 -50    3.30    2.50
  -2   2 -50    3.10    1.90
  -2   2 -50    3.90    1.80
   2  -2  48    4.80    2.10
  -2  -2 -48    4.60    2.30
  -2   2 -48    4.10    1.70
  -2   2 -48    5.10    1.50
   2  -2  46   14.00    2.20
  -2  -2 -46   13.40    2.50
  -2   2 -46   11.70    1.70
  -2   2 -46   14.10    2.00
  -2  -2 -44   14.60    2.30
   2  -2  44   18.10    2.20
  -2   2 -44   16.00    1.90
  -2  -2 -42   29.60    3.40
   2  -2  42   43.20    3.30
  -2   2 -42   36.40    2.70
  -2   2 -42   44.50    2.80
   2   2  42   38.00    2.40
  -2  -2 -40   44.20    3.60
   2  -2  40   44.80    3.40
  -2   2 -40   48.20    3.00
   2   2  40   49.60    2.70
  -2  -2 -38  114.39    7.10
   2  -2  38  127.29    6.90
   2   2  38  122.99    6.40
  -2   2 -38  124.49    6.50
  -2   2 -38  139.29    6.60
  -2  -2 -36   11.50    1.80
   2  -2  36   12.50    1.60
  -2  -2 -36   11.40    1.30
   2   2  36   14.00    1.20
  -2   2 -36   13.90    1.40
  -2   2 -36   14.70    1.40
  -2  -2 -34   66.79    4.50
  -2  -2 -34   70.49    3.80
   2  -2  34   72.79    4.20
  -2   2 -34   72.09    3.90
  -2   2 -34   82.09    4.00
   2  -2  32   48.70    3.00
  -2  -2 -32   39.60    3.20
  -2  -2 -32   44.50    2.60
   2   2  32   48.30    2.60
  -2   2 -32   54.59    2.80
  -2   2 -32   44.30    2.70
  -2  -2 -30    9.10    0.80
  -2  -2 -30    8.60    1.30
   2  -2  30   10.20    1.20
  -2  -2 -30   10.10    1.00
   2   2  30   10.10    1.00
   2   2  30   11.50    1.00
  -2   2 -30   10.70    1.00
  -2  -2 -28  138.69    6.80
  -2  -2 -28  124.79    7.20
  -2  -2 -28  132.59    6.80
   2  -2  28  136.99    7.10
   2   2  28  139.19    6.80
  -2   2 -28  134.99    6.80
  -2   2 -28  139.89    6.90
  -2  -2 -26  657.53   33.20
  -2  -2 -26  632.94   33.60
  -2  -2 -26  667.33   33.20
   2  -2  26  665.83   33.50
   2   2  26  731.53   33.20
   2   2  26  673.13   33.20
  -2   2 -26  658.43   33.30
  -2   2 -26  723.23   33.30
  -2  -2 -24  379.16   18.60
  -2  -2 -24  348.27   18.90
  -2  -2 -24  378.36   18.60
   2  -2  24  383.16   18.80
   2   2  24  402.56   18.60
  -2   2 -24  367.96   18.60
  -2   2 -24  370.16   18.60
   2   2  24  384.66   18.50
   2  -2  22  430.96   21.00
  -2  -2 -22  393.06   21.10
  -2  -2 -22  431.86   20.80
  -2  -2 -22  425.76   20.80
   2   2  22  428.06   20.70
  -2   2 -22  423.26   20.80
   2   2  22  459.25   20.80
  -2   2 -22  386.66   20.80
  -2  -2 -20   98.09    5.00
   2  -2  20   99.09    5.20
  -2  -2 -20  100.39    4.90
  -2  -2 -20   90.99    5.30
  -2   2 -20   94.29    5.00
  -2   2 -20   96.79    5.00
   2   2  20  103.99    4.90
   2   2  20   98.49    4.90
  -2  -2 -18   35.20    2.00
  -2  -2 -18   33.20    2.40
   2  -2  18   34.40    2.20
  -2  -2 -18   37.70    1.90
  -2   2 -18   35.00    1.90
  -2   2 -18   37.10    2.00
   2   2  18   38.50    2.00
   2   2  18   36.40    1.80
  -2  -2 -16  115.19    6.50
   2  -2  16  121.79    6.40
   2   2  16  135.79    6.20
  -2   2 -16  122.79    6.20
  -2   2 -16  119.69    6.20
   2  -2  14  148.09    7.70
  -2  -2 -14  143.09    7.80
   2   2  14  165.08    7.60
  -2   2 -14  149.99    7.60
  -2   2 -14  148.59    7.50
  -2  -2 -12   97.79    5.30
   2  -2  12  102.59    5.40
   2   2  12  115.29    5.30
  -2   2 -12   99.49    5.30
  -2   2 -12  106.29    5.30
   2  -2  10 1389.86   72.39
  -2  -2 -10 1397.56   72.19
  -2  -2 -10 1427.76   72.39
  -2   2 -10 1451.75   72.19
  -2   2 -10 1558.64   72.39
   2   2  10 1609.34   72.19
   2  -2   8 1036.40   58.09
  -2  -2  -8 1180.48   57.99
  -2  -2  -8 1150.78   58.29
   2  -2   8 1196.88   58.09
  -2   2  -8 1144.39   57.99
  -2   2  -8 1148.99   57.99
  -2   2  -8 1347.57   58.29
   2   2   8 1259.77   57.99
  -2  -2  -6  253.87   12.10
   2  -2   6  245.78   12.10
  -2  -2  -6  236.38   12.30
   2  -2   6  206.28   12.00
  -2   2  -6  240.88   12.00
  -2   2  -6  233.98   12.00
   2   2   6  257.37   12.00
  -2   2  -6  268.67   12.20
  -2  -2  -4  274.87   13.70
  -2  -2  -4  271.87   13.90
   2  -2   4  285.17   13.80
   2  -2   4  241.58   13.70
  -2  -2  -4  306.77   13.60
   2   2   4  290.77   13.70
  -2   2  -4  281.17   13.60
  -2   2  -4  242.78   13.70
   2   2   4  275.57   13.60
  -2   2  -4  297.07   13.80
  -2   2  -4  275.87   13.60
   2  -2   2    2.90    0.60
  -2  -2  -2    2.40    0.70
   2  -2   2    4.70    0.40
  -2  -2  -2    3.70    0.40
  -2  -2  -2    4.60    0.50
  -2   2  -2    3.60    0.60
   2   2   2    4.80    0.30
  -2   2  -2    4.20    0.40
  -2   2  -2    3.10    0.40
  -2   2  -2    3.90    0.40
   2   2   2    4.40    0.50
  -2  -2   0   64.49    3.20
  -2  -2   0   65.69    3.20
   2  -2   0   65.49    3.40
  -2  -2   0   64.39    3.60
   2  -2   0   60.79    3.20
  -2   2   0   63.39    3.20
   2   2   0   59.69    3.30
  -2   2   0   66.59    3.40
  -2   2   0   62.89    3.30
   2   2   0   65.29    3.10
  -2   2   0   61.29    3.40
  -2   2   0   63.29    3.20
  -2   2   0   59.19    3.20
  -2  -2   2  186.08    8.90
   2  -2  -2  172.28    8.90
   2  -2  -2  190.48    9.00
   2  -2  -2  185.58    9.10
  -2  -2   2  176.18    9.20
  -2  -2   2  176.88    9.00
   2   2  -2  177.38    8.90
  -2   2   2  187.28    8.90
  -2   2   2  183.18    9.10
  -2   2   2  183.98    8.90
  -2   2   2  177.88    9.00
  -2   2   2  168.58    9.00
   2   2  -2  175.88    9.00
  -2   2   2  194.48    9.10
  -2  -2   4   48.60    2.80
  -2  -2   4   48.50    2.50
   2  -2  -4   45.70    2.50
  -2  -2   4   47.80    2.40
   2   2  -4   44.20    2.50
  -2   2   4   48.60    2.40
  -2   2   4   49.90    2.60
  -2   2   4   45.20    2.50
  -2   2   4   47.40    2.60
  -2   2   4   46.40    2.40
   2   2  -4   47.90    2.40
   2  -2  -6  100.99    5.20
  -2  -2   6  102.59    5.00
   2  -2  -6   95.09    5.00
  -2  -2   6   99.39    5.00
  -2  -2   6   99.49    5.30
  -2   2   6  101.39    4.90
   2   2  -6   99.89    4.90
  -2   2   6   96.59    4.90
  -2   2   6   99.69    5.10
  -2   2   6  102.99    5.10
  -2   2   6   95.89    5.00
  -2  -2   8  579.24   29.40
   2  -2  -8  569.44   29.40
  -2  -2   8  594.34   29.40
   2  -2  -8  631.04   29.50
  -2  -2   8  607.94   29.60
  -2   2   8  591.34   29.30
  -2   2   8  623.14   29.50
  -2   2   8  578.34   29.30
  -2   2   8  599.64   29.40
  -2   2   8  609.14   29.50
   2   2  -8  599.54   29.40
  -2  -2  10  329.27   16.00
  -2  -2  10  323.77   15.80
   2  -2 -10  304.37   15.80
  -2  -2  10  313.87   15.80
   2  -2 -10  329.97   15.90
  -2   2  10  325.07   15.80
  -2   2  10  325.67   15.70
   2   2 -10  314.87   16.10
  -2   2  10  315.37   15.70
   2   2 -10  312.07   15.80
  -2   2  10  324.37   15.90
  -2  -2  12 1111.39   51.69
  -2  -2  12 1042.20   51.39
  -2  -2  12 1010.90   51.39
   2  -2 -12  990.80   51.49
  -2   2  12 1077.59   51.49
  -2   2  12 1073.09   51.29
   2   2 -12 1014.80   51.59
  -2   2  12 1061.49   51.39
  -2  -2  14 1265.37   62.79
   2  -2 -14 1209.98   62.79
  -2   2  14 1311.67   62.79
  -2   2  14 1330.37   62.69
  -2  -2  16   67.09    3.50
  -2  -2  16   65.69    3.60
   2  -2 -16   64.79    3.60
  -2   2  16   73.19    3.50
   2   2 -16   66.69    3.70
  -2   2  16   68.69    3.60
  -2  -2  18  130.49    6.80
   2  -2 -18  130.89    6.90
  -2  -2  18  130.49    6.80
  -2   2  18  137.49    6.90
  -2   2  18  148.49    6.80
   2  -2 -20  114.79    6.30
  -2  -2  20  116.19    6.20
  -2  -2  20  121.79    6.10
  -2   2  20  124.39    6.20
   2   2 -20  123.49    6.40
  -2   2  20  132.69    6.10
  -2  -2  22   75.89    3.90
   2  -2 -22   71.69    4.00
  -2  -2  22   74.79    3.80
   2   2 -22   78.69    4.10
  -2  -2  24   84.59    4.20
   2  -2 -24   77.39    4.40
  -2  -2  24   80.59    4.30
   2   2 -24   84.59    4.40
  -2   2  24   87.39    4.30
  -2  -2  26  388.06   19.70
  -2  -2  26  385.06   19.60
   2   2 -26  411.66   19.80
  -2   2  26  403.56   19.60
  -2  -2  28  390.66   19.40
  -2  -2  28  395.46   19.30
   2  -2 -28  366.86   19.50
   2   2 -28  406.46   19.50
  -2   2  28  398.36   19.40
  -2  -2  30  599.54   29.10
  -2  -2  30  587.34   29.20
   2  -2 -30  550.94   29.30
  -2   2  30  594.14   29.20
   2   2 -30  627.04   29.30
  -2  -2  32   38.70    2.10
  -2  -2  32   39.00    2.30
   2  -2 -32   35.40    2.50
  -2   2  32   38.00    2.20
   2   2 -32   37.40    2.30
  -2  -2  34   10.00    1.00
  -2  -2  34   10.30    1.10
   2  -2 -34    9.20    1.20
   2   2 -34    7.70    1.00
  -2   2  34    9.00    1.10
  -2  -2  36   53.29    2.90
   2  -2 -36   49.70    3.20
  -2  -2  36   52.89    3.10
  -2   2  36   55.09    3.00
   2   2 -36   56.09    3.20
  -2  -2  38  131.99    6.90
  -2  -2  38  136.19    6.70
   2  -2 -38  123.69    7.00
  -2   2  38  132.29    6.80
   2   2 -38  129.49    6.90
   2   2 -38  139.49    6.70
  -2  -2  40   14.20    1.70
   2  -2 -40   13.70    1.60
  -2  -2  40   13.80    1.40
   2   2 -40   17.20    1.30
   2   2 -40   15.70    1.70
  -2   2  40   13.00    1.40
   2  -2 -42   67.99    4.50
  -2  -2  42   74.19    4.20
  -2  -2  42   74.59    4.00
   2   2 -42   75.99    4.20
  -2   2  42   74.19    4.10
   2   2 -42   79.19    4.00
   2  -2 -44   42.70    3.40
  -2  -2  44   50.39    3.20
  -2  -2  44   48.10    2.80
  -2   2  44   46.90    2.80
   2   2 -44   48.40    2.70
   2   2 -44   44.50    3.00
  -2  -2  46   53.69    3.60
   2  -2 -46   52.59    3.80
  -2  -2  46   52.99    3.10
   2   2 -46   56.09    3.40
  -2   2  46   52.19    3.10
   2   2 -46   57.39    3.10
  -2  -2  48    6.30    1.80
  -2  -2  48    6.40    1.60
   2  -2 -48    7.00    1.70
   2   2 -48    5.50    1.10
   2   2 -48    7.20    1.50
  -2   2  48    5.00    1.20
  -2  -2  50   10.70    1.90
   2  -2 -50   10.70    2.10
  -2   2  50   10.80    1.30
   2   2 -50    9.80    1.70
  -2  -2  52    2.40    1.80
   2  -2 -52    7.00    2.10
   2   2 -52    3.90    1.20
   2   2 -52    4.70    1.60
  -2   2  52    5.40    1.40
   2  -2 -54   25.70    3.10
  -2  -2  54   28.70    3.50
   2   2 -54   28.20    2.30
   2   2 -54   31.50    3.00
  -2   2  54   31.40    2.60
   2  -2 -56    8.70    2.30
  -2  -2  56    6.80    2.40
   2   2 -56    8.40    2.20
   2   2 -56    5.70    1.40
  -2   2  56    9.00    1.60
   2  -2 -58    1.70    2.40
  -2  -2  58    4.70    2.70
   2   2 -58    1.20    2.30
  -2   2  58    7.30    1.70
   2  -3  53    4.20    3.60
  -2  -3 -53    8.80    3.90
  -2   3 -53    4.50    2.40
  -2  -3 -51   -0.50    3.30
   2  -3  51    0.30    3.00
  -2   3 -51   -0.40    2.00
  -2   3 -51    0.50    2.00
  -2  -3 -49    5.20    3.00
   2  -3  49    3.80    2.70
  -2   3 -49    2.40    1.80
  -2   3 -49    3.10    1.80
   2  -3  47    3.40    2.40
  -2  -3 -47    4.50    2.70
  -2   3 -47    0.90    1.60
  -2   3 -47    2.30    1.70
  -2  -3 -45    6.70    2.70
   2  -3  45    9.90    2.30
  -2   3 -45   10.00    1.80
  -2   3 -45   10.50    1.60
  -2  -3 -43    7.30    2.40
   2  -3  43    6.50    2.10
  -2   3 -43    5.50    1.40
  -2   3 -43    5.70    1.50
  -2  -3 -41    0.70    2.10
   2  -3  41    0.20    1.70
  -2   3 -41    1.50    1.20
  -2   3 -41    3.20    1.20
   2  -3  39    3.70    1.70
  -2  -3 -39    1.30    1.90
  -2   3 -39    4.90    1.20
  -2   3 -39    6.30    1.30
   2  -3  37    2.80    1.50
  -2  -3 -37    4.00    3.20
  -2   3 -37    4.10    1.10
  -2  -3 -35    3.10    1.80
   2  -3  35    1.60    1.30
  -2   3 -35    3.10    1.00
  -2   3 -35    1.60    1.00
   2  -3  33    6.60    1.50
  -2  -3 -33    4.00    1.80
  -2   3 -33    6.20    0.90
  -2   3 -33    5.50    1.00
   2  -3  31    1.80    1.20
  -2  -3 -31   -0.60    1.40
  -2   3 -31    1.50    0.80
   2   3  31    1.60    0.60
  -2   3 -31    1.50    0.70
   2  -3  29   34.50    2.70
  -2  -3 -29   34.80    3.10
  -2   3 -29   38.10    2.30
  -2   3 -29   34.70    2.10
   2   3  29   35.50    1.90
  -2  -3 -27    6.00    1.50
   2  -3  27    6.60    1.30
  -2  -3 -27    6.20    0.90
  -2   3 -27    8.40    1.00
   2   3  27    8.30    0.70
  -2   3 -27    8.90    1.10
  -2  -3 -25   10.80    1.60
   2  -3  25   12.00    1.40
  -2  -3 -25   11.20    0.90
  -2   3 -25   11.60    1.20
  -2   3 -25    8.40    1.00
   2   3  25   11.90    0.80
  -2  -3 -23    1.50    1.10
   2  -3  23    0.30    0.90
  -2  -3 -23    2.00    0.50
   2   3  23    2.30    0.60
  -2   3 -23    2.10    0.50
  -2   3 -23    1.50    0.60
   2  -3  21    9.90    1.20
  -2  -3 -21    8.20    1.40
  -2  -3 -21   10.20    0.90
   2   3  21   12.60    1.20
  -2   3 -21   11.90    1.00
  -2   3 -21   11.20    1.00
  -2  -3 -19   18.80    2.10
  -2  -3 -19   22.00    1.30
   2  -3  19   19.40    1.70
  -2   3 -19   20.60    1.30
  -2   3 -19   21.80    1.40
   2  -3  17   23.20    1.80
  -2  -3 -17   21.40    1.30
  -2  -3 -17   22.00    2.00
   2   3  17   22.30    1.60
  -2   3 -17   22.70    1.30
  -2   3 -17   23.20    1.50
  -2  -3 -15    2.70    1.00
   2  -3  15    3.40    0.90
  -2  -3 -15    4.80    0.50
  -2   3 -15    4.10    0.50
  -2   3 -15    4.20    0.60
   2   3  15    4.40    0.70
   2  -3  13   19.80    1.60
  -2  -3 -13   15.30    1.80
  -2  -3 -13   19.40    1.10
  -2   3 -13   18.50    1.30
   2   3  13   17.10    1.40
  -2   3 -13   17.80    1.10
   2  -3  11    2.00    0.70
  -2  -3 -11    1.00    0.40
  -2  -3 -11    0.10    0.80
  -2   3 -11    1.30    0.50
  -2   3 -11    1.90    0.40
   2  -3   9   70.99    3.90
  -2  -3  -9   71.99    3.60
  -2  -3  -9   64.99    4.00
  -2   3  -9   69.99    3.60
  -2  -3  -7    0.20    0.40
   2  -3   7    0.60    0.70
  -2  -3  -7    0.40    0.80
  -2   3  -7    0.50    0.30
   2   3   7   -0.10    0.40
   2   3   7    0.30    0.20
  -2   3  -7    1.10    0.50
   2  -3   5    9.50    1.10
  -2  -3  -5   14.20    1.50
  -2  -3  -5   12.10    0.90
  -2   3  -5   11.20    0.90
   2   3   5   13.00    0.90
   2   3   5   12.60    0.70
  -2   3  -5   10.00    1.00
  -2  -3  -3   17.10    1.20
  -2  -3  -3   16.90    1.70
  -2  -3  -3   17.40    1.10
   2  -3   3   16.40    1.50
  -2   3  -3   17.10    1.30
  -2   3  -3   17.30    1.00
   2   3   3   18.10    1.00
  -2  -3  -1   20.00    1.90
   2  -3   1   24.00    1.60
   2  -3   1   21.20    1.70
  -2  -3  -1   23.40    1.30
  -2  -3  -1   23.30    1.40
  -2   3  -1   19.90    1.50
   2   3   1   22.90    1.20
  -2   3  -1   22.30    1.70
  -2   3  -1   20.90    1.30
   2  -3  -1   16.40    1.30
  -2  -3   1   17.10    1.10
   2  -3  -1   13.80    1.30
  -2  -3   1   12.50    1.60
   2   3  -1   17.90    1.00
  -2   3   1   15.20    1.30
  -2   3   1   16.50    1.30
  -2   3   1   17.20    1.60
  -2   3   1   16.70    1.00
  -2  -3   3    7.80    0.60
   2  -3  -3    7.70    0.90
  -2  -3   3    8.00    0.80
  -2  -3   3    5.80    1.10
   2   3  -3    8.20    0.60
  -2   3   3    7.50    0.90
  -2   3   3    8.60    0.60
  -2   3   3    7.20    1.00
  -2   3   3    6.60    0.80
   2  -3  -5    3.00    0.70
  -2  -3   5    4.20    0.60
  -2  -3   5    2.40    0.90
  -2  -3   5    3.60    0.50
  -2   3   5    3.50    0.50
  -2   3   5    3.10    0.80
   2   3  -5    3.50    0.50
  -2   3   5    5.10    0.50
  -2  -3   7    7.60    0.90
  -2  -3   7    6.60    0.80
  -2  -3   7    5.30    1.00
   2  -3  -7    5.80    0.80
  -2   3   7    6.60    0.60
  -2   3   7    7.20    0.50
  -2   3   7    6.50    0.90
  -2  -3   9   11.60    0.90
  -2  -3   9   14.00    1.50
   2  -3  -9   11.60    1.20
  -2  -3   9   11.70    1.00
  -2   3   9   11.00    0.70
  -2   3   9   10.50    1.30
  -2   3   9   11.70    0.70
   2   3  -9   11.30    1.30
  -2  -3  11    0.40    0.30
   2  -3 -11    0.60    0.70
  -2  -3  11    0.30    0.80
  -2   3  11    0.10    0.70
  -2   3  11    0.30    0.30
   2   3 -11    0.30    0.70
   2  -3 -13   10.20    1.30
  -2  -3  13   10.80    1.00
  -2  -3  13   14.60    1.50
  -2  -3  13   11.20    0.90
  -2   3  13   11.30    0.70
  -2   3  13   12.90    1.50
  -2   3  13   11.60    0.80
  -2   3  13   11.70    1.20
   2   3 -13   11.10    1.40
   2  -3 -15   62.09    3.80
  -2  -3  15   73.29    4.00
  -2  -3  15   67.19    3.50
  -2  -3  15   67.79    3.60
  -2   3  15   66.49    3.70
  -2   3  15   65.69    3.40
  -2   3  15   71.29    3.40
   2   3 -15   67.19    3.90
   2  -3 -17   10.10    1.40
  -2  -3  17   12.60    0.90
  -2  -3  17   11.70    1.10
  -2   3  17   13.00    1.20
   2   3 -17   13.80    1.40
   2  -3 -19    3.80    1.00
  -2  -3  19    3.80    0.70
  -2  -3  19    3.60    0.50
  -2   3  19    3.30    0.70
   2   3 -19    3.60    0.90
  -2  -3  21    9.70    0.80
  -2  -3  21    9.80    1.10
   2   3 -21   10.70    1.30
  -2   3  21   10.20    1.20
   2  -3 -23    3.00    0.90
  -2  -3  23    3.40    0.50
  -2  -3  23    3.50    0.70
   2   3 -23    3.10    0.90
  -2   3  23    2.80    0.70
  -2  -3  25    1.70    0.60
   2  -3 -25    1.60    1.20
  -2  -3  25    1.20    0.50
  -2   3  25    0.90    0.60
   2   3 -25    1.50    0.80
  -2  -3  27   39.40    2.50
   2  -3 -27   39.00    2.80
  -2  -3  27   39.90    2.30
  -2   3  27   41.00    2.30
   2   3 -27   41.90    2.70
  -2  -3  29    5.90    0.80
  -2  -3  29    6.00    0.90
   2  -3 -29    6.10    1.20
  -2   3  29    6.70    0.80
   2   3 -29    7.30    1.10
  -2  -3  31   19.80    1.40
  -2  -3  31   18.90    1.70
   2  -3 -31   19.40    2.00
   2   3 -31   19.10    1.80
  -2   3  31   16.00    1.40
  -2  -3  33    4.40    0.90
   2  -3 -33    2.30    1.00
  -2  -3  33    3.90    0.70
  -2   3  33    3.50    0.70
   2   3 -33    3.10    1.00
   2  -3 -35   14.20    1.90
  -2  -3  35   18.20    1.40
  -2  -3  35   16.50    1.80
  -2   3  35   18.20    1.40
   2   3 -35   19.50    1.90
  -2  -3  37    1.10    1.10
  -2  -3  37    0.20    0.80
   2  -3 -37    2.40    1.10
  -2   3  37    1.30    0.70
   2   3 -37    0.40    0.80
   2   3 -37    1.70    1.20
  -2  -3  39    6.40    1.30
  -2  -3  39    4.60    1.00
   2  -3 -39    5.50    1.50
   2   3 -39    4.10    1.60
   2   3 -39    6.90    1.00
  -2   3  39    5.30    0.80
  -2  -3  41    2.00    1.30
   2  -3 -41    4.90    1.60
  -2  -3  41    2.30    1.60
   2   3 -41    3.70    1.40
  -2   3  41    0.70    0.80
   2   3 -41    3.40    1.20
   2  -3 -43   10.10    2.00
  -2  -3  43   11.80    1.40
  -2  -3  43   13.50    1.80
   2   3 -43   13.80    1.30
   2   3 -43   14.10    1.70
  -2   3  43   11.30    1.20
  -2  -3  45    2.60    1.50
   2  -3 -45    1.50    1.60
  -2  -3  45    2.10    1.20
  -2   3  45   -0.10    0.90
   2   3 -45    2.00    1.40
   2   3 -45    2.80    1.10
  -2  -3  47    1.20    1.20
  -2  -3  47   -1.20    1.60
   2   3 -47    0.90    1.40
   2   3 -47    0.70    1.20
  -2   3  47    1.10    0.90
  -2  -3  49    1.20    1.30
  -2  -3  49    2.50    1.90
   2  -3 -49   -0.30    1.80
  -2   3  49   -0.60    1.10
   2   3 -49    0.20    1.60
   2  -3 -51   13.00    2.40
  -2  -3  51   12.90    1.80
  -2  -3  51   11.80    2.40
  -2   3  51   10.40    1.50
   2   3 -51   15.30    2.10
   2   3 -51   13.00    1.70
   2  -3 -53    0.50    2.10
  -2  -3  53    3.40    2.40
   2   3 -53    3.80    2.00
   2   3 -53    3.40    1.60
  -2  -3  55    7.50    2.80
   2  -3 -55    5.90    2.60
   2   3 -55    2.60    1.70
   2   3 -55    5.80    2.40
   2  -4  48   10.10    3.50
  -2  -4 -48    6.40    3.80
  -2   4 -48    3.90    2.20
  -2   4 -48    3.60    2.40
   2  -4  46    9.50    3.20
  -2  -4 -46   10.50    3.50
  -2   4 -46    9.50    2.10
  -2   4 -46    6.80    2.20
   2  -4  44    3.90    2.80
  -2  -4 -44    0.70    3.10
  -2   4 -44    1.00    1.80
  -2   4 -44   -2.60    1.70
  -2  -4 -42   12.40    3.10
   2  -4  42   12.70    2.90
  -2   4 -42   21.00    2.40
  -2   4 -42   15.10    2.00
  -2  -4 -40    4.80    2.70
   2  -4  40    7.80    2.40
  -2   4 -40    5.40    1.50
  -2   4 -40    4.20    1.50
  -2  -4 -38    3.10    2.50
   2  -4  38   -0.80    2.00
  -2   4 -38    2.90    1.30
  -2   4 -38    4.30    1.30
   2  -4  36   42.60    3.80
  -2  -4 -36   37.20    4.00
  -2   4 -36   38.20    2.80
  -2   4 -36   36.50    2.70
   2  -4  34   28.10    3.20
  -2  -4 -34   18.30    2.70
  -2   4 -34   19.90    2.00
  -2   4 -34   20.30    2.00
  -2  -4 -32   12.80    4.30
   2  -4  32   18.50    2.40
  -2   4 -32   20.00    1.90
  -2   4 -32   20.20    2.00
  -2  -4 -30    6.80    2.10
   2  -4  30    4.70    1.70
  -2   4 -30    7.30    1.20
  -2   4 -30    7.60    1.10
   2  -4  28   43.00    3.40
  -2  -4 -28   41.50    3.80
  -2   4 -28   46.70    2.80
  -2   4 -28   39.40    2.90
   2  -4  26   15.10    2.00
  -2  -4 -26   10.40    2.00
  -2   4 -26   13.30    1.40
  -2   4 -26   15.80    1.60
  -2  -4 -24   73.29    3.60
  -2  -4 -24   59.49    4.60
   2  -4  24   67.79    4.30
  -2   4 -24   70.19    3.90
  -2   4 -24   70.89    3.80
  -2  -4 -22  118.59    6.00
   2  -4  22  119.59    6.60
  -2  -4 -22  106.49    7.00
  -2   4 -22  128.99    6.30
  -2   4 -22  120.69    6.10
  -2  -4 -20    8.50    0.80
   2  -4  20    8.40    1.50
  -2  -4 -20    7.80    1.80
  -2   4 -20    8.50    1.10
  -2   4 -20   10.10    1.30
  -2  -4 -18   50.29    3.80
   2  -4  18   54.79    3.50
  -2  -4 -18   51.39    2.70
  -2   4 -18   51.79    2.80
  -2   4 -18   52.49    3.00
   2  -4  16   27.80    2.40
  -2  -4 -16   29.30    2.90
  -2  -4 -16   29.40    1.70
  -2   4 -16   30.60    1.80
  -2   4 -16   30.70    2.00
   2  -4  14  123.59    6.70
  -2  -4 -14  121.39    7.00
  -2   4 -14  130.99    6.50
  -2   4 -14  119.49    6.30
  -2  -4 -12   65.99    3.40
   2  -4  12   67.99    3.90
  -2  -4 -12   64.39    4.30
   2   4  12   66.49    3.40
  -2   4 -12   65.39    3.70
  -2   4 -12   69.99    3.50
  -2  -4 -10  176.48    9.80
  -2  -4 -10  180.58    9.20
   2  -4  10  178.78    9.50
   2  -4  10  187.28    9.20
  -2   4 -10  182.48    9.20
  -2   4 -10  188.58    9.40
   2   4  10  193.28    9.20
   2   4  10  183.88    9.10
   2  -4   8   19.50    1.90
  -2  -4  -8   24.20    1.50
   2  -4   8   22.30    1.40
  -2  -4  -8   21.40    2.40
  -2   4  -8   24.40    1.40
   2   4   8   22.00    1.30
  -2   4  -8   23.30    1.80
   2   4   8   22.20    1.50
   2  -4   6  199.08   10.30
  -2  -4  -6  198.78   10.60
   2  -4   6  202.28   10.00
  -2  -4  -6  203.38   10.00
   2   4   6  215.88   10.10
   2   4   6  195.28    9.90
  -2   4  -6  195.08   10.00
  -2   4  -6  196.68   10.20
  -2  -4  -4   55.19    2.80
  -2  -4  -4   47.30    3.30
   2  -4   4   47.00    3.00
  -2  -4  -4   49.40    2.60
   2   4   4   47.80    2.60
  -2   4  -4   49.80    2.60
  -2   4  -4   45.60    2.90
  -2   4  -4   47.00    3.00
   2   4   4   51.29    2.80
   2  -4   2   62.19    3.80
  -2  -4  -2   69.79    3.60
  -2  -4  -2   64.59    3.40
   2  -4   2   71.29    3.90
  -2  -4  -2   62.29    4.00
  -2   4  -2   65.49    3.40
  -2   4  -2   64.69    3.80
  -2   4  -2   63.09    3.70
   2   4   2   66.49    3.50
   2   4   2   61.09    3.30
   2  -4   0   46.40    3.00
  -2  -4   0   49.10    2.80
   2  -4   0   48.70    3.00
  -2  -4   0   47.70    2.50
  -2  -4   0   47.50    3.30
  -2   4   0   46.30    2.90
  -2   4   0   43.30    2.90
  -2   4   0   48.90    2.50
   2  -4  -2  403.76   19.20
  -2  -4   2  392.96   19.10
  -2  -4   2  375.86   18.90
  -2  -4   2  384.36   19.50
  -2   4   2  384.86   19.20
  -2   4   2  385.66   18.90
  -2   4   2  357.66   19.10
  -2  -4   4  164.68    8.60
  -2  -4   4  155.58    8.30
  -2  -4   4  158.08    8.00
   2  -4  -4  164.28    8.30
  -2   4   4  163.28    8.30
  -2   4   4  149.09    8.20
  -2   4   4  162.08    7.90
  -2  -4   6  115.19    6.40
  -2  -4   6  112.99    5.80
  -2  -4   6  113.09    5.90
   2  -4  -6  110.39    6.10
  -2   4   6  120.39    5.70
  -2   4   6  113.39    6.10
   2  -4  -8   25.10    2.20
  -2  -4   8   28.30    1.60
  -2  -4   8   30.60    2.50
  -2  -4   8   28.50    2.00
   2   4  -8   27.10    2.30
  -2   4   8   29.70    2.10
   2  -4 -10  259.27   13.50
  -2  -4  10  259.27   13.40
  -2  -4  10  263.47   13.20
  -2  -4  10  284.67   13.80
   2   4 -10  253.07   13.60
  -2   4  10  274.47   13.50
  -2   4  10  272.77   13.20
   2  -4 -12   38.60    2.70
  -2  -4  12   38.20    2.20
  -2  -4  12   36.50    2.40
  -2  -4  12   42.80    2.90
   2   4 -12   37.40    2.80
  -2   4  12   40.40    2.10
  -2   4  12   39.70    2.60
  -2  -4  14  120.79    6.20
  -2  -4  14  120.19    6.40
   2  -4 -14  117.89    6.60
  -2  -4  14  135.89    6.80
   2   4 -14  122.59    6.70
  -2   4  14  126.09    6.40
  -2   4  14  113.59    6.20
  -2   4  14  127.29    6.10
   2  -4 -16   47.10    3.30
  -2  -4  16   47.90    2.70
  -2  -4  16   49.90    3.00
  -2  -4  16   59.89    3.60
   2   4 -16   54.59    3.40
  -2   4  16   51.99    3.00
  -2   4  16   46.00    2.60
  -2   4  16   49.90    2.60
   2  -4 -18   24.90    2.30
  -2  -4  18   25.90    1.60
  -2  -4  18   26.70    1.90
   2   4 -18   29.60    2.40
  -2   4  18   27.90    2.00
   2  -4 -20   50.99    3.60
  -2  -4  20   57.49    3.10
  -2  -4  20   58.69    3.30
  -2   4  20   58.49    3.30
   2   4 -20   61.09    3.80
   2  -4 -22   62.59    3.90
  -2  -4  22   62.89    3.70
  -2  -4  22   63.29    3.40
   2   4 -22   65.59    4.00
  -2   4  22   67.59    3.60
  -2  -4  24    4.90    0.80
   2  -4 -24    5.80    1.30
  -2  -4  24    6.80    1.10
   2   4 -24    6.70    1.30
  -2   4  24    4.30    0.90
  -2  -4  26   59.19    3.30
  -2  -4  26   63.59    3.70
   2  -4 -26   52.69    3.70
   2   4 -26   66.49    3.90
  -2   4  26   62.09    3.40
  -2  -4  28  101.19    5.60
   2  -4 -28   92.69    5.70
  -2  -4  28  103.39    5.30
   2   4 -28  110.59    5.80
  -2   4  28  100.39    5.30
  -2  -4  30   19.40    1.60
  -2  -4  30   18.10    1.90
   2  -4 -30   16.10    2.10
   2   4 -30   17.60    2.10
  -2   4  30   18.60    1.50
   2  -4 -32   22.10    2.40
  -2  -4  32   26.40    2.40
  -2   4  32   22.30    1.70
   2   4 -32   26.90    3.30
  -2  -4  34   26.20    2.60
   2  -4 -34   24.50    2.60
  -2  -4  34   26.40    2.00
  -2   4  34   25.30    1.80
   2   4 -34   30.40    2.60
  -2  -4  36   19.80    2.10
  -2  -4  36   17.80    1.80
   2  -4 -36   16.40    2.10
   2   4 -36   16.80    2.00
  -2   4  36   18.30    1.50
   2   4 -36   20.60    1.80
   2  -4 -38   25.40    2.90
  -2  -4  38   26.20    2.80
  -2  -4  38   24.50    2.10
   2   4 -38   25.40    2.10
   2   4 -38   26.70    2.70
  -2   4  38   25.00    1.80
   2  -4 -40    9.50    1.90
  -2  -4  40   11.00    2.00
  -2  -4  40   16.20    1.90
  -2   4  40   12.30    1.40
   2   4 -40   13.70    1.50
   2   4 -40   15.90    2.00
  -2  -4  42    2.30    1.70
  -2  -4  42    0.60    1.20
   2  -4 -42    0.30    1.70
  -2   4  42   -0.70    1.10
   2   4 -42    0.60    1.20
   2   4 -42    0.60    1.70
  -2  -4  44    1.10    1.30
  -2  -4  44    1.90    2.00
   2   4 -44   -0.20    1.70
   2   4 -44    0.50    1.30
  -2  -4  46   20.50    2.70
   2  -4 -46   14.10    2.30
  -2  -4  46   15.80    1.90
   2   4 -46   21.40    2.50
   2   4 -46   16.60    2.30
   2  -4 -48    2.50    2.10
  -2  -4  48    3.40    2.40
  -2  -4  48    1.40    1.70
   2   4 -48    2.40    1.60
   2   4 -48    1.30    2.00
  -2  -4  50   17.10    2.20
  -2  -4  50   16.30    3.10
   2   4 -50   21.70    2.30
   2   4 -50   13.00    2.70
  -2  -5 -41   -3.00    3.30
   2  -5  41    3.80    3.40
  -2   5 -41    0.00    2.10
  -2   5 -41    1.80    2.10
  -2  -5 -39    0.80    3.20
   2  -5  39    5.40    3.20
  -2   5 -39   -0.40    1.80
  -2   5 -39    3.50    1.90
  -2  -5 -37   -2.10    2.80
   2  -5  37    5.30    2.80
  -2   5 -37    1.30    1.70
  -2   5 -37   -1.50    1.60
   2  -5  35    5.80    2.50
  -2  -5 -35    1.50    2.70
  -2   5 -35    3.70    1.60
  -2   5 -35    4.00    1.60
   2  -5  33    8.00    2.60
  -2  -5 -33    4.80    2.70
  -2   5 -33    9.40    1.70
  -2   5 -33    5.60    1.50
  -2  -5 -31   -0.20    2.40
   2  -5  31    2.10    2.10
  -2   5 -31   -1.60    1.50
  -2   5 -31    0.60    1.20
   2  -5  29   16.60    2.50
  -2  -5 -29   13.50    2.80
  -2   5 -29   14.20    1.60
  -2   5 -29   15.50    1.90
  -2  -5 -27    5.30    2.40
   2  -5  27    7.80    2.20
  -2   5 -27    9.90    1.50
  -2   5 -27    8.00    1.30
   2  -5  25    0.40    1.80
  -2  -5 -25    1.70    2.20
  -2   5 -25    2.10    1.00
  -2   5 -25    0.40    1.20
   2  -5  23   15.60    2.30
  -2  -5 -23   18.30    2.90
  -2   5 -23   17.60    2.20
  -2   5 -23   17.80    1.80
   2  -5  21    8.40    1.90
  -2  -5 -21    6.30    2.40
  -2   5 -21    9.60    1.20
  -2   5 -21    9.50    1.40
  -2  -5 -19    3.80    1.90
   2  -5  19    1.80    1.60
  -2   5 -19    0.90    1.20
  -2   5 -19    3.60    1.20
   2  -5  17   15.40    2.10
  -2  -5 -17   13.50    1.00
  -2  -5 -17   15.50    2.50
  -2   5 -17   15.50    1.40
  -2   5 -17   15.80    1.80
   2  -5  15   15.90    2.00
  -2  -5 -15   13.00    2.40
  -2  -5 -15   14.20    1.00
  -2   5 -15   14.20    1.80
  -2   5 -15   12.90    1.40
  -2  -5 -13   24.00    2.80
  -2  -5 -13   21.50    1.40
   2  -5  13   27.40    2.70
  -2   5 -13   22.60    1.70
  -2   5 -13   23.70    2.10
   2  -5  11   22.70    2.70
  -2  -5 -11   26.20    3.40
  -2  -5 -11   25.00    1.50
  -2   5 -11   26.70    2.20
  -2   5 -11   28.60    1.80
   2  -5   9    7.10    1.60
  -2  -5  -9    7.90    0.80
  -2  -5  -9    5.50    1.90
  -2   5  -9    6.50    1.20
  -2   5  -9    9.60    1.50
   2   5   9    8.60    1.40
  -2   5  -9    8.10    0.90
  -2  -5  -7    3.20    1.70
   2  -5   7    4.90    1.40
  -2  -5  -7    5.90    0.70
  -2   5  -7    8.00    1.40
  -2   5  -7    5.30    0.80
  -2   5  -7    7.00    1.20
   2   5   7    6.80    1.30
  -2  -5  -5    7.80    1.90
   2  -5   5    9.00    1.60
  -2  -5  -5    8.90    0.80
  -2   5  -5    6.90    1.50
  -2   5  -5    8.30    1.00
  -2   5  -5    8.10    1.30
   2   5   5    8.10    1.30
  -2  -5  -3    5.50    1.90
   2  -5   3    5.10    1.40
  -2  -5  -3    4.30    0.60
  -2   5  -3    5.10    0.70
  -2   5  -3    4.30    1.10
  -2   5  -3    3.00    1.20
  -2  -5  -1    2.10    1.00
   2  -5   1    4.00    1.20
  -2  -5  -1    3.50    0.60
   2  -5   1    2.20    1.20
  -2  -5  -1    2.30    1.60
  -2   5  -1    3.70    1.20
   2   5   1    3.80    1.10
  -2   5  -1    3.50    0.60
  -2   5  -1    2.50    1.00
  -2  -5   1    4.90    1.20
  -2  -5   1    5.50    0.60
  -2  -5   1    4.40    1.60
   2  -5  -1    4.20    1.20
   2   5  -1    5.30    1.10
  -2   5   1    3.60    1.00
  -2   5   1    4.70    0.70
  -2   5   1    5.90    1.20
  -2  -5   3    8.70    1.20
   2  -5  -3    8.60    1.50
  -2  -5   3    9.80    1.90
  -2  -5   3    8.90    1.00
  -2   5   3    9.40    1.00
  -2   5   3   12.10    1.50
  -2   5   3   10.60    1.40
   2  -5  -5    7.30    1.30
  -2  -5   5    6.30    1.10
  -2  -5   5    8.70    1.80
  -2  -5   5    4.30    0.70
  -2   5   5    6.10    1.20
   2   5  -5    7.20    1.50
  -2   5   5    6.90    0.70
  -2   5   5    5.60    1.20
  -2  -5   7    0.70    1.60
  -2  -5   7    1.40    1.00
  -2  -5   7    1.90    0.60
   2  -5  -7    0.70    1.00
  -2   5   7    3.10    1.10
   2   5  -7    0.90    1.40
  -2   5   7    1.20    0.50
  -2   5   7    1.40    1.00
  -2  -5   9   22.10    2.00
   2  -5  -9   22.30    2.30
  -2  -5   9   21.90    1.60
  -2  -5   9   26.40    2.80
  -2   5   9   22.50    2.10
  -2   5   9   25.00    1.50
   2   5  -9   24.60    2.60
   2  -5 -11   -0.20    1.10
  -2  -5  11    0.90    0.60
  -2  -5  11    1.70    1.00
  -2  -5  11    2.20    1.60
  -2   5  11    0.50    0.60
   2   5 -11    0.20    1.30
  -2   5  11    0.80    1.00
  -2  -5  13   12.20    2.10
  -2  -5  13    9.70    1.30
   2  -5 -13    8.60    1.70
  -2  -5  13    9.40    1.10
  -2   5  13    9.80    1.30
   2   5 -13    6.70    1.70
  -2   5  13    9.40    0.90
  -2  -5  15   11.10    1.30
   2  -5 -15   13.40    1.70
  -2  -5  15   17.30    2.30
  -2  -5  15   13.80    1.50
  -2   5  15   13.30    1.50
   2   5 -15   15.10    2.00
  -2  -5  17   12.30    1.50
  -2  -5  17   11.80    1.30
   2  -5 -17   13.30    1.60
  -2   5  17   13.40    1.60
   2   5 -17   11.30    1.90
   2  -5 -19    1.30    1.20
  -2  -5  19    1.20    0.70
  -2  -5  19    0.90    1.20
   2   5 -19    1.10    1.50
  -2   5  19    1.00    1.00
   2  -5 -21    4.00    1.40
  -2  -5  21    5.20    1.40
   2   5 -21    2.80    2.60
  -2   5  21    4.20    1.00
  -2  -5  23    5.10    1.00
   2  -5 -23    5.40    1.50
  -2  -5  23    6.90    1.50
   2   5 -23    6.10    1.80
  -2   5  23    5.30    1.10
   2  -5 -25   14.40    1.80
  -2  -5  25   14.50    1.60
  -2  -5  25   12.90    1.80
  -2   5  25   15.20    1.60
   2   5 -25   16.40    2.20
  -2  -5  27    3.80    1.00
   2  -5 -27    5.20    1.40
  -2  -5  27    4.60    1.50
  -2   5  27    5.00    1.00
   2   5 -27    6.50    1.80
  -2  -5  29    3.20    1.00
  -2  -5  29    2.10    1.60
   2  -5 -29    2.60    1.40
  -2   5  29    0.60    0.90
   2   5 -29    2.50    1.80
   2  -5 -31   10.80    1.90
  -2  -5  31    8.20    1.30
  -2  -5  31    7.50    1.90
  -2   5  31    9.30    1.30
   2   5 -31    6.90    1.20
   2   5 -31    8.80    1.90
   2  -5 -33   10.20    1.90
  -2  -5  33   12.80    2.10
  -2  -5  33    7.20    1.30
   2   5 -33    8.00    2.00
   2   5 -33    8.90    1.30
   2  -5 -35    7.00    2.00
  -2  -5  35    7.00    2.10
  -2  -5  35    7.90    1.40
   2   5 -35    9.80    2.00
   2   5 -35    9.10    1.40
  -2  -5  37   11.00    2.30
  -2  -5  37    9.60    1.60
   2  -5 -37    5.50    2.70
   2   5 -37    7.70    2.10
   2   5 -37    8.10    1.50
  -2  -5  39    7.30    1.70
  -2  -5  39    7.90    2.50
   2   5 -39    9.70    2.40
   2   5 -39   10.80    2.20
  -2  -5  41    6.70    2.60
  -2  -5  41   -2.40    1.50
   2   5 -41    2.80    2.20
   2   5 -41    0.00    1.60
  -2  -5  43   -0.30    1.90
  -2  -5  43    2.60    2.80
   2   5 -43    0.50    1.80
   2   5 -43    1.70    2.50
  -2  -5  45   -2.80    3.00
   2   5 -45    4.60    2.50
   2  -6  32    4.90    3.40
  -2  -6 -32    1.50    3.70
  -2   6 -32    2.40    2.90
  -2   6 -32    0.10    2.00
   2  -6  30    4.30    3.30
  -2  -6 -30    3.80    3.40
  -2   6 -30    5.50    2.00
  -2   6 -30    3.60    1.90
   2  -6  28   42.60    4.30
  -2  -6 -28   34.40    4.30
  -2   6 -28   37.20    3.40
  -2   6 -28   32.00    3.30
   2  -6  26   -0.70    2.70
  -2  -6 -26    4.60    3.10
  -2   6 -26    5.80    1.80
  -2   6 -26    5.50    1.70
  -2  -6 -24   39.20    5.40
   2  -6  24   54.79    4.90
  -2   6 -24   52.79    3.70
  -2   6 -24   49.00    3.50
   2  -6  22   -0.20    2.20
  -2  -6 -22    2.80    2.80
  -2   6 -22    5.30    1.60
  -2   6 -22    1.60    1.40
  -2  -6 -20   21.50    3.40
   2  -6  20   23.40    3.00
  -2   6 -20   20.70    2.70
  -2   6 -20   20.90    2.30
  -2  -6 -18    4.10    2.70
   2  -6  18    3.30    2.30
  -2   6 -18    7.70    1.80
  -2   6 -18    7.40    1.30
   2  -6  16    0.80    2.10
  -2  -6 -16    5.10    2.70
  -2   6 -16    4.10    2.10
  -2   6 -16    2.20    1.20
  -2   6 -16    0.00    1.50
   2  -6  14    8.10    2.30
  -2  -6 -14    5.70    2.50
  -2   6 -14    4.80    1.20
  -2   6 -14    1.50    1.80
  -2   6 -14    6.50    1.70
  -2  -6 -12   34.40    4.20
   2  -6  12   32.50    3.20
  -2   6 -12   34.00    2.50
  -2   6 -12   30.70    3.50
  -2  -6 -10   19.40    1.30
   2  -6  10   17.20    2.50
  -2  -6 -10   17.30    2.90
  -2   6 -10   18.40    2.30
  -2   6 -10   15.70    2.40
  -2   6 -10   17.90    1.90
  -2  -6  -8   41.40    4.20
  -2  -6  -8   42.60    2.40
   2  -6   8   41.40    3.70
  -2   6  -8   42.90    2.70
  -2   6  -8   40.60    3.70
  -2   6  -8   42.90    3.20
  -2  -6  -6   12.30    1.10
   2  -6   6   12.10    2.00
  -2  -6  -6   11.20    2.70
  -2   6  -6   11.40    1.90
  -2   6  -6   13.80    2.10
  -2  -6  -4   14.10    1.20
  -2  -6  -4   15.00    2.70
  -2   6  -4   15.40    2.10
  -2   6  -4   12.30    1.70
  -2   6  -4   19.40    2.30
  -2  -6  -2   16.10    1.30
  -2  -6  -2   16.00    2.80
  -2   6  -2   18.00    1.60
  -2   6  -2   19.10    2.30
  -2   6  -2   16.70    2.10
  -2  -6   0    0.40    0.70
  -2  -6   0    3.80    2.20
  -2   6   0    1.30    1.50
  -2   6   0    2.10    1.20
  -2   6   0    0.10    0.70
   2  -6  -2   18.30    2.10
  -2  -6   2   15.90    2.60
  -2  -6   2   12.60    1.40
   2   6  -2   12.20    2.30
  -2   6   2   16.60    2.10
  -2   6   2   21.10    2.50
  -2   6   2   15.60    1.40
   2  -6  -4    3.80    1.50
  -2  -6   4    0.20    2.10
  -2  -6   4    1.70    0.80
  -2   6   4    2.20    1.30
   2   6  -4    2.00    1.90
  -2   6   4    2.60    1.20
  -2   6   4    2.50    0.70
   2   6  -4    2.00    1.20
  -2  -6   6    3.40    1.20
   2  -6  -6    3.60    1.40
  -2  -6   6   -1.00    2.00
  -2   6   6    2.20    0.80
  -2   6   6    1.40    1.40
  -2   6   6    0.40    1.30
   2   6  -6   -0.10    1.20
   2   6  -6    1.50    1.90
  -2  -6   8   27.50    2.40
  -2  -6   8   27.10    1.90
   2  -6  -8   25.70    2.70
  -2  -6   8   35.70    3.80
  -2   6   8   28.70    2.60
  -2   6   8   27.80    1.80
  -2   6   8   23.70    2.50
   2   6  -8   23.30    3.40
  -2  -6  10   15.90    1.60
   2  -6 -10   18.50    2.10
  -2  -6  10   19.90    2.90
  -2  -6  10   18.30    2.20
  -2   6  10   16.80    1.80
   2   6 -10   14.80    2.40
  -2   6  10   14.40    1.80
  -2  -6  12   38.40    2.40
   2  -6 -12   37.80    3.10
  -2  -6  12   42.10    3.00
  -2  -6  12   50.09    4.10
  -2   6  12   36.70    2.90
   2   6 -12   38.50    3.60
  -2   6  12   31.80    2.90
  -2  -6  14   19.90    2.30
  -2  -6  14   18.40    1.80
   2  -6 -14   22.50    2.60
  -2   6  14   17.80    1.90
   2   6 -14   18.00    2.60
   2  -6 -16   31.00    3.00
  -2  -6  16   27.80    2.30
  -2  -6  16   36.90    2.80
  -2   6  16   32.30    2.60
   2   6 -16   31.50    3.60
  -2  -6  18    9.50    1.30
   2  -6 -18    8.80    1.80
  -2  -6  18   12.20    1.70
  -2   6  18    9.40    1.50
   2   6 -18    9.60    2.20
   2  -6 -20    1.90    1.50
  -2  -6  20    0.50    1.60
  -2  -6  20   -0.50    1.00
   2   6 -20   -0.90    2.00
  -2  -6  22   13.50    2.10
  -2  -6  22   16.30    1.90
   2   6 -22   15.50    1.50
   2   6 -22   14.90    2.40
  -2  -6  24   32.30    2.60
  -2  -6  24   32.00    3.60
   2   6 -24   35.10    3.90
   2   6 -24   31.00    2.50
  -2  -6  26    5.00    2.10
  -2  -6  26    3.30    1.30
   2   6 -26    5.40    2.40
   2   6 -26    4.30    1.40
  -2  -6  28   54.19    4.60
  -2  -6  28   47.90    3.40
   2   6 -28   47.70    3.40
   2   6 -28   56.29    4.60
  -2  -6  30    7.90    2.30
  -2  -6  30    6.00    1.60
   2   6 -30    2.70    2.60
   2   6 -30    5.70    1.50
  -2  -6  32   17.00    2.10
  -2  -6  32   22.10    3.00
   2   6 -32   21.10    2.20
   2   6 -32   26.50    3.30
  -2  -6  34    6.80    2.90
  -2  -6  34    2.40    1.90
   2   6 -34    7.00    2.90
   2   6 -34    8.40    1.90
  -2  -6  36    4.40    3.10
  -2  -7 -17    0.40    3.60
  -2   7 -17    1.40    2.20
   2  -7  15    6.20    2.80
  -2  -7 -15    0.90    3.70
  -2   7 -15    5.30    2.20
  -2   7 -15    2.60    2.70
  -2   7 -15    3.70    1.80
   2  -7  13   15.30    2.90
  -2  -7 -13    7.60    3.70
  -2   7 -13   14.50    2.00
  -2   7 -13    7.30    2.70
  -2   7 -13   10.30    2.30
  -2  -7 -11   -2.00    3.30
   2  -7  11   -0.80    2.40
  -2   7 -11    2.40    2.10
  -2   7 -11    0.60    1.50
  -2  -7  -9    0.20    3.20
  -2   7  -9    4.40    1.50
  -2   7  -9    3.80    2.00
  -2   7  -9    3.80    2.40
  -2  -7  -7   -1.90    3.00
  -2   7  -7   -0.50    2.30
  -2   7  -7   -1.50    1.30
  -2   7  -7    3.00    2.30
  -2  -7  -5    0.40    3.00
  -2   7  -5    2.00    2.20
  -2   7  -5    1.40    2.20
  -2   7  -5   -0.30    1.30
   2   7   5    4.30    2.40
  -2  -7  -3    5.90    3.00
   2   7   3    3.60    2.50
  -2   7  -3    4.60    1.40
  -2   7  -3    3.70    1.80
  -2   7  -3    5.50    2.20
  -2  -7  -1    4.30    1.10
  -2  -7  -1    1.50    3.00
  -2   7  -1    5.90    1.20
   2   7   1    3.20    1.00
  -2   7  -1    3.60    1.70
   2   7   1    1.00    2.50
  -2   7  -1    3.70    2.10
  -2  -7   1    8.10    1.10
  -2  -7   1    6.30    3.20
   2   7  -1    9.80    2.90
   2   7  -1    8.30    1.20
  -2   7   1    8.90    2.20
  -2   7   1    6.80    2.50
  -2  -7   3    4.00    3.10
  -2  -7   3    2.90    1.00
  -2   7   3   -0.50    1.80
   2   7  -3   -0.70    2.60
   2   7  -3    1.40    1.00
  -2  -7   5   -1.50    1.00
  -2  -7   5   -3.70    3.00
   2   7  -5    0.60    1.10
   2   7  -5    1.00    2.50
  -2  -7   7    4.90    3.20
  -2  -7   7    2.60    1.10
   2   7  -7    0.90    2.70
   2   7  -7    0.50    1.20
  -2  -7   9   -0.40    1.20
  -2  -7   9    1.70    3.10
   2   7  -9    2.80    1.20
   2   7  -9    2.10    2.80
  -2  -7  11    2.90    1.30
   2   7 -11    6.00    1.40
   2   7 -11    3.60    2.80
  -2  -7  13    3.90    1.40
   2   7 -13    1.40    2.90
   2   7 -13    2.60    1.40
  -2  -7  15    0.20    1.50
   2   7 -15    4.20    1.40
   2   7 -15    1.20    3.00
  -2  -7  17    9.20    1.80
   2   7 -17   10.10    1.70
   2   7 -17    7.50    3.20
  -2  -7  19    5.40    1.80
   2   7 -19    7.20    3.20
   2   7 -19    2.30    1.60
   3   0  55   10.90    2.40
  -3   0 -55    8.90    3.00
   3   0  53    3.10    1.90
  -3   0 -53    0.00    2.30
  -3   0 -51    2.00    2.20
   3   0  51    5.10    1.90
  -3   0 -49    7.40    1.30
  -3   0 -49    3.40    2.00
   3   0  49    3.70    1.60
   3   0  47   13.50    1.60
  -3   0 -47   11.20    2.20
  -3   0 -47   11.00    1.40
   3   0  45    1.90    1.10
  -3   0 -45    0.90    1.60
  -3   0 -45    2.20    0.90
  -3   0 -43    9.80    1.20
  -3   0 -43    8.90    1.70
   3   0  43    8.70    1.40
  -3   0 -41    0.60    0.80
   3   0  41    1.20    1.00
  -3   0 -39    5.70    1.30
  -3   0 -39    7.10    1.00
   3   0  39    7.50    1.20
  -3   0 -37    1.30    0.80
  -3   0 -37    0.40    1.00
   3   0  37    1.70    0.80
  -3   0 -35   12.90    1.40
  -3   0 -35   12.20    1.40
   3   0  35   12.90    1.40
  -3   0 -33    3.80    1.00
   3   0  33    3.00    0.80
  -3   0 -33    4.10    0.80
   3   0  31   29.30    1.90
  -3   0 -31   27.10    2.10
  -3   0 -31   30.90    1.90
  -3   0 -29    3.70    0.80
  -3   0 -29    4.10    0.80
   3   0  29    4.90    0.80
  -3   0 -27   55.99    3.10
   3   0  27   59.99    3.10
  -3   0 -27   52.29    3.10
  -3   0 -25    1.70    0.60
   3   0  25    1.40    0.50
  -3   0 -25    0.80    0.60
  -3   0 -23    4.50    0.70
   3   0  23    5.10    0.70
  -3   0 -23    5.30    0.70
  -3   0 -21   24.30    1.60
   3   0  21   26.00    1.60
   3   0  19  179.58    9.00
  -3   0 -19  174.08    9.00
  -3   0 -19  184.28    9.00
   3   0  17    2.40    0.50
  -3   0 -17    2.10    0.40
  -3   0 -17    2.40    0.50
   3   0  15    2.10    0.40
  -3   0 -15    1.20    0.50
  -3   0 -15    1.70    0.30
  -3   0 -15    1.30    0.40
  -3   0 -13    1.00    0.40
  -3   0 -13    0.80    0.40
   3   0  13    0.60    0.40
  -3   0 -13    0.70    0.30
  -3   0 -11   43.10    2.30
  -3   0 -11   44.20    2.30
   3   0  11   44.60    2.30
  -3   0 -11   43.20    2.40
   3   0  11   41.40    2.30
   3   0  11   48.90    2.30
   3   0   9   25.30    1.40
   3   0   9   27.20    1.40
   3   0   9   24.10    1.40
  -3   0  -9   23.20    1.40
  -3   0  -9   24.30    1.50
  -3   0  -9   24.60    1.40
  -3   0  -7   21.60    1.20
  -3   0  -7   20.60    1.30
   3   0   7   21.80    1.30
   3   0   7   18.90    1.20
  -3   0  -7   20.00    1.20
   3   0   7   23.10    1.20
   3   0   5    9.20    0.60
   3   0   5    8.90    0.60
   3   0   5    8.20    0.70
  -3   0  -5    7.70    0.70
  -3   0  -5    7.80    0.70
  -3   0  -5    8.00    0.60
  -3   0  -5    7.60    0.70
  -3   0  -3  202.08   10.50
  -3   0  -3  209.88   10.50
  -3   0  -3  219.48   10.50
   3   0   3  222.28   10.50
   3   0   3  220.98   10.50
  -3   0  -3  199.98   10.50
  -3   0  -1   14.60    1.00
  -3   0  -1   16.20    1.00
   3   0   1   15.70    1.00
  -3   0  -1   18.00    1.10
   3   0   1   16.60    1.00
   3   0   1   17.10    1.00
   3   0  -1  178.48    8.70
   3   0  -1  187.68    8.70
  -3   0   1  160.48    8.70
  -3   0   1  173.08    8.70
  -3   0   1  177.78    8.70
   3   0  -1  171.18    8.70
  -3   0   3   35.30    2.00
   3   0  -3   35.20    2.10
  -3   0   3   39.60    2.00
  -3   0   3   39.60    2.10
   3   0  -3   39.20    2.10
   3   0  -3   42.80    2.00
   3   0  -5   76.59    3.70
   3   0  -5   74.69    3.70
  -3   0   5   74.09    3.70
  -3   0   5   62.89    3.60
  -3   0   5   72.59    3.70
   3   0  -7    0.20    0.30
  -3   0   7    0.30    0.30
   3   0  -7    0.30    0.30
  -3   0   7    0.10    0.20
  -3   0   7    0.00    0.30
  -3   0   9    0.60    0.30
   3   0  -9    0.70    0.20
   3   0  -9    0.70    0.30
  -3   0   9    0.90    0.30
   3   0  -9    1.20    0.30
  -3   0   9    0.30    0.30
  -3   0  11    0.30    0.30
  -3   0  11    0.80    0.30
   3   0 -11    0.30    0.30
   3   0 -11    0.30    0.30
   3   0 -11    0.50    0.20
   3   0 -11    0.30    0.30
  -3   0  13    1.60    0.30
  -3   0  13    2.00    0.30
  -3   0  13    2.30    0.40
   3   0 -13    2.10    0.30
   3   0 -13    1.90    0.30
   3   0 -13    1.70    0.40
   3   0 -13    2.50    0.40
   3   0 -15   20.00    1.10
  -3   0  15   19.40    1.10
   3   0 -15   19.40    1.10
  -3   0  15   16.50    1.10
   3   0 -15   20.10    1.20
  -3   0  17   72.99    3.60
   3   0 -17   71.99    3.60
  -3   0  17   59.79    3.60
  -3   0  17   76.99    3.60
   3   0 -17   71.09    3.60
  -3   0  19   46.10    2.40
   3   0 -19   43.20    2.30
   3   0 -19   45.90    2.30
  -3   0  19   44.60    2.30
  -3   0  21    2.50    0.40
  -3   0  21    2.60    0.30
   3   0 -21    2.50    0.40
   3   0 -21    2.20    0.40
  -3   0  21    2.10    0.50
   3   0 -25  106.59    5.30
  -3   0  25  105.39    5.30
   3   0 -25  101.99    5.30
  -3   0  25  107.09    5.30
  -3   0  27   21.60    1.30
   3   0 -27   21.40    1.70
  -3   0  27   20.70    1.20
  -3   0  29    0.40    0.50
   3   0 -29    1.00    0.40
  -3   0  29    0.60    0.30
   3   0 -31    6.10    0.80
  -3   0  31    5.20    0.60
  -3   0  31    4.70    0.70
  -3   0  33   38.90    2.30
  -3   0  33   41.60    2.10
   3   0 -33   40.50    2.30
  -3   0  35    1.20    0.50
  -3   0  35    1.40    0.60
   3   0 -35    1.30    0.60
  -3   0  37   24.70    1.70
   3   0 -37   31.30    1.80
  -3   0  37   27.70    1.90
  -3   0  39    1.20    0.70
   3   0 -39    1.30    0.40
   3   0 -39    0.40    0.70
  -3   0  39    0.80    0.50
   3   0 -41  122.79    5.80
  -3   0  41  105.09    5.60
   3   0 -41  110.89    5.60
  -3   0  41  108.99    5.80
  -3   0  43    2.40    0.90
   3   0 -43    1.10    0.50
   3   0 -43    0.20    0.90
  -3   0  43    0.80    0.60
   3   0 -45    7.80    1.20
   3   0 -45    6.50    0.70
  -3   0  45    4.90    1.20
  -3   0  45    7.80    0.80
   3   0 -47    0.00    0.60
   3   0 -47    0.30    1.00
  -3   0  47    0.70    1.00
   3   0 -49    1.30    1.20
  -3   0  49    0.70    1.20
  -3   0  51    4.50    1.40
   3   0 -51    3.60    1.40
  -3   0  53   28.40    2.50
   3   0 -53   29.00    2.70
  -3   0  55    2.00    1.50
   3   0 -55    6.80    1.80
  -3   0  57   18.30    2.40
   3   0 -57   22.90    3.20
   3   0 -59   12.00    2.40
  -3   0  59    5.80    2.10
   3   0 -61    8.60    2.90
  -3   0  61    6.80    2.70
   3  -1  56    2.00    2.70
  -3  -1 -54    9.20    3.20
   3  -1  54    3.90    2.50
  -3   1 -54   12.50    2.90
   3  -1  52   15.60    2.50
  -3  -1 -52   14.20    3.00
  -3   1 -52   13.50    2.60
  -3  -1 -50   37.60    4.20
   3  -1  50   31.90    3.80
  -3   1 -50   36.70    3.70
  -3   1 -50   46.40    2.90
  -3  -1 -48   15.90    2.60
   3  -1  48   15.90    2.30
  -3   1 -48   13.80    2.20
   3  -1  46   11.30    1.90
  -3  -1 -46    8.60    2.00
  -3   1 -46    8.90    1.80
  -3   1 -46   10.50    1.50
   3   1  46    8.30    1.30
  -3  -1 -44    2.90    1.80
   3  -1  44    1.50    1.60
   3   1  44    2.90    1.10
  -3   1 -44    0.50    1.40
  -3   1 -44    0.20    1.20
  -3  -1 -42    4.00    1.70
   3  -1  42    1.20    1.40
  -3  -1 -42    3.30    0.90
   3   1  42    1.80    0.90
  -3   1 -42    1.70    1.30
  -3   1 -42    1.60    1.10
  -3  -1 -40   16.00    1.50
   3  -1  40   18.50    2.10
  -3   1 -40   17.70    2.60
   3   1  40   17.90    1.70
  -3   1 -40   17.70    1.90
  -3  -1 -38   29.10    2.80
   3  -1  38   27.70    2.50
  -3  -1 -38   30.90    2.00
   3   1  38   30.20    2.10
  -3   1 -38   32.70    2.30
  -3   1 -38   31.60    2.20
  -3  -1 -36   54.19    3.70
  -3  -1 -36   57.59    3.30
   3  -1  36   57.69    3.50
  -3   1 -36   58.29    3.40
  -3   1 -36   60.09    3.40
   3   1  36   61.39    3.30
  -3  -1 -34   73.39    3.90
   3  -1  34   79.99    4.20
  -3  -1 -34   67.59    4.20
  -3   1 -34   70.89    4.00
  -3   1 -34   73.09    4.00
   3   1  34   71.19    3.90
  -3  -1 -32   61.09    3.30
  -3  -1 -32   54.29    3.60
   3  -1  32   57.69    3.50
   3   1  32   62.59    3.30
  -3   1 -32   59.39    3.30
  -3   1 -32   62.89    3.40
   3  -1  30   25.60    1.90
  -3  -1 -30   28.40    1.80
  -3  -1 -30   26.80    2.10
  -3   1 -30   27.50    1.90
  -3   1 -30   28.60    1.90
  -3  -1 -28   27.10    1.60
   3  -1  28   26.30    1.80
  -3  -1 -28   23.90    2.00
  -3   1 -28   27.30    1.70
  -3   1 -28   23.60    1.70
   3   1  28   25.10    1.70
   3  -1  26   60.29    3.30
  -3  -1 -26   54.59    3.40
  -3   1 -26   59.69    3.10
   3   1  26   60.59    3.10
  -3   1 -26   52.29    3.10
  -3  -1 -24  444.66   22.00
   3  -1  24  449.66   22.20
  -3  -1 -24  462.75   22.10
  -3  -1 -24  418.46   22.30
  -3   1 -24  464.95   22.10
  -3   1 -24  434.46   22.10
   3   1  24  459.35   22.10
  -3  -1 -22   41.00    2.60
  -3  -1 -22   44.20    2.30
  -3  -1 -22   43.90    2.40
   3  -1  22   41.00    2.50
  -3   1 -22   46.30    2.40
  -3   1 -22   42.10    2.40
   3   1  22   45.50    2.30
  -3  -1 -20  206.98   10.90
  -3  -1 -20  219.28   10.60
  -3  -1 -20  218.18   10.70
   3  -1  20  213.58   10.80
  -3   1 -20  202.98   10.70
  -3   1 -20  221.48   10.70
   3   1  20  218.98   10.60
  -3  -1 -18   31.40    1.80
   3  -1  18   29.20    1.80
  -3  -1 -18   30.00    1.60
  -3  -1 -18   27.80    2.00
  -3   1 -18   32.00    1.70
  -3   1 -18   28.20    1.70
   3   1  18   29.20    1.60
   3  -1  16  210.08   11.20
  -3  -1 -16  212.38   11.20
  -3  -1 -16  222.48   11.00
  -3  -1 -16  226.38   10.90
  -3   1 -16  242.38   11.00
  -3   1 -16  217.58   11.00
   3   1  16  216.38   10.90
  -3  -1 -14   93.49    5.00
  -3  -1 -14   99.89    4.90
   3  -1  14   94.49    5.10
   3   1  14  100.79    5.00
  -3   1 -14  104.29    5.00
   3   1  14   95.39    4.90
   3  -1  12  838.02   40.00
   3  -1  12  802.02   40.10
  -3  -1 -12  796.82   40.00
  -3  -1 -12  785.42   40.20
  -3  -1 -12  831.72   39.90
   3   1  12  854.91   40.00
  -3   1 -12  784.62   40.00
  -3   1 -12  850.41   40.00
   3   1  12  785.02   39.90
  -3  -1 -10   28.40    1.80
  -3  -1 -10   27.50    1.50
   3  -1  10   28.70    1.70
  -3  -1 -10   28.50    1.50
  -3  -1 -10   28.10    1.60
  -3   1 -10   27.60    1.60
   3   1  10   26.30    1.70
  -3   1 -10   33.50    1.60
   3   1  10   27.80    1.50
   3  -1   8 2047.20   95.69
  -3  -1  -8 1900.61   95.59
  -3  -1  -8 1950.70   95.49
   3  -1   8 1863.31   95.69
  -3  -1  -8 1810.62   95.69
  -3  -1  -8 1935.71   95.49
  -3   1  -8 2165.38   95.89
  -3   1  -8 2063.69   95.69
  -3   1  -8 1821.62   95.59
   3  -1   6  412.66   21.30
   3  -1   6  429.86   21.20
  -3  -1  -6  430.76   21.20
   3  -1   6  421.36   21.20
  -3  -1  -6  462.45   21.20
  -3  -1  -6  422.86   21.30
  -3  -1  -6  406.36   21.40
  -3   1  -6  409.56   21.30
   3   1   6  413.86   21.40
  -3   1  -6  451.05   21.30
   3   1   6  465.25   21.30
  -3   1  -6  456.15   21.20
  -3  -1  -4  279.77   14.00
  -3  -1  -4  279.97   13.90
  -3  -1  -4  312.67   13.90
   3  -1   4  278.17   13.90
  -3  -1  -4  259.77   14.10
   3  -1   4  266.27   14.00
   3   1   4  289.37   14.00
  -3   1  -4  300.37   13.90
  -3   1  -4  271.77   13.90
  -3   1  -4  281.17   14.00
  -3   1  -4  282.57   14.00
  -3  -1  -2  429.16   22.10
   3  -1   2  464.85   21.90
   3  -1   2  420.16   21.90
  -3  -1  -2  430.96   21.90
  -3  -1  -2  424.66   21.80
   3  -1   2  435.66   22.00
   3   1   2  477.45   21.90
  -3   1  -2  434.76   21.90
  -3   1  -2  474.35   22.00
   3   1   2  461.75   21.90
  -3   1  -2  438.66   22.00
   3   1   2  430.16   22.00
  -3   1  -2  467.75   21.90
  -3  -1   0 2548.55  124.09
   3  -1   0 2659.03  123.79
  -3  -1   0 2256.17  123.89
  -3  -1   0 2569.44  123.89
   3  -1   0 2473.95  123.89
  -3   1   0 2601.24  124.09
   3   1   0 2338.17  123.89
  -3   1   0 2552.04  123.89
  -3   1   0 2432.16  123.89
   3   1   0 2700.83  123.89
   3   1   0 2442.26  123.79
  -3   1   0 2752.72  123.89
   3  -1  -2 1327.57   62.29
  -3  -1   2 1212.68   62.39
   3  -1  -2 1383.56   62.49
   3  -1  -2 1183.58   62.29
  -3  -1   2 1161.08   62.49
  -3  -1   2 1299.27   62.39
  -3   1   2 1332.97   62.49
  -3   1   2 1383.36   62.39
   3   1  -2 1214.98   62.49
   3   1  -2 1238.68   62.39
  -3   1   2 1262.47   62.39
   3   1  -2 1261.67   62.29
   3  -1  -4 3534.25  166.88
   3  -1  -4 3766.72  167.08
  -3  -1   4 3063.49  166.98
  -3  -1   4 3421.46  166.98
  -3  -1   4 3493.45  167.18
   3   1  -4 3540.85  166.98
  -3   1   4 3293.47  166.78
   3   1  -4 3092.79  166.88
  -3   1   4 3566.04  167.18
   3   1  -4 3283.57  166.78
   3  -1  -6  642.94   29.90
  -3  -1   6  588.34   29.80
  -3  -1   6  584.34   29.90
  -3  -1   6  590.84   29.70
   3  -1  -6  649.74   29.70
  -3   1   6  610.04   29.90
  -3   1   6  610.64   29.80
   3   1  -6  567.74   29.90
   3   1  -6  607.44   29.70
   3  -1  -8  362.66   16.60
  -3  -1   8  331.67   16.70
  -3  -1   8  337.17   16.60
  -3  -1   8  333.47   16.80
   3  -1  -8  345.77   16.80
  -3   1   8  348.27   16.70
   3   1  -8  341.67   16.60
  -3   1   8  344.37   16.60
   3   1  -8  318.57   16.70
   3   1  -8  313.87   16.80
   3  -1 -10  428.06   20.70
  -3  -1  10  416.46   20.50
   3  -1 -10  441.06   20.50
  -3  -1  10  429.86   20.70
  -3  -1  10  412.76   20.60
   3   1 -10  418.96   20.50
   3   1 -10  382.36   20.70
  -3   1  10  433.86   20.60
   3   1 -10  402.66   20.60
   3   1 -10  398.36   20.70
  -3   1  10  429.26   20.50
   3  -1 -12 1517.45   70.09
  -3  -1  12 1405.76   70.09
   3  -1 -12 1498.35   70.09
  -3  -1  12 1405.16   70.09
  -3  -1  12 1545.15   70.19
  -3   1  12 1456.15   70.09
   3   1 -12 1352.76   70.09
   3   1 -12 1362.76   70.19
   3   1 -12 1389.16   70.09
  -3   1  12 1334.27   69.99
  -3   1  12 1460.15   70.19
   3  -1 -14   15.60    0.90
  -3  -1  14   16.50    0.90
   3  -1 -14   15.40    0.80
  -3  -1  14   15.70    1.00
   3   1 -14   13.20    1.10
  -3   1  14   14.70    1.10
  -3   1  14   13.70    0.90
  -3   1  14   14.00    0.80
   3   1 -14   12.50    1.20
  -3  -1  16  787.32   38.80
   3  -1 -16  802.02   38.70
  -3  -1  16  791.02   38.80
   3  -1 -16  821.62   38.80
  -3   1  16  722.33   38.70
  -3   1  16  818.32   38.80
   3   1 -16  788.22   38.90
   3  -1 -18   84.19    4.10
  -3  -1  18   82.69    4.20
   3  -1 -18   80.49    4.10
  -3  -1  18   82.39    4.20
  -3   1  18   74.99    4.10
  -3   1  18   83.19    4.10
   3   1 -18   82.99    4.30
  -3   1  18   83.89    4.20
   3  -1 -20  504.65   24.80
   3  -1 -20  508.45   24.60
  -3  -1  20  508.25   24.70
  -3  -1  20  497.45   24.70
  -3   1  20  465.75   24.60
   3   1 -20  519.95   24.80
  -3   1  20  506.55   24.60
   3  -1 -22  188.18    9.00
  -3  -1  22  179.28    9.00
   3  -1 -22  186.68    8.90
  -3  -1  22  178.28    9.00
  -3   1  22  179.98    8.90
  -3   1  22  171.78    9.00
  -3   1  22  180.38    9.00
   3  -1 -24  230.88   11.10
   3  -1 -24  226.88   11.00
  -3  -1  24  226.58   11.10
  -3   1  24  224.78   11.10
  -3   1  24  220.98   11.00
   3   1 -24  236.48   11.20
  -3   1  24  198.78   11.10
   3  -1 -26   18.10    1.20
   3  -1 -26   17.50    1.10
  -3  -1  26   19.40    1.30
  -3  -1  26   18.50    1.10
  -3   1  26   18.60    1.30
   3   1 -26   20.20    1.30
  -3   1  26   19.60    1.00
   3  -1 -28  578.94   28.80
  -3  -1  28  591.94   28.80
   3  -1 -28  583.84   28.90
  -3  -1  28  561.64   28.90
  -3   1  28  595.34   28.70
   3   1 -28  611.94   28.90
  -3   1  28  580.34   28.90
   3  -1 -30  100.69    5.20
  -3  -1  30  103.19    5.10
  -3  -1  30   98.59    5.20
   3  -1 -30   97.89    5.10
  -3   1  30  100.59    5.20
  -3   1  30  100.79    5.00
   3   1 -30  110.19    5.30
  -3  -1  32   46.00    2.70
   3  -1 -32   44.60    2.70
  -3  -1  32   49.90    2.60
   3  -1 -32   45.40    2.50
   3   1 -32   52.49    2.70
  -3   1  32   47.70    2.40
  -3   1  32   49.99    2.60
  -3  -1  34   15.10    1.20
   3  -1 -34   13.40    1.30
   3  -1 -34   13.60    1.00
  -3  -1  34   14.00    1.00
   3  -1 -34   15.10    0.90
  -3   1  34   15.00    1.20
  -3   1  34   13.60    0.90
   3   1 -34   15.60    1.20
  -3  -1  36  102.99    5.10
  -3  -1  36   96.69    5.20
   3  -1 -36   97.49    5.20
   3  -1 -36   94.39    5.00
  -3   1  36   97.39    5.20
   3   1 -36  107.99    5.20
  -3   1  36   99.49    5.10
  -3  -1  38   31.10    1.80
  -3  -1  38   30.40    2.00
   3  -1 -38   27.60    2.00
   3   1 -38   31.10    2.00
  -3   1  38   29.00    2.00
   3  -1 -40   64.39    3.80
  -3  -1  40   70.29    3.60
  -3  -1  40   66.89    3.80
   3  -1 -40   70.89    3.50
  -3   1  40   71.09    3.80
   3   1 -40   66.89    3.70
  -3  -1  42   28.30    1.70
   3  -1 -42   26.00    2.10
  -3  -1  42   27.30    2.10
  -3   1  42   29.30    2.00
   3   1 -42   32.10    1.70
   3   1 -42   27.20    2.00
   3  -1 -44   16.90    1.80
  -3  -1  44   17.30    1.30
  -3  -1  44   16.90    1.70
   3   1 -44   16.50    1.60
   3   1 -44   18.30    1.30
  -3   1  44   15.40    1.60
  -3  -1  46    3.90    1.10
  -3  -1  46    4.90    0.70
   3  -1 -46    5.80    1.30
   3   1 -46    5.40    0.70
   3   1 -46    5.30    1.20
  -3   1  46    4.70    1.10
  -3  -1  48    2.70    1.20
   3  -1 -48    5.00    1.40
  -3  -1  48    2.50    0.80
   3   1 -48    3.20    0.70
   3   1 -48    3.70    1.20
  -3   1  48    2.70    1.10
   3  -1 -50    1.80    1.40
  -3  -1  50    3.00    1.30
  -3  -1  50    3.50    0.80
   3   1 -50    1.60    1.20
   3   1 -50    4.50    0.70
  -3   1  50    2.70    1.30
   3  -1 -52   32.80    2.90
  -3  -1  52   30.30    2.10
  -3  -1  52   32.10    2.80
   3   1 -52   32.70    2.70
  -3   1  52   28.80    2.70
   3   1 -52   31.90    2.00
  -3  -1  54    9.60    1.80
   3  -1 -54    6.60    1.90
  -3   1  54    9.10    1.60
   3   1 -54    8.40    1.70
   3  -1 -56    4.20    2.00
  -3  -1  56    0.50    1.90
   3   1 -56    2.30    1.60
  -3   1  56    1.30    1.50
  -3  -1  58    8.10    2.40
   3  -1 -58    9.20    2.30
  -3   1  58    9.60    1.90
   3   1 -58    5.80    2.10
   3  -1 -60    8.20    2.60
  -3  -1  60    7.90    2.80
   3   1 -60    8.50    2.50
  -3   1  60    8.60    2.10
   3  -2  53    2.00    2.70
  -3  -2 -53    0.00    3.40
  -3   2 -53    4.80    1.90
  -3   2 -53    1.40    2.60
  -3  -2 -51    4.90    3.00
   3  -2  51    4.20    2.70
  -3   2 -51    6.70    2.30
  -3   2 -51    6.10    1.80
   3  -2  49    1.40    2.30
  -3  -2 -49   -0.60    2.60
  -3   2 -49    2.40    1.70
  -3   2 -49    2.10    2.00
  -3  -2 -47    9.40    2.50
   3  -2  47   15.50    2.50
  -3   2 -47   13.20    2.00
  -3   2 -47   14.60    1.90
   3  -2  45   -0.20    2.00
  -3  -2 -45    0.50    2.10
  -3   2 -45    3.00    1.60
  -3   2 -45    3.40    1.60
   3  -2  43    5.40    1.80
  -3  -2 -43    3.70    2.00
  -3   2 -43    4.10    1.40
  -3   2 -43    5.30    1.40
   3  -2  41    1.40    1.60
  -3  -2 -41   -2.00    1.70
  -3   2 -41    1.10    1.20
  -3   2 -41    1.80    1.50
  -3  -2 -39   19.70    2.50
   3  -2  39   26.70    2.70
  -3   2 -39   22.10    2.20
  -3   2 -39   24.30    2.00
   3  -2  37    6.00    1.50
  -3  -2 -37    3.80    1.60
  -3  -2 -37    2.60    0.90
   3   2  37    4.00    0.90
  -3   2 -37    5.50    1.20
  -3   2 -37    3.50    1.10
   3  -2  35    8.00    1.40
  -3  -2 -35    5.80    1.60
  -3  -2 -35    8.90    1.00
   3   2  35    7.40    1.10
  -3   2 -35    7.80    1.10
  -3   2 -35    9.30    1.20
  -3  -2 -33   14.20    1.90
   3  -2  33   13.10    1.60
   3   2  33   11.70    1.40
  -3   2 -33   15.20    1.60
  -3   2 -33   15.80    1.40
   3  -2  31    4.30    1.10
  -3  -2 -31    2.90    1.20
  -3   2 -31    3.80    0.80
  -3   2 -31    4.40    0.80
   3   2  31    2.10    0.70
   3  -2  29   11.10    1.40
  -3  -2 -29   12.10    1.60
  -3  -2 -29   13.30    1.20
  -3   2 -29   11.10    1.30
  -3   2 -29   13.10    1.10
   3   2  29   10.70    1.10
  -3  -2 -27   34.50    1.90
   3  -2  27   35.80    2.40
  -3  -2 -27   36.00    2.10
  -3  -2 -27   30.50    2.60
  -3   2 -27   40.10    2.10
  -3   2 -27   34.60    2.10
   3   2  27   35.30    2.00
   3  -2  25    8.10    1.10
  -3  -2 -25   10.50    1.10
  -3  -2 -25    9.60    0.80
  -3  -2 -25    7.40    1.20
  -3   2 -25   10.10    1.00
  -3   2 -25    9.40    0.90
   3   2  25    9.40    0.80
   3  -2  23   20.40    1.70
  -3  -2 -23   21.20    1.50
  -3  -2 -23   18.30    1.80
  -3  -2 -23   19.30    1.20
  -3   2 -23   22.20    1.30
   3   2  23   19.10    1.20
  -3   2 -23   21.00    1.40
   3  -2  21    5.10    0.90
  -3  -2 -21    6.50    0.80
  -3  -2 -21    5.40    1.10
  -3   2 -21    4.90    0.60
   3  -2  19    9.40    1.10
  -3  -2 -19   13.00    1.50
  -3  -2 -19   11.00    1.00
  -3   2 -19   12.00    1.00
  -3   2 -19   13.80    0.90
  -3  -2 -17    4.00    0.60
  -3  -2 -17    2.60    0.80
   3  -2  17    2.60    0.80
  -3   2 -17    4.30    0.60
  -3   2 -17    4.70    0.60
   3  -2  15    0.60    0.70
  -3  -2 -15    1.00    0.80
  -3  -2 -15    1.00    0.50
  -3   2 -15    0.90    0.30
  -3   2 -15    1.00    0.40
   3  -2  13   39.70    2.50
  -3  -2 -13   36.30    2.60
  -3  -2 -13   39.50    2.20
  -3   2 -13   39.60    2.20
  -3   2 -13   44.40    2.10
  -3  -2 -11    7.70    0.80
  -3  -2 -11    5.80    1.00
   3  -2  11    7.50    0.90
  -3   2 -11    8.70    0.70
  -3   2 -11    7.70    0.70
  -3  -2  -9   10.40    0.80
  -3  -2  -9    7.30    1.00
   3  -2   9    8.70    1.10
   3  -2   9    7.60    0.80
  -3   2  -9    9.60    0.70
  -3  -2  -7   20.20    1.60
   3  -2   7   19.90    1.40
   3  -2   7   22.60    1.50
  -3  -2  -7   22.70    1.40
  -3   2  -7   25.50    1.30
  -3  -2  -5    1.00    0.40
   3  -2   5    1.10    0.40
  -3   2  -5    1.90    0.40
  -3   2  -5    1.50    0.60
  -3   2  -5    1.70    0.30
   3  -2   3    7.70    0.80
   3  -2   3    7.70    0.90
  -3  -2  -3   10.10    0.80
  -3  -2  -3    9.40    1.30
  -3   2  -3    8.60    1.00
  -3   2  -3    9.40    0.70
  -3   2  -3   10.20    0.60
  -3   2  -3   10.20    0.90
  -3  -2  -1   17.50    1.10
  -3  -2  -1   18.20    0.90
  -3  -2  -1   16.50    1.50
   3  -2   1   16.70    1.40
  -3   2  -1   17.00    1.00
   3   2   1   17.80    0.90
  -3   2  -1   18.10    1.40
  -3   2  -1   17.60    1.20
  -3   2  -1   17.50    1.10
  -3  -2   1    4.60    0.40
   3  -2  -1    4.30    0.40
  -3  -2   1    4.10    0.50
  -3  -2   1    3.90    0.80
  -3   2   1    3.90    0.70
  -3   2   1    4.50    0.50
   3   2  -1    5.20    0.40
  -3   2   1    4.10    0.40
  -3   2   1    4.50    0.50
  -3   2   1    4.30    0.50
  -3  -2   3    6.30    1.00
  -3  -2   3    8.20    0.70
  -3  -2   3    8.20    0.50
   3  -2  -3    8.00    0.50
  -3   2   3    6.70    0.80
   3   2  -3    7.80    0.50
  -3   2   3    8.10    0.60
  -3   2   3    7.00    0.90
  -3   2   3    6.70    0.50
  -3   2   3    8.40    0.60
   3  -2  -5   45.10    2.30
  -3  -2   5   42.20    2.70
  -3  -2   5   45.50    2.40
  -3  -2   5   46.40    2.30
  -3   2   5   50.99    2.30
  -3   2   5   43.80    2.60
  -3   2   5   40.60    2.30
   3   2  -5   44.60    2.30
  -3   2   5   48.60    2.40
   3  -2  -7   16.40    0.80
   3  -2  -7   14.30    0.90
  -3  -2   7   15.70    0.90
  -3  -2   7   14.90    1.00
  -3  -2   7   12.80    1.30
  -3   2   7   15.80    0.90
  -3   2   7   16.60    1.30
  -3   2   7   15.10    1.10
  -3   2   7   12.40    0.90
   3   2  -7   15.70    0.90
  -3   2   7   15.20    0.90
  -3  -2   9   19.00    1.00
   3  -2  -9   17.40    0.90
  -3  -2   9   16.40    1.40
  -3  -2   9   16.00    1.20
   3  -2  -9   15.40    1.00
  -3   2   9   17.90    1.40
   3   2  -9   18.00    1.00
  -3   2   9   16.40    1.00
   3  -2 -11   46.20    2.20
   3  -2 -11   41.40    2.40
  -3  -2  11   45.10    2.30
   3   2 -11   41.30    2.30
  -3   2  11   46.20    2.60
  -3   2  11   48.00    2.30
  -3  -2  13    2.70    0.70
   3  -2 -13    1.70    0.40
   3  -2 -13    2.40    0.30
  -3  -2  13    2.60    0.40
  -3  -2  13    1.90    0.40
  -3   2  13    2.50    0.70
  -3   2  13    3.00    0.70
   3   2 -13    1.60    0.60
  -3   2  13    2.60    0.30
  -3  -2  15   40.00    2.20
  -3  -2  15   44.40    2.50
   3  -2 -15   37.30    2.20
   3  -2 -15   39.30    2.00
  -3  -2  15   39.80    2.20
   3   2 -15   36.00    2.40
  -3   2  15   44.00    2.10
  -3   2  15   41.10    2.10
  -3  -2  17   31.80    1.90
   3  -2 -17   31.00    1.90
  -3  -2  17   31.00    1.80
  -3   2  17   38.00    1.70
   3   2 -17   30.90    2.10
  -3   2  17   33.30    1.70
  -3   2  17   35.10    2.00
  -3  -2  19   28.80    1.70
   3  -2 -19   28.40    1.90
  -3  -2  19   27.80    1.70
  -3   2  19   33.50    1.60
   3   2 -19   30.00    2.00
  -3   2  19   29.10    1.90
  -3  -2  21   11.90    1.00
  -3  -2  21   12.90    0.90
   3  -2 -21   11.60    1.10
  -3   2  21   10.90    1.10
   3   2 -21   13.40    1.30
  -3   2  21   13.50    0.80
  -3  -2  23   21.80    1.40
  -3  -2  23   23.10    1.50
   3  -2 -23   23.10    1.60
  -3   2  23   22.90    1.60
  -3   2  23   23.40    1.30
   3   2 -23   23.80    1.70
  -3  -2  25   77.19    4.00
  -3  -2  25   75.09    3.90
   3  -2 -25   72.79    4.10
   3   2 -25   79.69    4.20
  -3   2  25   75.69    4.00
  -3  -2  27   38.20    2.20
  -3  -2  27   40.20    2.20
   3  -2 -27   36.30    2.40
   3   2 -27   40.20    2.40
  -3   2  27   40.20    2.30
   3  -2 -29   12.30    1.30
  -3  -2  29   12.10    1.00
  -3  -2  29   14.20    1.10
  -3   2  29   13.20    1.10
   3   2 -29   15.50    1.40
  -3  -2  31   -0.30    0.60
   3  -2 -31    2.00    0.90
  -3  -2  31    0.60    0.50
   3   2 -31    0.30    0.70
  -3   2  31   -0.10    0.50
  -3  -2  33    0.30    0.70
   3  -2 -33   -0.20    0.80
  -3  -2  33    0.50    0.50
   3   2 -33    0.20    0.70
  -3   2  33    1.10    0.60
  -3  -2  35   11.80    1.30
   3  -2 -35   13.70    1.60
  -3  -2  35   12.10    1.10
   3   2 -35   12.50    1.50
  -3   2  35   11.50    1.20
   3  -2 -37   13.60    1.60
  -3  -2  37   11.70    1.40
  -3  -2  37   11.00    1.10
  -3   2  37   13.20    1.20
   3   2 -37   13.80    1.60
  -3  -2  39    2.60    0.90
  -3  -2  39    2.90    0.70
   3  -2 -39    2.80    1.00
  -3   2  39    3.40    0.80
   3   2 -39    4.10    1.10
  -3  -2  41    5.30    0.80
  -3  -2  41    5.10    1.10
   3  -2 -41    7.60    1.20
  -3   2  41    5.80    0.90
   3   2 -41    7.20    1.30
  -3  -2  43    8.70    1.00
  -3  -2  43    8.00    1.30
   3  -2 -43   10.10    1.50
  -3   2  43    9.30    1.20
   3   2 -43   13.00    1.30
   3   2 -43    9.10    1.30
  -3  -2  45    7.70    1.40
   3  -2 -45    7.70    1.60
  -3  -2  45    8.40    1.00
   3   2 -45    7.40    1.40
   3   2 -45    7.20    1.00
  -3   2  45    5.80    1.20
  -3  -2  47    9.00    1.10
  -3  -2  47   10.30    1.60
   3  -2 -47   11.90    1.80
   3   2 -47    9.60    1.50
  -3   2  47    7.30    1.40
   3   2 -47    9.50    1.10
   3  -2 -49    4.30    1.60
  -3  -2  49    0.40    1.20
  -3  -2  49    2.60    1.50
   3   2 -49    1.60    1.00
  -3   2  49    0.60    1.20
   3   2 -49    0.00    1.30
  -3  -2  51    0.60    1.50
  -3  -2  51    2.00    1.10
   3  -2 -51    3.20    1.70
   3   2 -51    0.50    1.50
  -3   2  51    3.50    1.30
   3   2 -51    0.50    0.90
  -3  -2  53    1.50    1.90
   3  -2 -53    2.10    1.70
  -3  -2  53   -0.40    1.80
  -3   2  53    0.10    1.40
   3   2 -53   -1.00    1.00
   3   2 -53   -0.60    1.50
   3  -2 -55    3.20    1.90
  -3  -2  55    1.70    2.10
  -3  -2  55   -0.80    1.30
   3   2 -55    0.90    1.10
   3   2 -55    1.10    1.70
  -3   2  55    2.50    1.50
  -3  -2  57    4.30    2.40
   3  -2 -57    2.60    2.20
  -3   2  57    6.20    1.70
   3   2 -57    5.40    2.10
   3  -2 -59    4.30    2.40
  -3  -2  59   -2.80    2.50
   3   2 -59   -3.10    2.30
  -3   2  59    1.50    1.80
  -3  -3 -50    5.80    3.70
   3  -3  50   13.70    3.40
  -3   3 -50   10.70    2.50
  -3   3 -50   14.30    2.40
   3  -3  48   17.90    3.10
  -3  -3 -48    9.90    3.50
  -3   3 -48   14.60    2.30
  -3   3 -48   13.30    2.30
   3  -3  46   18.70    3.00
  -3  -3 -46   20.60    3.40
  -3   3 -46   19.00    2.30
  -3   3 -46   23.90    2.80
  -3  -3 -44    7.20    2.80
   3  -3  44    4.70    2.30
  -3   3 -44    6.20    1.60
  -3   3 -44    5.10    1.70
   3  -3  42   25.40    2.70
  -3  -3 -42   16.50    2.90
  -3   3 -42   18.90    2.10
  -3   3 -42   21.40    2.20
  -3  -3 -40    2.00    2.30
   3  -3  40    3.00    2.00
  -3   3 -40    2.40    1.20
  -3   3 -40    3.10    1.40
  -3  -3 -38   37.40    3.90
   3  -3  38   41.20    3.60
  -3   3 -38   44.90    2.90
  -3   3 -38   39.40    2.70
   3  -3  36   18.50    2.20
  -3  -3 -36   18.20    2.50
  -3   3 -36   14.90    1.60
  -3   3 -36   16.50    1.70
   3  -3  34   24.40    2.80
  -3   3 -34   22.40    1.80
   3  -3  32   13.30    1.90
  -3  -3 -32   12.80    2.20
  -3   3 -32   12.80    1.40
  -3   3 -32   14.70    1.40
   3  -3  30   24.20    2.60
  -3  -3 -30   21.40    3.00
  -3  -3 -30   22.40    1.70
  -3   3 -30   29.40    1.80
  -3   3 -30   22.40    1.90
  -3  -3 -28   14.80    1.30
   3  -3  28   14.00    1.70
  -3  -3 -28   10.70    1.90
  -3   3 -28   13.40    1.40
  -3   3 -28   16.90    1.40
   3  -3  26   85.99    4.90
  -3  -3 -26   86.09    4.30
  -3  -3 -26   75.79    5.10
  -3   3 -26   85.89    4.40
  -3   3 -26   81.59    4.40
  -3  -3 -24   66.99    3.60
   3  -3  24   73.39    4.20
  -3  -3 -24   63.49    4.30
  -3   3 -24   67.09    3.70
  -3   3 -24   73.89    3.70
  -3  -3 -22  106.99    5.50
  -3  -3 -22   96.89    6.00
   3  -3  22  108.19    5.90
  -3   3 -22  114.29    5.50
  -3   3 -22  106.49    5.50
  -3  -3 -20  110.59    5.60
  -3  -3 -20  100.39    6.20
   3  -3  20  109.49    5.90
  -3   3 -20  119.49    5.60
  -3   3 -20  107.19    5.60
  -3  -3 -18   33.10    2.60
  -3  -3 -18   36.20    2.10
   3  -3  18   34.50    2.50
  -3   3 -18   36.90    2.10
  -3   3 -18   39.90    2.10
  -3  -3 -16   59.79    3.80
  -3  -3 -16   61.49    3.30
   3  -3  16   60.19    3.60
  -3   3 -16   59.59    3.20
  -3   3 -16   65.49    3.30
   3  -3  14   27.10    2.00
  -3  -3 -14   24.00    2.30
  -3  -3 -14   29.30    1.70
  -3   3 -14   25.70    1.60
  -3   3 -14   29.80    1.70
  -3  -3 -12   24.50    1.50
  -3  -3 -12   22.50    2.10
   3  -3  12   23.60    1.80
  -3   3 -12   24.50    1.50
  -3   3 -12   24.60    1.50
  -3  -3 -10  140.79    7.90
   3  -3  10  154.68    7.80
  -3   3 -10  143.89    7.40
  -3   3 -10  155.58    7.50
  -3  -3  -8   27.80    2.40
   3  -3   8   29.70    2.10
  -3   3  -8   30.50    1.80
  -3   3  -8   31.10    1.70
  -3  -3  -6  209.18   11.10
   3  -3   6  222.28   11.30
  -3  -3  -6  221.58   11.50
  -3   3  -6  228.68   11.00
  -3   3  -6  230.58   11.10
  -3  -3  -4   61.89    3.20
   3  -3   4   61.59    3.50
  -3  -3  -4   56.39    3.70
  -3   3  -4   60.09    3.20
  -3   3  -4   61.29    3.20
  -3   3  -4   60.59    3.50
  -3  -3  -2   16.00    1.90
   3  -3   2   20.70    1.70
  -3  -3  -2   22.80    1.20
  -3  -3  -2   19.20    1.30
  -3   3  -2   22.80    1.30
  -3   3  -2   20.00    1.30
   3   3   2   20.70    1.10
  -3   3  -2   22.00    1.80
  -3   3  -2   19.30    1.70
  -3  -3   0  163.78    8.70
  -3  -3   0  176.18    8.20
  -3  -3   0  165.98    8.30
   3  -3   0  165.08    8.50
   3   3   0  166.68    8.20
  -3   3   0  146.99    8.60
  -3   3   0  172.38    8.50
  -3   3   0  161.88    8.30
  -3   3   0  169.88    8.20
  -3  -3   2    8.70    0.80
  -3  -3   2   10.40    0.80
  -3  -3   2   11.10    1.40
  -3   3   2    9.20    1.10
   3   3  -2    9.00    0.60
  -3   3   2    8.10    0.90
  -3   3   2    8.90    1.00
  -3  -3   4   67.29    4.00
  -3  -3   4   69.39    3.50
  -3  -3   4   69.89    3.50
   3  -3  -4   75.69    3.60
  -3   3   4   70.49    3.80
   3   3  -4   65.69    3.40
  -3   3   4   60.19    3.50
  -3   3   4   61.59    3.70
  -3   3   4   71.19    3.50
  -3  -3   6   81.79    4.00
  -3  -3   6   80.69    4.50
   3  -3  -6   82.59    4.10
  -3  -3   6   81.39    4.00
   3   3  -6   67.59    3.90
  -3   3   6   71.39    4.10
  -3   3   6   74.69    4.10
  -3   3   6   85.69    4.30
  -3   3   6   80.29    4.00
  -3  -3   8   54.09    2.80
  -3  -3   8   51.39    3.30
  -3  -3   8   51.99    2.80
   3  -3  -8   54.69    3.20
  -3   3   8   56.29    2.80
  -3   3   8   56.09    3.20
  -3   3   8   49.50    2.90
  -3   3   8   54.29    2.80
  -3  -3  10  192.48    9.90
   3  -3 -10  196.38   10.10
  -3  -3  10  203.28   10.30
  -3  -3  10  202.68    9.90
  -3   3  10  203.78    9.80
  -3   3  10  188.48    9.80
  -3   3  10  195.58    9.90
  -3   3  10  199.18   10.10
   3  -3 -12   41.60    2.50
  -3  -3  12   43.50    2.40
  -3  -3  12   46.10    2.90
   3   3 -12   41.20    2.80
  -3   3  12   46.40    2.30
  -3   3  12   41.90    2.30
  -3   3  12   47.20    2.50
  -3   3  12   45.60    2.70
  -3  -3  14  155.78    7.90
  -3  -3  14  170.88    8.30
  -3  -3  14  155.68    7.80
   3  -3 -14  148.39    7.90
   3   3 -14  150.58    8.20
  -3   3  14  159.48    8.10
  -3   3  14  153.28    7.70
  -3   3  14  157.98    7.90
  -3  -3  16   14.60    1.70
   3  -3 -16   12.80    1.30
  -3  -3  16   12.70    1.10
  -3  -3  16   13.80    1.00
  -3   3  16   12.40    0.80
  -3   3  16   14.50    0.90
   3   3 -16   11.40    1.50
  -3   3  16   15.40    1.60
  -3   3  16   12.10    1.40
  -3  -3  18   31.40    1.80
   3  -3 -18   28.30    2.00
  -3  -3  18   34.40    2.40
  -3  -3  18   30.00    1.80
  -3   3  18   30.70    1.80
  -3   3  18   30.40    2.10
   3   3 -18   31.60    2.30
  -3   3  18   32.70    1.70
  -3   3  18   28.00    1.60
  -3  -3  20   34.30    2.10
   3  -3 -20   32.30    2.30
  -3  -3  20   38.30    2.00
   3   3 -20   37.90    2.50
  -3   3  20   38.20    2.30
  -3  -3  22   98.29    5.10
   3  -3 -22   92.99    5.30
  -3  -3  22   98.89    5.10
   3   3 -22  101.89    5.40
  -3   3  22  101.79    5.20
   3  -3 -24   31.90    2.40
  -3  -3  24   34.60    2.00
  -3  -3  24   32.00    2.10
  -3   3  24   35.80    2.10
   3   3 -24   36.10    2.40
  -3  -3  26   92.19    5.10
  -3  -3  26  101.69    5.00
  -3   3  26   92.69    5.10
   3   3 -26  105.79    5.40
   3  -3 -28  101.99    6.00
  -3  -3  28  111.19    5.90
  -3  -3  28  114.09    5.70
  -3   3  28  111.69    5.80
   3   3 -28  121.09    6.10
   3  -3 -30  150.28    8.80
  -3  -3  30  178.88    8.60
  -3  -3  30  166.38    8.70
  -3   3  30  171.98    8.60
   3   3 -30  179.88    8.90
  -3  -3  32    3.30    0.90
  -3  -3  32    3.10    0.70
   3  -3 -32    2.30    1.00
   3   3 -32    3.20    1.00
  -3   3  32    3.00    0.80
  -3  -3  34    4.70    0.80
  -3  -3  34    4.10    1.00
   3  -3 -34    5.20    1.10
  -3   3  34    4.10    0.80
   3   3 -34    5.00    1.20
  -3  -3  36   36.60    2.50
  -3  -3  36   34.80    2.20
   3  -3 -36   31.00    2.50
  -3   3  36   34.80    2.20
   3   3 -36   41.30    3.00
  -3  -3  38   31.00    2.10
  -3  -3  38   35.00    2.40
   3  -3 -38   26.30    2.40
   3   3 -38   34.70    2.90
  -3   3  38   30.60    2.10
  -3  -3  40   13.70    1.50
  -3  -3  40   10.10    1.50
   3  -3 -40   10.50    1.60
  -3   3  40   10.60    1.20
   3   3 -40   12.60    1.60
  -3  -3  42   29.40    2.50
   3  -3 -42   25.00    2.60
  -3  -3  42   26.80    2.10
  -3   3  42   29.00    2.00
   3   3 -42   33.70    2.60
  -3  -3  44   27.70    2.60
  -3  -3  44   29.10    2.40
   3  -3 -44   25.40    2.60
   3   3 -44   31.90    2.20
   3   3 -44   27.30    2.50
  -3   3  44   23.50    2.00
  -3  -3  46   45.00    3.10
   3  -3 -46   41.40    3.40
  -3  -3  46   48.00    3.50
   3   3 -46   50.69    3.00
   3   3 -46   56.19    3.50
  -3   3  46   43.40    3.00
  -3  -3  48    9.60    1.50
  -3  -3  48   10.40    1.90
   3  -3 -48    7.60    1.80
   3   3 -48   12.90    1.50
   3   3 -48   14.40    1.90
  -3   3  48    9.10    1.50
   3  -3 -50    0.10    1.60
  -3  -3  50    2.90    1.90
  -3  -3  50    2.20    1.30
   3   3 -50    3.70    1.70
  -3   3  50    0.90    1.20
   3   3 -50    3.20    1.30
  -3  -3  52   32.70    2.90
  -3  -3  52   35.30    3.80
   3  -3 -52   28.40    3.60
  -3   3  52   37.60    2.70
   3   3 -52   31.90    3.20
   3   3 -52   39.20    3.00
  -3  -3  54   10.00    2.60
  -3  -3  54    7.70    1.70
  -3   3  54    3.80    1.50
   3   3 -54    8.40    1.70
   3   3 -54    8.10    2.20
  -3  -3  56    4.70    2.90
  -3  -3  56    1.50    1.80
   3   3 -56    2.20    1.70
   3  -4  47    4.50    3.30
  -3  -4 -47   -1.00    4.20
  -3   4 -47    5.40    3.10
  -3   4 -47    5.40    2.90
   3  -4  45    1.40    3.40
  -3  -4 -45    6.50    3.50
  -3   4 -45    0.80    1.90
  -3   4 -45    2.10    2.20
   3  -4  43    7.80    3.10
  -3  -4 -43    8.90    3.50
  -3   4 -43   10.10    2.10
  -3   4 -43   10.10    1.90
   3  -4  41    4.80    2.90
  -3  -4 -41    5.10    3.30
  -3   4 -41    9.30    1.70
  -3   4 -41    8.50    1.90
   3  -4  39    0.70    2.40
  -3  -4 -39   -0.40    2.80
  -3   4 -39    1.20    1.30
  -3   4 -39    1.90    1.60
   3  -4  37    1.20    2.30
  -3  -4 -37    1.70    2.70
  -3   4 -37    2.80    1.30
  -3   4 -37    0.20    1.40
   3  -4  35   12.30    2.40
  -3  -4 -35    9.80    2.60
  -3   4 -35   11.10    1.50
  -3   4 -35    9.30    1.60
  -3  -4 -33    0.10    2.10
   3  -4  33    4.60    2.00
  -3   4 -33    2.20    1.10
  -3   4 -33    2.20    1.20
   3  -4  31    2.70    1.90
  -3  -4 -31    4.00    2.10
  -3   4 -31    2.80    1.10
  -3   4 -31    4.80    1.20
   3  -4  29    0.30    1.70
  -3  -4 -29    1.30    1.90
  -3   4 -29    2.10    1.00
  -3   4 -29    1.00    1.00
   3  -4  27    4.30    1.70
  -3  -4 -27    3.90    2.10
  -3   4 -27    6.60    1.10
  -3   4 -27    5.70    1.00
  -3  -4 -25    2.10    2.00
   3  -4  25    2.00    1.60
  -3   4 -25    3.40    0.90
  -3   4 -25    4.60    0.90
  -3  -4 -23   15.50    2.40
   3  -4  23   18.00    2.10
  -3   4 -23   21.60    1.70
  -3   4 -23   21.10    1.70
  -3  -4 -21    6.30    1.80
  -3  -4 -21    6.00    0.70
   3  -4  21    4.70    1.50
  -3   4 -21    5.50    0.90
  -3   4 -21    5.60    0.90
  -3  -4 -19   -1.40    1.60
  -3  -4 -19    0.60    0.50
   3  -4  19    0.60    1.30
  -3   4 -19   -0.20    0.70
  -3   4 -19    0.40    0.60
  -3  -4 -17    4.20    0.70
  -3  -4 -17    3.80    1.70
   3  -4  17    5.60    1.40
  -3   4 -17    4.50    0.80
  -3   4 -17    4.90    0.80
   3  -4  15   15.00    1.80
  -3  -4 -15   14.80    2.10
  -3  -4 -15   12.90    1.20
  -3   4 -15   16.60    1.30
  -3   4 -15   16.10    1.30
   3  -4  13    6.70    1.30
  -3  -4 -13    4.60    1.60
  -3  -4 -13    7.20    0.80
  -3   4 -13    8.30    1.00
  -3   4 -13    6.60    0.80
  -3  -4 -11   18.50    1.30
   3  -4  11   17.40    1.90
  -3  -4 -11   16.20    2.30
  -3   4 -11   19.20    1.30
  -3   4 -11   18.60    1.40
   3  -4   9   54.29    3.50
  -3  -4  -9   53.29    3.80
  -3  -4  -9   56.09    3.00
  -3   4  -9   57.39    3.00
  -3   4  -9   57.49    3.10
   3  -4   7   19.20    1.90
  -3  -4  -7   19.20    1.30
  -3  -4  -7   17.10    2.30
  -3   4  -7   19.90    1.30
  -3   4  -7   20.00    1.50
  -3   4  -7   19.50    2.00
   3  -4   5   22.60    2.00
  -3  -4  -5   16.80    2.30
  -3  -4  -5   25.00    1.50
   3   4   5   21.60    1.20
  -3   4  -5   22.50    1.70
   3   4   5   22.80    1.50
  -3   4  -5   23.50    2.10
  -3   4  -5   24.30    1.40
  -3  -4  -3   72.89    3.90
  -3  -4  -3   84.69    3.90
   3  -4   3   75.59    4.30
  -3  -4  -3   73.69    4.60
  -3   4  -3   71.59    4.00
  -3   4  -3   75.09    3.80
   3   4   3   66.39    3.70
   3   4   3   72.39    3.90
  -3   4  -3   74.29    4.30
  -3  -4  -1   21.80    1.40
   3  -4   1   22.40    2.00
  -3  -4  -1   23.40    1.60
  -3  -4  -1   19.40    2.20
  -3   4  -1   23.50    1.40
  -3   4  -1   20.10    2.00
  -3   4  -1   19.90    1.60
   3   4   1   18.70    1.20
  -3  -4   1   38.70    2.20
  -3  -4   1   37.60    2.00
  -3  -4   1   34.50    2.80
  -3   4   1   33.40    2.50
   3   4  -1   31.20    1.90
  -3   4   1   33.40    2.20
  -3   4   1   36.60    2.00
  -3  -4   3    6.00    1.30
  -3  -4   3    4.30    0.80
  -3  -4   3    5.00    0.60
  -3   4   3    4.10    1.00
  -3   4   3    5.90    0.60
  -3  -4   5    4.50    0.60
  -3  -4   5    4.90    0.80
  -3  -4   5    2.80    1.20
   3  -4  -5    5.00    0.90
  -3   4   5    4.10    1.00
  -3   4   5    4.30    1.10
  -3   4   5    4.20    0.60
   3  -4  -7    1.40    0.90
  -3  -4   7    1.10    1.20
  -3  -4   7    3.40    0.50
  -3  -4   7    2.30    0.70
  -3   4   7    2.60    0.50
  -3   4   7    1.10    0.90
  -3   4   7    0.40    0.90
   3  -4  -9   22.00    1.80
  -3  -4   9   20.40    1.60
  -3  -4   9   22.00    1.40
  -3  -4   9   19.50    2.30
  -3   4   9   21.50    1.50
  -3   4   9   21.00    1.80
  -3   4   9   15.30    1.80
   3   4  -9   17.80    2.00
  -3  -4  11   28.50    1.90
  -3  -4  11   28.60    2.50
   3  -4 -11   28.80    2.10
  -3  -4  11   29.10    1.70
  -3   4  11   28.70    2.10
   3   4 -11   22.90    2.30
  -3   4  11   30.90    1.70
  -3  -4  13   56.69    3.10
  -3  -4  13   59.09    3.30
   3  -4 -13   52.59    3.40
  -3  -4  13   63.79    3.90
  -3   4  13   59.59    3.10
  -3   4  13   57.19    3.40
   3   4 -13   54.89    3.70
  -3  -4  15    7.10    1.00
  -3  -4  15    8.00    0.90
  -3  -4  15    7.90    1.60
  -3   4  15    8.40    1.10
  -3   4  15    9.30    1.00
   3   4 -15    6.90    1.40
  -3  -4  17   -0.70    0.70
  -3  -4  17   -0.70    1.10
  -3  -4  17    0.70    0.50
  -3   4  17    1.40    0.50
  -3   4  17    0.90    0.90
   3   4 -17    1.40    1.20
  -3  -4  19   22.80    1.80
   3  -4 -19   24.20    1.90
  -3  -4  19   21.90    1.50
  -3   4  19   22.30    1.90
   3   4 -19   23.20    2.40
  -3  -4  21    8.20    1.00
   3  -4 -21    7.00    1.40
  -3  -4  21    9.40    1.10
  -3   4  21    8.10    1.10
   3   4 -21    9.20    1.60
  -3  -4  23    1.20    0.70
  -3  -4  23    0.40    0.80
   3  -4 -23    1.40    1.20
  -3   4  23    2.10    0.80
   3   4 -23    0.20    1.00
   3  -4 -25    6.90    1.30
  -3  -4  25    4.90    1.10
  -3  -4  25    5.60    0.80
   3   4 -25    7.70    1.50
  -3   4  25    7.40    1.00
  -3  -4  27   13.50    1.30
  -3  -4  27   14.40    1.50
   3  -4 -27   13.90    1.90
   3   4 -27   17.00    2.30
  -3   4  27   14.40    1.60
   3  -4 -29    0.40    1.00
  -3  -4  29    1.30    0.70
  -3  -4  29   -0.20    1.00
  -3   4  29    0.70    0.80
   3   4 -29    0.40    1.30
   3  -4 -31   14.30    1.60
  -3  -4  31   12.00    1.60
  -3   4  31   14.10    1.50
  -3  -4  33    2.80    1.20
  -3  -4  33    0.90    0.80
   3  -4 -33    0.40    1.30
  -3   4  33    0.30    0.70
   3   4 -33    1.90    1.40
  -3  -4  35    6.70    1.50
   3  -4 -35    7.60    2.00
  -3  -4  35    4.40    1.00
   3   4 -35    6.30    1.60
  -3   4  35    6.70    1.00
  -3  -4  37    0.30    1.40
  -3  -4  37    2.40    1.00
   3  -4 -37    3.20    1.30
  -3   4  37    2.60    0.80
   3   4 -37    3.00    1.60
  -3  -4  39    4.70    1.10
   3  -4 -39    3.00    1.40
  -3  -4  39    2.80    1.60
  -3   4  39    1.90    0.80
   3   4 -39    3.30    1.60
  -3  -4  41    3.30    1.60
   3  -4 -41    2.40    1.60
  -3  -4  41    1.10    1.10
  -3   4  41    2.30    0.90
   3   4 -41    1.60    1.60
   3   4 -41    0.90    1.20
  -3  -4  43    2.50    1.70
  -3  -4  43    3.00    1.30
   3   4 -43    4.10    1.80
  -3   4  43    2.00    1.10
   3   4 -43    3.70    1.30
  -3  -4  45    6.20    1.50
  -3  -4  45    4.90    2.00
  -3   4  45    2.00    1.10
   3   4 -45    5.00    2.00
   3   4 -45    5.30    1.40
  -3  -4  47    2.80    1.60
  -3  -4  47    6.90    2.30
   3   4 -47    0.60    2.10
   3   4 -47    4.20    1.60
  -3  -4  49    0.10    2.40
  -3  -4  49   -0.10    1.70
   3   4 -49    1.10    2.30
   3   4 -49    0.10    1.80
  -3  -4  51    3.00    2.00
  -3  -4  51    1.20    2.90
   3   4 -51    6.10    2.10
   3   4 -51    1.70    3.20
   3  -5  40    0.80    3.40
  -3  -5 -40   -4.90    3.80
  -3   5 -40   -0.40    2.00
   3  -5  38    6.10    3.40
  -3  -5 -38    4.90    3.50
  -3   5 -38    1.50    1.80
  -3   5 -38    3.50    2.20
   3  -5  36   18.60    3.50
  -3  -5 -36   14.50    3.80
  -3   5 -36   19.20    2.60
  -3   5 -36   21.30    2.40
   3  -5  34   63.09    5.70
  -3  -5 -34   66.99    6.10
  -3   5 -34   68.79    4.20
  -3   5 -34   70.59    4.50
  -3  -5 -32    7.80    2.80
   3  -5  32   10.30    2.70
  -3   5 -32    6.60    1.70
  -3   5 -32   10.00    1.60
  -3  -5 -30   40.00    4.80
   3  -5  30   37.20    4.20
  -3   5 -30   42.60    3.00
  -3   5 -30   42.70    3.10
   3  -5  28    8.90    2.40
  -3  -5 -28   16.90    3.10
  -3   5 -28   13.60    1.70
  -3   5 -28   11.60    1.80
  -3  -5 -26    9.60    2.80
   3  -5  26   15.50    2.50
  -3   5 -26   13.50    1.60
  -3   5 -26   13.80    1.60
  -3  -5 -24   10.60    2.70
   3  -5  24   11.20    2.30
  -3   5 -24    8.50    1.80
  -3   5 -24    7.40    1.30
   3  -5  22   41.30    3.80
  -3  -5 -22   32.80    4.30
  -3   5 -22   44.90    3.00
  -3   5 -22   39.80    2.70
  -3  -5 -20    0.10    2.20
   3  -5  20    1.30    1.90
  -3   5 -20    1.50    1.00
  -3   5 -20    1.20    1.00
   3  -5  18  114.69    6.90
  -3  -5 -18  113.49    7.20
  -3   5 -18  129.59    6.30
  -3   5 -18  113.29    6.20
  -3  -5 -16   71.19    3.70
   3  -5  16   63.69    4.70
  -3   5 -16   76.49    4.10
   3  -5  14   36.10    3.20
  -3  -5 -14   37.90    3.90
  -3  -5 -14   34.40    2.00
  -3   5 -14   38.40    2.70
  -3   5 -14   36.00    2.30
  -3  -5 -12   82.19    5.70
  -3  -5 -12   83.29    4.30
   3  -5  12   78.49    5.20
  -3   5 -12   81.39    5.20
  -3   5 -12   88.69    4.60
  -3   5 -12   80.39    4.40
  -3  -5 -10   72.99    3.80
  -3  -5 -10   72.59    5.30
   3  -5  10   71.79    4.70
  -3   5 -10   71.99    4.60
  -3   5 -10   72.69    3.90
  -3   5 -10   72.99    4.10
  -3  -5  -8   21.10    1.40
   3  -5   8   21.80    2.70
  -3  -5  -8   22.70    2.90
  -3   5  -8   20.90    2.50
  -3   5  -8   21.30    1.70
  -3   5  -8   22.10    1.80
  -3  -5  -6   53.09    4.40
  -3  -5  -6   55.59    2.90
   3  -5   6   53.39    3.90
  -3   5  -6   56.69    3.10
  -3   5  -6   53.09    3.70
  -3   5  -6   54.49    3.20
  -3  -5  -4   49.00    2.70
  -3  -5  -4   51.39    4.20
   3  -5   4   49.40    3.60
  -3   5  -4   49.90    2.80
  -3   5  -4   49.60    3.50
  -3   5  -4   51.89    3.10
  -3  -5  -2    1.20    1.80
  -3  -5  -2    1.60    0.50
  -3   5  -2    1.50    1.20
  -3   5  -2    1.90    0.70
  -3   5  -2    1.40    1.00
   3   5   2    1.90    1.20
  -3  -5   0   75.89    5.30
  -3  -5   0   82.69    4.30
  -3  -5   0   76.29    4.00
  -3   5   0   76.29    4.60
  -3   5   0   77.89    4.00
   3   5   0   70.59    4.70
  -3   5   0   75.49    4.30
  -3  -5   2   11.30    1.00
  -3  -5   2    9.90    1.10
  -3  -5   2   11.20    2.10
  -3   5   2    9.70    1.50
  -3   5   2    9.60    1.10
  -3   5   2    7.80    1.20
   3  -5  -4  200.88    9.30
  -3  -5   4  172.38    8.90
  -3  -5   4  179.08    9.70
  -3  -5   4  177.88    9.00
  -3   5   4  157.98    9.10
  -3   5   4  174.88    8.90
  -3   5   4  173.18    9.30
  -3  -5   6   17.80    1.70
  -3  -5   6   19.10    1.40
  -3  -5   6   20.40    2.40
   3  -5  -6   21.40    2.00
  -3   5   6   18.00    1.40
  -3   5   6   16.10    1.80
  -3   5   6   17.40    2.10
  -3  -5   8   40.80    3.70
   3  -5  -8   41.80    2.80
  -3  -5   8   44.10    2.60
  -3  -5   8   40.30    2.30
  -3   5   8   38.70    2.90
   3   5  -8   36.30    3.30
  -3   5   8   32.10    2.60
  -3   5   8   41.70    2.30
  -3  -5  10   31.80    3.10
  -3  -5  10   28.70    2.10
   3  -5 -10   27.80    2.20
  -3  -5  10   29.50    1.80
  -3   5  10   26.90    2.40
  -3   5  10   29.10    1.80
  -3   5  10   24.10    2.20
   3   5 -10   22.90    2.80
  -3  -5  12   34.30    2.10
   3  -5 -12   36.20    2.50
  -3  -5  12   38.40    4.30
  -3  -5  12   37.20    2.40
  -3   5  12   34.90    2.10
  -3   5  12   31.60    2.50
   3   5 -12   33.80    3.10
  -3   5  12   35.30    2.70
  -3  -5  14   61.49    3.40
  -3  -5  14   65.89    4.60
  -3  -5  14   60.99    3.70
   3  -5 -14   61.39    3.80
  -3   5  14   64.19    3.40
   3   5 -14   59.79    4.30
  -3   5  14   64.59    3.90
  -3  -5  16   40.70    3.60
  -3  -5  16   32.60    2.10
  -3  -5  16   31.10    2.40
   3  -5 -16   27.20    2.40
   3   5 -16   27.80    3.20
  -3   5  16   36.40    2.60
  -3  -5  18   19.00    1.60
   3  -5 -18   15.20    2.00
  -3  -5  18   16.90    1.90
  -3   5  18   20.50    2.10
   3  -5 -20   81.09    4.90
  -3  -5  20   89.99    4.90
  -3  -5  20   83.79    4.60
  -3   5  20   85.79    4.90
   3   5 -20   90.19    5.40
  -3  -5  22   82.69    4.60
  -3  -5  22   81.09    4.20
   3  -5 -22   74.09    4.60
   3   5 -22   78.29    5.10
  -3   5  22   74.49    4.40
  -3  -5  24    3.00    0.90
   3  -5 -24    3.10    1.20
  -3  -5  24    1.20    1.30
   3   5 -24    1.20    1.60
  -3   5  24    1.90    1.10
   3  -5 -26   83.99    5.20
  -3  -5  26   91.19    5.30
  -3  -5  26   91.29    5.00
   3   5 -26  101.19    5.80
  -3   5  26   96.19    5.10
  -3  -5  28   10.70    1.30
  -3  -5  28   12.60    1.80
   3   5 -28   10.90    2.10
  -3   5  28   12.40    1.40
  -3  -5  30   18.50    2.20
  -3  -5  30   16.00    1.80
  -3   5  30   19.20    1.80
   3   5 -30   21.80    3.00
  -3  -5  32   13.80    1.50
  -3  -5  32   12.60    2.00
  -3   5  32   11.20    1.30
   3   5 -32   16.60    2.30
  -3  -5  34   25.40    2.30
  -3  -5  34   21.20    2.60
  -3   5  34   28.70    2.10
   3   5 -34   28.20    3.20
  -3  -5  36    4.40    1.40
  -3  -5  36    5.00    1.90
   3   5 -36    7.40    2.20
  -3  -5  38   69.69    5.00
  -3  -5  38   67.59    4.80
   3   5 -38   76.59    5.10
   3   5 -38   71.99    4.40
  -3  -5  40   16.40    2.00
  -3  -5  40   13.50    2.50
   3   5 -40   12.90    2.50
   3   5 -40   16.90    1.90
  -3  -5  42   11.60    2.70
  -3  -5  42   10.40    1.90
   3   5 -42   12.10    2.70
   3   5 -42   12.00    1.90
  -3  -5  44    2.10    2.00
  -3  -5  44    0.30    2.70
   3   5 -44   -0.60    3.30
   3   5 -44    1.30    1.90
  -3  -6 -31    4.10    4.00
  -3   6 -31   -1.10    1.90
  -3  -6 -29   -2.00    3.60
   3  -6  29    4.10    3.50
  -3   6 -29    1.70    2.00
  -3   6 -29   -1.70    1.80
  -3  -6 -27    3.80    3.80
   3  -6  27    9.10    3.20
  -3   6 -27    3.90    1.90
  -3   6 -27    4.50    1.80
  -3  -6 -25    4.00    3.30
   3  -6  25   -1.70    2.90
  -3   6 -25    2.40    1.60
  -3   6 -25   -2.10    1.50
   3  -6  23   -0.80    2.70
  -3  -6 -23    4.70    3.20
  -3   6 -23    0.70    1.60
  -3  -6 -21    1.40    3.00
   3  -6  21    0.70    2.60
  -3   6 -21    0.40    1.40
  -3   6 -21   -3.00    2.40
  -3   6 -21   -0.40    1.40
   3  -6  19   12.60    2.80
  -3  -6 -19   15.60    3.30
  -3   6 -19   17.60    2.40
  -3   6 -19   17.30    2.70
  -3   6 -19   15.40    1.70
  -3  -6 -17    3.00    2.80
   3  -6  17    0.50    2.30
  -3   6 -17   -0.40    1.30
  -3   6 -17    3.50    2.20
  -3   6 -17    2.10    1.20
   3  -6  15    8.30    2.40
  -3  -6 -15    2.40    2.90
  -3   6 -15    6.60    2.30
  -3   6 -15    4.50    1.30
  -3   6 -15    5.00    1.40
  -3  -6 -13    2.70    2.60
   3  -6  13    0.10    2.10
  -3   6 -13   -1.20    1.90
  -3   6 -13    2.10    1.10
  -3  -6 -11    4.10    2.70
   3  -6  11    6.10    2.20
  -3   6 -11    8.30    1.30
  -3   6 -11    4.30    1.30
  -3   6 -11    3.70    2.00
   3  -6   9    2.10    1.90
  -3  -6  -9    4.80    2.60
  -3   6  -9   -0.30    1.10
  -3   6  -9    2.30    1.90
  -3   6  -9    1.80    1.10
   3  -6   7    2.60    1.90
  -3  -6  -7    2.30    2.50
  -3  -6  -7    0.70    0.60
  -3   6  -7   -2.60    1.70
  -3   6  -7   -0.20    1.10
  -3   6  -7    1.00    1.00
  -3  -6  -5    1.30    2.40
  -3  -6  -5    1.70    0.70
  -3   6  -5    2.10    1.30
  -3   6  -5   -0.10    1.80
  -3   6  -5    2.30    1.10
  -3  -6  -3    7.10    2.60
  -3  -6  -3    5.00    0.80
  -3   6  -3    5.40    1.10
  -3   6  -3    6.60    1.30
  -3   6  -3    4.70    1.90
  -3  -6  -1    0.40    0.70
  -3  -6  -1   -0.40    2.20
  -3   6  -1    2.60    1.20
  -3   6  -1    2.60    0.90
  -3   6  -1    3.50    1.80
  -3  -6   1    3.90    0.90
  -3  -6   1    4.40    2.30
  -3   6   1    5.70    1.80
  -3   6   1    4.40    1.20
  -3   6   1    4.60    0.90
  -3  -6   3    3.60    2.30
  -3   6   3    1.90    1.20
  -3   6   3    2.60    2.20
   3   6  -3    1.90    1.80
  -3   6   3    1.70    1.50
  -3  -6   5    0.20    0.80
  -3  -6   5    1.80    2.10
  -3   6   5   -0.90    1.60
   3   6  -5    0.70    1.80
  -3   6   5    1.10    0.80
  -3   6   5    2.30    1.30
  -3  -6   7    0.30    0.80
  -3  -6   7    1.70    2.30
   3  -6  -7    0.30    1.20
   3   6  -7    0.20    1.80
  -3   6   7    1.50    1.30
  -3   6   7    2.30    0.80
  -3   6   7    3.00    1.70
  -3  -6   9   -0.80    0.80
  -3  -6   9    0.20    2.20
   3  -6  -9    2.20    1.60
  -3   6   9    2.30    1.20
   3   6  -9    1.30    1.90
  -3   6   9    2.90    1.50
  -3  -6  11    4.20    2.40
  -3  -6  11    3.90    0.90
  -3  -6  11    3.40    1.30
  -3   6  11    1.30    1.50
   3   6 -11    3.90    2.10
  -3   6  11    2.10    1.60
  -3  -6  13    3.20    1.30
  -3  -6  13    2.40    2.30
  -3  -6  13    3.00    1.00
  -3   6  13    4.50    1.60
   3   6 -13    7.30    2.20
  -3  -6  15    6.10    1.30
  -3  -6  15    2.20    0.90
  -3  -6  15    1.90    2.40
   3   6 -15    2.50    2.10
  -3   6  15    4.40    1.50
  -3  -6  17   19.70    2.20
  -3  -6  17   10.00    1.30
   3   6 -17   12.50    2.50
  -3   6  17   12.50    1.60
  -3  -6  19    3.00    1.10
  -3  -6  19    1.30    1.30
   3   6 -19    1.40    2.20
  -3   6  19    4.00    1.60
  -3  -6  21    5.70    1.60
  -3  -6  21    7.90    1.30
  -3   6  21   10.90    1.80
   3   6 -21    8.20    2.40
  -3  -6  23    1.10    1.60
  -3  -6  23    0.50    1.20
  -3   6  23    0.60    1.50
   3   6 -23   -3.30    2.30
  -3  -6  25   10.00    1.50
  -3  -6  25    9.30    2.10
   3   6 -25   13.70    2.70
  -3  -6  27    0.70    1.30
  -3  -6  27    1.10    1.90
   3   6 -27   -2.70    2.30
  -3  -6  29    6.70    1.50
  -3  -6  29    6.20    2.20
   3   6 -29    9.10    2.80
  -3  -6  31    0.80    2.20
  -3  -6  31    0.10    1.40
   3   6 -31    0.60    2.60
   3   6 -31   -0.40    1.50
  -3  -6  33    2.30    1.70
  -3  -6  33    1.30    2.50
   3   6 -33    2.30    1.70
   3   6 -33    5.10    2.90
  -3  -6  35    0.70    2.70
  -3  -7 -12    5.10    4.20
  -3   7 -12    7.40    3.00
  -3   7 -12    6.80    1.90
  -3  -7 -10   16.70    4.30
  -3   7 -10   15.80    3.10
  -3   7 -10   23.30    2.80
  -3  -7  -8   48.40    6.30
  -3   7  -8   48.60    5.10
  -3   7  -8   56.89    3.80
  -3  -7  -6   10.80    4.00
  -3   7  -6   11.60    1.70
  -3   7  -6    8.50    2.60
  -3  -7  -4   27.60    4.40
  -3   7  -4   22.50    2.70
  -3   7  -4   26.50    3.10
  -3  -7  -2   15.00    3.80
  -3   7  -2   10.20    2.60
   3   7   2    8.20    3.00
  -3   7  -2   11.00    2.30
  -3  -7   0    2.40    1.00
  -3  -7   0    7.90    3.50
  -3   7   0    5.50    2.30
   3   7   0    4.50    2.80
  -3  -7   2    9.50    3.50
  -3  -7   2    4.50    1.10
   3   7  -2    7.00    2.90
  -3   7   2    5.80    2.30
  -3  -7   4    9.80    3.50
  -3  -7   4    7.60    1.20
   3   7  -4   10.60    3.00
  -3   7   4    6.00    2.30
  -3  -7   6   14.40    3.60
  -3  -7   6    8.30    1.40
  -3   7   6   14.80    2.40
   3   7  -6   10.00    3.10
  -3  -7   8   28.00    2.30
  -3  -7   8   30.20    4.20
   3   7  -8   22.80    3.50
  -3   7   8   25.10    2.80
  -3  -7  10    9.20    1.50
  -3  -7  10    7.80    3.60
   3   7 -10    6.90    3.10
  -3  -7  12   43.40    5.00
  -3  -7  12   34.90    2.80
   3   7 -12   37.20    5.20
  -3  -7  14   10.70    1.60
   3   7 -14    9.00    3.30
  -3  -7  16    8.00    1.60
   3   7 -16    8.30    3.40
   3   7 -18   39.00    6.80
  -4   0 -54    8.00    4.20
  -4   0 -52   57.89    5.40
  -4   0 -50    5.40    2.40
   4   0  50    3.10    1.80
  -4   0 -48  120.39    7.50
  -4   0 -48  126.39    6.90
   4   0  48  135.59    7.10
   4   0  46    3.40    1.30
  -4   0 -46    5.20    2.00
   4   0  44   19.40    2.10
  -4   0 -44   20.10    2.40
  -4   0 -44   21.70    2.00
   4   0  42   -0.10    1.00
  -4   0 -42    1.90    1.00
  -4   0 -42    1.70    1.60
  -4   0 -40   20.90    1.90
  -4   0 -40   21.50    2.40
   4   0  40   22.60    2.10
  -4   0 -38   15.40    1.70
   4   0  38   17.20    1.60
  -4   0 -38   17.00    2.20
  -4   0 -36  228.68   12.00
  -4   0 -36  232.88   11.80
   4   0  36  239.18   11.90
  -4   0 -34    4.70    1.20
  -4   0 -34    3.50    0.80
   4   0  34    2.10    0.90
   4   0  32  298.57   14.50
  -4   0 -32  287.17   14.40
  -4   0 -32  279.47   14.60
  -4   0 -30    3.00    0.80
   4   0  30    1.60    0.80
  -4   0 -30    2.20    0.90
  -4   0 -28   20.00    1.50
   4   0  28   17.70    1.60
  -4   0 -28   17.00    1.60
   4   0  26   31.70    2.10
  -4   0 -26   32.30    2.20
  -4   0 -26   32.20    2.00
   4   0  24   18.30    1.40
  -4   0 -24   16.30    1.30
  -4   0 -24   16.50    1.40
  -4   0 -22   10.30    1.00
  -4   0 -22   10.40    1.20
  -4   0 -20  212.18   11.00
   4   0  20  221.88   10.90
  -4   0 -20  220.98   10.90
  -4   0 -18  171.98    9.10
   4   0  18  184.48    9.10
  -4   0 -18  184.18    9.10
  -4   0 -16  635.94   32.40
   4   0  16  668.33   32.40
  -4   0 -16  666.53   32.40
  -4   0 -14  185.18    8.80
   4   0  14  179.88    8.90
  -4   0 -14  166.28    8.90
  -4   0 -12  302.37   14.40
   4   0  12  285.87   14.40
  -4   0 -12  281.27   14.40
   4   0  10    3.70    0.50
  -4   0 -10    3.20    0.60
  -4   0 -10    3.40    0.50
  -4   0 -10    2.90    0.50
  -4   0 -10    3.90    0.60
   4   0   8    8.00    0.80
  -4   0  -8    9.00    0.90
  -4   0  -8    9.10    0.90
  -4   0  -8   10.50    0.90
  -4   0  -8    8.70    0.80
   4   0   8    9.10    0.70
  -4   0  -6  821.52   36.50
  -4   0  -6  671.73   36.50
  -4   0  -6  698.33   36.50
   4   0   6  779.92   36.50
  -4   0  -6  739.23   36.50
   4   0   4  112.99    5.40
  -4   0  -4  116.29    5.50
  -4   0  -4  102.79    5.50
  -4   0  -4  108.49    5.50
  -4   0  -4   97.29    5.50
   4   0   2 1468.25   67.39
  -4   0  -2 1527.25   67.39
  -4   0  -2 1339.17   67.29
   4   0   2 1370.56   67.29
  -4   0  -2 1232.58   67.29
  -4   0  -2 1296.47   67.29
   4   0   0  615.74   30.40
  -4   0   0  673.13   30.40
  -4   0   0  605.74   30.30
   4   0   0  654.93   30.40
   4   0   0  602.54   30.30
  -4   0   0  566.04   30.30
  -4   0   0  595.24   30.30
   4   0  -2  302.27   15.10
  -4   0   2  305.67   15.10
  -4   0   2  305.27   15.10
  -4   0   2  288.47   15.10
   4   0  -2  322.47   15.20
   4   0  -2  307.37   15.10
  -4   0   4 2041.60  101.29
   4   0  -4 2222.98  101.29
   4   0  -4 2011.60  101.19
  -4   0   4 2077.49  101.29
   4   0  -4 2082.49  101.29
  -4   0   4 1959.40  101.29
  -4   0   6  898.61   44.30
   4   0  -6  953.60   44.40
  -4   0   6  857.31   44.30
   4   0  -6  911.81   44.30
   4   0  -6  866.91   44.30
  -4   0   6  926.61   44.30
   4   0  -8   40.60    2.20
  -4   0   8   34.60    2.00
  -4   0   8   38.60    2.10
  -4   0   8   42.60    2.10
   4   0  -8   32.00    2.00
   4   0  -8   38.10    2.10
   4   0 -10 1436.66   71.69
   4   0 -10 1350.26   71.59
  -4   0  10 1606.54   71.69
  -4   0  10 1472.05   71.69
   4   0 -10 1391.76   71.59
  -4   0  10 1477.45   71.69
   4   0 -10 1491.95   71.69
  -4   0  12   37.80    1.90
  -4   0  12   34.30    1.90
   4   0 -12   31.80    1.90
   4   0 -12   37.90    1.90
   4   0 -12   33.10    1.90
   4   0 -14  222.48   11.80
  -4   0  14  252.67   11.80
  -4   0  14  242.58   11.80
   4   0 -14  233.38   11.70
   4   0 -14  233.38   11.80
  -4   0  16   30.60    1.70
   4   0 -16   28.00    1.70
   4   0 -16   29.90    1.60
   4   0 -16   27.20    1.70
  -4   0  16   30.00    1.70
   4   0 -18   17.00    1.10
  -4   0  18   18.80    1.20
  -4   0  18   13.70    1.10
   4   0 -18   17.70    1.00
   4   0 -18   16.70    1.20
  -4   0  18   18.30    1.10
  -4   0  20  812.22   46.50
  -4   0  20  979.90   46.50
   4   0 -20  971.70   46.40
  -4   0  20 1017.70   46.40
   4   0 -22  329.97   16.10
  -4   0  22  333.47   16.10
  -4   0  22  319.87   16.10
   4   0 -22  318.47   16.20
   4   0 -24  225.78   10.80
  -4   0  24  210.68   10.80
  -4   0  24  214.38   10.80
  -4   0  26  254.27   12.60
  -4   0  26  247.28   12.60
   4   0 -26  259.97   12.60
  -4   0  28   15.60    1.10
   4   0 -28   14.40    1.10
  -4   0  28   15.70    1.00
  -4   0  30    0.40    0.50
  -4   0  30    0.30    0.40
   4   0 -30    1.30    0.50
  -4   0  32    2.80    0.60
   4   0 -32    2.10    0.60
  -4   0  34   14.00    1.10
  -4   0  34   16.60    1.30
   4   0 -34   15.80    1.20
  -4   0  36  231.58   11.70
   4   0 -36  247.88   11.80
  -4   0  36  228.38   11.80
   4   0 -38   18.70    1.40
  -4   0  38   16.80    1.20
  -4   0  38   18.60    1.50
  -4   0  40  202.38   10.00
  -4   0  40  201.08   10.20
   4   0 -40  202.68   10.20
   4   0 -42    5.10    0.90
  -4   0  42    5.40    1.00
  -4   0  42    5.80    0.70
   4   0 -44   18.50    1.30
  -4   0  44   18.30    1.40
   4   0 -44   18.50    1.60
  -4   0  44   19.00    1.80
  -4   0  46    2.40    1.10
   4   0 -46    1.30    0.60
   4   0 -46    2.70    1.00
  -4   0  46    1.20    0.60
  -4   0  48   22.90    2.20
   4   0 -48   22.10    2.10
   4   0 -50    0.70    1.30
  -4   0  50    1.20    1.20
  -4   0  52   64.09    4.00
   4   0 -52   64.69    4.00
  -4   0  54    1.50    1.50
   4   0 -54    0.50    1.50
  -4   0  56   75.19    4.90
   4   0 -56   84.59    5.10
   4   0 -58   15.70    2.20
  -4   0  58   14.20    2.20
   4   0 -60    8.00    2.30
  -4   0  60    1.60    2.30
  -4  -1 -53    7.70    3.50
   4  -1  53    8.20    2.70
  -4   1 -53    6.80    3.10
  -4   1 -53   13.60    2.00
   4  -1  51    6.40    2.30
  -4  -1 -51    7.10    3.10
  -4   1 -51    3.30    2.60
  -4   1 -51    8.10    1.60
  -4  -1 -49    3.50    2.60
   4  -1  49    4.00    2.20
  -4   1 -49    5.50    1.50
  -4   1 -49    6.20    2.30
  -4  -1 -47    0.00    2.20
   4  -1  47    0.30    1.90
  -4   1 -47    3.60    1.40
  -4   1 -47    4.20    2.00
   4  -1  45    7.90    2.00
  -4  -1 -45    4.60    2.10
  -4   1 -45    7.40    1.90
  -4   1 -45    4.60    1.40
   4  -1  43    0.30    1.60
  -4  -1 -43    2.40    1.00
  -4  -1 -43    1.20    2.00
   4   1  43    0.90    1.30
  -4   1 -43    2.90    1.60
  -4   1 -43    2.90    1.20
   4  -1  41    5.70    1.50
  -4  -1 -41    1.40    1.70
   4   1  41    4.70    1.10
  -4   1 -41    3.40    1.40
  -4   1 -41    5.30    1.30
  -4  -1 -39    5.70    1.00
  -4  -1 -39    8.20    1.80
   4  -1  39    7.00    1.50
  -4   1 -39    7.20    1.20
   4   1  39    7.20    1.10
  -4   1 -39    8.70    1.50
   4  -1  37    7.10    1.40
  -4  -1 -37    6.80    1.70
  -4  -1 -37    6.70    1.00
  -4   1 -37    5.50    1.20
  -4   1 -37    6.90    1.30
   4   1  37    7.30    1.00
   4  -1  35    6.40    1.30
  -4  -1 -35    6.20    1.50
  -4  -1 -35    5.70    1.00
   4   1  35    6.80    1.00
  -4   1 -35    6.00    1.10
  -4   1 -35    6.00    1.20
  -4  -1 -33   21.70    2.30
   4  -1  33   24.60    2.10
  -4  -1 -33   23.10    1.80
  -4   1 -33   25.40    1.90
   4   1  33   25.60    1.80
  -4   1 -33   20.00    1.90
  -4  -1 -31   11.70    1.60
   4  -1  31   13.50    1.40
  -4  -1 -31   12.40    1.40
  -4   1 -31   12.30    1.40
   4   1  31   14.50    1.40
  -4   1 -31   13.40    1.30
  -4  -1 -29   10.50    1.50
   4  -1  29   12.10    1.20
  -4  -1 -29   10.70    1.10
  -4   1 -29   10.20    1.20
  -4   1 -29   11.00    1.40
   4   1  29   11.10    1.30
   4  -1  27   12.60    1.30
  -4  -1 -27   12.00    1.40
  -4  -1 -27   10.80    1.30
  -4   1 -27   12.80    1.30
  -4   1 -27   11.00    1.30
   4   1  27   11.10    1.30
  -4  -1 -25   28.10    1.90
   4  -1  25   26.90    2.00
  -4  -1 -25   24.70    2.10
  -4   1 -25   27.10    1.80
   4   1  25   28.40    1.80
  -4   1 -25   25.70    1.80
  -4  -1 -23    7.50    0.70
  -4  -1 -23    7.00    0.90
  -4  -1 -23    8.80    1.10
   4  -1  23    5.90    1.00
   4   1  23    7.50    0.80
  -4   1 -23    7.10    0.90
  -4   1 -23    6.30    0.80
  -4  -1 -21   20.50    1.80
  -4  -1 -21   19.90    1.20
   4  -1  21   22.40    1.70
  -4  -1 -21   23.20    1.60
   4   1  21   23.50    1.40
  -4   1 -21   22.10    1.50
  -4   1 -21   22.80    1.50
  -4  -1 -19   18.60    1.10
  -4  -1 -19   20.00    1.60
   4  -1  19   19.20    1.60
  -4  -1 -19   20.80    1.40
  -4   1 -19   19.60    1.30
   4   1  19   18.90    1.20
  -4   1 -19   17.30    1.30
  -4  -1 -17   28.70    1.80
  -4  -1 -17   28.70    2.10
  -4  -1 -17   29.70    1.50
   4  -1  17   28.70    1.90
   4   1  17   30.70    1.70
  -4   1 -17   28.60    1.70
  -4   1 -17   28.80    1.80
  -4  -1 -15   69.29    3.50
  -4  -1 -15   64.89    3.80
  -4  -1 -15   69.19    3.40
   4  -1  15   67.79    3.60
  -4   1 -15   64.69    3.50
   4   1  15   66.69    3.50
  -4  -1 -13   50.99    3.10
  -4  -1 -13   54.89    2.70
  -4  -1 -13   53.59    2.90
  -4  -1 -13   52.09    2.80
  -4   1 -13   52.79    2.90
  -4   1 -13   57.89    2.80
   4   1  13   52.09    2.80
  -4  -1 -11   40.20    2.20
  -4  -1 -11   34.40    2.30
  -4  -1 -11   39.70    2.00
   4  -1  11   37.50    2.30
  -4  -1 -11   39.10    2.10
  -4   1 -11   38.70    2.20
  -4   1 -11   42.10    2.10
  -4  -1  -9   11.10    0.70
   4  -1   9   10.20    0.70
   4  -1   9   10.40    1.10
  -4  -1  -9    9.40    0.80
  -4  -1  -9   11.40    1.00
  -4  -1  -9    9.10    1.10
  -4   1  -9    9.00    0.80
  -4   1  -9    9.90    0.80
  -4  -1  -7    7.40    0.60
   4  -1   7    7.90    0.90
   4  -1   7    7.80    0.50
  -4  -1  -7    8.40    0.60
  -4  -1  -7    8.00    0.90
  -4  -1  -7    5.80    0.90
  -4   1  -7    7.40    0.60
  -4   1  -7    6.80    0.80
  -4   1  -7    6.20    0.80
  -4  -1  -5    4.40    0.60
  -4  -1  -5    3.60    0.40
   4  -1   5    2.80    0.60
   4  -1   5    4.10    0.40
  -4  -1  -5    3.50    0.40
  -4  -1  -5    3.30    0.70
  -4   1  -5    3.70    0.50
  -4   1  -5    4.40    0.70
  -4   1  -5    2.30    0.50
  -4  -1  -3    9.90    0.80
  -4  -1  -3    8.90    0.70
  -4  -1  -3    9.50    0.90
  -4  -1  -3    8.90    1.10
   4  -1   3   11.40    0.60
  -4   1  -3    9.10    0.80
   4   1   3    9.80    0.80
  -4   1  -3    9.80    0.70
  -4   1  -3    9.70    1.00
  -4  -1  -1   12.00    0.70
  -4  -1  -1   10.30    1.10
  -4  -1  -1   11.10    0.90
   4  -1   1   13.20    0.70
  -4   1  -1   10.80    0.70
   4   1   1   11.30    0.90
  -4   1  -1   10.30    0.90
   4   1   1   12.30    1.20
  -4   1  -1   10.40    1.00
  -4  -1   1   89.49    4.30
  -4  -1   1   82.99    4.60
  -4  -1   1   86.49    4.40
  -4   1   1   83.89    4.30
   4   1  -1   80.49    4.50
  -4   1   1   86.99    4.50
  -4   1   1   90.59    4.40
   4   1  -1   89.59    4.40
  -4  -1   3   62.59    3.30
  -4  -1   3   64.99    3.20
   4  -1  -3   66.89    3.30
  -4  -1   3   61.69    3.50
   4  -1  -3   67.19    3.10
   4   1  -3   56.89    3.50
  -4   1   3   64.69    3.30
  -4   1   3   63.69    3.40
   4   1  -3   67.09    3.30
  -4   1   3   59.49    3.20
   4  -1  -5   77.29    3.80
  -4  -1   5   78.69    3.80
  -4  -1   5   77.39    3.90
  -4  -1   5   70.39    4.00
   4   1  -5   77.39    3.80
   4   1  -5   64.69    4.10
  -4   1   5   73.49    4.00
  -4   1   5   73.59    3.80
  -4  -1   7    5.20    0.50
  -4  -1   7    3.40    0.60
  -4  -1   7    5.00    0.60
  -4   1   7    4.00    0.50
   4   1  -7    2.80    0.80
  -4   1   7    3.80    0.70
   4   1  -7    3.80    0.50
  -4  -1   9   35.60    1.80
  -4  -1   9   34.50    1.90
  -4  -1   9   30.80    2.30
   4  -1  -9   37.10    1.80
  -4   1   9   34.60    1.90
   4   1  -9   31.20    1.90
   4   1  -9   29.50    2.00
  -4   1   9   33.20    2.00
  -4  -1  11   53.69    3.00
  -4  -1  11   54.29    2.80
   4  -1 -11   57.49    2.80
  -4  -1  11   55.39    2.70
  -4   1  11   53.39    2.80
   4   1 -11   45.60    3.00
  -4   1  11   55.49    2.90
   4   1 -11   50.29    2.90
   4   1 -11   51.09    2.80
  -4  -1  13   25.40    1.40
  -4  -1  13   25.50    1.60
   4  -1 -13   25.30    1.40
  -4  -1  13   22.20    1.40
  -4   1  13   24.60    1.60
   4   1 -13   23.10    1.60
   4   1 -13   18.80    1.60
  -4   1  13   26.00    1.40
   4  -1 -15   13.10    0.90
   4  -1 -15   13.30    0.70
   4  -1 -15   14.70    0.90
  -4  -1  15   11.50    1.00
  -4  -1  15   13.60    0.90
  -4  -1  15   15.40    1.20
   4   1 -15   12.40    1.10
  -4   1  15   14.10    0.90
   4  -1 -17   12.50    0.80
   4  -1 -17   12.80    0.80
   4   1 -17   11.00    1.10
  -4   1  17   11.70    0.90
  -4   1  17   11.80    1.00
  -4   1  17   10.00    0.70
   4  -1 -19   25.50    1.30
  -4  -1  19   24.90    1.40
   4  -1 -19   24.50    1.40
  -4   1  19   19.80    1.30
  -4   1  19   23.80    1.60
   4   1 -19   25.00    1.60
  -4  -1  21   27.50    1.60
   4  -1 -21   28.70    1.50
   4  -1 -21   28.30    1.60
  -4  -1  21   28.50    1.60
  -4   1  21   27.70    1.70
   4  -1 -23    1.10    0.30
   4  -1 -23    1.60    0.40
  -4  -1  23    1.50    0.50
  -4  -1  23    0.60    0.40
  -4   1  23    0.80    0.40
  -4   1  23    1.20    0.50
   4   1 -23    1.40    0.50
  -4  -1  25    5.60    0.60
  -4  -1  25    5.30    0.70
   4  -1 -25    7.00    0.60
   4   1 -25    5.00    0.70
  -4   1  25    6.20    0.70
  -4   1  25    5.00    0.70
  -4   1  25    5.40    0.70
   4  -1 -27   52.69    2.80
  -4  -1  27   52.49    2.90
  -4  -1  27   53.19    2.90
   4  -1 -27   54.09    2.90
  -4   1  27   55.49    3.00
  -4   1  27   55.09    2.80
   4   1 -27   55.89    3.00
   4  -1 -29   83.69    4.20
  -4  -1  29   81.29    4.20
   4  -1 -29   79.19    4.20
  -4  -1  29   83.09    4.30
   4   1 -29   82.79    4.30
  -4   1  29   83.19    4.30
  -4   1  29   82.79    4.10
  -4  -1  31   18.50    1.40
   4  -1 -31   17.80    1.20
   4  -1 -31   18.80    1.20
  -4  -1  31   18.70    1.20
  -4   1  31   18.70    1.10
  -4   1  31   17.90    1.30
   4   1 -31   20.10    1.40
  -4  -1  33    5.40    0.80
   4  -1 -33    8.00    1.00
   4  -1 -33    6.00    0.70
  -4  -1  33    6.00    0.60
   4   1 -33    5.10    0.80
  -4   1  33    4.90    0.60
  -4   1  33    5.30    0.80
  -4  -1  35   25.60    1.60
  -4  -1  35   25.50    1.80
   4  -1 -35   26.60    1.70
   4   1 -35   26.90    1.80
  -4   1  35   24.50    1.70
  -4   1  35   26.10    1.40
  -4  -1  37   24.70    1.80
   4  -1 -37   28.10    1.80
  -4  -1  37   26.40    1.60
  -4   1  37   25.30    1.80
  -4   1  37   24.90    1.50
   4   1 -37   28.60    1.80
   4  -1 -39    0.90    0.70
  -4  -1  39    1.10    0.50
  -4  -1  39    0.70    0.80
  -4   1  39    1.40    0.70
   4   1 -39    1.40    0.80
  -4   1  39    0.30    0.40
  -4  -1  41   10.30    1.20
   4  -1 -41   10.90    1.20
  -4  -1  41    9.70    1.00
   4   1 -41   12.00    1.40
  -4   1  41   10.90    1.20
  -4   1  41   10.80    1.10
  -4  -1  43   15.10    1.20
  -4  -1  43   11.90    1.40
   4  -1 -43   17.20    1.50
  -4   1  43   16.20    1.70
   4   1 -43   13.90    1.50
   4  -1 -45    1.60    1.00
  -4  -1  45    1.20    0.60
  -4  -1  45    0.80    1.00
  -4   1  45    0.20    1.00
   4   1 -45   -0.30    1.00
  -4  -1  47    2.00    1.10
  -4  -1  47    0.90    0.70
   4  -1 -47    2.70    1.20
  -4   1  47    0.30    1.10
   4   1 -47    2.30    0.70
   4   1 -47    0.70    1.00
  -4  -1  49    4.30    0.80
  -4  -1  49    6.40    1.30
   4  -1 -49    6.60    1.40
  -4   1  49    7.70    1.40
   4   1 -49    5.30    1.30
   4  -1 -51    5.40    1.50
  -4  -1  51    2.30    1.40
  -4  -1  51    2.60    0.80
   4   1 -51    0.30    1.30
  -4   1  51    4.70    1.40
   4   1 -51    5.20    0.80
  -4  -1  53   13.90    1.80
   4  -1 -53   13.70    2.10
   4   1 -53   13.40    1.70
  -4   1  53   11.90    1.80
   4  -1 -55    5.40    1.70
  -4  -1  55    5.30    1.90
   4   1 -55   -0.10    1.60
  -4   1  55    2.30    1.60
  -4  -1  57    2.00    2.00
   4  -1 -57    4.40    1.80
  -4   1  57    4.10    1.80
   4   1 -57    4.00    1.90
  -4  -1  59    9.70    2.60
   4  -1 -59   14.30    2.20
   4   1 -59    6.80    2.10
  -4   1  59    8.40    2.10
   4  -2  52   -0.40    3.10
  -4   2 -52    1.50    2.10
   4  -2  50    3.20    2.60
  -4  -2 -50   -1.10    3.20
  -4   2 -50    6.20    2.40
  -4   2 -50    4.30    1.90
   4  -2  48    1.20    2.40
  -4  -2 -48   -2.90    2.90
  -4   2 -48    2.20    1.70
  -4   2 -48    1.00    2.00
   4  -2  46    1.30    2.30
  -4  -2 -46    3.60    2.60
  -4   2 -46    3.30    1.90
  -4   2 -46    1.60    1.60
  -4  -2 -44    7.60    2.50
   4  -2  44    0.40    1.90
  -4   2 -44    2.60    1.50
  -4   2 -44    0.00    1.50
  -4  -2 -42    3.10    2.20
   4  -2  42    0.50    2.00
  -4   2 -42    1.60    1.40
  -4   2 -42    2.00    1.30
   4  -2  40   13.00    2.10
  -4  -2 -40   10.30    2.40
  -4   2 -40   15.00    1.70
  -4   2 -40   15.10    1.70
  -4  -2 -38    9.10    2.10
   4  -2  38    9.00    1.70
  -4  -2 -38   10.50    1.50
  -4   2 -38   10.70    1.50
   4  -2  36    6.00    1.70
  -4  -2 -36    6.60    1.90
  -4  -2 -36    7.10    1.00
  -4   2 -36    7.90    1.20
  -4   2 -36    5.90    1.30
  -4  -2 -34    0.70    0.80
   4  -2  34    2.30    1.40
  -4  -2 -34    2.10    1.60
  -4   2 -34    3.10    1.10
  -4   2 -34    1.10    1.00
  -4  -2 -32   11.60    1.20
  -4  -2 -32   13.40    1.90
   4  -2  32   14.50    1.70
   4   2  32   14.90    1.40
  -4   2 -32   11.30    1.30
  -4   2 -32   10.40    1.30
  -4  -2 -30    4.50    0.90
   4  -2  30    3.30    1.20
  -4  -2 -30    2.20    1.40
   4   2  30    4.60    0.80
  -4   2 -30    1.70    0.90
  -4   2 -30    4.20    0.90
   4  -2  28   42.40    2.90
  -4  -2 -28   39.30    2.50
  -4  -2 -28   37.30    3.20
  -4   2 -28   43.70    2.50
  -4   2 -28   40.20    2.60
   4   2  28   43.60    2.30
  -4  -2 -26   -0.20    1.20
   4  -2  26    0.80    1.00
  -4  -2 -26    1.00    0.80
  -4   2 -26    0.80    0.60
  -4   2 -26    1.90    0.80
  -4  -2 -24   37.90    2.40
  -4  -2 -24   39.00    2.90
   4  -2  24   38.70    2.70
  -4   2 -24   43.50    2.30
  -4   2 -24   36.00    2.40
  -4  -2 -22  112.79    6.50
   4  -2  22  115.19    6.40
  -4  -2 -22  119.39    6.20
  -4   2 -22  127.39    6.10
  -4   2 -22  124.59    6.20
   4  -2  20  107.19    5.80
  -4  -2 -20  109.59    5.60
  -4  -2 -20   99.69    5.90
  -4   2 -20  120.09    5.50
  -4   2 -20  102.19    5.60
  -4  -2 -18    7.10    1.20
  -4  -2 -18    8.90    1.00
   4  -2  18    9.00    1.20
  -4   2 -18    9.40    0.80
  -4   2 -18    8.40    1.00
  -4  -2 -16   31.30    2.40
  -4  -2 -16   33.20    2.00
   4  -2  16   31.40    2.30
  -4   2 -16   32.90    2.00
  -4   2 -16   37.10    1.90
  -4  -2 -14  169.58    9.10
   4  -2  14  170.38    9.00
  -4  -2 -14  164.58    8.90
  -4   2 -14  168.88    8.80
  -4   2 -14  199.38    8.70
   4  -2  12    2.00    0.80
  -4  -2 -12    1.80    0.90
  -4   2 -12    2.90    0.40
  -4   2 -12    1.90    0.60
   4  -2  10   53.89    3.20
  -4  -2 -10   50.39    3.30
  -4   2 -10   63.39    2.90
  -4   2 -10   52.89    3.00
   4  -2   8   73.09    4.10
   4  -2   8   80.59    4.40
  -4  -2  -8   82.49    4.60
  -4   2  -8   83.29    4.20
  -4   2  -8   86.29    4.40
   4  -2   6  219.98   10.80
   4  -2   6  192.38   10.50
  -4   2  -6  219.08   10.80
  -4   2  -6  218.08   10.60
   4  -2   4  344.97   18.70
   4  -2   4  387.06   18.90
  -4  -2  -4  378.46   19.10
  -4   2  -4  388.06   18.80
  -4   2  -4  402.16   19.00
  -4  -2  -2   74.59    3.70
   4  -2   2   71.39    4.00
  -4  -2  -2   65.29    4.10
   4  -2   2   62.29    3.80
  -4   2  -2   81.39    3.90
  -4   2  -2   81.09    3.70
  -4   2  -2   70.19    4.00
   4   2   2   80.29    3.70
  -4  -2   0   97.69    5.80
  -4  -2   0  113.89    5.50
  -4   2   0  110.99    5.90
  -4   2   0  115.19    5.70
  -4   2   0  119.59    5.50
  -4   2   0  111.29    5.70
   4   2   0  112.79    5.60
  -4  -2   2  389.26   19.90
  -4  -2   2  403.76   19.70
  -4  -2   2  386.36   20.10
  -4   2   2  404.26   19.70
  -4   2   2  404.46   20.00
  -4   2   2  406.06   19.80
   4   2  -2  418.96   19.80
  -4  -2   4  176.18    9.60
  -4  -2   4  185.68    9.40
  -4  -2   4  192.38    9.30
  -4   2   4  191.08    9.50
  -4   2   4  193.98    9.30
   4   2  -4  191.98    9.30
  -4   2   4  179.88    9.30
  -4  -2   6   91.09    5.20
  -4  -2   6   96.79    4.80
  -4  -2   6   95.39    4.90
  -4   2   6   97.89    5.10
   4   2  -6   97.79    4.80
  -4   2   6   98.69    4.90
  -4  -2   8   44.10    2.70
   4  -2  -8   44.50    2.30
  -4  -2   8   44.70    2.50
  -4  -2   8   44.40    2.30
  -4   2   8   46.20    2.70
  -4   2   8   46.80    2.40
   4   2  -8   43.40    2.40
  -4  -2  10   88.29    5.00
   4  -2 -10   90.29    4.60
  -4  -2  10   94.09    4.60
  -4  -2  10   90.39    4.70
  -4   2  10   96.89    4.70
  -4   2  10   90.69    4.90
  -4  -2  12  157.88    7.60
  -4  -2  12  153.88    7.70
  -4  -2  12  156.58    8.00
   4  -2 -12  160.18    7.60
  -4   2  12  150.18    7.90
  -4   2  12  159.98    7.70
   4   2 -12  133.89    7.90
  -4  -2  14   46.10    2.60
  -4  -2  14   47.60    2.90
   4  -2 -14   49.90    2.40
  -4  -2  14   49.20    2.50
   4   2 -14   44.90    2.90
  -4   2  14   46.90    2.70
  -4   2  14   47.40    2.80
   4  -2 -16   51.09    2.90
   4  -2 -16   55.49    2.80
  -4  -2  16   59.89    3.30
  -4  -2  16   56.89    3.00
  -4  -2  16   55.09    2.90
   4   2 -16   53.89    3.20
  -4   2  16   55.69    2.80
  -4   2  16   54.09    2.90
  -4   2  16   57.99    3.20
   4  -2 -18  108.79    5.40
  -4  -2  18  106.29    5.50
  -4  -2  18  110.59    5.50
  -4  -2  18  120.09    5.80
   4  -2 -18   98.09    5.40
   4   2 -18  104.99    5.70
  -4   2  18  106.39    5.30
  -4   2  18  106.19    5.60
  -4   2  18  109.69    5.40
  -4  -2  20   21.00    1.30
   4  -2 -20   22.30    1.20
   4  -2 -20   19.50    1.30
  -4  -2  20   22.20    1.40
  -4   2  20   21.00    1.20
  -4   2  20   22.50    1.30
  -4   2  20   20.70    1.60
   4   2 -20   23.30    1.70
  -4  -2  22  101.39    5.20
  -4  -2  22  103.09    5.20
   4  -2 -22  100.29    5.00
   4  -2 -22   94.29    5.20
   4   2 -22  101.29    5.40
  -4   2  22  104.49    5.10
  -4   2  22  104.99    5.30
  -4   2  22   99.59    5.00
  -4  -2  24   57.39    3.10
   4  -2 -24   55.49    3.10
   4  -2 -24   55.69    2.80
  -4  -2  24   58.39    3.00
   4   2 -24   61.59    3.30
  -4   2  24   58.79    2.90
  -4   2  24   57.09    3.20
  -4   2  24   51.89    2.90
  -4  -2  26   82.59    4.20
  -4  -2  26   81.49    4.20
   4  -2 -26   75.09    4.20
  -4   2  26   73.19    4.10
  -4   2  26   82.69    4.30
   4   2 -26   87.19    4.40
  -4  -2  28   24.40    1.70
  -4  -2  28   28.00    1.60
   4  -2 -28   23.40    1.80
  -4   2  28   27.50    1.80
   4   2 -28   25.90    1.90
   4  -2 -30   33.90    2.20
  -4  -2  30   32.90    2.00
  -4  -2  30   31.00    2.00
  -4   2  30   34.60    2.10
   4   2 -30   35.90    2.30
  -4  -2  32   39.00    2.30
  -4  -2  32   40.10    2.20
   4  -2 -32   36.10    2.40
  -4   2  32   36.90    2.30
   4   2 -32   42.20    2.60
  -4  -2  34   11.10    1.30
   4  -2 -34   11.90    1.30
  -4  -2  34   11.30    1.00
   4   2 -34    9.50    1.20
  -4   2  34    9.20    1.10
   4  -2 -36   52.09    3.40
  -4  -2  36   61.19    3.10
  -4  -2  36   54.59    3.20
  -4   2  36   57.19    3.20
   4   2 -36   59.89    3.40
  -4  -2  38    8.30    1.10
  -4  -2  38   11.00    1.10
   4  -2 -38   11.40    1.60
  -4   2  38   12.00    1.30
   4   2 -38   11.30    1.30
  -4  -2  40   16.00    1.40
  -4  -2  40   14.60    1.70
   4  -2 -40   16.80    1.70
  -4   2  40   14.20    1.50
   4   2 -40   16.60    1.80
  -4  -2  42   15.70    1.40
   4  -2 -42   16.20    1.80
  -4  -2  42   15.50    1.80
  -4   2  42   16.10    1.60
   4   2 -42   17.60    1.90
  -4  -2  44    8.80    1.40
  -4  -2  44    9.80    1.10
   4  -2 -44   10.20    1.40
  -4   2  44    8.70    1.30
  -4  -2  46    7.20    1.40
  -4  -2  46    6.00    1.00
   4  -2 -46   10.80    1.50
  -4   2  46    5.20    1.20
   4   2 -46    6.50    1.50
  -4  -2  48    1.50    1.00
   4  -2 -48    3.10    1.30
  -4  -2  48    3.70    1.40
   4   2 -48    5.00    1.40
  -4   2  48    1.90    1.30
  -4  -2  50   14.10    1.50
   4  -2 -50   19.60    2.40
  -4  -2  50   13.80    1.90
  -4   2  50   13.30    1.70
   4   2 -50   15.00    2.00
   4   2 -50   18.20    1.60
  -4  -2  52    0.10    1.70
  -4  -2  52    2.40    1.50
   4   2 -52   -0.70    1.50
  -4   2  52    1.10    1.40
   4   2 -52    2.80    1.10
  -4  -2  54    1.70    1.20
  -4  -2  54    3.80    2.10
   4  -2 -54    4.50    1.60
   4   2 -54    1.70    1.10
   4   2 -54    0.50    1.60
  -4   2  54    2.40    1.50
  -4  -2  56    6.40    1.80
  -4  -2  56   12.10    2.50
   4   2 -56   10.60    2.10
  -4   2  56   11.70    1.80
  -4  -2  58    3.80    2.50
   4   2 -58   -1.40    2.20
  -4   2  58    5.90    2.00
  -4  -3 -49    5.70    6.00
   4  -3  49   -3.20    3.40
  -4   3 -49    4.00    2.30
  -4   3 -49    3.90    2.60
  -4  -3 -47    2.80    3.70
   4  -3  47    3.70    3.10
  -4   3 -47    2.10    2.10
  -4   3 -47    2.00    2.20
   4  -3  45    3.10    2.70
  -4  -3 -45    4.50    3.30
  -4   3 -45    6.90    2.10
  -4   3 -45    7.30    1.90
  -4  -3 -43    2.00    2.90
   4  -3  43    6.00    2.50
  -4   3 -43    3.30    1.80
  -4   3 -43    4.90    1.60
   4  -3  41    0.80    2.30
  -4  -3 -41    7.00    2.60
  -4   3 -41    2.80    1.70
  -4   3 -41    4.80    1.50
   4  -3  39    6.90    2.20
  -4  -3 -39    7.50    2.50
  -4   3 -39    9.30    1.70
  -4   3 -39    4.40    1.30
  -4  -3 -37   31.00    3.70
   4  -3  37   26.90    3.30
  -4   3 -37   29.10    2.30
  -4   3 -37   22.20    2.50
   4  -3  35    6.10    1.80
  -4  -3 -35    7.50    2.20
  -4   3 -35    3.20    1.40
  -4   3 -35    2.40    1.10
  -4  -3 -33    6.00    2.20
   4  -3  33    5.20    1.90
  -4   3 -33    7.50    1.30
  -4   3 -33    6.50    1.10
   4  -3  31    5.20    1.70
  -4  -3 -31    4.20    0.80
  -4   3 -31    6.10    1.00
  -4  -3 -29   12.80    1.40
  -4  -3 -29   10.70    2.20
   4  -3  29   18.60    2.10
  -4   3 -29   14.30    1.40
  -4   3 -29   16.50    1.70
  -4  -3 -27    2.20    0.70
   4  -3  27    0.90    1.30
  -4  -3 -27    1.80    1.50
  -4   3 -27    0.80    0.90
  -4   3 -27    0.70    0.70
  -4  -3 -25    6.30    0.90
   4  -3  25    6.40    1.40
  -4  -3 -25    4.60    1.60
  -4   3 -25    4.10    1.10
  -4   3 -25    5.00    0.80
  -4  -3 -23   13.30    1.30
   4  -3  23   12.70    1.70
  -4  -3 -23   13.90    1.90
  -4   3 -23   14.10    1.50
  -4   3 -23   17.40    1.20
   4  -3  21   33.30    2.60
  -4  -3 -21   32.30    2.10
  -4  -3 -21   29.90    2.80
  -4   3 -21   30.00    2.10
  -4   3 -21   35.00    1.90
   4  -3  19    4.90    1.20
  -4  -3 -19    7.80    1.50
  -4  -3 -19    7.60    0.90
  -4   3 -19    8.30    0.90
  -4   3 -19    6.60    0.90
  -4  -3 -17   11.20    1.70
   4  -3  17   11.30    1.40
  -4  -3 -17   11.00    1.30
  -4   3 -17   10.60    1.10
  -4   3 -17   11.10    0.90
  -4  -3 -15    9.30    1.50
  -4  -3 -15    9.50    1.00
   4  -3  15    9.60    1.30
  -4   3 -15   10.30    0.90
  -4   3 -15    9.20    1.10
  -4  -3 -13    2.40    0.70
   4  -3  13    1.60    0.90
  -4  -3 -13    1.40    1.00
  -4   3 -13    1.60    0.60
  -4   3 -13    1.60    0.50
  -4  -3 -11   14.70    2.00
  -4  -3 -11   13.90    1.30
   4  -3  11   10.80    1.40
  -4   3 -11   15.80    1.10
  -4   3 -11   15.30    1.20
  -4  -3  -9    2.60    0.60
  -4  -3  -9    2.90    1.20
   4  -3   9    2.10    0.90
  -4   3  -9    5.20    0.70
  -4   3  -9    3.00    0.90
   4  -3   7    3.10    0.90
  -4  -3  -7    2.20    1.10
  -4  -3  -7    3.60    0.60
  -4   3  -7    2.70    0.90
  -4   3  -7    3.70    0.50
  -4   3  -7    4.60    0.60
   4  -3   5   23.50    1.90
  -4  -3  -5   24.00    1.60
  -4  -3  -5   24.10    2.20
  -4   3  -5   26.30    1.90
  -4   3  -5   25.70    1.40
  -4   3  -5   24.30    1.50
   4  -3   3    5.20    1.00
  -4  -3  -3    4.30    1.20
  -4  -3  -3    5.30    0.70
  -4   3  -3    5.50    0.60
  -4   3  -3    4.10    1.00
  -4   3  -3    5.60    0.70
  -4   3  -3    3.70    0.90
  -4  -3  -1    0.60    0.50
  -4  -3  -1    0.50    0.30
  -4  -3  -1    0.70    0.90
   4  -3   1    0.60    0.80
  -4   3  -1    0.60    0.40
  -4   3  -1    0.40    0.50
  -4   3  -1    0.10    0.80
   4   3   1    0.50    0.30
  -4   3  -1    1.00    0.80
  -4  -3   1   21.30    2.10
  -4  -3   1   22.70    1.30
  -4  -3   1   21.80    1.50
  -4   3   1   20.20    1.80
  -4   3   1   20.90    1.60
  -4   3   1   23.10    1.40
   4   3  -1   21.80    1.20
  -4   3   1   22.30    1.30
  -4  -3   3   37.00    2.10
  -4  -3   3   38.80    1.90
  -4  -3   3   35.30    2.60
   4   3  -3   36.00    1.90
  -4   3   3   36.00    2.40
  -4   3   3   31.90    2.10
  -4   3   3   38.10    2.00
  -4   3   3   34.80    1.90
  -4  -3   5   24.70    1.40
  -4  -3   5   23.50    1.50
  -4  -3   5   23.30    2.00
   4   3  -5   23.80    1.30
  -4   3   5   21.80    1.50
  -4   3   5   21.00    1.50
  -4   3   5   22.00    1.30
  -4   3   5   26.30    1.90
  -4  -3   7   15.20    1.00
  -4  -3   7   14.60    1.70
  -4  -3   7   13.10    1.10
  -4   3   7   15.30    1.10
   4   3  -7   11.50    0.90
  -4   3   7   12.30    1.40
  -4   3   7   14.20    1.10
  -4   3   7   13.90    0.90
  -4  -3   9    9.60    0.90
  -4  -3   9   10.20    0.90
  -4  -3   9   10.30    1.40
  -4   3   9    9.80    1.20
  -4   3   9   10.90    1.00
  -4   3   9    8.80    0.80
  -4   3   9   12.00    1.00
   4  -3 -11   16.00    1.10
  -4  -3  11   14.90    1.20
  -4  -3  11   16.50    1.80
  -4  -3  11   14.60    1.20
  -4   3  11   18.00    1.20
  -4   3  11   15.00    1.50
  -4   3  11   17.20    1.10
  -4   3  11   13.90    1.10
   4  -3 -13   10.90    1.00
  -4  -3  13   13.00    1.70
  -4  -3  13   10.60    1.00
  -4  -3  13   12.00    1.00
   4   3 -13   10.50    1.40
  -4   3  13   13.90    1.00
  -4   3  13   13.90    0.90
  -4   3  13   11.80    0.80
  -4   3  13   11.00    1.30
  -4  -3  15   12.20    1.10
  -4  -3  15   12.40    1.70
  -4  -3  15   10.60    0.90
   4  -3 -15   10.30    1.00
  -4   3  15   13.30    0.80
   4   3 -15   10.80    1.40
  -4   3  15   12.10    1.00
  -4   3  15   11.40    1.20
  -4  -3  17   12.20    1.50
   4  -3 -17   11.50    1.10
  -4  -3  17   10.90    1.00
  -4  -3  17   11.30    1.10
  -4   3  17   11.70    1.40
  -4   3  17   13.90    0.80
  -4   3  17   11.10    0.80
   4   3 -17   11.90    1.60
  -4   3  17   10.40    1.00
  -4  -3  19    9.50    0.90
  -4  -3  19   10.40    1.40
  -4  -3  19    9.20    1.00
   4  -3 -19    9.10    1.10
  -4   3  19   11.40    0.90
  -4   3  19    8.90    0.70
   4   3 -19    8.50    1.20
  -4   3  19   10.20    1.20
  -4   3  19    9.60    0.70
  -4  -3  21    6.10    0.80
   4  -3 -21    6.90    0.90
  -4  -3  21    6.30    0.70
  -4   3  21    5.20    0.90
  -4   3  21    7.10    0.70
  -4   3  21    6.70    0.60
   4   3 -21    5.80    1.10
  -4  -3  23   14.60    1.20
  -4  -3  23   14.30    1.30
   4  -3 -23   13.70    1.50
  -4   3  23   14.80    1.50
   4   3 -23   14.50    1.80
  -4   3  23   15.60    1.30
   4  -3 -25    4.30    1.00
  -4  -3  25    7.10    0.80
  -4  -3  25    5.90    0.80
   4   3 -25    4.70    1.10
  -4   3  25    6.90    1.00
  -4  -3  27   21.40    1.50
   4  -3 -27   22.40    1.90
  -4  -3  27   21.70    1.60
   4   3 -27   22.50    2.10
  -4   3  27   20.20    1.70
   4  -3 -29   26.50    2.20
  -4  -3  29   29.80    2.10
  -4  -3  29   32.40    1.90
   4   3 -29   32.80    2.50
  -4   3  29   32.10    2.10
  -4  -3  31   27.90    1.90
  -4  -3  31   26.80    1.80
   4  -3 -31   24.00    2.00
   4   3 -31   26.80    2.40
  -4   3  31   27.00    2.00
   4  -3 -33    4.30    1.10
  -4  -3  33    4.60    1.00
  -4  -3  33    3.40    0.80
   4   3 -33    3.40    1.20
  -4   3  33    3.30    0.90
  -4  -3  35    0.50    1.00
  -4  -3  35   -0.50    0.70
   4  -3 -35    1.30    1.00
   4   3 -35    0.70    1.10
  -4   3  35   -0.50    0.80
  -4  -3  37    1.20    1.00
  -4  -3  37   -0.40    0.80
   4  -3 -37    0.50    0.90
  -4   3  37    1.60    0.90
   4   3 -37    0.10    1.20
  -4  -3  39    3.30    1.10
  -4  -3  39    0.40    1.00
   4  -3 -39    1.00    1.00
  -4   3  39    2.30    0.90
   4   3 -39    0.70    1.30
   4  -3 -41    7.70    1.70
  -4  -3  41    6.80    1.30
  -4  -3  41    6.40    1.10
   4   3 -41    7.60    1.50
  -4   3  41    6.90    1.10
  -4  -3  43    8.70    1.30
   4  -3 -43   10.80    1.60
  -4  -3  43    7.90    1.60
  -4   3  43   10.90    1.30
   4   3 -43   11.60    1.70
  -4  -3  45   14.00    1.80
   4  -3 -45   13.90    2.00
  -4  -3  45   10.40    1.40
   4   3 -45   13.90    1.90
  -4   3  45   12.30    1.50
  -4  -3  47   -0.20    1.20
  -4  -3  47    3.00    1.60
   4   3 -47    3.20    1.70
  -4   3  47   -0.10    1.20
  -4  -3  49   12.40    1.50
  -4  -3  49   11.80    2.00
  -4   3  49    7.00    1.60
   4   3 -49   11.40    2.00
   4   3 -49   13.50    1.60
  -4  -3  51    0.10    1.90
  -4  -3  51    1.00    1.40
   4   3 -51    1.00    1.90
  -4   3  51    1.50    1.50
   4   3 -51   -2.50    1.40
  -4  -3  53    2.10    2.30
  -4  -3  53    3.40    1.50
  -4   3  53    2.10    1.60
   4   3 -53    2.80    2.10
   4   3 -53    4.40    1.60
  -4  -3  55   -1.40    1.60
  -4  -3  55   -1.10    2.50
   4   3 -55   -2.90    2.20
   4   3 -55    0.30    1.60
  -4   3  55    0.60    1.70
   4  -4  44   -0.20    3.40
  -4  -4 -44    0.00    3.80
  -4   4 -44    3.60    2.30
  -4   4 -44    1.50    2.10
  -4  -4 -42    6.60    3.70
   4  -4  42    8.00    3.30
  -4   4 -42    8.70    1.80
  -4   4 -42    3.80    2.20
  -4  -4 -40   16.80    3.70
   4  -4  40   15.30    3.20
  -4   4 -40   15.90    2.30
  -4   4 -40   15.00    2.00
   4  -4  38    6.20    2.80
  -4  -4 -38    3.60    3.00
  -4   4 -38    4.60    1.80
  -4   4 -38    1.90    1.40
   4  -4  36    8.40    2.60
  -4  -4 -36   13.60    3.00
  -4   4 -36    8.90    1.80
  -4   4 -36   11.10    1.60
  -4  -4 -34    7.10    2.70
   4  -4  34    8.70    2.40
  -4   4 -34    9.40    1.40
  -4   4 -34   10.40    1.70
   4  -4  32    4.40    2.20
  -4  -4 -32    4.50    2.50
  -4   4 -32    3.60    1.20
  -4   4 -32    1.00    1.30
  -4  -4 -30    9.00    2.60
   4  -4  30   11.30    2.20
  -4   4 -30   11.80    1.50
  -4   4 -30    9.40    1.40
   4  -4  28   11.40    2.10
  -4  -4 -28   10.10    2.50
  -4   4 -28   10.10    1.30
  -4   4 -28    8.50    1.40
   4  -4  26   32.50    3.40
  -4  -4 -26   33.90    4.10
  -4   4 -26   34.90    2.60
  -4   4 -26   37.90    2.30
   4  -4  24   32.40    3.30
  -4  -4 -24   28.00    4.20
  -4  -4 -24   32.80    2.00
  -4   4 -24   31.20    2.40
  -4   4 -24   37.50    2.20
   4  -4  22   80.19    5.40
  -4  -4 -22   83.69    5.70
  -4  -4 -22   86.39    4.60
  -4   4 -22   95.89    4.70
  -4   4 -22   88.49    4.80
  -4  -4 -20   10.10    2.40
   4  -4  20    9.70    1.90
  -4  -4 -20   12.60    1.10
  -4   4 -20   13.00    1.20
  -4   4 -20   13.50    1.60
  -4  -4 -18    6.20    1.80
   4  -4  18    4.70    1.50
  -4  -4 -18    7.50    0.80
  -4   4 -18    7.90    1.00
  -4   4 -18    7.20    1.00
  -4  -4 -16    4.80    0.70
   4  -4  16    3.50    1.40
  -4  -4 -16    6.80    1.80
  -4   4 -16    5.30    0.90
  -4   4 -16    4.70    0.70
  -4  -4 -14  168.28    9.50
  -4  -4 -14  169.38    8.70
   4  -4  14  164.28    9.10
  -4   4 -14  168.48    8.70
  -4   4 -14  190.28    8.70
   4  -4  12   98.59    5.80
  -4  -4 -12   92.49    6.10
  -4  -4 -12  100.89    5.20
  -4   4 -12  102.49    5.80
  -4   4 -12  108.59    5.20
  -4   4 -12  101.79    5.30
   4  -4  10  451.15   23.00
  -4  -4 -10  461.95   22.60
  -4  -4 -10  435.36   23.20
  -4   4 -10  489.95   22.60
  -4   4 -10  446.06   22.60
  -4   4 -10  459.35   23.00
  -4  -4  -8  155.08    7.70
  -4  -4  -8  146.79    8.40
   4  -4   8  148.79    8.20
  -4   4  -8  149.19    7.70
  -4   4  -8  159.38    7.70
  -4   4  -8  153.58    8.20
   4  -4   6  222.28   11.50
  -4  -4  -6  217.98   11.80
  -4  -4  -6  224.38   11.20
  -4   4  -6  221.18   11.20
  -4   4  -6  226.28   11.60
  -4   4  -6  226.88   11.20
  -4  -4  -4   81.69    5.10
   4  -4   4   80.89    4.80
  -4  -4  -4   85.49    4.40
  -4   4  -4   80.59    4.40
  -4   4  -4   83.49    4.30
  -4   4  -4   83.89    4.80
  -4  -4  -2   70.09    3.30
  -4  -4  -2   63.19    3.40
  -4  -4  -2   62.89    4.20
   4  -4   2   60.39    3.80
  -4   4  -2   59.79    3.80
  -4   4  -2   56.69    3.30
  -4   4  -2   60.19    3.30
  -4  -4   0   87.99    4.30
  -4  -4   0   86.39    4.30
  -4  -4   0   78.89    5.10
  -4   4   0   82.09    4.80
  -4   4   0   82.09    4.30
  -4   4   0   74.99    4.50
  -4  -4   2 1154.78   53.09
  -4  -4   2 1102.09   53.69
  -4  -4   2 1063.99   53.09
  -4   4   2 1051.49   53.09
  -4   4   2 1097.39   53.39
   4   4  -2 1057.69   52.99
  -4   4   2 1036.20   53.09
  -4  -4   4  108.79    5.40
  -4  -4   4   99.39    6.00
  -4  -4   4  102.79    5.40
  -4   4   4  103.29    5.70
  -4   4   4   94.49    5.40
  -4   4   4  114.09    5.40
  -4  -4   6  568.64   28.30
  -4  -4   6  589.94   28.30
  -4  -4   6  577.34   28.90
  -4   4   6  581.14   28.30
  -4   4   6  581.44   28.60
  -4   4   6  541.65   28.30
  -4  -4   8  110.29    6.10
  -4  -4   8   96.29    5.30
  -4  -4   8  103.49    5.30
  -4   4   8  104.69    5.20
  -4   4   8   92.59    5.30
  -4   4   8  103.89    5.60
  -4  -4  10   38.50    3.20
  -4  -4  10   40.60    2.40
   4  -4 -10   41.70    2.40
  -4  -4  10   38.70    2.20
  -4   4  10   40.60    2.70
  -4   4  10   38.40    2.20
  -4   4  10   32.20    2.40
   4  -4 -12   97.99    5.00
  -4  -4  12   93.39    4.90
  -4  -4  12   93.59    4.80
  -4  -4  12   98.89    5.60
   4   4 -12   82.69    5.30
  -4   4  12   99.59    5.20
  -4   4  12   95.19    4.80
  -4   4  12   81.99    4.90
   4  -4 -14  301.87   14.90
  -4  -4  14  298.37   14.80
  -4  -4  14  295.57   14.80
  -4  -4  14  328.17   15.40
  -4   4  14  256.57   14.80
   4   4 -14  280.37   15.20
  -4   4  14  315.27   14.70
  -4   4  14  300.47   15.00
   4  -4 -16  127.79    6.90
  -4  -4  16  145.09    7.50
  -4  -4  16  132.49    6.80
  -4  -4  16  129.19    6.80
  -4   4  16  136.09    6.70
   4   4 -16  127.09    7.30
  -4   4  16  129.99    7.10
  -4  -4  18  410.96   18.90
  -4  -4  18  352.96   18.30
  -4  -4  18  360.56   18.20
   4  -4 -18  344.47   18.30
  -4   4  18  368.66   18.50
  -4   4  18  384.26   18.20
   4   4 -18  353.46   18.70
   4  -4 -20  119.79    6.80
  -4  -4  20  128.19    6.70
  -4  -4  20  128.39    6.70
  -4  -4  20  152.58    7.50
  -4   4  20  123.79    6.90
   4   4 -20  126.29    7.20
  -4   4  20  134.79    6.60
  -4  -4  22   53.49    2.90
  -4  -4  22   52.29    3.10
   4  -4 -22   48.20    3.20
  -4   4  22   51.69    3.30
   4   4 -22   55.19    4.30
  -4  -4  24    0.80    0.80
   4  -4 -24    0.90    1.10
  -4  -4  24    0.40    0.70
  -4   4  24    0.40    1.00
   4   4 -24    1.70    1.40
  -4  -4  26   49.20    2.90
  -4  -4  26   49.00    3.20
   4  -4 -26   50.69    3.00
   4   4 -26   52.89    3.70
  -4   4  26   53.09    3.20
  -4  -4  28   49.90    2.80
   4  -4 -28   43.80    3.20
  -4  -4  28   45.00    3.10
  -4   4  28   48.50    3.00
   4   4 -28   55.19    3.60
  -4  -4  30   40.90    2.80
  -4  -4  30   44.20    2.90
   4  -4 -30   41.40    3.00
   4   4 -30   45.80    3.80
  -4   4  30   41.70    2.80
  -4  -4  32   48.10    3.40
  -4  -4  32   54.49    3.10
  -4   4  32   51.29    3.30
   4   4 -32   56.19    3.80
  -4  -4  34   10.00    1.60
  -4  -4  34    8.40    1.20
   4   4 -34   14.30    2.00
  -4   4  34   10.00    1.30
  -4  -4  36    3.80    1.10
  -4  -4  36    6.10    1.50
   4   4 -36    5.90    1.70
  -4   4  36    5.70    1.10
  -4  -4  38   14.70    1.80
  -4  -4  38   15.20    1.90
   4   4 -38   13.60    2.00
  -4   4  38   14.80    1.50
  -4  -4  40    4.10    1.10
  -4  -4  40    5.50    1.70
   4   4 -40    3.30    1.80
  -4   4  40    2.20    1.10
  -4  -4  42   11.90    1.50
  -4  -4  42   11.60    2.00
  -4   4  42   11.50    1.50
   4   4 -42   11.70    2.10
  -4  -4  44   29.50    2.60
  -4  -4  44   28.60    2.90
  -4   4  44   27.60    2.40
   4   4 -44   39.20    3.50
  -4  -4  46    5.30    2.20
  -4  -4  46    4.60    1.50
  -4   4  46    4.50    1.40
   4   4 -46    4.20    2.20
  -4  -4  48   11.00    1.80
  -4  -4  48    7.60    2.40
  -4   4  48    6.10    1.50
   4   4 -48    9.80    1.80
   4   4 -48    9.90    2.50
  -4  -4  50    4.80    1.90
  -4  -4  50    7.20    2.70
   4   4 -50    6.70    2.00
   4   4 -50    5.30    2.60
   4  -5  37    7.00    3.80
  -4  -5 -37    0.90    3.80
  -4   5 -37    5.70    3.60
  -4   5 -37    4.30    1.90
  -4  -5 -35    6.40    3.60
   4  -5  35    0.10    3.50
  -4   5 -35    4.50    2.10
  -4   5 -35    0.20    1.60
  -4  -5 -33   -2.40    3.30
   4  -5  33    1.50    3.00
  -4   5 -33   -0.20    1.90
  -4   5 -33    1.10    1.40
   4  -5  31    2.70    2.70
  -4  -5 -31    2.90    3.30
  -4   5 -31    1.80    1.70
  -4   5 -31   -0.40    1.30
  -4  -5 -29    7.60    3.20
   4  -5  29    8.40    2.70
  -4   5 -29    9.90    1.80
  -4   5 -29   10.80    1.50
   4  -5  27    6.20    2.40
  -4  -5 -27    3.20    2.80
  -4   5 -27    1.00    1.50
  -4   5 -27    1.30    1.20
  -4  -5 -25    8.60    3.00
   4  -5  25   11.00    2.50
  -4   5 -25    9.10    1.40
  -4   5 -25    8.20    1.60
   4  -5  23    4.20    2.20
  -4  -5 -23    4.40    2.60
  -4   5 -23    4.60    1.30
   4  -5  21   -1.20    1.90
  -4  -5 -21    0.10    2.40
  -4   5 -21    0.00    0.90
  -4   5 -21    1.70    1.20
   4  -5  19   -0.40    1.80
  -4  -5 -19    0.90    2.40
  -4   5 -19    0.90    1.10
  -4   5 -19    0.00    0.80
   4  -5  17    4.10    2.00
  -4  -5 -17    6.20    0.80
  -4  -5 -17    7.10    2.60
  -4   5 -17    8.00    1.00
  -4   5 -17    3.30    1.80
  -4   5 -17    9.20    1.30
  -4  -5 -15    7.70    1.20
   4  -5  15    5.80    1.90
  -4  -5 -15    4.70    2.20
  -4   5 -15    7.40    1.00
  -4   5 -15    6.00    1.90
  -4   5 -15    6.80    1.20
  -4  -5 -13    6.50    2.40
  -4  -5 -13    8.00    1.00
   4  -5  13    6.20    2.00
  -4   5 -13    7.00    1.00
  -4   5 -13    7.60    1.90
  -4  -5 -11   23.50    1.60
  -4  -5 -11   20.80    2.80
   4  -5  11   22.80    2.50
  -4   5 -11   23.20    2.80
  -4   5 -11   23.80    2.00
  -4   5 -11   26.90    1.80
  -4  -5  -9    1.80    3.70
  -4  -5  -9    1.80    0.70
   4  -5   9    2.70    1.70
  -4   5  -9    5.20    1.00
  -4   5  -9    3.00    0.80
  -4   5  -9    4.60    1.50
   4  -5   7   23.80    2.90
  -4  -5  -7   23.40    1.60
  -4   5  -7   23.00    1.70
  -4   5  -7   20.60    2.30
  -4   5  -7   23.70    1.90
  -4  -5  -5    3.30    2.10
   4  -5   5    3.30    1.60
  -4  -5  -5    2.70    0.70
  -4   5  -5    1.80    1.50
  -4   5  -5    2.60    0.80
  -4   5  -5    1.40    0.80
  -4  -5  -3   24.00    2.90
  -4  -5  -3   18.10    1.50
  -4   5  -3   20.60    1.70
  -4   5  -3   20.60    2.20
  -4   5  -3   22.60    1.70
  -4  -5  -1   10.00    2.20
  -4  -5  -1   10.40    1.20
  -4   5  -1   15.10    1.40
  -4   5  -1   14.00    1.40
  -4   5  -1   11.70    1.80
  -4  -5   1    5.00    2.00
  -4  -5   1    7.20    0.90
  -4   5   1    5.90    1.50
  -4   5   1    4.70    0.90
  -4   5   1    7.20    0.90
  -4  -5   3    1.40    2.00
  -4  -5   3    4.30    0.80
  -4   5   3    5.10    1.10
  -4   5   3    2.50    1.30
  -4   5   3    3.10    0.80
  -4  -5   5    9.30    1.10
  -4  -5   5   10.50    2.20
  -4  -5   5    7.10    0.90
  -4   5   5    8.20    1.70
  -4   5   5   10.90    1.20
  -4   5   5    8.40    1.10
  -4  -5   7   12.60    2.20
  -4  -5   7   11.30    1.20
  -4  -5   7    9.30    1.20
  -4   5   7   10.60    1.10
  -4   5   7   10.00    1.20
  -4   5   7    9.30    1.70
  -4  -5   9    6.10    0.90
  -4  -5   9    7.40    1.00
  -4  -5   9    8.20    2.00
  -4   5   9    7.50    0.90
  -4   5   9    6.70    1.20
   4   5  -9    6.00    1.80
  -4   5   9    7.20    1.60
   4  -5 -11    4.60    1.20
  -4  -5  11    5.10    3.20
  -4  -5  11    4.20    0.80
  -4  -5  11    4.60    1.00
  -4   5  11    5.20    1.40
  -4   5  11    5.70    0.80
   4   5 -11    2.90    2.70
  -4   5  11    4.60    1.20
  -4  -5  13   20.00    1.60
  -4  -5  13   17.30    1.70
   4  -5 -13   21.00    2.10
  -4   5  13   19.50    2.00
  -4   5  13   16.60    1.90
  -4   5  13   20.60    1.50
   4   5 -13   17.30    3.10
  -4  -5  15   22.60    1.90
  -4  -5  15   21.00    3.00
  -4  -5  15   20.50    1.80
  -4   5  15   26.00    2.50
  -4   5  15   24.70    1.60
  -4   5  15   17.40    1.90
   4   5 -15   20.30    2.50
  -4  -5  17    1.30    0.90
  -4  -5  17    2.80    2.00
  -4  -5  17    4.80    1.10
  -4   5  17    2.70    1.30
   4   5 -17   -0.10    1.70
  -4  -5  19   19.50    2.70
  -4  -5  19   17.70    1.90
  -4  -5  19   14.00    1.50
  -4   5  19   21.40    2.30
   4   5 -19   16.60    2.30
  -4  -5  21   17.40    1.60
  -4  -5  21   17.20    2.10
  -4   5  21   19.60    2.20
   4   5 -21   14.90    2.30
  -4  -5  23    0.70    0.80
  -4  -5  23    2.70    1.30
   4   5 -23    2.00    1.80
  -4   5  23    2.10    1.30
  -4  -5  25    4.70    1.00
  -4  -5  25    7.20    1.40
   4   5 -25    4.00    1.90
  -4   5  25    3.50    1.40
  -4  -5  27   11.30    1.60
  -4  -5  27    8.90    1.20
  -4   5  27   12.70    1.50
   4   5 -27   12.80    2.20
  -4  -5  29    4.20    1.10
  -4  -5  29   10.50    1.70
   4   5 -29    7.70    2.10
  -4   5  29    5.80    1.30
  -4  -5  31    5.80    1.20
  -4  -5  31    8.80    1.80
   4   5 -31    7.80    2.10
  -4   5  31    9.70    1.40
  -4  -5  33    4.80    1.20
  -4  -5  33    4.20    1.80
   4   5 -33    1.40    1.90
  -4   5  33    3.10    1.20
  -4  -5  35    3.90    1.30
  -4  -5  35    9.10    2.00
   4   5 -35    2.70    2.10
  -4   5  35    4.00    1.30
  -4  -5  37    6.30    1.90
  -4  -5  37    5.20    1.60
  -4   5  37    8.20    1.50
   4   5 -37    8.20    2.30
  -4  -5  39   -0.40    1.50
  -4  -5  39    3.10    2.10
  -4   5  39    1.90    1.40
   4   5 -39    4.50    2.30
  -4  -5  41    0.50    2.30
  -4  -5  41    1.30    1.60
   4   5 -41    0.20    2.50
  -4  -5  43    7.90    2.60
  -4  -5  43    3.60    1.90
   4   5 -43    4.60    2.90
   4   5 -43    7.00    1.90
   4  -6  28    3.30    3.40
  -4  -6 -28    7.80    4.50
  -4   6 -28    6.30    1.80
   4  -6  26   -1.50    3.40
  -4  -6 -26    1.80    3.90
  -4   6 -26   -0.80    1.60
  -4   6 -26   -1.90    2.00
  -4   6 -26    0.60    3.30
  -4  -6 -24    5.20    3.70
   4  -6  24    3.10    3.20
  -4   6 -24    7.00    2.00
  -4   6 -24    4.20    3.00
  -4   6 -24    6.70    1.60
  -4  -6 -22    6.40    3.50
   4  -6  22    1.90    3.10
  -4   6 -22    1.20    1.40
  -4   6 -22    2.70    1.80
  -4   6 -22    4.70    2.90
  -4  -6 -20   12.50    3.70
   4  -6  20   15.60    3.10
  -4   6 -20    8.10    1.80
  -4   6 -20    9.80    1.60
  -4   6 -20    7.40    2.90
   4  -6  18   13.30    3.10
  -4  -6 -18   17.70    3.70
  -4   6 -18   20.40    2.10
  -4   6 -18   14.40    2.00
  -4   6 -18   13.70    2.80
  -4  -6 -16   36.70    4.30
   4  -6  16   28.90    3.60
  -4   6 -16   35.80    2.60
  -4   6 -16   30.60    3.50
  -4   6 -16   31.10    2.90
  -4  -6 -14    3.00    3.10
   4  -6  14    4.50    2.50
  -4   6 -14    1.30    1.40
  -4   6 -14    3.40    2.30
  -4  -6 -12    2.70    2.70
   4  -6  12    5.70    2.30
  -4   6 -12    6.90    2.20
  -4   6 -12    5.00    1.60
  -4   6 -12    4.10    1.20
   4  -6  10   12.70    2.50
  -4  -6 -10    7.60    1.00
  -4  -6 -10    9.30    2.90
  -4   6 -10   10.00    1.50
  -4   6 -10    5.20    2.30
  -4   6 -10   10.80    1.40
  -4  -6  -8    0.50    2.60
  -4  -6  -8   -0.20    0.70
  -4   6  -8   -0.10    1.20
  -4   6  -8    3.70    2.10
  -4   6  -8    2.10    1.10
  -4  -6  -6    4.80    0.80
  -4  -6  -6    7.00    2.90
  -4   6  -6    0.40    2.00
  -4   6  -6    5.90    1.20
  -4   6  -6    4.30    1.30
  -4  -6  -4    1.00    2.60
  -4  -6  -4    0.80    0.70
  -4   6  -4    2.50    1.90
  -4   6  -4    1.90    1.10
  -4  -6  -2    3.90    2.60
  -4   6  -2    0.00    1.80
  -4  -6   0   22.30    3.20
  -4  -6   0   17.20    1.60
  -4   6   0   22.10    2.60
  -4   6   0   16.50    1.80
  -4  -6   2    2.00    0.80
  -4  -6   2    3.60    2.50
  -4   6   2    2.00    1.90
  -4   6   2   -0.60    1.00
  -4  -6   4   20.40    3.10
  -4  -6   4   17.20    1.60
   4   6  -4   16.80    2.50
  -4   6   4   14.20    2.20
  -4   6   4   15.00    1.60
  -4  -6   6   -0.30    2.30
  -4  -6   6    0.30    0.90
   4   6  -6    0.50    1.80
  -4   6   6    0.40    1.80
  -4   6   6    1.30    0.90
  -4  -6   8   12.10    1.30
  -4  -6   8   10.70    2.70
   4   6  -8   13.20    2.50
  -4   6   8   11.80    2.10
  -4  -6  10    3.90    2.40
  -4  -6  10    1.80    0.90
   4   6 -10    6.90    2.30
  -4   6  10    2.90    1.90
  -4  -6  12    3.10    2.40
  -4  -6  12    2.30    1.00
   4   6 -12    2.10    2.20
  -4   6  12    4.40    1.80
  -4  -6  14    0.30    1.00
  -4  -6  14    0.50    2.40
  -4   6  14    1.20    1.80
   4   6 -14    2.40    2.10
  -4  -6  16    7.90    2.70
  -4  -6  16    7.50    1.20
   4   6 -16    2.90    2.30
  -4   6  16    7.50    1.90
  -4  -6  18    4.80    1.60
  -4  -6  18    7.50    1.20
   4   6 -18    5.30    2.40
  -4   6  18    7.10    1.80
  -4  -6  20   16.30    1.80
  -4   6  20   13.00    2.10
   4   6 -20   12.40    2.60
  -4  -6  22   10.90    1.70
  -4  -6  22    6.20    1.30
   4   6 -22   11.10    2.70
  -4   6  22   10.20    1.90
  -4  -6  24   22.50    2.80
  -4  -6  24   23.60    2.30
   4   6 -24   24.20    3.20
  -4   6  24   21.00    2.30
  -4  -6  26   15.50    1.90
  -4  -6  26   13.40    1.70
  -4   6  26   16.80    2.10
   4   6 -26   14.50    2.90
  -4  -6  28    2.80    1.80
  -4  -6  28    2.60    1.30
   4   6 -28    1.30    2.60
  -4  -6  30    4.90    2.00
  -4  -6  30    5.00    1.60
   4   6 -30    4.70    2.80
  -4  -6  32    7.50    2.30
  -4  -6  32    5.70    1.80
   4   6 -32    9.50    3.20
  -4  -6  34   12.90    2.70
  -4  -7  -7    0.00    3.90
  -4   7  -7    0.30    3.00
  -4   7  -7   -2.90    1.60
  -4  -7  -5    1.80    4.00
  -4   7  -5   -2.30    1.60
  -4   7  -5   -1.40    2.80
  -4  -7  -3    5.00    3.90
  -4   7  -3    2.60    2.60
  -4   7  -3    0.80    1.40
  -4  -7  -1    6.70    3.90
  -4  -7  -1    1.80    1.50
  -4   7  -1    8.40    2.60
   4   7   1    7.10    3.20
  -4  -7   1    1.30    1.00
  -4  -7   1    3.70    3.70
   4   7  -1   -2.30    3.10
  -4   7   1    2.60    2.50
  -4  -7   3    8.30    3.90
  -4   7   3    7.40    2.60
   4   7  -3    6.70    3.30
  -4  -7   5   -0.10    3.60
  -4  -7   5    0.40    1.10
  -4   7   5    0.30    2.40
   4   7  -5   -0.30    3.10
  -4  -7   7    3.80    1.30
  -4  -7   7    9.80    3.80
  -4   7   7    5.20    2.40
   4   7  -7   -1.30    3.00
  -4  -7   9    1.20    3.50
  -4  -7   9    2.30    1.30
   4   7  -9    1.40    3.20
  -4   7   9   -1.50    2.30
  -4  -7  11    0.90    1.40
  -4  -7  11    7.40    4.80
   4   7 -11    4.50    4.10
  -4   7  11    2.80    2.30
  -4  -7  13    2.00    1.30
  -4   7  13   -0.70    2.20
  -5   0 -51    6.70    3.30
  -5   0 -49   14.90    3.00
  -5   0 -47    4.20    1.30
  -5   0 -47    3.10    2.50
  -5   0 -45   -0.90    2.10
   5   0  45    5.40    1.60
  -5   0 -43    1.90    1.90
  -5   0 -43    1.10    1.20
   5   0  43    0.70    1.30
  -5   0 -41    3.90    1.80
  -5   0 -41    2.60    1.20
   5   0  41    3.40    1.20
  -5   0 -39    3.40    1.20
  -5   0 -39    1.90    1.60
   5   0  39   -0.90    1.20
   5   0  37    2.00    1.10
  -5   0 -37   -0.30    1.00
  -5   0 -37    1.60    1.40
  -5   0 -35    3.10    1.50
   5   0  35    0.70    1.00
  -5   0 -35    1.30    1.00
  -5   0 -33    8.30    1.50
   5   0  33    7.20    1.10
  -5   0 -33    6.10    1.00
   5   0  31   11.30    1.30
  -5   0 -31   10.70    1.60
  -5   0 -31   13.60    1.80
  -5   0 -29    1.90    1.00
   5   0  29    0.20    0.80
  -5   0 -29    0.70    0.80
  -5   0 -27   19.70    1.60
  -5   0 -27   19.70    1.90
   5   0  27   20.20    1.70
  -5   0 -25   17.50    1.50
  -5   0 -25   17.90    1.70
   5   0  25   15.10    1.60
  -5   0 -23   11.00    1.40
   5   0  23   12.10    1.20
  -5   0 -23    9.90    1.20
  -5   0 -21   12.00    1.20
   5   0  21   11.10    1.30
  -5   0 -21   13.90    1.40
  -5   0 -19   10.90    1.10
  -5   0 -19    9.70    1.20
   5   0  17    0.30    0.70
  -5   0 -17    1.40    0.60
  -5   0 -17    0.70    0.70
   5   0  15   44.20    2.50
  -5   0 -15   42.60    2.50
  -5   0 -15   43.90    2.60
  -5   0 -15   43.30    2.60
   5   0  13    2.10    0.70
  -5   0 -13    0.80    0.50
  -5   0 -13    1.30    0.60
  -5   0 -13    2.40    0.70
  -5   0 -11    4.70    0.80
   5   0  11    4.60    0.70
  -5   0 -11    4.00    0.60
  -5   0  -9   53.29    2.90
  -5   0  -9   54.09    2.90
  -5   0  -9   50.89    3.00
  -5   0  -7  107.99    5.50
  -5   0  -7  104.19    5.60
  -5   0  -7  112.59    5.60
  -5   0  -7  105.99    5.50
  -5   0  -5  194.08    9.80
  -5   0  -5  207.48    9.90
  -5   0  -5  191.98    9.90
  -5   0  -5  185.18    9.90
   5   0   5  202.28    9.80
  -5   0  -3   -0.30    0.60
  -5   0  -3    0.30    0.50
   5   0   3    1.10    0.70
  -5   0  -3   -0.40    0.40
  -5   0  -3    0.20    0.50
  -5   0  -1   39.20    2.40
  -5   0  -1   40.40    2.40
  -5   0  -1   45.90    2.50
   5   0   1   43.30    2.30
   5   0   1   40.70    2.50
   5   0  -1   28.30    1.50
  -5   0   1   24.20    1.70
  -5   0   1   25.70    1.60
   5   0  -1   23.30    1.70
  -5   0   1   24.70    2.10
   5   0  -3   20.40    1.20
  -5   0   3   19.40    1.50
  -5   0   3   19.10    1.30
  -5   0   3   19.70    1.30
   5   0  -5    8.00    0.80
  -5   0   5    9.00    0.90
  -5   0   5    9.40    0.90
  -5   0   5    8.40    0.90
  -5   0   7   32.80    1.90
  -5   0   7   33.90    1.90
   5   0  -7   30.00    1.80
  -5   0   7   31.60    1.80
  -5   0   9    0.40    0.40
  -5   0   9   -0.30    0.40
   5   0  -9   -0.10    0.40
  -5   0   9   -0.20    0.40
  -5   0  11   18.70    1.20
   5   0 -11   15.60    1.20
   5   0 -11   15.20    1.10
  -5   0  11   18.70    1.20
  -5   0  11   18.70    1.20
   5   0 -13    3.30    0.60
   5   0 -13    3.60    0.50
  -5   0  13    3.40    0.60
  -5   0  15    8.90    0.90
   5   0 -15    7.90    0.90
   5   0 -15    9.20    0.80
  -5   0  15   11.20    0.90
  -5   0  17  102.19    5.20
   5   0 -17   93.19    5.20
  -5   0  17  107.89    5.20
  -5   0  19    3.00    0.50
   5   0 -19    2.30    0.60
   5   0 -19    3.00    0.40
  -5   0  19    3.00    0.60
   5   0 -21   31.80    1.80
  -5   0  21   28.40    1.70
  -5   0  21   30.30    1.80
   5   0 -21   27.30    1.80
  -5   0  23    1.60    0.50
   5   0 -23    1.70    0.40
   5   0 -25    1.80    0.40
  -5   0  25    1.70    0.40
  -5   0  27    0.90    0.50
  -5   0  27    0.40    0.50
   5   0 -27    1.50    0.40
  -5   0  29    9.30    1.00
   5   0 -29   11.20    0.90
  -5   0  29    8.80    1.00
   5   0 -31   27.50    1.70
  -5   0  31   26.80    1.70
  -5   0  31   27.60    1.70
  -5   0  33   22.80    1.60
   5   0 -33   22.60    1.50
  -5   0  33   22.50    1.50
   5   0 -35   27.90    1.70
  -5   0  35   29.40    1.90
  -5   0  35   27.10    1.70
  -5   0  37    1.10    0.80
  -5   0  37    0.10    0.50
   5   0 -37   -0.20    0.60
   5   0 -39   97.79    4.80
  -5   0  39   88.19    4.70
  -5   0  39   89.59    4.90
  -5   0  41    0.50    0.50
  -5   0  41    0.40    0.90
   5   0 -41    0.80    0.70
  -5   0  43    0.70    1.00
  -5   0  43    0.10    0.50
  -5   0  45    2.70    0.60
   5   0 -45    3.30    1.00
  -5   0  45    2.70    1.10
  -5   0  47    3.20    0.70
  -5   0  47    2.80    1.20
   5   0 -47    3.80    1.10
  -5   0  49    0.00    1.20
   5   0 -49    2.30    1.20
  -5   0  51    1.70    1.40
  -5   0  53    1.00    1.40
   5   0 -53    2.70    1.40
   5   0 -55   46.20    3.20
  -5   0  55   42.80    3.50
   5   0 -57    8.60    1.70
  -5   0  57    7.00    2.10
  -5   0  59    3.60    2.20
   5   0 -59    5.70    1.90
  -5  -1 -50   17.40    3.70
   5  -1  50   23.40    3.10
  -5   1 -50   20.80    3.30
  -5   1 -50   30.40    2.80
   5  -1  48   17.90    2.60
  -5  -1 -48   18.60    3.30
  -5   1 -48   19.20    2.10
  -5   1 -48   21.70    3.10
  -5  -1 -46   18.90    3.30
   5  -1  46   22.60    2.80
  -5   1 -46   27.80    2.80
  -5   1 -46   28.60    3.40
   5  -1  44    3.20    2.00
  -5  -1 -44    0.40    2.20
  -5   1 -44    3.30    1.50
  -5   1 -44   -1.60    1.80
  -5  -1 -42    9.10    2.40
   5  -1  42    6.20    1.70
  -5  -1 -42    8.10    1.40
  -5   1 -42    8.30    1.80
  -5   1 -42   11.80    1.60
   5  -1  40   18.00    2.20
  -5  -1 -40   13.30    2.40
  -5  -1 -40   14.20    1.40
  -5   1 -40   13.00    1.90
   5  -1  38   20.20    2.40
  -5  -1 -38   17.80    1.90
  -5  -1 -38   21.80    2.80
   5   1  38   17.60    2.20
  -5   1 -38   16.10    2.00
  -5   1 -38   17.40    1.80
   5  -1  36   10.80    1.60
  -5  -1 -36   10.60    1.30
  -5  -1 -36   10.30    1.90
  -5   1 -36    9.80    1.40
   5   1  36   10.80    1.30
  -5  -1 -34   80.09    5.20
   5  -1  34   89.69    4.90
  -5  -1 -34   83.59    4.70
  -5   1 -34   82.49    4.90
  -5   1 -34   82.09    4.70
   5   1  34   91.09    4.70
  -5  -1 -32   38.20    3.10
  -5  -1 -32   39.70    2.60
   5  -1  32   40.20    2.90
   5   1  32   42.60    2.70
  -5   1 -32   43.10    2.80
  -5   1 -32   40.10    2.70
  -5  -1 -30   37.80    2.90
  -5  -1 -30   35.90    2.50
   5  -1  30   38.50    2.70
  -5   1 -30   38.60    2.60
  -5   1 -30   38.10    2.50
   5   1  30   40.20    2.40
   5  -1  28    6.90    1.30
  -5  -1 -28    6.60    1.40
  -5  -1 -28    8.60    1.10
  -5   1 -28    9.80    1.10
  -5   1 -28    8.70    1.20
   5   1  28    8.70    1.20
   5  -1  26   18.40    1.70
  -5  -1 -26   18.80    2.00
  -5  -1 -26   17.30    1.60
  -5   1 -26   18.50    1.60
  -5   1 -26   16.70    1.60
   5   1  26   18.30    1.70
  -5  -1 -24  158.78    8.00
  -5  -1 -24  147.99    8.40
   5  -1  24  163.88    8.10
   5   1  24  160.18    7.90
  -5   1 -24  152.38    8.00
  -5   1 -24  155.98    8.00
  -5  -1 -22   45.30    2.70
  -5  -1 -22   45.70    3.00
   5  -1  22   47.30    2.80
  -5  -1 -22   46.00    2.40
  -5   1 -22   43.70    2.60
  -5   1 -22   42.80    2.60
   5   1  22   46.90    2.60
  -5  -1 -20  109.19    5.40
  -5  -1 -20  101.79    5.80
  -5  -1 -20  109.59    5.60
  -5  -1 -20  115.89    5.50
   5  -1  20  107.69    5.70
   5   1  20  106.79    5.50
  -5   1 -20  103.99    5.60
  -5   1 -20  103.79    5.60
  -5  -1 -18   88.69    4.30
   5  -1  18   82.49    4.50
  -5  -1 -18   83.59    4.10
  -5  -1 -18   83.19    4.40
  -5  -1 -18   77.29    4.60
  -5   1 -18   79.39    4.40
  -5   1 -18   79.49    4.30
   5   1  18   83.19    4.30
  -5  -1 -16   11.50    1.60
  -5  -1 -16   14.70    1.30
   5  -1  16   14.90    1.40
  -5  -1 -16   14.40    1.10
  -5  -1 -16   14.70    0.90
  -5   1 -16   13.80    1.20
  -5   1 -16   13.20    1.10
  -5  -1 -14  275.87   12.80
  -5  -1 -14  269.77   12.90
   5  -1  14  254.77   13.10
  -5  -1 -14  261.77   13.00
  -5  -1 -14  247.18   13.20
  -5   1 -14  255.07   13.00
  -5   1 -14  254.17   13.00
  -5  -1 -12  165.18    9.00
   5  -1  12  171.48    8.90
  -5  -1 -12  182.28    8.70
  -5  -1 -12  174.08    8.80
  -5  -1 -12  186.78    8.70
  -5   1 -12  170.48    8.80
  -5   1 -12  165.28    8.80
  -5   1 -12  176.78    8.90
  -5  -1 -10  208.38    9.40
  -5  -1 -10  195.58    9.40
  -5  -1 -10  177.48    9.70
   5  -1  10  183.38    9.60
  -5  -1 -10  185.18    9.50
  -5   1 -10  181.08    9.40
  -5   1 -10  192.08    9.60
  -5   1 -10  184.28    9.50
  -5  -1  -8  417.16   20.70
   5  -1   8  398.86   20.70
  -5  -1  -8  398.86   20.90
  -5  -1  -8  478.55   20.60
   5  -1   8  432.26   20.60
  -5  -1  -8  423.56   20.60
  -5   1  -8  398.26   20.60
  -5   1  -8  408.96   20.80
  -5   1  -8  402.36   20.70
  -5  -1  -6   47.70    2.50
  -5  -1  -6   54.09    2.50
  -5  -1  -6   46.60    2.60
  -5  -1  -6   39.90    2.90
  -5   1  -6   43.10    2.60
  -5   1  -6   44.60    2.70
  -5   1  -6   46.80    2.50
   5  -1   4  191.08    8.80
  -5  -1  -4  204.98    9.00
  -5  -1  -4  159.88    9.20
  -5  -1  -4  177.08    8.90
  -5  -1  -4  166.58    9.00
  -5   1  -4  170.68    9.00
   5  -1   2    4.10    0.40
  -5  -1  -2    4.10    0.70
  -5  -1  -2    5.70    0.70
  -5  -1  -2    2.70    0.90
  -5  -1  -2    4.50    0.50
  -5   1  -2    3.70    0.50
  -5   1  -2    4.10    0.60
   5   1   2    4.00    0.60
  -5  -1   0  415.96   21.50
   5  -1   0  471.15   21.20
  -5  -1   0  432.16   21.30
   5   1   0  472.65   21.40
  -5   1   0  415.66   21.30
  -5   1   0  384.56   21.40
  -5  -1   2  529.45   25.90
  -5  -1   2  523.35   26.00
  -5  -1   2  512.75   26.20
  -5   1   2  506.85   25.90
   5   1  -2  565.04   26.00
   5  -1  -4 1109.89   49.80
  -5  -1   4  976.10   49.99
  -5  -1   4  996.80   49.90
  -5  -1   4  989.40   49.80
  -5   1   4  989.90   49.90
   5   1  -4 1086.89   49.90
  -5   1   4  959.70   49.80
  -5  -1   6  375.16   19.10
  -5  -1   6  387.26   18.90
  -5  -1   6  380.06   18.90
   5   1  -6  391.26   18.90
  -5   1   6  374.66   19.00
  -5   1   6  385.66   18.90
  -5  -1   8  364.36   18.60
  -5  -1   8  378.36   18.40
  -5  -1   8  371.36   18.50
  -5   1   8  378.06   18.50
  -5   1   8  372.36   18.60
  -5  -1  10   17.40    1.50
  -5  -1  10   18.50    1.30
  -5  -1  10   19.30    1.20
  -5   1  10   18.40    1.40
  -5   1  10   18.80    1.30
  -5  -1  12  215.98   10.70
  -5  -1  12  206.78   10.60
  -5  -1  12  215.28   10.50
  -5   1  12  205.28   10.70
  -5   1  12  213.98   10.60
  -5  -1  14   11.00    1.20
  -5  -1  14   11.50    1.00
   5   1 -14   10.70    1.20
  -5   1  14   12.20    1.00
  -5   1  14   10.00    1.10
  -5  -1  16  300.17   15.20
  -5  -1  16  298.67   15.20
  -5  -1  16  343.27   15.40
  -5   1  16  304.27   15.20
  -5   1  16  299.87   15.30
   5   1 -16  292.87   15.30
   5  -1 -18  318.27   15.20
  -5  -1  18  312.07   15.30
  -5  -1  18  306.37   15.30
  -5   1  18  299.97   15.40
  -5   1  18  312.07   15.30
   5   1 -18  303.77   15.40
   5  -1 -20  178.68    9.50
  -5  -1  20  194.68    9.60
  -5  -1  20  190.68    9.50
   5  -1 -20  197.18    9.40
  -5   1  20  195.48    9.50
  -5   1  20  184.88    9.60
   5  -1 -22  261.87   12.50
   5  -1 -22  250.17   12.60
  -5  -1  22  259.07   12.70
  -5  -1  22  250.27   12.60
  -5   1  22  246.58   12.70
   5   1 -22  250.87   12.70
  -5   1  22  260.47   12.60
  -5  -1  24   14.30    1.10
   5  -1 -24   14.60    1.10
  -5  -1  24   15.40    1.10
   5  -1 -24   16.20    1.10
   5   1 -24   13.90    1.30
  -5   1  24   10.80    1.00
  -5   1  24   13.60    1.20
  -5   1  24   13.60    1.10
   5  -1 -26   40.80    2.10
  -5  -1  26   40.20    2.30
  -5  -1  26   42.10    2.30
  -5   1  26   39.50    2.20
   5   1 -26   40.20    2.40
  -5   1  26   39.80    2.40
  -5  -1  28   95.79    4.90
  -5  -1  28   96.09    4.80
   5  -1 -28   93.09    4.70
  -5   1  28   92.39    4.80
   5   1 -28   92.29    4.90
  -5   1  28   92.29    4.90
   5  -1 -30   62.69    3.30
  -5  -1  30   63.49    3.40
  -5  -1  30   61.29    3.30
  -5   1  30   61.69    3.30
   5   1 -30   65.29    3.50
  -5   1  30   60.69    3.40
  -5  -1  32   77.69    4.10
  -5  -1  32   76.99    4.20
  -5   1  32   77.39    4.00
  -5   1  32   75.99    4.10
   5   1 -32   79.69    4.20
  -5  -1  34   97.09    5.30
  -5  -1  34  101.89    5.20
   5  -1 -34   98.39    5.20
  -5   1  34  102.59    5.30
  -5   1  34   97.59    5.10
   5   1 -34  107.39    5.30
  -5  -1  36   13.20    1.10
  -5  -1  36   13.90    1.40
   5  -1 -36   12.60    1.20
  -5   1  36   12.90    1.30
   5   1 -36   13.50    1.30
  -5   1  36   12.30    1.00
  -5  -1  38   56.79    3.00
   5  -1 -38   53.69    3.00
  -5  -1  38   52.49    3.10
   5   1 -38   53.69    3.10
  -5   1  38   55.89    2.80
  -5   1  38   50.69    3.10
   5  -1 -40   20.40    1.50
  -5  -1  40   19.80    1.80
  -5  -1  40   18.20    1.40
   5   1 -40   21.10    1.60
  -5   1  40   18.10    1.70
  -5   1  40   21.70    1.70
  -5  -1  42  100.49    5.10
   5  -1 -42   95.09    5.20
  -5  -1  42   97.49    5.30
   5   1 -42  103.59    5.20
  -5   1  42   95.29    5.30
   5  -1 -44    6.00    1.00
  -5  -1  44    5.30    1.20
  -5  -1  44    6.00    0.80
  -5   1  44    5.50    1.20
   5   1 -44    5.30    1.10
   5  -1 -46   23.50    1.80
  -5  -1  46   17.00    1.70
  -5  -1  46   23.60    2.10
   5   1 -46   20.90    1.90
  -5   1  46   18.30    2.10
  -5  -1  48   17.90    1.40
   5  -1 -48   18.40    1.80
  -5  -1  48   14.30    1.80
  -5   1  48   17.50    2.10
  -5  -1  50   29.90    1.90
   5  -1 -50   28.60    2.30
  -5  -1  50   27.90    2.60
   5   1 -50   31.10    2.40
  -5   1  50   30.30    2.60
   5  -1 -52   10.10    1.40
  -5  -1  52    4.50    1.10
  -5  -1  52    8.60    1.70
   5   1 -52    7.50    1.40
  -5   1  52    4.50    1.50
  -5  -1  54   44.90    3.50
   5  -1 -54   45.40    3.20
   5   1 -54   47.10    3.30
  -5   1  54   41.20    3.30
   5  -1 -56   25.70    2.90
  -5  -1  56   26.50    3.10
   5   1 -56   24.60    2.60
  -5   1  56   19.70    2.40
  -5  -1  58   30.20    3.70
   5   1 -58   31.20    3.00
  -5   1  58   32.10    3.40
  -5  -2 -49    1.00    4.00
   5  -2  49    2.50    2.80
  -5   2 -49    2.50    2.10
  -5   2 -49   -0.40    2.60
  -5  -2 -47    9.30    3.40
   5  -2  47    8.90    2.80
  -5   2 -47    7.10    1.90
  -5   2 -47    9.60    2.30
  -5  -2 -45    4.10    2.90
   5  -2  45    3.80    2.40
  -5   2 -45    7.80    1.80
  -5   2 -45    8.20    2.00
  -5  -2 -43    1.10    2.70
   5  -2  43    2.10    2.20
  -5   2 -43    4.40    1.60
  -5   2 -43    2.80    1.70
   5  -2  41    0.50    2.00
  -5  -2 -41    0.70    2.40
  -5   2 -41    3.80    1.70
  -5   2 -41    4.90    1.60
  -5  -2 -39    2.30    2.40
   5  -2  39    0.40    1.90
  -5   2 -39    2.00    1.40
  -5   2 -39    0.80    1.40
   5  -2  37    1.10    1.80
  -5  -2 -37    6.00    2.20
  -5  -2 -37    3.80    1.00
  -5   2 -37    6.10    1.40
  -5   2 -37    4.60    1.40
  -5  -2 -35   17.20    2.60
  -5  -2 -35   22.20    1.90
   5  -2  35   29.90    3.00
  -5   2 -35   25.80    2.30
  -5  -2 -33   -1.40    1.70
  -5  -2 -33    2.90    0.90
   5  -2  33    0.50    1.40
  -5   2 -33    0.40    1.10
  -5   2 -33    1.70    1.40
  -5  -2 -31    3.10    0.80
   5  -2  31    1.00    1.30
  -5  -2 -31    0.80    1.60
  -5   2 -31    1.80    0.90
  -5   2 -31    0.80    1.10
  -5  -2 -29    3.60    1.60
  -5  -2 -29    5.00    1.00
   5  -2  29    0.90    1.20
  -5   2 -29    4.30    1.00
  -5   2 -29    4.40    1.10
  -5  -2 -27   16.60    2.40
   5  -2  27   19.30    2.20
  -5  -2 -27   21.30    1.70
  -5   2 -27   20.20    1.80
  -5   2 -27   22.80    1.70
  -5  -2 -25   21.30    2.40
  -5  -2 -25   18.10    1.70
   5  -2  25   23.90    2.20
  -5   2 -25   19.70    1.80
  -5   2 -25   23.10    1.60
  -5  -2 -23    6.50    1.00
  -5  -2 -23    6.90    1.50
   5  -2  23    7.20    1.30
  -5   2 -23    7.40    1.40
  -5   2 -23    8.70    1.00
   5  -2  21    5.30    1.20
  -5  -2 -21    7.50    1.40
  -5  -2 -21    8.50    1.00
  -5   2 -21    8.10    1.00
  -5   2 -21    7.90    1.00
   5  -2  19   24.00    2.00
  -5  -2 -19   22.10    2.20
  -5  -2 -19   21.30    1.70
  -5   2 -19   22.00    1.70
  -5   2 -19   24.70    1.50
   5  -2  17   20.80    1.80
  -5  -2 -17   18.50    2.00
  -5  -2 -17   21.40    1.60
  -5   2 -17   19.10    1.50
  -5   2 -17   20.80    1.40
   5  -2  15   19.50    1.80
  -5  -2 -15   20.10    2.00
  -5  -2 -15   22.10    1.60
  -5   2 -15   22.60    1.40
  -5   2 -15   18.20    1.50
  -5  -2 -13    7.20    0.90
   5  -2  13    6.60    1.10
  -5  -2 -13    6.30    1.10
  -5   2 -13    8.80    0.90
  -5   2 -13    7.60    1.10
  -5   2 -13    8.10    0.80
   5  -2  11   14.30    1.60
  -5  -2 -11   15.30    1.80
  -5  -2 -11   15.00    1.30
  -5   2 -11   16.30    1.60
  -5   2 -11   17.40    1.10
  -5   2 -11   13.50    1.20
   5  -2   9    4.30    0.90
  -5  -2  -9    5.20    1.10
  -5  -2  -9    3.70    0.70
  -5   2  -9    3.80    0.90
  -5   2  -9    3.60    0.70
  -5   2  -9    4.30    0.50
   5  -2   7    6.40    0.80
  -5  -2  -7    9.00    0.90
  -5  -2  -7    7.10    1.20
   5  -2   7    6.80    1.10
  -5   2  -7    5.70    1.00
  -5   2  -7    7.90    0.70
  -5   2  -7    7.70    0.90
   5  -2   5   16.80    1.50
   5  -2   5   14.30    1.10
  -5  -2  -5   17.00    1.80
  -5  -2  -5   18.80    1.40
  -5   2  -5   17.60    1.60
  -5   2  -5   17.50    1.30
  -5   2  -5   19.40    1.10
  -5  -2  -3    1.60    0.60
  -5  -2  -3    2.50    0.30
  -5  -2  -3    2.30    1.00
   5  -2   3    2.80    0.40
   5   2   3    2.40    0.50
  -5   2  -3    2.80    0.40
  -5   2  -3    2.40    0.80
  -5   2  -3    0.70    0.60
   5  -2   1    5.40    0.60
  -5  -2  -1    5.20    0.70
  -5  -2  -1    5.40    1.10
  -5  -2  -1    6.40    0.50
  -5   2  -1    5.20    0.70
  -5   2  -1    7.20    0.90
  -5   2  -1    5.30    0.90
  -5   2  -1    6.80    0.50
   5   2   1    6.20    0.60
   5  -2  -1    7.20    0.70
  -5  -2   1    8.60    1.00
  -5  -2   1    8.40    1.30
  -5  -2   1    8.70    0.60
  -5   2   1    7.90    0.90
  -5   2   1    8.00    0.90
  -5   2   1    8.30    1.00
  -5   2   1   10.90    0.80
   5   2  -1   10.10    0.90
  -5  -2   3   19.00    1.10
  -5  -2   3   19.10    1.40
  -5  -2   3   17.70    1.90
  -5   2   3   19.30    1.30
   5   2  -3   19.80    1.30
  -5   2   3   17.80    1.60
  -5  -2   5   19.60    1.10
  -5  -2   5   16.80    1.30
  -5  -2   5   18.40    1.80
   5   2  -5   19.70    1.30
  -5   2   5   18.40    1.60
  -5   2   5   15.00    1.30
  -5  -2   7   26.30    2.10
  -5  -2   7   28.90    1.50
  -5  -2   7   28.20    1.70
  -5   2   7   26.50    1.90
   5   2  -7   26.20    1.70
  -5  -2   9   63.49    3.90
  -5  -2   9   64.19    3.60
  -5  -2   9   71.29    3.40
  -5   2   9   66.59    3.50
  -5   2   9   66.49    3.80
  -5  -2  11   14.00    1.00
  -5  -2  11   13.10    1.10
  -5  -2  11   11.70    1.60
  -5   2  11   13.00    1.10
  -5   2  11   12.90    1.40
  -5  -2  13    0.60    0.90
  -5  -2  13    0.90    0.50
  -5   2  13    1.00    0.70
  -5   2  13    1.70    0.60
  -5  -2  15   30.20    1.80
  -5  -2  15   27.80    2.20
  -5  -2  15   31.30    1.70
  -5   2  15   30.30    1.80
   5   2 -15   28.30    2.10
  -5   2  15   30.60    2.00
  -5  -2  17   46.00    2.60
  -5  -2  17   47.10    2.60
  -5  -2  17   48.00    3.00
   5  -2 -17   49.99    2.60
   5   2 -17   43.70    2.90
  -5   2  17   47.70    2.60
  -5   2  17   47.30    2.80
  -5  -2  19   10.70    1.00
   5  -2 -19   10.30    0.90
  -5  -2  19   10.90    1.00
  -5  -2  19   10.50    1.30
  -5   2  19   10.60    1.30
  -5   2  19    8.80    1.00
   5   2 -19   10.40    1.40
  -5  -2  21   26.30    1.70
  -5  -2  21   26.40    1.60
  -5   2  21   24.90    1.90
   5   2 -21   24.80    2.00
  -5   2  21   25.20    1.60
  -5  -2  23    5.40    0.70
  -5  -2  23    4.90    0.70
   5  -2 -23    5.60    0.50
   5  -2 -23    4.80    0.60
  -5   2  23    4.70    0.90
  -5   2  23    3.60    0.60
  -5   2  23    3.50    0.40
   5   2 -23    4.70    0.90
  -5  -2  25   63.19    3.40
   5  -2 -25   63.89    3.30
  -5  -2  25   64.59    3.50
   5  -2 -25   60.79    3.40
  -5   2  25   68.69    3.60
   5   2 -25   64.39    3.70
  -5   2  25   65.39    3.30
  -5  -2  27   12.50    1.10
   5  -2 -27    9.90    1.10
  -5  -2  27   11.20    1.10
   5  -2 -27   11.30    0.80
   5   2 -27   11.70    1.50
  -5   2  27    8.50    0.90
  -5   2  27   11.40    1.30
   5  -2 -29   28.00    1.90
  -5  -2  29   31.60    1.90
  -5  -2  29   32.30    1.80
  -5   2  29   27.30    2.00
   5   2 -29   30.30    2.20
  -5   2  29   29.80    1.60
  -5   2  29   23.20    1.70
  -5  -2  31   27.30    1.80
   5  -2 -31   25.00    2.00
  -5  -2  31   25.80    1.90
   5   2 -31   29.80    2.10
  -5   2  31   28.10    1.90
  -5  -2  33   47.80    2.80
   5  -2 -33   47.80    2.90
  -5  -2  33   47.70    2.90
  -5   2  33   50.39    2.90
   5   2 -33   54.69    3.10
  -5  -2  35    7.40    1.00
   5  -2 -35    7.50    1.00
  -5  -2  35    9.40    1.10
   5   2 -35    7.80    1.20
  -5   2  35    6.40    1.00
  -5  -2  37    5.50    1.00
  -5  -2  37    5.10    0.80
   5  -2 -37    5.50    1.00
  -5   2  37    5.10    0.90
   5   2 -37    4.10    1.10
   5  -2 -39    0.50    0.90
  -5  -2  39    0.40    0.70
  -5  -2  39    1.80    0.90
   5   2 -39    0.70    1.00
  -5   2  39    1.90    0.90
   5  -2 -41    4.30    1.10
  -5  -2  41    5.90    0.90
  -5  -2  41    5.00    1.10
  -5   2  41    2.70    1.00
   5   2 -41    5.70    1.30
  -5  -2  43    3.50    0.90
   5  -2 -43    5.70    1.10
  -5  -2  43    4.50    1.20
   5   2 -43    3.70    1.30
  -5   2  43    3.00    1.10
  -5  -2  45    2.90    1.00
   5  -2 -45    4.00    1.10
  -5  -2  45    3.10    1.20
  -5   2  45    1.00    1.10
   5   2 -45    2.80    1.30
   5  -2 -47    4.50    1.30
  -5  -2  47    4.10    1.40
  -5   2  47    3.70    1.40
   5   2 -47    4.80    1.40
  -5  -2  49    4.30    1.10
  -5  -2  49    3.30    1.50
   5   2 -49   -0.20    1.40
  -5   2  49    1.50    1.40
  -5  -2  51    1.30    1.60
  -5  -2  51    0.00    1.10
   5   2 -51   -0.50    1.50
  -5   2  51   -2.40    1.50
  -5  -2  53    1.60    1.20
  -5  -2  53    5.90    1.90
   5   2 -53    2.00    1.10
  -5   2  53    1.80    1.60
   5   2 -53    0.40    1.60
  -5  -2  55    8.00    2.30
  -5  -2  55    3.50    1.90
  -5   2  55    6.00    1.90
   5   2 -55    4.60    1.90
   5   2 -55    7.10    1.30
  -5  -2  57    5.30    2.40
  -5   2  57    5.30    2.00
   5   2 -57    4.30    2.00
  -5  -3 -46   10.60    4.60
   5  -3  46   11.10    3.50
  -5   3 -46   10.60    2.70
  -5   3 -46   11.70    2.50
  -5  -3 -44    7.50    3.40
   5  -3  44    8.30    3.10
  -5   3 -44   15.10    2.50
  -5   3 -44   15.70    2.40
   5  -3  42    4.50    2.80
  -5  -3 -42    5.00    3.10
  -5   3 -42    5.20    1.90
  -5   3 -42    3.20    1.90
   5  -3  40    5.80    2.40
  -5  -3 -40    6.90    2.90
  -5   3 -40    7.40    1.70
  -5   3 -40    4.00    1.70
  -5  -3 -38    9.20    2.80
   5  -3  38   11.70    2.50
  -5   3 -38   16.80    2.10
  -5   3 -38   13.40    1.90
  -5  -3 -36    9.00    2.60
   5  -3  36    5.20    2.10
  -5   3 -36   10.20    1.60
  -5   3 -36    9.10    1.60
  -5  -3 -34   44.90    4.50
   5  -3  34   43.80    4.10
  -5   3 -34   45.50    3.30
  -5   3 -34   50.49    3.10
   5  -3  32    4.60    1.90
  -5  -3 -32    3.40    2.10
  -5   3 -32    8.00    1.40
  -5   3 -32    8.00    1.80
  -5  -3 -30   39.00    2.40
   5  -3  30   41.10    3.50
  -5  -3 -30   35.50    4.00
  -5   3 -30   43.40    2.60
  -5   3 -30   36.70    2.80
  -5  -3 -28    7.10    2.10
   5  -3  28    4.60    1.70
  -5  -3 -28    6.60    0.90
  -5   3 -28    9.90    1.40
  -5   3 -28    9.00    1.40
  -5  -3 -26   22.50    1.70
  -5  -3 -26   23.70    3.10
   5  -3  26   22.00    2.40
  -5   3 -26   21.70    2.10
  -5   3 -26   26.10    1.70
  -5  -3 -24   51.99    3.00
   5  -3  24   52.89    3.80
  -5  -3 -24   46.80    4.20
  -5   3 -24   56.79    3.00
  -5   3 -24   50.59    3.20
  -5  -3 -22  181.28   10.70
   5  -3  22  201.18   10.50
  -5  -3 -22  198.48   10.10
  -5   3 -22  221.08   10.10
  -5   3 -22  194.38   10.20
  -5  -3 -20   54.89    4.10
   5  -3  20   59.49    3.90
  -5  -3 -20   59.69    3.40
  -5   3 -20   57.59    3.70
  -5   3 -20   65.49    3.20
   5  -3  18   75.19    4.50
  -5  -3 -18   69.39    4.90
  -5  -3 -18   75.49    4.10
  -5   3 -18   74.99    4.20
  -5   3 -18   83.59    4.00
   5  -3  16   47.20    3.20
  -5  -3 -16   45.80    3.50
  -5  -3 -16   46.60    2.80
  -5   3 -16   53.69    2.60
  -5   3 -16   44.90    2.80
  -5  -3 -14   15.00    1.40
   5  -3  14   13.70    1.70
  -5  -3 -14   15.00    2.00
  -5   3 -14   17.40    1.10
  -5   3 -14   16.00    1.90
  -5   3 -14   16.10    1.50
   5  -3  12  184.18   10.00
  -5  -3 -12  189.08    9.80
  -5   3 -12  189.48   10.00
  -5   3 -12  213.88    9.60
  -5   3 -12  186.58    9.80
  -5  -3 -10   45.90    2.70
   5  -3  10   41.70    3.10
  -5  -3 -10   45.50    3.40
  -5   3 -10   51.99    2.50
  -5   3 -10   45.40    3.00
  -5   3 -10   43.30    2.70
  -5  -3  -8  166.38    8.40
   5  -3   8  158.88    8.60
  -5  -3  -8  155.88    8.90
  -5   3  -8  165.78    8.70
  -5   3  -8  155.48    8.30
  -5   3  -8  184.98    8.20
  -5  -3  -6  357.76   17.90
  -5  -3  -6  342.07   18.40
   5  -3   6  352.86   18.20
  -5   3  -6  406.06   17.80
  -5   3  -6  347.37   17.90
  -5   3  -6  357.16   18.20
   5  -3   4  196.48   10.60
  -5  -3  -4  205.48   10.40
  -5   3  -4  198.78   10.30
  -5   3  -4  200.78   10.50
  -5   3  -4  207.18   10.60
  -5   3  -4  226.38   10.20
  -5  -3  -2   94.49    5.70
  -5  -3  -2   97.59    5.20
  -5   3  -2  100.29    5.10
  -5   3  -2   97.79    5.40
  -5   3  -2   94.39    5.30
  -5   3  -2  109.79    5.00
  -5  -3   0  331.97   16.20
  -5  -3   0  312.27   16.60
  -5  -3   0  334.47   16.00
  -5   3   0  320.77   16.20
  -5   3   0  325.27   16.50
  -5   3   0  308.47   16.20
   5   3   0  348.67   16.10
  -5  -3   2   26.20    1.70
  -5  -3   2   24.90    2.30
  -5  -3   2   25.10    1.40
  -5   3   2   25.90    1.70
   5   3  -2   26.10    1.50
  -5   3   2   29.30    1.40
  -5   3   2   23.80    1.70
  -5   3   2   23.50    2.10
  -5  -3   4  385.26   20.10
  -5  -3   4  413.66   19.60
  -5  -3   4  403.26   19.70
  -5   3   4  380.46   19.60
  -5   3   4  390.66   19.60
  -5   3   4  398.86   19.90
  -5   3   4  403.86   19.50
   5   3  -4  400.06   19.60
  -5  -3   6    7.60    0.80
  -5  -3   6    5.80    1.30
  -5  -3   6    6.70    0.70
  -5   3   6    6.90    0.50
   5   3  -6    5.60    0.70
  -5   3   6    6.50    0.80
  -5   3   6    6.10    1.20
  -5  -3   8  315.27   15.80
  -5  -3   8  311.87   16.20
  -5  -3   8  321.77   15.70
  -5   3   8  318.37   15.70
  -5   3   8  318.27   16.00
  -5  -3  10  173.18    9.20
  -5  -3  10  172.28    8.70
  -5  -3  10  177.78    8.60
  -5   3  10  163.48    9.00
  -5   3  10  176.68    8.70
  -5  -3  12  254.27   12.90
  -5  -3  12  248.28   12.50
  -5  -3  12  249.48   12.40
  -5   3  12  246.88   12.70
  -5  -3  14  320.77   16.10
  -5  -3  14  332.37   16.20
  -5  -3  14  339.47   16.60
   5   3 -14  293.77   16.50
  -5   3  14  330.87   16.40
  -5   3  14  334.27   16.10
  -5  -3  16  197.48   10.20
  -5  -3  16  204.88   10.30
  -5  -3  16  218.38   10.70
   5   3 -16  185.78   10.60
  -5   3  16  211.68   10.20
  -5   3  16  205.48   10.50
  -5  -3  18   38.10    2.80
  -5  -3  18   38.60    2.20
  -5  -3  18   34.80    2.10
   5   3 -18   35.60    2.70
  -5   3  18   38.10    2.20
  -5   3  18   34.50    2.50
  -5  -3  20  225.08   10.70
   5  -3 -20  219.08   10.00
  -5  -3  20  196.08   10.20
  -5  -3  20  192.48   10.10
  -5   3  20  209.78   10.10
  -5   3  20  183.78   10.00
  -5   3  20  199.18   10.40
   5   3 -20  192.48   10.50
   5  -3 -22   14.70    1.20
  -5  -3  22   15.60    1.30
  -5  -3  22   17.50    1.30
  -5   3  22   14.50    1.60
   5   3 -22   13.00    1.70
  -5   3  22   17.30    1.30
  -5  -3  24   79.29    4.10
  -5  -3  24   77.99    4.10
   5  -3 -24   70.89    4.00
  -5   3  24   75.59    4.00
  -5   3  24   82.29    4.40
   5   3 -24   79.99    4.60
  -5  -3  26   99.19    5.30
  -5  -3  26  102.09    5.30
  -5   3  26  100.99    5.50
   5   3 -26  101.79    5.70
  -5  -3  28   50.59    2.90
   5  -3 -28   47.40    2.90
  -5  -3  28   53.49    2.90
  -5   3  28   50.49    3.10
   5   3 -28   49.99    3.50
   5  -3 -30  109.69    6.40
  -5  -3  30  118.29    6.40
  -5  -3  30  131.19    6.40
  -5   3  30  127.39    6.60
   5   3 -30  131.49    6.80
  -5  -3  32   70.99    3.70
  -5  -3  32   65.99    3.80
   5  -3 -32   61.69    3.80
   5   3 -32   69.69    4.20
  -5   3  32   65.49    3.80
  -5  -3  34    3.60    1.00
  -5  -3  34    3.50    0.90
  -5   3  34    3.00    1.10
   5   3 -34    5.20    1.40
  -5  -3  36    2.50    0.90
  -5  -3  36    4.10    1.10
   5   3 -36    3.00    1.30
  -5   3  36    3.60    1.00
  -5  -3  38   49.80    3.20
  -5   3  38   49.50    3.20
   5   3 -38   53.19    3.70
  -5  -3  40    4.30    1.00
  -5  -3  40    5.10    1.30
  -5   3  40    2.80    1.10
   5   3 -40    3.80    1.50
  -5  -3  42   25.40    2.40
  -5  -3  42   24.20    2.10
  -5   3  42   22.20    2.20
   5   3 -42   23.40    2.60
  -5  -3  44    2.50    1.40
  -5  -3  44    4.30    1.20
   5   3 -44    4.40    1.60
  -5   3  44    3.30    1.30
  -5  -3  46    4.30    1.50
  -5  -3  46    0.40    1.10
   5   3 -46    0.40    1.70
  -5   3  46    0.60    1.30
  -5  -3  48    0.30    1.20
  -5  -3  48    1.00    1.70
   5   3 -48   -0.40    1.60
  -5   3  48   -0.60    1.30
  -5  -3  50    4.30    1.40
  -5  -3  50    9.20    2.10
  -5   3  50    3.70    1.50
   5   3 -50    2.60    2.00
  -5  -3  52    4.90    2.20
  -5  -3  52    4.90    1.50
  -5   3  52    0.90    1.70
   5   3 -52    4.70    2.10
  -5  -3  54    8.90    1.80
  -5  -3  54   11.90    2.70
   5   3 -54   14.60    1.90
   5   3 -54    6.90    2.40
  -5   3  54    6.50    2.00
   5  -4  41    3.80    3.60
  -5  -4 -41    6.00    4.20
  -5   4 -41    2.00    1.90
  -5   4 -41    6.80    2.40
   5  -4  39    1.40    3.10
  -5  -4 -39   -0.90    3.30
  -5   4 -39    1.10    1.60
  -5   4 -39    0.70    2.10
   5  -4  37    2.40    3.00
  -5  -4 -37    3.10    3.20
  -5   4 -37    2.50    1.50
  -5   4 -37    2.30    1.90
   5  -4  35   -1.70    2.60
  -5  -4 -35    2.60    3.10
  -5   4 -35    0.40    1.70
  -5   4 -35    0.80    1.30
  -5  -4 -33    4.40    2.80
   5  -4  33   -0.50    2.50
  -5   4 -33   -0.20    1.60
  -5   4 -33   -1.10    1.10
   5  -4  31    0.90    2.20
  -5  -4 -31    2.90    2.60
  -5   4 -31    0.90    1.10
  -5   4 -31    1.40    1.50
  -5  -4 -29    7.90    2.70
   5  -4  29    9.40    2.40
  -5   4 -29    6.70    1.20
  -5   4 -29    9.10    1.60
  -5  -4 -27   -3.80    2.20
   5  -4  27    0.30    2.00
  -5   4 -27    0.00    1.00
  -5   4 -27    1.40    1.30
   5  -4  25   12.00    2.20
  -5  -4 -25   12.40    1.40
  -5  -4 -25   10.10    2.50
  -5   4 -25   12.70    1.50
  -5   4 -25   10.90    1.50
  -5  -4 -23    4.70    0.80
   5  -4  23    4.30    1.90
  -5  -4 -23    5.00    2.20
  -5   4 -23    3.20    1.20
  -5   4 -23    4.70    0.90
   5  -4  21    3.60    1.80
  -5  -4 -21   -0.10    0.70
  -5  -4 -21   -0.20    1.90
  -5   4 -21    1.00    1.10
  -5   4 -21   -0.70    0.60
  -5  -4 -19    3.60    0.80
   5  -4  19    6.80    1.80
  -5  -4 -19    5.60    2.70
  -5   4 -19    4.10    0.70
   5  -4  17   10.90    1.90
  -5  -4 -17    9.90    1.10
  -5  -4 -17   10.80    2.30
  -5   4 -17   10.30    1.10
  -5   4 -17    9.30    1.70
  -5   4 -17   11.60    1.30
  -5  -4 -15    4.00    2.00
  -5  -4 -15    3.40    0.80
   5  -4  15    4.10    1.60
  -5   4 -15    4.90    1.50
  -5   4 -15    3.40    0.70
  -5   4 -15    3.80    1.00
  -5  -4 -13   10.50    2.10
  -5  -4 -13   12.60    1.30
   5  -4  13   11.00    1.90
  -5   4 -13   13.80    1.30
  -5   4 -13   13.10    1.80
  -5   4 -13   13.80    1.10
  -5  -4 -11    8.10    0.90
   5  -4  11    9.50    1.60
  -5  -4 -11    5.80    1.90
  -5   4 -11    6.80    1.10
  -5   4 -11   10.80    1.70
  -5   4 -11    8.40    0.90
  -5  -4  -9    2.60    1.70
  -5  -4  -9    1.90    0.70
   5  -4   9    1.80    1.40
  -5   4  -9    1.60    0.50
  -5   4  -9    1.40    1.30
  -5   4  -9    0.90    0.80
  -5  -4  -7   16.30    2.30
  -5  -4  -7   18.50    1.50
   5  -4   7   18.10    2.00
  -5   4  -7   18.60    1.30
  -5   4  -7   25.50    2.40
  -5   4  -7   17.80    1.60
   5  -4   5    8.90    1.60
  -5  -4  -5   11.80    1.20
  -5  -4  -5    8.70    1.90
  -5   4  -5    8.40    1.60
  -5   4  -5   10.40    1.10
  -5   4  -5   12.10    1.00
  -5  -4  -3    4.70    0.80
  -5  -4  -3    6.80    1.70
  -5   4  -3    4.30    1.30
  -5   4  -3    4.50    0.80
  -5  -4  -1    2.40    0.70
  -5  -4  -1    2.60    1.50
  -5   4  -1    2.20    0.60
  -5   4  -1    1.00    1.10
  -5   4  -1    1.30    0.70
  -5  -4   1   45.30    2.40
  -5  -4   1   39.80    3.40
  -5  -4   1   43.90    2.60
  -5   4   1   43.40    3.10
  -5   4   1   42.40    2.40
  -5   4   1   43.20    2.50
  -5  -4   3   11.40    1.80
  -5  -4   3   11.00    1.20
  -5  -4   3    9.00    1.10
  -5   4   3    9.20    1.00
  -5   4   3   10.50    1.50
  -5   4   3    9.80    1.10
  -5  -4   5    8.70    1.80
  -5  -4   5   11.40    1.10
  -5  -4   5   10.00    1.20
  -5   4   5    9.80    1.20
  -5   4   5   10.60    1.00
  -5   4   5   11.90    1.60
  -5  -4   7    0.00    1.30
  -5  -4   7    1.20    0.60
  -5  -4   7    1.10    0.70
  -5   4   7    1.50    0.50
  -5   4   7    1.10    0.60
  -5   4   7    1.60    1.20
  -5  -4   9   16.10    2.20
  -5  -4   9   13.60    1.20
  -5  -4   9   16.10    1.40
  -5   4   9   17.10    2.00
  -5   4   9   15.80    1.30
  -5  -4  11    6.60    0.80
  -5  -4  11    8.10    1.70
  -5  -4  11    6.90    0.90
  -5   4  11    6.20    0.80
  -5   4  11    4.50    1.30
  -5   4  11    5.70    0.90
  -5  -4  13   15.60    1.30
  -5  -4  13   13.80    2.00
  -5  -4  13   12.40    1.30
  -5   4  13   13.90    1.30
  -5   4  13   12.70    1.60
  -5   4  13   17.90    2.00
   5   4 -13    9.80    1.70
  -5  -4  15    1.40    0.70
  -5  -4  15    0.30    0.60
  -5  -4  15    5.30    1.70
  -5   4  15    1.30    0.80
  -5   4  15   -0.10    1.10
  -5   4  15    0.40    0.60
   5   4 -15   -0.50    1.30
  -5  -4  17   16.10    2.10
  -5  -4  17   15.00    1.40
  -5  -4  17   14.10    1.30
   5   4 -17   12.40    1.80
  -5   4  17   15.00    1.70
  -5   4  17   12.60    1.60
  -5  -4  19   25.60    1.80
  -5  -4  19   31.50    3.00
  -5  -4  19   27.30    1.90
  -5   4  19   25.90    2.40
   5   4 -19   26.80    2.80
  -5   4  19   27.50    2.00
  -5  -4  21    1.70    1.60
  -5  -4  21    1.20    0.70
  -5  -4  21    1.90    0.80
  -5   4  21    2.40    1.20
  -5   4  21    2.60    1.00
   5   4 -21    1.40    1.40
  -5  -4  23    6.40    1.00
  -5  -4  23    6.70    1.00
  -5   4  23    6.40    1.40
   5   4 -23    6.20    1.90
  -5  -4  25   15.00    1.50
  -5  -4  25   12.20    1.50
  -5   4  25   15.10    1.70
   5   4 -25   14.70    2.10
  -5  -4  27   13.90    1.70
  -5  -4  27   12.10    1.60
   5   4 -27   14.50    3.50
  -5   4  27   18.80    2.10
  -5  -4  29    4.10    1.10
  -5  -4  29    6.30    1.00
  -5   4  29    7.00    1.30
   5   4 -29    4.70    1.60
  -5  -4  31   22.60    2.20
  -5  -4  31   25.80    1.90
  -5   4  31   25.70    2.40
   5   4 -31   24.00    2.80
  -5  -4  33    7.90    1.30
  -5  -4  33    4.00    1.00
  -5   4  33    5.40    1.40
   5   4 -33   10.10    1.90
  -5  -4  35    5.70    1.40
  -5  -4  35    3.60    1.10
   5   4 -35    5.00    1.70
  -5   4  35    4.30    1.20
  -5  -4  37    5.10    1.10
  -5  -4  37    6.70    1.50
   5   4 -37    5.40    1.80
  -5   4  37    4.80    1.40
  -5  -4  39   10.40    1.40
  -5  -4  39    9.00    1.70
  -5   4  39    9.50    1.60
   5   4 -39   13.50    2.20
  -5  -4  41   10.20    1.80
  -5  -4  41    9.30    1.40
  -5   4  41    7.70    1.50
   5   4 -41   10.80    2.20
  -5  -4  43   21.80    2.40
  -5  -4  43   24.80    2.30
   5   4 -43   20.20    2.60
  -5   4  43   18.60    2.40
  -5  -4  45    1.80    1.40
  -5  -4  45    2.50    2.00
   5   4 -45   -0.60    2.10
  -5   4  45    1.90    1.40
  -5  -4  47    4.80    2.20
  -5  -4  47    2.50    1.60
  -5   4  47    0.70    1.40
   5   4 -47    4.10    2.30
  -5  -4  49    3.30    2.50
  -5  -4  49   -0.50    1.80
   5   4 -49    2.50    2.60
  -5   4  49    1.10    1.60
   5  -5  34    6.50    3.70
  -5  -5 -34   20.20    4.50
  -5   5 -34   12.40    3.80
  -5   5 -34   16.90    2.00
   5  -5  32   -0.50    3.30
  -5  -5 -32   -5.90    3.50
  -5   5 -32    2.30    2.20
  -5   5 -32    0.10    1.40
   5  -5  30   47.10    5.50
  -5  -5 -30   52.49    6.40
  -5   5 -30   55.69    3.40
  -5   5 -30   46.90    4.10
  -5  -5 -28    1.30    3.40
   5  -5  28    3.10    2.80
  -5   5 -28    3.00    1.30
  -5   5 -28    3.80    2.00
   5  -5  26    0.60    2.50
  -5  -5 -26    4.00    3.20
  -5   5 -26    1.60    1.70
  -5   5 -26    0.30    1.20
   5  -5  24   11.10    2.70
  -5  -5 -24   10.10    3.10
  -5   5 -24   12.10    1.50
  -5   5 -24   11.00    2.60
  -5   5 -24   14.40    1.90
  -5  -5 -22   10.00    3.10
   5  -5  22   13.30    2.60
  -5   5 -22    9.90    2.50
  -5   5 -22   12.00    1.50
  -5   5 -22   12.30    1.70
  -5  -5 -20    4.50    2.70
   5  -5  20    4.50    2.40
  -5   5 -20    8.60    1.50
  -5   5 -20    3.60    2.10
  -5   5 -20    6.40    1.10
  -5  -5 -18   32.30    4.60
   5  -5  18   48.00    4.20
  -5  -5 -18   50.39    2.90
  -5   5 -18   43.30    3.10
  -5   5 -18   43.00    2.80
  -5   5 -18   48.20    4.00
  -5  -5 -16   35.10    4.50
  -5  -5 -16   36.60    2.20
   5  -5  16   34.90    3.90
  -5   5 -16   35.20    2.70
  -5   5 -16   38.90    3.90
  -5   5 -16   37.20    2.30
   5  -5  14   37.00    3.70
  -5  -5 -14   28.30    3.50
  -5  -5 -14   31.70    2.00
  -5   5 -14   29.00    3.50
  -5   5 -14   31.70    2.00
  -5   5 -14   30.20    2.50
  -5  -5 -12   27.00    3.80
  -5  -5 -12   25.40    1.90
   5  -5  12   24.70    2.80
  -5   5 -12   27.30    2.00
  -5   5 -12   26.30    2.30
  -5   5 -12   23.40    2.70
  -5  -5 -10   17.60    2.70
   5  -5  10   10.50    2.20
  -5  -5 -10   12.90    1.40
  -5   5 -10   15.20    1.80
  -5   5 -10   16.90    1.40
  -5   5 -10   16.90    2.30
  -5  -5  -8   50.29    4.80
   5  -5   8   50.49    4.20
  -5  -5  -8   56.19    3.20
  -5   5  -8   54.19    3.40
  -5   5  -8   59.79    3.10
  -5   5  -8   51.09    4.20
  -5  -5  -6   20.70    2.90
  -5  -5  -6   20.00    1.60
  -5   5  -6   19.80    1.50
  -5   5  -6   19.20    2.40
  -5   5  -6   18.80    1.90
  -5  -5  -4   44.90    4.20
  -5  -5  -4   40.70    2.50
  -5   5  -4   39.90    3.50
  -5   5  -4   42.60    2.70
  -5   5  -4   40.30    2.40
  -5  -5  -2   10.40    1.10
  -5  -5  -2   10.00    2.40
  -5   5  -2   11.00    1.20
  -5   5  -2    8.00    1.90
  -5   5  -2    8.60    1.10
  -5  -5   0  124.79    6.30
  -5  -5   0  126.09    7.50
  -5   5   0  124.69    6.20
  -5   5   0  117.39    6.30
  -5   5   0  113.09    6.90
  -5  -5   2   25.50    1.80
  -5  -5   2   23.80    2.90
  -5   5   2   25.00    2.50
  -5   5   2   23.80    1.80
  -5  -5   4   98.59    6.30
  -5  -5   4   94.99    5.00
  -5   5   4   92.39    5.70
  -5   5   4   94.39    5.00
  -5  -5   6   20.90    1.80
  -5  -5   6   20.40    2.90
  -5   5   6   25.80    1.70
  -5   5   6   22.50    2.70
  -5  -5   8   79.89    5.60
  -5  -5   8   78.79    4.30
  -5   5   8   81.39    4.30
  -5   5   8   79.69    5.00
  -5  -5  10   32.40    2.10
  -5  -5  10   27.20    2.60
  -5  -5  10   31.20    3.60
  -5   5  10   31.60    3.00
  -5   5  10   30.60    2.00
   5   5 -10   26.70    3.10
  -5  -5  12   25.20    2.50
  -5  -5  12   29.60    2.00
  -5  -5  12   32.70    3.60
  -5   5  12   28.80    3.00
  -5   5  12   30.90    2.10
   5   5 -12   21.90    3.10
  -5  -5  14   19.30    2.70
  -5  -5  14   16.80    1.70
  -5  -5  14   16.70    1.60
  -5   5  14   16.00    2.20
  -5   5  14   18.60    1.50
   5   5 -14   16.00    2.40
  -5  -5  16   55.99    3.30
  -5  -5  16   69.39    4.70
  -5  -5  16   56.99    3.30
  -5   5  16   56.69    4.10
   5   5 -16   53.69    4.40
  -5  -5  18    5.20    1.00
  -5  -5  18    2.50    2.00
  -5  -5  18    3.20    0.90
   5   5 -18    2.30    1.90
  -5   5  18    4.50    1.70
  -5  -5  20   37.60    3.80
  -5  -5  20   31.70    2.20
  -5  -5  20   31.10    2.40
  -5   5  20   36.50    3.10
   5   5 -20   29.80    3.30
  -5  -5  22   26.60    2.30
  -5  -5  22   31.90    2.10
  -5   5  22   26.40    2.80
   5   5 -22   28.20    3.20
  -5  -5  24   17.30    2.00
  -5  -5  24   16.70    1.70
   5   5 -24   17.30    2.50
  -5   5  24   14.00    1.90
  -5  -5  26   47.60    2.90
  -5  -5  26   46.70    3.10
   5   5 -26   45.50    3.90
  -5   5  26   42.70    3.50
  -5  -5  28    5.40    1.50
  -5  -5  28    7.10    1.20
   5   5 -28    5.60    2.00
  -5   5  28    3.80    1.70
  -5  -5  30    2.80    1.60
  -5  -5  30    0.80    1.10
  -5   5  30    2.40    1.50
   5   5 -30    2.10    2.10
  -5  -5  32    1.90    1.70
  -5  -5  32    3.30    1.20
  -5   5  32    2.70    1.60
   5   5 -32    2.10    2.10
  -5  -5  34    4.10    1.30
  -5  -5  34    8.40    1.90
   5   5 -34    7.30    2.20
  -5   5  34    7.50    1.60
  -5  -5  36    1.90    1.40
  -5  -5  36    3.10    1.80
   5   5 -36    2.90    3.10
  -5   5  36    2.30    1.60
  -5  -5  38   31.90    3.70
  -5  -5  38   38.90    3.10
  -5   5  38   39.20    3.20
   5   5 -38   43.20    4.20
  -5  -5  40    2.40    1.70
  -5  -5  40    1.20    2.20
   5   5 -40    4.80    2.70
  -5   5  40   -2.80    1.50
  -5  -5  42    8.50    2.30
  -5  -5  42   14.30    2.70
   5   5 -42    8.50    3.30
  -5   5  42   10.60    1.70
   5  -6  23   10.80    3.80
  -5  -6 -23    6.70    4.20
  -5   6 -23   11.10    2.40
  -5   6 -23    8.40    3.50
   5  -6  21    5.80    3.50
  -5  -6 -21    4.30    4.00
  -5   6 -21    8.90    2.10
  -5   6 -21    3.50    3.20
  -5  -6 -19   -0.50    3.70
   5  -6  19    5.60    3.20
  -5   6 -19    1.70    1.90
  -5   6 -19    2.30    2.90
  -5  -6 -17    0.20    3.60
   5  -6  17    6.60    3.00
  -5   6 -17    4.50    2.80
  -5   6 -17    3.20    1.70
  -5  -6 -15   -1.80    3.50
   5  -6  15   -0.40    2.70
  -5   6 -15   -0.10    2.70
  -5   6 -15    1.10    1.70
   5  -6  13   20.00    3.20
  -5  -6 -13   20.20    4.10
  -5   6 -13   21.50    2.60
  -5   6 -13   21.10    3.10
  -5  -6 -11    5.70    3.30
  -5   6 -11    2.80    1.40
  -5   6 -11    6.60    2.50
  -5  -6  -9   -0.10    0.80
  -5  -6  -9   -1.70    3.10
  -5   6  -9   -0.10    2.10
  -5   6  -9    0.60    1.30
  -5  -6  -7    2.50    0.80
  -5  -6  -7    1.50    3.00
  -5   6  -7    1.50    2.00
  -5   6  -7    0.80    1.30
  -5  -6  -5    6.30    1.00
  -5  -6  -5    6.40    3.00
  -5   6  -5    7.10    1.50
  -5   6  -5    3.00    2.10
  -5  -6  -3   -0.10    2.70
  -5  -6  -3    1.80    0.90
  -5   6  -3   -0.20    1.30
  -5   6  -3   -2.00    1.90
  -5  -6  -1   -0.80    0.80
  -5  -6  -1    1.90    2.70
  -5   6  -1   -0.60    2.00
  -5   6  -1    0.00    1.20
  -5  -6   1   -0.90    2.70
  -5  -6   1   -0.90    0.90
  -5   6   1    3.90    1.30
  -5   6   1   -0.90    2.00
  -5  -6   3    0.20    0.90
  -5  -6   3    1.20    2.50
  -5   6   3    3.70    1.30
  -5   6   3    1.70    1.90
  -5  -6   5    2.80    2.70
  -5  -6   5    0.50    0.90
  -5   6   5    0.40    1.00
  -5   6   5   -2.40    1.80
  -5  -6   7   -0.20    0.90
  -5  -6   7    2.00    2.80
  -5   6   7    1.60    1.90
   5   6  -7   -3.00    2.10
  -5  -6   9    2.30    1.00
  -5  -6   9   -1.10    2.50
  -5   6   9    2.70    1.90
   5   6  -9    1.20    2.20
  -5  -6  11    2.00    2.60
  -5  -6  11    1.70    1.00
  -5   6  11    0.80    2.10
   5   6 -11    1.10    2.30
  -5  -6  13    2.70    2.80
  -5  -6  13    0.80    1.10
   5   6 -13    1.30    2.40
  -5   6  13    1.90    2.00
  -5  -6  15    3.60    2.70
  -5  -6  15    3.90    1.10
  -5   6  15    0.10    2.00
   5   6 -15    5.20    2.50
  -5  -6  17    2.60    2.70
  -5  -6  17   -1.40    1.00
  -5   6  17    1.50    1.90
   5   6 -17   -3.40    2.20
  -5  -6  19    4.80    3.10
  -5  -6  19    4.10    1.20
   5   6 -19    8.80    2.70
  -5   6  19    2.10    2.00
  -5  -6  21    1.80    1.20
  -5   6  21    5.80    2.00
   5   6 -21    4.70    2.50
  -5  -6  23    4.20    1.40
   5   6 -23    4.40    2.60
  -5   6  23    2.80    2.00
  -5  -6  25    4.40    1.40
  -5   6  25    5.70    1.90
   5   6 -25    2.50    2.50
  -5  -6  27    3.60    1.50
  -5  -6  27    9.50    1.90
  -5   6  27    6.70    2.00
   5   6 -27    7.70    3.00
  -5  -6  29    5.80    1.90
  -5  -6  29    0.50    1.50
   5   6 -29    0.40    2.90
  -5   6  29   -0.30    1.80
  -5  -6  31    2.40    2.00
  -5   6  31    2.10    2.10
  -6   0 -48    1.30    3.20
  -6   0 -48    5.30    2.50
  -6   0 -46   31.60    3.00
  -6   0 -46   28.70    3.60
  -6   0 -44    4.30    2.40
  -6   0 -44    9.90    1.70
  -6   0 -42    3.50    2.00
  -6   0 -42    1.80    1.50
  -6   0 -40    2.20    1.50
   6   0  40   -1.80    1.20
  -6   0 -40    1.70    1.90
  -6   0 -38    7.90    1.90
   6   0  38    7.80    1.50
  -6   0 -38    9.00    1.50
  -6   0 -36    2.50    1.60
   6   0  36    0.80    1.20
  -6   0 -36    4.30    1.30
  -6   0 -34   13.90    1.50
   6   0  34   10.40    1.50
  -6   0 -34    9.80    2.10
   6   0  32    0.70    1.00
  -6   0 -32    0.80    1.00
  -6   0 -32    1.90    1.40
   6   0  30   73.29    4.10
  -6   0 -30   70.99    4.10
  -6   0 -30   70.79    4.40
  -6   0 -28   26.50    2.10
  -6   0 -28   26.50    2.40
   6   0  28   29.00    2.10
  -6   0 -26   72.99    4.40
   6   0  26   74.99    4.10
  -6   0 -26   73.29    4.20
   6   0  24   11.40    1.30
  -6   0 -24   16.00    1.60
  -6   0 -24   11.20    1.50
  -6   0 -22  263.07   13.30
  -6   0 -22  254.17   13.40
  -6   0 -22  275.27   13.40
   6   0  22  267.77   13.30
  -6   0 -20   85.19    4.60
  -6   0 -20   82.09    4.50
  -6   0 -20   83.19    4.60
   6   0  20   82.59    4.50
  -6   0 -18    3.40    0.90
   6   0  18    3.20    0.80
  -6   0 -18    2.00    0.70
  -6   0 -18    2.50    0.90
  -6   0 -16    3.30    0.80
   6   0  16    3.30    0.90
  -6   0 -16    4.50    0.80
  -6   0 -16    3.40    0.80
  -6   0 -14  116.39    6.30
  -6   0 -14  120.79    6.30
  -6   0 -14  121.49    6.20
  -6   0 -12    6.50    1.00
  -6   0 -12    5.90    0.80
  -6   0 -10  294.07   14.50
  -6   0 -10  294.97   14.40
  -6   0 -10  276.37   14.50
  -6   0  -8   55.39    3.50
  -6   0  -8   61.49    3.30
  -6   0  -8   61.59    3.40
  -6   0  -6   15.30    1.50
  -6   0  -6   16.40    1.40
  -6   0  -6   14.10    1.30
  -6   0  -4   75.69    3.90
  -6   0  -4   70.79    3.90
  -6   0  -4   68.79    3.90
  -6   0  -2  620.44   31.20
  -6   0  -2  651.23   31.20
  -6   0  -2  624.54   31.20
   6   0   0   16.40    1.10
  -6   0   0   15.70    1.40
  -6   0   0   18.50    1.40
  -6   0   2  542.25   27.00
  -6   0   2  524.55   27.00
  -6   0   2  549.95   27.10
   6   0  -2  571.24   27.20
  -6   0   4  113.89    5.80
   6   0  -4  113.59    5.70
  -6   0   4  110.09    5.90
   6   0  -6  240.18   11.90
  -6   0   6  237.68   12.10
  -6   0   6  234.28   12.00
  -6   0   6  242.48   12.00
   6   0  -8   58.39    3.20
  -6   0   8   59.99    3.30
  -6   0   8   61.29    3.20
  -6   0  10  737.03   36.20
  -6   0  10  744.13   36.20
   6   0 -10  718.03   36.10
  -6   0  10  735.33   36.20
   6   0 -12   31.90    2.10
  -6   0  12   40.70    2.20
  -6   0  12   36.50    2.30
   6   0 -12   33.70    2.10
  -6   0  12   41.80    2.20
   6   0 -14   41.70    2.40
  -6   0  14   44.30    2.40
  -6   0  14   42.20    2.50
   6   0 -16   29.20    1.80
  -6   0  16   32.70    1.90
  -6   0  16   32.20    1.90
   6   0 -16   30.60    1.90
   6   0 -18   82.89    4.70
   6   0 -18   91.09    4.60
  -6   0  18   94.29    4.70
  -6   0  18   93.19    4.70
   6   0 -20    8.50    0.80
  -6   0  20    8.20    0.90
   6   0 -20    6.30    1.00
  -6   0  20    8.00    0.90
   6   0 -22  351.76   19.60
  -6   0  22  407.76   19.50
  -6   0  22  409.26   19.50
   6   0 -22  405.86   19.40
   6   0 -24    3.40    0.50
  -6   0  24    2.40    0.70
  -6   0  24    2.50    0.60
  -6   0  26   40.30    2.40
  -6   0  26   39.10    2.40
   6   0 -26   42.10    2.20
  -6   0  28   37.90    2.20
  -6   0  28   37.50    2.20
  -6   0  30  216.18   10.90
   6   0 -30  215.18   10.80
  -6   0  30  217.58   10.80
  -6   0  32   29.40    1.90
   6   0 -32   31.00    1.80
  -6   0  32   30.10    2.00
   6   0 -34  123.69    6.30
  -6   0  34  125.49    6.30
  -6   0  34  122.09    6.40
   6   0 -36   11.00    1.00
  -6   0  36   10.70    1.30
  -6   0  36   12.70    1.10
  -6   0  38    1.40    0.80
  -6   0  38    1.40    0.60
   6   0 -38    1.90    0.60
  -6   0  40    7.60    0.80
   6   0 -40    8.40    1.00
  -6   0  40    6.90    1.10
  -6   0  42   14.20    1.20
  -6   0  42   15.80    1.80
   6   0 -42   12.50    1.30
  -6   0  44    3.50    0.70
  -6   0  44    6.30    1.30
   6   0 -44    5.60    0.80
  -6   0  46   21.30    2.20
  -6   0  46   18.00    1.30
   6   0 -46   17.30    1.60
   6   0 -48    3.50    0.90
  -6   0  48    2.70    1.40
  -6   0  50    2.20    1.50
   6   0 -50    5.00    1.10
   6   0 -52    4.90    1.80
  -6   0  52    2.70    1.60
  -6   0  54   22.80    2.70
   6   0 -54   21.00    2.10
   6   0 -56   25.10    2.30
  -6   0  56   15.30    2.40
  -6   0  58    3.90    2.30
  -6   1 -49    6.50    4.00
  -6   1 -49    3.30    1.90
   6  -1  47    9.90    2.50
  -6  -1 -47    9.60    3.40
  -6   1 -47    9.40    3.00
  -6   1 -47    5.80    1.90
   6  -1  45    1.20    2.10
  -6  -1 -45   -3.90    3.00
  -6   1 -45    3.30    2.40
  -6   1 -45    1.80    1.80
   6  -1  43    1.20    2.00
  -6  -1 -43    3.60    2.70
  -6   1 -43    4.30    2.10
  -6   1 -43    3.80    1.60
  -6  -1 -41   -0.10    1.30
  -6  -1 -41   -0.70    2.30
   6  -1  41   -1.30    1.80
  -6   1 -41   -0.40    1.40
  -6   1 -41    2.40    1.70
  -6  -1 -39   10.40    2.40
  -6  -1 -39   14.30    1.50
   6  -1  39   12.80    2.00
  -6   1 -39   11.60    1.90
  -6   1 -39   10.20    1.70
   6  -1  37   -0.30    1.50
  -6  -1 -37    4.20    1.20
  -6  -1 -37    0.00    2.00
  -6   1 -37    0.90    1.30
  -6   1 -37   -0.50    1.50
  -6  -1 -35    0.80    1.90
   6  -1  35    1.90    1.40
  -6  -1 -35    3.00    1.20
  -6   1 -35    1.10    1.90
  -6   1 -35    3.40    1.50
   6  -1  33   12.10    1.70
  -6  -1 -33   10.20    2.00
  -6  -1 -33   13.10    1.60
  -6   1 -33   12.90    1.70
  -6   1 -33   10.10    1.50
  -6  -1 -31    6.40    1.80
  -6  -1 -31    9.70    1.30
  -6  -1 -31    9.00    1.20
   6  -1  31    9.50    1.50
  -6   1 -31    7.50    1.30
  -6   1 -31    8.40    1.40
   6   1  31    7.30    1.30
  -6  -1 -29    0.50    1.50
   6  -1  29   -0.10    1.10
  -6  -1 -29    0.50    0.90
  -6   1 -29   -0.40    1.00
   6   1  29    1.30    1.00
  -6   1 -29   -0.40    1.00
  -6  -1 -27   12.70    1.80
   6  -1  27   13.00    1.60
  -6  -1 -27   15.10    1.70
  -6   1 -27   13.10    1.70
  -6   1 -27   13.40    1.40
  -6  -1 -25    7.20    1.20
   6  -1  25   10.20    1.30
  -6  -1 -25    9.00    1.10
  -6  -1 -25    7.60    1.50
   6   1  25   10.20    1.20
  -6   1 -25    8.20    1.20
  -6   1 -25    7.90    1.20
   6  -1  23   40.70    2.90
  -6  -1 -23   48.60    2.70
  -6  -1 -23   48.20    2.80
  -6  -1 -23   43.80    3.10
  -6   1 -23   41.80    2.80
  -6   1 -23   43.70    2.70
   6   1  23   44.00    2.80
   6  -1  21    9.80    1.20
  -6  -1 -21   12.70    1.40
  -6  -1 -21    8.30    1.50
  -6  -1 -21   10.50    1.20
  -6   1 -21   10.80    1.10
  -6   1 -21    8.80    1.30
  -6  -1 -19    7.30    0.90
  -6  -1 -19    6.70    1.00
  -6  -1 -19    9.10    0.70
   6  -1  19    6.20    1.00
  -6  -1 -19    7.50    1.30
  -6   1 -19    7.20    1.00
  -6   1 -19    7.10    1.00
  -6   1 -19    7.40    1.10
  -6  -1 -17    2.30    0.80
   6  -1  17    0.80    0.90
  -6  -1 -17    1.70    0.70
  -6  -1 -17    2.60    0.50
  -6  -1 -17    1.00    1.00
  -6   1 -17    2.60    0.90
  -6   1 -17    1.30    0.70
  -6   1 -17    2.10    0.70
   6  -1  15   10.30    1.20
  -6  -1 -15   10.30    1.20
  -6  -1 -15   12.50    0.90
  -6  -1 -15   11.30    1.30
  -6  -1 -15    8.70    1.30
  -6   1 -15    9.80    1.20
  -6   1 -15   11.10    1.30
  -6   1 -15    9.40    1.10
   6  -1  13    1.80    0.80
  -6  -1 -13    4.30    0.80
  -6  -1 -13    2.50    0.50
  -6  -1 -13    3.10    0.70
  -6  -1 -13    3.30    1.00
  -6   1 -13    2.40    0.70
  -6   1 -13    1.90    0.80
  -6   1 -13    2.40    0.90
  -6  -1 -11   12.10    1.10
  -6  -1 -11   11.60    1.60
   6  -1  11   11.00    1.20
  -6  -1 -11   10.80    1.20
  -6  -1 -11   13.40    1.00
  -6   1 -11   12.00    1.10
  -6   1 -11   11.90    1.50
  -6   1 -11   10.50    1.10
  -6  -1  -9    7.90    0.80
  -6  -1  -9    8.40    1.20
  -6  -1  -9    8.30    1.00
  -6   1  -9    7.70    1.10
  -6   1  -9    8.50    1.10
  -6   1  -9    6.40    0.80
  -6  -1  -7   12.60    1.70
  -6  -1  -7   14.40    1.20
  -6  -1  -7   16.60    1.40
  -6  -1  -7   18.00    1.30
  -6   1  -7   14.80    1.20
  -6   1  -7   15.80    1.50
  -6   1  -7   14.70    1.30
  -6  -1  -5   18.10    1.40
  -6  -1  -5   17.70    1.20
  -6  -1  -5   16.30    1.80
   6  -1   5   18.20    1.00
  -6   1  -5   16.20    1.30
  -6   1  -5   19.70    1.30
  -6   1  -5   15.70    1.60
   6  -1   3   26.70    1.40
  -6  -1  -3   31.20    1.70
  -6  -1  -3   25.60    1.50
  -6  -1  -3   21.60    2.00
  -6  -1  -3   23.80    1.70
  -6   1  -3   22.30    1.90
  -6   1  -3   23.50    1.60
  -6   1  -3   23.70    1.60
   6   1   3   25.70    1.70
  -6  -1  -1   42.20    2.30
   6  -1   1   49.50    2.20
  -6  -1  -1   39.50    2.50
  -6  -1  -1   47.10    2.60
  -6  -1  -1   39.00    2.60
   6   1   1   45.50    2.60
  -6   1  -1   39.50    2.50
  -6   1  -1   40.90    2.60
  -6   1  -1   39.90    2.40
  -6  -1   1    8.30    0.90
   6  -1  -1    9.00    0.50
  -6  -1   1    8.30    0.90
  -6   1   1    6.20    0.90
  -6   1   1    6.40    1.00
  -6   1   1    6.60    0.80
   6   1  -1    7.00    1.00
  -6  -1   3   11.00    0.90
  -6  -1   3    9.20    1.30
   6  -1  -3   13.40    0.70
  -6  -1   3    9.80    1.10
  -6   1   3   10.60    1.30
  -6   1   3    9.60    1.00
  -6   1   3   11.40    1.10
  -6  -1   5    0.80    0.80
  -6  -1   5    1.20    0.60
  -6  -1   5    1.90    0.50
  -6   1   5    1.10    0.40
  -6   1   5    1.20    0.60
  -6   1   5    0.60    0.70
  -6  -1   7   11.30    1.50
  -6  -1   7   11.50    1.10
  -6  -1   7   12.10    1.00
  -6   1   7   12.90    1.20
  -6   1   7   12.40    1.20
  -6  -1   9    9.60    0.90
  -6  -1   9   10.70    1.10
  -6  -1   9   10.50    1.40
  -6   1   9    9.40    1.10
  -6   1   9   10.30    1.20
  -6  -1  11   15.20    1.30
  -6  -1  11   15.70    1.00
  -6  -1  11   14.70    1.50
  -6   1  11   14.90    1.20
  -6   1  11   14.50    1.40
  -6  -1  13    2.70    0.70
  -6  -1  13    1.90    0.50
  -6  -1  13    1.60    0.80
  -6   1  13    2.40    0.60
  -6   1  13    1.90    0.70
  -6  -1  15   12.70    1.00
  -6  -1  15   12.70    1.40
  -6  -1  15   12.90    1.20
  -6   1  15   12.60    1.10
  -6   1  15   11.60    1.30
   6   1 -15   11.80    1.30
  -6  -1  17    9.80    1.10
  -6  -1  17   10.30    0.90
  -6   1  17   11.20    1.00
  -6   1  17   10.20    1.10
  -6  -1  19    4.80    0.70
  -6  -1  19    4.60    0.60
   6   1 -19    5.00    0.70
  -6   1  19    4.50    0.80
  -6   1  19    4.50    0.80
  -6  -1  21   16.70    1.30
   6  -1 -21   11.40    1.10
  -6  -1  21   15.50    1.10
   6  -1 -21   15.10    0.80
   6   1 -21   13.80    1.30
  -6   1  21   17.00    1.40
  -6  -1  23   36.80    2.10
  -6  -1  23   36.80    2.00
   6  -1 -23   34.90    1.80
   6  -1 -23   32.90    2.00
  -6   1  23   34.50    2.20
   6   1 -23   33.00    2.20
  -6  -1  25    5.60    0.70
  -6  -1  25    3.90    0.70
   6  -1 -25    4.70    0.70
   6  -1 -25    4.80    0.60
  -6   1  25    3.20    0.80
   6   1 -25    4.80    0.90
   6  -1 -27    0.80    0.60
  -6  -1  27    3.50    0.70
  -6  -1  27    2.10    0.60
   6  -1 -27    2.30    0.40
  -6   1  27    2.90    0.70
   6   1 -27    2.50    0.80
  -6  -1  29    8.80    1.10
  -6  -1  29   10.20    1.10
   6  -1 -29   11.90    0.90
   6  -1 -29   10.20    1.40
   6   1 -29   10.40    1.20
  -6   1  29    8.00    1.00
  -6   1  29   10.30    1.10
  -6  -1  31    0.50    0.70
   6  -1 -31    1.40    0.50
  -6  -1  31    2.40    0.60
  -6   1  31    0.50    0.70
   6   1 -31    1.50    0.70
   6  -1 -33   20.20    1.40
  -6  -1  33   22.20    1.50
  -6  -1  33   21.10    1.70
  -6   1  33   21.00    1.70
   6   1 -33   24.10    1.60
   6  -1 -35    7.30    0.90
  -6  -1  35    5.20    0.80
  -6  -1  35    4.30    1.00
  -6   1  35    5.00    1.00
   6   1 -35    5.20    0.90
  -6   1  35    6.30    0.90
   6  -1 -37    3.70    0.70
  -6  -1  37    2.00    0.90
  -6  -1  37    2.80    0.70
   6   1 -37    2.60    0.80
  -6   1  37    1.70    0.70
  -6   1  37    1.50    0.90
   6  -1 -39   17.80    1.30
  -6  -1  39   19.10    1.40
  -6  -1  39   12.30    1.50
   6   1 -39   17.10    1.50
  -6   1  39   15.90    1.30
  -6   1  39   16.20    1.70
  -6  -1  41   43.00    2.40
   6  -1 -41   40.80    2.40
  -6  -1  41   38.60    2.60
  -6   1  41   35.40    2.60
   6   1 -41   40.80    2.50
  -6  -1  43   14.10    1.20
   6  -1 -43   14.10    1.30
  -6  -1  43    9.90    1.40
  -6   1  43   10.60    1.40
   6   1 -43   11.30    1.50
  -6  -1  45    6.50    0.90
   6  -1 -45    7.40    1.00
  -6  -1  45    5.90    1.40
  -6   1  45    8.80    1.30
   6   1 -45    6.50    1.20
   6  -1 -47    8.60    1.10
  -6  -1  47    6.60    1.40
  -6  -1  47    5.40    1.20
  -6   1  47    4.90    1.40
   6   1 -47    4.70    1.20
   6  -1 -49    5.90    1.60
  -6  -1  49    3.00    1.40
  -6  -1  49    3.30    0.80
  -6   1  49    0.00    1.40
   6   1 -49    3.10    1.10
  -6  -1  51    2.60    0.90
  -6  -1  51    2.80    1.60
   6   1 -51    1.30    1.10
  -6   1  51    1.80    1.50
  -6  -1  53   -0.10    1.70
  -6   1  53    1.80    1.70
   6   1 -53    2.20    1.30
  -6  -1  55    0.40    1.90
  -6   1  55    1.10    1.80
   6   1 -55    1.50    1.30
  -6  -1  57    9.90    2.40
  -6   1  57   13.90    2.30
   6   1 -57   15.50    2.20
   6  -2  46    8.90    2.90
  -6  -2 -46    1.50    4.10
  -6   2 -46    4.00    2.80
  -6   2 -46    7.20    2.20
   6  -2  44   11.60    2.80
  -6  -2 -44   15.20    3.80
  -6   2 -44   12.70    2.60
  -6   2 -44   16.00    2.20
  -6  -2 -42    9.80    3.30
   6  -2  42    1.90    2.30
  -6   2 -42   12.10    2.30
  -6   2 -42    4.80    1.80
   6  -2  40    1.60    2.20
  -6  -2 -40    3.50    2.90
  -6   2 -40    3.20    1.70
  -6   2 -40    7.20    1.90
  -6  -2 -38   36.00    4.30
   6  -2  38   37.70    3.80
  -6   2 -38   33.80    3.20
  -6   2 -38   33.90    3.10
   6  -2  36   14.30    2.40
  -6  -2 -36   10.20    1.40
  -6  -2 -36    9.90    2.70
  -6   2 -36   17.30    1.90
  -6   2 -36   15.10    1.90
   6  -2  34   66.99    4.60
  -6  -2 -34   60.99    5.10
  -6  -2 -34   66.39    3.80
  -6   2 -34   65.99    4.10
  -6   2 -34   66.89    4.10
   6  -2  32   49.80    3.80
  -6  -2 -32   48.00    3.10
  -6  -2 -32   48.00    4.30
  -6   2 -32   51.09    3.30
  -6   2 -32   47.90    3.30
   6  -2  30    5.00    1.70
  -6  -2 -30    8.50    1.20
  -6  -2 -30    9.10    2.20
  -6   2 -30    7.80    1.30
  -6   2 -30    8.30    1.50
   6  -2  28   45.70    3.40
  -6  -2 -28   46.10    2.90
  -6  -2 -28   40.30    4.50
  -6   2 -28   43.50    2.80
  -6   2 -28   44.30    3.00
  -6  -2 -26   58.99    4.20
   6  -2  26   62.89    3.90
  -6  -2 -26   60.99    3.50
  -6   2 -26   59.29    3.60
  -6   2 -26   57.89    3.40
  -6  -2 -24  104.69    6.30
  -6  -2 -24  108.59    5.60
   6  -2  24  103.89    5.90
  -6   2 -24  103.69    5.70
  -6   2 -24  106.09    5.60
  -6  -2 -22  145.09    7.50
   6  -2  22  151.08    7.80
  -6  -2 -22  133.49    8.00
  -6   2 -22  148.09    7.40
  -6   2 -22  142.79    7.50
  -6  -2 -20  173.08    8.70
   6  -2  20  166.28    8.90
  -6  -2 -20  166.98    9.10
  -6   2 -20  168.58    8.90
  -6   2 -20  168.18    8.60
  -6   2 -20  170.38    8.70
  -6  -2 -18   92.59    4.90
  -6  -2 -18   85.19    5.40
   6  -2  18   96.09    5.10
  -6   2 -18   90.29    5.10
  -6   2 -18   91.19    4.70
  -6   2 -18   84.89    4.80
  -6  -2 -16   43.20    3.30
   6  -2  16   42.70    3.00
  -6  -2 -16   48.30    2.80
  -6   2 -16   47.20    3.10
  -6   2 -16   46.90    2.60
  -6   2 -16   45.60    2.70
   6  -2  14    1.80    1.00
  -6  -2 -14    1.00    0.80
  -6  -2 -14    3.20    1.30
  -6   2 -14    2.80    1.00
  -6   2 -14    1.80    0.60
  -6   2 -14    2.00    1.10
  -6  -2 -12   14.90    1.50
   6  -2  12   19.80    1.80
  -6  -2 -12   14.80    2.10
  -6   2 -12   17.50    1.80
  -6   2 -12   15.50    1.40
  -6   2 -12   16.10    1.20
  -6  -2 -10   99.49    5.60
   6  -2  10  100.49    5.40
  -6  -2 -10  100.99    5.30
  -6   2 -10   98.39    5.20
  -6   2 -10   97.19    5.40
  -6  -2  -8  228.78   12.30
   6  -2   8  237.18   12.10
  -6  -2  -8  242.18   12.00
  -6   2  -8  242.28   12.20
  -6   2  -8  235.08   11.90
  -6   2  -8  242.68   11.80
   6  -2   6  218.38   11.90
  -6  -2  -6  233.98   12.40
  -6  -2  -6  254.77   12.10
  -6   2  -6  244.78   12.00
  -6   2  -6  249.78   12.30
  -6   2  -6  243.08   12.10
  -6  -2  -4  109.99    5.50
   6  -2   4   93.69    5.30
  -6  -2  -4   98.79    5.80
  -6  -2  -4  110.39    5.20
  -6   2  -4  105.49    5.70
  -6   2  -4  106.89    5.50
  -6   2  -4  107.99    5.30
  -6  -2  -2  242.28   12.10
  -6  -2  -2  249.38   11.80
   6  -2   2  210.18   11.90
  -6  -2  -2  239.38   12.40
  -6   2  -2  238.08   11.90
  -6   2  -2  241.08   12.20
  -6   2  -2  237.58   12.00
   6   2   2  262.87   11.90
  -6  -2   0  117.39    5.70
  -6  -2   0  116.59    5.90
   6  -2   0   99.99    5.70
  -6  -2   0  108.79    6.20
  -6   2   0  115.59    5.90
  -6   2   0  112.79    5.70
  -6   2   0  116.79    6.10
   6   2   0  122.09    5.80
  -6  -2   2   37.20    2.30
  -6  -2   2   38.40    2.00
  -6  -2   2   35.20    2.70
  -6   2   2   36.90    2.20
   6   2  -2   41.20    2.20
  -6   2   2   37.10    2.50
  -6  -2   4   33.10    1.70
  -6  -2   4   29.30    1.90
  -6  -2   4   28.00    2.40
  -6   2   4   27.90    1.90
   6   2  -4   31.50    2.00
  -6   2   4   30.00    2.10
  -6  -2   6  113.69    5.90
  -6  -2   6  108.19    6.20
  -6  -2   6  117.09    5.70
  -6   2   6  111.69    5.80
  -6   2   6  113.89    6.00
  -6  -2   8   67.19    3.60
  -6  -2   8   68.09    3.40
  -6  -2   8   64.39    3.90
  -6   2   8   64.19    3.80
  -6   2   8   68.39    3.60
  -6  -2  10  194.48    9.80
  -6  -2  10  195.48   10.10
  -6  -2  10  190.08    9.80
  -6   2  10  191.98   10.00
  -6   2  10  200.98    9.80
  -6  -2  12   61.39    3.90
  -6  -2  12   66.29    3.60
  -6  -2  12   68.19    3.40
  -6   2  12   66.89    3.80
  -6   2  12   67.39    3.60
  -6  -2  14  342.17   16.90
  -6  -2  14  339.07   16.80
  -6  -2  14  339.57   17.10
  -6   2  14  335.97   17.00
  -6   2  14  338.57   16.80
  -6  -2  16  198.38    9.80
  -6  -2  16  198.68    9.90
  -6  -2  16  209.68   10.20
   6   2 -16  170.18   10.00
  -6   2  16  197.78   10.00
  -6   2  16  196.78    9.90
  -6  -2  18  139.79    7.10
  -6  -2  18  147.69    7.40
  -6  -2  18  143.19    7.00
  -6   2  18  133.49    7.20
   6   2 -18  123.49    7.30
  -6  -2  20   51.29    3.00
  -6  -2  20   54.29    3.10
  -6  -2  20   60.69    3.50
  -6   2  20   52.99    3.00
   6   2 -20   52.69    3.30
  -6   2  20   54.69    3.20
  -6  -2  22   45.50    2.60
  -6  -2  22   46.30    2.60
  -6   2  22   48.30    2.70
   6   2 -22   42.10    2.90
  -6   2  22   44.90    2.80
  -6  -2  24   14.30    1.40
  -6  -2  24   16.00    1.30
  -6   2  24   14.80    1.60
   6   2 -24   17.10    1.70
  -6   2  24   15.90    1.40
  -6  -2  26   56.49    3.10
  -6  -2  26   54.19    3.00
  -6   2  26   55.09    3.10
   6   2 -26   56.29    3.40
  -6   2  26   53.69    3.30
  -6  -2  28  136.99    7.10
   6  -2 -28  128.09    7.00
  -6  -2  28  144.69    7.10
  -6   2  28  143.29    7.00
  -6   2  28  140.09    7.30
   6   2 -28  138.79    7.30
  -6  -2  30  169.08    8.50
  -6  -2  30  166.28    8.50
  -6   2  30  164.78    8.40
  -6   2  30  166.68    8.60
   6   2 -30  170.78    8.70
  -6  -2  32  160.18    8.30
  -6  -2  32  163.38    8.30
   6  -2 -32  153.28    8.20
   6   2 -32  172.58    8.50
  -6   2  32  162.88    8.20
  -6   2  32  168.08    8.40
  -6  -2  34   86.99    4.40
   6  -2 -34   75.89    4.40
  -6  -2  34   83.09    4.50
   6   2 -34   85.09    4.70
  -6   2  34   83.49    4.60
   6  -2 -36   32.40    2.60
  -6  -2  36   36.10    2.40
  -6  -2  36   34.10    2.20
   6   2 -36   34.70    2.50
  -6   2  36   34.20    2.40
  -6  -2  38    8.90    1.20
  -6  -2  38    8.50    1.10
   6   2 -38    7.70    1.30
  -6   2  38    7.90    1.20
  -6  -2  40   60.29    3.70
  -6  -2  40   65.09    3.60
   6   2 -40   65.39    3.80
  -6   2  40   62.99    3.70
  -6  -2  42   44.40    2.80
  -6  -2  42   45.70    3.00
  -6   2  42   47.10    3.00
   6   2 -42   45.70    3.10
  -6  -2  44   32.90    2.60
  -6  -2  44   30.30    2.70
  -6   2  44   32.50    2.60
   6   2 -44   34.60    2.60
  -6  -2  46   43.50    2.80
  -6  -2  46   43.20    3.00
  -6   2  46   42.80    3.00
   6   2 -46   40.00    3.00
  -6  -2  48   13.90    1.80
  -6  -2  48   11.70    1.40
  -6   2  48   12.40    1.70
   6   2 -48   12.30    1.70
  -6  -2  50   23.20    2.10
  -6  -2  50   20.80    2.20
   6   2 -50   22.10    2.50
  -6   2  50   20.10    2.10
  -6  -2  52   20.10    2.10
  -6  -2  52   19.80    2.30
  -6   2  52   20.40    2.30
   6   2 -52   22.40    2.50
  -6  -2  54    6.10    2.10
  -6  -2  54    0.50    1.60
   6   2 -54   -2.20    1.60
  -6   2  54   -0.20    1.90
  -6  -2  56   33.10    3.70
  -6   2  56   26.20    2.90
   6   2 -56   30.60    3.20
  -6  -3 -43    3.70    5.50
   6  -3  43    3.00    3.30
  -6   3 -43    1.60    2.10
  -6   3 -43    8.60    2.40
   6  -3  41    2.70    3.10
  -6  -3 -41    1.40    3.50
  -6   3 -41    4.30    2.00
  -6   3 -41    3.20    2.00
  -6  -3 -39    1.70    3.30
   6  -3  39    2.00    2.80
  -6   3 -39    0.20    1.80
  -6   3 -39    8.00    1.90
  -6  -3 -37    2.70    2.90
   6  -3  37    4.90    2.40
  -6   3 -37    6.20    1.70
  -6   3 -37    3.10    1.80
  -6  -3 -35    5.10    2.70
   6  -3  35    4.60    2.30
  -6   3 -35    4.30    1.50
  -6   3 -35    1.90    1.50
  -6  -3 -33    4.10    2.50
   6  -3  33    5.70    2.10
  -6   3 -33    5.90    1.50
  -6   3 -33    3.60    1.50
   6  -3  31    8.60    2.20
  -6  -3 -31    2.00    2.40
  -6  -3 -31    6.20    1.10
  -6   3 -31    8.00    1.50
  -6   3 -31    7.70    1.50
  -6  -3 -29   -0.60    2.20
   6  -3  29    0.30    1.80
  -6  -3 -29    0.50    0.80
  -6   3 -29   -0.50    1.10
  -6   3 -29   -1.50    1.20
   6  -3  27    4.80    2.00
  -6  -3 -27    5.10    1.00
  -6  -3 -27    1.70    2.10
  -6   3 -27    6.90    1.30
  -6   3 -27    6.40    1.10
  -6  -3 -25    1.10    0.90
  -6  -3 -25    2.00    2.00
   6  -3  25    0.00    1.50
  -6   3 -25    3.80    0.90
  -6   3 -25    1.30    1.10
   6  -3  23   -0.30    1.60
  -6  -3 -23    3.50    3.20
  -6  -3 -23   -0.70    0.80
  -6   3 -23    1.60    0.70
  -6   3 -23    1.40    1.90
  -6  -3 -21   10.80    2.20
  -6  -3 -21   11.30    1.20
   6  -3  21   10.50    1.90
  -6   3 -21    9.70    1.30
  -6   3 -21   13.60    1.90
  -6   3 -21    9.10    1.20
  -6  -3 -19    1.20    0.90
   6  -3  19    2.90    1.50
  -6  -3 -19    1.40    1.70
  -6   3 -19    1.30    1.30
  -6   3 -19    2.50    1.00
  -6   3 -19    3.60    0.70
   6  -3  17    1.60    1.30
  -6  -3 -17    2.30    1.70
  -6  -3 -17    2.80    0.90
  -6   3 -17    3.30    0.60
  -6   3 -17    3.00    0.90
  -6   3 -17    3.10    1.40
  -6  -3 -15    9.00    1.90
   6  -3  15    6.90    1.50
  -6  -3 -15    8.00    1.00
  -6   3 -15    6.00    1.00
  -6   3 -15    6.90    1.50
  -6   3 -15    7.00    0.90
  -6  -3 -13    9.10    1.80
  -6  -3 -13   10.30    1.20
   6  -3  13    9.60    1.60
  -6   3 -13    9.00    1.10
  -6   3 -13    9.80    0.90
  -6   3 -13   11.50    1.60
  -6  -3 -11   12.50    1.90
   6  -3  11   11.70    1.70
  -6  -3 -11   12.40    1.40
  -6   3 -11   11.80    1.60
  -6   3 -11   13.90    1.30
  -6   3 -11   15.40    1.10
   6  -3   9    9.70    1.50
  -6  -3  -9   10.40    1.10
  -6  -3  -9    6.20    1.60
  -6   3  -9    9.50    1.50
  -6   3  -9   10.20    0.90
  -6   3  -9   10.10    1.10
  -6  -3  -7    6.70    1.00
  -6  -3  -7    4.10    1.50
  -6   3  -7    7.50    0.80
  -6   3  -7    5.90    1.30
  -6   3  -7    5.90    0.90
  -6  -3  -5    8.90    1.10
  -6  -3  -5    6.90    1.60
  -6   3  -5    9.70    1.00
  -6   3  -5    7.60    1.30
  -6   3  -5    9.20    0.90
  -6  -3  -3    3.80    0.80
  -6  -3  -3    3.50    1.40
  -6   3  -3    2.60    0.70
  -6   3  -3    3.70    0.50
  -6   3  -3    3.30    1.10
  -6  -3  -1    1.90    1.30
  -6  -3  -1    2.60    0.70
  -6   3  -1    2.00    1.10
  -6   3  -1    1.90    0.80
  -6   3  -1    1.80    0.70
  -6  -3   1   25.10    1.30
  -6  -3   1   21.30    2.40
  -6  -3   1   22.80    1.70
   6   3  -1   23.90    1.60
  -6   3   1   22.30    1.60
  -6   3   1   23.20    2.10
  -6   3   1   25.20    1.30
  -6   3   1   23.80    1.60
  -6  -3   3   10.30    1.10
  -6  -3   3    9.50    1.60
  -6  -3   3   11.10    0.80
  -6   3   3   11.80    1.40
   6   3  -3   10.30    1.20
  -6   3   3   10.50    1.10
  -6  -3   5   -0.10    1.10
  -6  -3   5    1.10    0.40
  -6  -3   5    1.30    0.70
   6   3  -5    0.20    0.80
  -6   3   5    0.40    1.00
  -6   3   5   -0.40    0.60
  -6  -3   7    0.60    1.20
  -6  -3   7    1.60    0.70
  -6  -3   7    1.10    0.40
  -6   3   7    0.60    0.60
  -6   3   7    0.80    0.90
  -6  -3   9    8.60    1.00
  -6  -3   9    6.20    1.40
  -6  -3   9    7.20    0.80
  -6   3   9    8.40    1.30
  -6   3   9    7.50    0.90
  -6  -3  11    9.20    1.00
  -6  -3  11   10.90    1.60
  -6  -3  11    9.30    0.90
  -6   3  11    9.60    1.30
  -6   3  11    9.20    1.00
  -6  -3  13    7.70    1.60
  -6  -3  13    7.40    0.90
  -6  -3  13    7.20    0.90
  -6   3  13    6.60    1.20
  -6   3  13    7.30    0.90
  -6  -3  15    5.90    1.40
  -6  -3  15    3.10    0.60
  -6  -3  15    3.50    0.80
   6   3 -15    5.50    1.30
  -6   3  15    4.50    1.20
  -6   3  15    5.50    0.90
  -6  -3  17   23.60    2.40
  -6  -3  17   23.70    1.70
  -6  -3  17   22.60    1.50
  -6   3  17   25.20    2.10
  -6   3  17   24.00    1.70
   6   3 -17   18.70    2.30
  -6  -3  19   11.30    1.30
  -6  -3  19   10.30    1.70
  -6  -3  19   11.60    1.10
   6   3 -19   10.10    1.60
  -6   3  19   11.60    1.50
  -6  -3  21   10.00    1.10
  -6  -3  21    6.30    0.90
  -6  -3  21    8.20    1.60
  -6   3  21    8.10    1.20
   6   3 -21    7.80    1.50
  -6   3  21    7.90    1.10
  -6  -3  23    1.00    0.60
  -6  -3  23    1.40    0.70
  -6   3  23    2.10    0.90
   6   3 -23    1.10    1.30
  -6   3  23    0.90    1.00
  -6  -3  25    5.80    0.90
  -6  -3  25    5.40    0.90
   6   3 -25    9.10    1.60
  -6   3  25    7.00    1.00
  -6   3  25    6.40    1.20
  -6  -3  27   19.10    1.70
  -6  -3  27   22.10    1.70
  -6   3  27   20.60    2.10
   6   3 -27   21.90    2.40
  -6   3  27   17.70    2.00
  -6  -3  29   29.20    2.10
  -6  -3  29   31.30    2.10
   6   3 -29   33.50    2.80
  -6   3  29   28.20    2.40
  -6  -3  31    2.20    0.90
  -6  -3  31    1.60    0.90
  -6   3  31    1.20    1.10
   6   3 -31    0.60    1.30
  -6  -3  33   16.80    1.70
  -6  -3  33   15.80    1.60
   6   3 -33   18.30    2.30
  -6   3  33   14.60    1.70
  -6  -3  35    4.30    1.30
  -6  -3  35    4.80    1.00
   6   3 -35    5.40    1.70
  -6   3  35    4.10    1.20
  -6  -3  37    3.30    1.10
  -6  -3  37    3.70    1.10
  -6   3  37    4.00    1.20
   6   3 -37    2.50    1.40
  -6  -3  39    1.30    1.20
  -6  -3  39    0.60    1.00
  -6   3  39    0.60    1.20
   6   3 -39    0.30    1.30
  -6  -3  41    4.30    1.30
  -6  -3  41    4.60    1.10
  -6   3  41    2.40    1.30
   6   3 -41    4.00    1.60
  -6  -3  43    0.70    1.40
  -6  -3  43    2.10    1.20
  -6   3  43    0.10    1.30
   6   3 -43   -0.60    1.50
  -6  -3  45   15.10    2.00
  -6  -3  45   14.70    1.60
  -6   3  45   18.40    2.30
   6   3 -45   19.20    2.20
  -6  -3  47   10.20    1.90
  -6  -3  47    6.10    1.30
  -6   3  47    4.80    1.50
   6   3 -47    6.20    1.80
  -6  -3  49    3.30    1.40
  -6  -3  49    2.90    2.00
   6   3 -49    0.20    1.90
  -6   3  49    0.40    1.50
  -6  -3  51   -2.40    1.50
  -6  -3  51    0.90    2.20
   6   3 -51   -1.50    2.10
  -6   3  51    0.00    1.70
  -6  -3  53    2.00    1.60
  -6  -3  53    8.50    2.50
  -6   3  53   -0.80    1.90
   6   3 -53    0.20    2.20
  -6  -4 -38    7.60    4.70
   6  -4  38   13.30    3.80
  -6   4 -38    8.60    2.00
  -6   4 -38    8.00    2.60
  -6  -4 -36   -8.50    3.40
   6  -4  36    3.60    3.40
  -6   4 -36   -1.90    2.00
  -6   4 -36    4.10    1.70
  -6  -4 -34   13.50    3.60
   6  -4  34   19.70    3.40
  -6   4 -34   20.90    2.50
  -6   4 -34   14.60    2.30
  -6  -4 -32   15.10    3.50
   6  -4  32   20.30    3.30
  -6   4 -32   20.80    2.30
  -6   4 -32   23.30    2.40
   6  -4  30    4.60    2.60
  -6  -4 -30    7.40    3.00
  -6   4 -30    4.40    1.70
  -6   4 -30    6.50    1.40
   6  -4  28   22.10    3.10
  -6  -4 -28   22.20    3.40
  -6   4 -28   27.40    2.20
  -6   4 -28   25.90    2.70
   6  -4  26   17.00    2.60
  -6  -4 -26   14.10    3.00
  -6   4 -26   19.10    1.70
  -6   4 -26   13.70    1.80
  -6   4 -26   11.30    2.30
   6  -4  24    4.30    2.10
  -6  -4 -24    3.30    0.90
  -6  -4 -24    2.00    2.50
  -6   4 -24    4.50    0.90
  -6   4 -24    3.30    1.40
  -6   4 -24    5.00    1.90
   6  -4  22    8.10    2.20
  -6  -4 -22    7.20    1.00
  -6  -4 -22    6.80    2.50
  -6   4 -22    6.90    1.90
  -6   4 -22    8.70    1.20
  -6   4 -22    9.20    1.50
   6  -4  20   13.70    2.40
  -6  -4 -20   14.20    2.80
  -6  -4 -20   12.90    1.50
  -6   4 -20   14.60    1.30
  -6   4 -20   14.40    2.20
  -6   4 -20   13.80    1.60
   6  -4  18   11.40    2.20
  -6  -4 -18    8.80    2.50
  -6  -4 -18   11.20    1.20
  -6   4 -18   13.80    1.50
  -6   4 -18   11.80    2.00
  -6   4 -18   12.90    1.20
  -6  -4 -16   29.90    2.10
   6  -4  16   26.50    3.20
  -6  -4 -16   28.00    3.80
  -6   4 -16   28.60    2.30
  -6   4 -16   28.10    3.10
  -6   4 -16   32.30    1.80
  -6  -4 -14    0.20    0.80
   6  -4  14   -0.10    1.60
  -6  -4 -14    0.30    1.90
  -6   4 -14    1.60    1.50
  -6   4 -14    1.40    0.60
   6  -4  12   23.40    2.50
  -6  -4 -12   26.20    2.00
  -6   4 -12   21.70    2.10
  -6   4 -12   26.70    2.70
  -6   4 -12   29.00    1.60
  -6  -4 -10   21.50    1.70
  -6  -4 -10   16.40    2.50
   6  -4  10   18.00    2.20
  -6   4 -10   20.00    1.80
  -6   4 -10   18.90    2.10
  -6  -4  -8    2.70    0.90
  -6  -4  -8    2.60    1.80
  -6   4  -8    3.20    1.00
  -6   4  -8    1.80    1.40
  -6   4  -8    4.30    0.60
  -6  -4  -6   76.59    5.50
  -6  -4  -6   87.59    4.60
  -6   4  -6   80.79    4.60
  -6   4  -6   91.19    4.30
  -6   4  -6   78.39    5.10
  -6  -4  -4   87.69    5.70
  -6  -4  -4   87.79    4.80
  -6   4  -4   91.59    5.30
  -6   4  -4   88.39    4.80
  -6  -4  -2   56.39    4.50
  -6  -4  -2   59.19    3.40
  -6   4  -2   58.49    3.40
  -6   4  -2   65.59    3.10
  -6   4  -2   55.19    3.90
  -6  -4   0   43.50    2.80
  -6  -4   0   45.70    3.90
  -6   4   0   43.90    2.70
  -6   4   0   42.60    3.40
  -6   4   0   49.20    2.40
  -6  -4   2   71.49    4.90
  -6  -4   2   70.59    4.00
  -6   4   2   71.49    4.50
  -6   4   2   69.19    4.00
  -6   4   2   77.69    3.70
  -6  -4   4    5.90    0.70
  -6  -4   4    5.50    1.80
  -6  -4   4    7.50    1.10
  -6   4   4    4.60    1.50
  -6   4   4    4.20    0.80
  -6  -4   6   14.60    1.30
  -6  -4   6   16.50    2.20
  -6  -4   6   14.70    1.50
  -6   4   6   16.30    1.40
  -6   4   6   16.00    1.90
  -6  -4   8   23.00    1.90
  -6  -4   8   21.70    2.90
  -6   4   8   25.20    2.50
  -6   4   8   25.80    1.70
  -6  -4  10   74.09    4.00
  -6  -4  10   70.59    3.80
  -6  -4  10   74.59    4.90
  -6   4  10   72.19    4.50
  -6   4  10   73.09    4.00
  -6  -4  12  145.59    7.50
  -6  -4  12  143.09    7.40
  -6  -4  12  149.49    8.40
  -6   4  12  146.19    7.50
  -6   4  12  147.29    7.90
  -6  -4  14   61.69    3.30
  -6  -4  14   64.59    4.50
  -6  -4  14   63.29    3.50
   6   4 -14   52.49    4.10
  -6   4  14   61.39    4.00
  -6   4  14   65.39    3.40
  -6  -4  16   28.10    1.70
  -6  -4  16   24.00    3.00
  -6  -4  16   26.90    1.90
   6   4 -16   22.70    2.90
  -6   4  16   27.90    1.90
  -6   4  16   25.20    2.70
  -6  -4  18  112.69    5.80
  -6  -4  18  116.29    6.70
  -6  -4  18  109.69    5.70
   6   4 -18   98.29    6.50
  -6   4  18  113.79    5.80
  -6   4  18  111.49    6.20
  -6  -4  20   26.60    3.20
  -6  -4  20   23.30    1.80
  -6  -4  20   25.00    1.70
  -6   4  20   21.80    1.90
   6   4 -20   21.00    2.70
  -6   4  20   23.80    2.40
  -6  -4  22    6.10    0.90
  -6  -4  22    4.00    1.80
   6   4 -22    1.90    1.60
  -6   4  22    2.60    1.40
  -6  -4  24   62.99    3.60
  -6  -4  24   62.49    3.60
  -6   4  24   63.89    4.10
  -6  -4  26    8.20    1.10
  -6  -4  26    6.40    1.10
   6   4 -26    9.30    1.90
  -6   4  26    6.10    1.50
  -6  -4  28   26.40    2.10
  -6  -4  28   26.90    2.20
   6   4 -28   25.80    2.90
  -6   4  28   21.70    2.50
  -6  -4  30    2.60    1.00
  -6  -4  30    1.40    1.10
   6   4 -30    2.30    1.70
  -6   4  30    1.60    1.40
  -6  -4  32   -0.20    0.90
  -6  -4  32    0.80    1.10
   6   4 -32   -1.60    1.60
  -6   4  32    0.70    1.40
  -6  -4  34    3.10    1.40
  -6  -4  34    4.80    1.20
   6   4 -34    2.20    1.80
  -6   4  34    2.50    1.50
  -6  -4  36   20.90    2.20
  -6  -4  36   26.50    2.60
  -6   4  36   22.70    2.60
   6   4 -36   21.50    3.00
  -6  -4  38    5.40    1.20
  -6  -4  38    7.00    1.60
   6   4 -38    5.30    1.90
  -6   4  38    6.80    1.60
  -6  -4  40   37.60    3.10
  -6  -4  40   33.50    2.70
   6   4 -40   38.00    3.70
  -6   4  40   31.40    3.00
  -6  -4  42    3.80    1.80
  -6  -4  42    0.40    1.40
  -6   4  42    0.30    1.50
   6   4 -42    1.70    2.10
  -6  -4  44    6.00    1.60
  -6  -4  44    5.50    1.90
   6   4 -44    6.40    2.30
  -6   4  44    5.70    1.70
  -6  -4  46    3.90    1.70
  -6  -4  46    3.60    2.20
   6   4 -46    1.10    2.20
  -6   4  46    6.50    1.80
  -6  -4  48   -0.10    1.80
  -6  -4  48    5.10    2.40
   6   4 -48    5.20    2.60
  -6   4  48    1.60    1.80
   6  -5  31   -0.40    3.50
  -6   5 -31    1.70    1.40
  -6   5 -31   -1.70    2.90
  -6  -5 -29    3.50    4.20
   6  -5  29   14.60    3.80
  -6   5 -29    4.90    2.20
  -6   5 -29    3.60    3.10
  -6   5 -29    5.30    1.30
  -6  -5 -27    4.30    3.70
   6  -5  27    0.70    3.20
  -6   5 -27    4.00    2.90
  -6   5 -27    0.60    1.10
  -6   5 -27    2.90    2.00
   6  -5  25   -0.40    2.90
  -6  -5 -25   -4.10    3.30
  -6   5 -25   -1.00    1.10
  -6   5 -25    3.10    1.90
  -6   5 -25    1.20    2.50
  -6  -5 -23    0.80    3.30
   6  -5  23    6.60    3.00
  -6   5 -23    4.60    1.10
  -6   5 -23    4.20    2.60
  -6   5 -23    5.70    1.80
   6  -5  21   -0.80    2.50
  -6  -5 -21   -0.50    2.90
  -6   5 -21   -2.30    1.50
  -6   5 -21   -1.90    1.00
  -6   5 -21   -3.20    2.30
  -6  -5 -19    0.40    3.00
   6  -5  19    2.30    2.60
  -6   5 -19    2.60    2.20
  -6   5 -19    1.90    1.20
  -6   5 -19    1.60    1.40
  -6  -5 -17    5.10    1.00
   6  -5  17    1.10    2.20
  -6  -5 -17    4.70    2.80
  -6   5 -17    2.50    2.10
  -6   5 -17    4.10    1.40
  -6  -5 -15    9.00    3.00
   6  -5  15    3.10    2.30
  -6  -5 -15   10.40    1.10
  -6   5 -15    8.40    1.50
  -6   5 -15   10.20    2.40
  -6  -5 -13    3.20    0.90
   6  -5  13    2.70    2.10
  -6  -5 -13    0.70    2.50
  -6   5 -13    2.10    2.10
  -6   5 -13    0.40    1.20
  -6  -5 -11   13.90    1.30
  -6  -5 -11   16.40    3.00
  -6   5 -11   13.00    1.60
  -6   5 -11   10.40    2.30
  -6  -5  -9    8.40    2.80
  -6  -5  -9   12.00    1.30
  -6   5  -9   11.90    2.30
  -6   5  -9   13.80    1.60
  -6  -5  -7    5.60    2.60
  -6  -5  -7    0.60    1.00
  -6   5  -7   -1.30    1.80
  -6   5  -7    4.00    1.20
  -6  -5  -5    2.80    2.40
  -6  -5  -5    2.40    1.00
  -6   5  -5    1.20    2.00
  -6   5  -5    3.50    1.80
  -6  -5  -3   14.80    2.90
  -6  -5  -3   18.10    1.80
  -6   5  -3   15.00    2.20
  -6   5  -3   17.50    1.90
  -6  -5  -1    9.70    2.70
  -6  -5  -1    9.90    1.20
  -6   5  -1   11.00    1.30
  -6   5  -1   11.80    2.10
  -6  -5   1   13.80    2.80
  -6  -5   1   13.60    1.60
  -6   5   1   15.40    1.70
  -6   5   1   14.30    2.20
  -6  -5   3    0.40    2.10
  -6   5   3    4.90    1.00
  -6   5   3    1.50    1.70
  -6  -5   5   26.30    2.00
  -6  -5   5   25.60    3.60
  -6   5   5   26.80    3.20
  -6   5   5   25.50    2.00
  -6  -5   7    1.70    2.10
  -6  -5   7    1.90    1.00
  -6   5   7    2.00    1.60
  -6   5   7    3.10    1.00
  -6  -5   9    5.30    2.30
  -6  -5   9    5.60    1.10
  -6   5   9    5.70    1.00
  -6   5   9    4.90    1.80
  -6  -5  11    5.60    2.30
  -6  -5  11    3.50    1.00
   6   5 -11    2.70    1.80
  -6   5  11    8.50    1.90
  -6  -5  13    9.50    1.30
  -6  -5  13    9.30    2.60
  -6   5  13   10.60    2.00
  -6   5  13   12.80    1.30
   6   5 -13    9.30    2.20
  -6  -5  15    2.40    0.90
  -6  -5  15   -0.60    2.20
   6   5 -15    3.40    1.90
  -6   5  15   -0.50    1.70
  -6  -5  17   29.40    3.40
  -6  -5  17   25.30    1.90
  -6  -5  17   26.70    2.10
   6   5 -17   25.40    3.40
  -6   5  17   26.00    3.10
  -6  -5  19    5.10    1.10
  -6  -5  19    6.80    2.40
  -6  -5  19    4.80    0.90
   6   5 -19    2.90    2.00
  -6   5  19    2.20    1.80
  -6  -5  21    1.80    2.40
  -6  -5  21    2.20    1.00
   6   5 -21    1.40    2.00
  -6   5  21    2.30    1.80
  -6  -5  23   15.90    1.80
  -6  -5  23   18.60    1.90
  -6   5  23   14.60    2.20
   6   5 -23   15.60    2.50
  -6  -5  25    8.60    1.30
  -6  -5  25    8.00    1.30
   6   5 -25    7.50    2.20
  -6   5  25    8.80    2.00
  -6  -5  27    1.50    1.10
  -6  -5  27   -0.40    1.00
  -6   5  27   -0.10    1.60
   6   5 -27   -0.70    1.90
  -6  -5  29    0.00    1.20
  -6  -5  29   -0.30    1.30
   6   5 -29    0.10    2.00
  -6   5  29    1.40    1.70
  -6  -5  31   19.00    1.80
  -6  -5  31   16.80    2.00
  -6   5  31   12.40    2.10
   6   5 -31   13.40    2.70
  -6  -5  33    2.40    1.30
  -6  -5  33    4.70    1.70
   6   5 -33    0.90    2.40
  -6   5  33    5.50    1.80
  -6  -5  35    3.10    1.70
  -6  -5  35    1.30    1.40
  -6   5  35    0.20    1.70
   6   5 -35    2.50    2.40
  -6  -5  37    5.80    1.90
  -6  -5  37    4.60    1.60
  -6   5  37    1.10    1.80
   6   5 -37    0.20    2.60
  -6  -5  39    7.00    2.20
  -6  -5  39   -0.20    1.60
  -6   5  39   -4.00    1.70
   6   5 -39   -3.00    2.60
  -6  -5  41    1.60    2.30
  -6   5  41    0.20    1.90
   6  -6  18    7.80    3.80
  -6  -6 -18    8.20    5.40
  -6   6 -18    7.20    3.40
  -6   6 -18   10.40    2.30
  -6  -6 -16   16.70    4.50
  -6   6 -16   10.40    3.40
  -6   6 -16   17.70    2.30
  -6  -6 -14    3.20    4.10
  -6   6 -14    2.10    3.00
  -6   6 -14    9.70    1.90
  -6  -6 -12   41.90    5.20
  -6   6 -12   43.10    3.40
  -6   6 -12   37.90    4.10
  -6  -6 -10    9.40    3.90
  -6   6 -10    7.90    2.80
  -6   6 -10   13.40    1.90
  -6  -6  -8   48.40    6.20
  -6  -6  -8   44.60    2.80
  -6   6  -8   53.29    5.10
  -6   6  -8   45.20    3.40
  -6  -6  -6   11.40    3.70
  -6  -6  -6    9.30    1.10
  -6   6  -6   11.00    1.60
  -6   6  -6   10.80    2.80
  -6  -6  -4    4.00    1.10
  -6  -6  -4    7.40    3.40
  -6   6  -4    6.50    2.40
  -6   6  -4    7.10    1.50
  -6  -6  -2   21.50    4.00
  -6  -6  -2   16.30    1.90
  -6   6  -2   23.80    2.70
  -6   6  -2   16.80    2.90
  -6  -6   0    4.00    3.10
  -6  -6   0    3.10    1.10
  -6   6   0    3.80    1.40
  -6   6   0    7.50    2.50
  -6  -6   2    9.70    3.30
  -6  -6   2   10.60    1.40
  -6   6   2   12.60    2.60
  -6   6   2   12.50    1.60
  -6  -6   4    7.00    1.30
  -6  -6   4    8.70    3.30
  -6   6   4   12.00    1.40
  -6   6   4    4.50    2.30
  -6  -6   6    7.70    3.20
  -6  -6   6    3.30    1.20
  -6   6   6    4.90    2.30
  -6  -6   8    3.40    1.20
  -6  -6   8    3.60    3.00
  -6   6   8    3.50    2.20
   6   6  -8    2.30    2.30
  -6  -6  10   11.10    1.40
  -6  -6  10    9.90    3.30
  -6   6  10    9.10    2.40
   6   6 -10    5.10    2.60
  -6  -6  12    2.20    3.00
  -6  -6  12    3.30    1.20
  -6   6  12    4.10    2.10
   6   6 -12    6.10    2.60
  -6  -6  14   21.10    2.20
  -6  -6  14   24.60    3.90
  -6   6  14   22.40    2.80
   6   6 -14   21.70    3.30
  -6  -6  16   41.10    5.50
  -6  -6  16   39.60    2.80
  -6   6  16   31.90    3.40
   6   6 -16   32.10    4.60
  -6  -6  18    8.60    1.50
  -6  -6  18    8.30    3.40
   6   6 -18    7.20    2.80
  -6   6  18    6.10    2.40
  -6  -6  20   45.30    5.60
  -6  -6  20   35.50    2.90
  -6   6  20   31.20    4.00
   6   6 -20   34.10    4.40
  -6  -6  22   17.70    1.90
   6   6 -22   16.00    3.30
  -6   6  22   19.90    2.70
  -6  -6  24    2.30    1.50
  -6   6  24    4.10    2.20
   6   6 -24    2.00    2.90
  -6  -6  26    4.20    1.60
   6   6 -26   -1.30    3.00
  -6   6  26    1.90    2.20
  -6   6  28   49.70    4.30
  -7   0 -45    4.10    1.90
  -7   0 -45   -0.20    3.20
  -7   0 -43   13.10    3.00
  -7   0 -43    7.80    1.90
  -7   0 -41    9.40    2.60
  -7   0 -41    6.00    1.80
  -7   0 -39    9.70    2.30
  -7   0 -39    7.70    1.80
  -7   0 -37    1.40    1.60
  -7   0 -37    1.30    2.00
  -7   0 -35    1.10    1.80
  -7   0 -35    0.80    1.50
  -7   0 -35    1.40    1.10
   7   0  35    0.50    1.30
  -7   0 -33    0.10    1.70
  -7   0 -33    2.70    1.10
   7   0  33   -0.80    1.20
  -7   0 -31    1.50    1.70
   7   0  31    0.10    1.20
  -7   0 -31    2.10    1.30
  -7   0 -29    2.50    1.70
  -7   0 -29    4.00    1.10
   7   0  29    5.20    1.20
  -7   0 -29    4.10    1.30
  -7   0 -27    1.10    1.20
  -7   0 -27    1.50    1.00
   7   0  27    1.10    1.00
  -7   0 -27   -0.80    1.30
   7   0  25   -0.40    0.90
  -7   0 -25   -0.30    0.90
  -7   0 -25   -0.50    1.10
  -7   0 -25   -0.90    1.20
  -7   0 -23    2.40    1.20
  -7   0 -23    1.00    1.00
  -7   0 -23    3.20    1.10
   7   0  23    2.90    0.90
  -7   0 -21    3.60    1.20
  -7   0 -21    6.70    1.10
  -7   0 -21    3.50    1.10
  -7   0 -19    1.30    0.90
  -7   0 -19    0.30    1.00
  -7   0 -19    1.60    1.30
  -7   0 -17    0.10    0.90
  -7   0 -17    1.60    0.90
  -7   0 -17    0.10    0.90
  -7   0 -15    2.00    0.90
  -7   0 -15    1.50    0.90
  -7   0 -15    1.20    1.00
  -7   0 -13   35.90    2.40
  -7   0 -13   38.10    2.50
  -7   0 -13   37.30    2.60
  -7   0 -11   29.40    2.20
  -7   0 -11   28.90    2.20
  -7   0 -11   30.70    2.00
  -7   0  -9    2.80    1.00
  -7   0  -9    3.70    1.10
  -7   0  -9    4.40    0.80
  -7   0  -7   33.10    2.30
  -7   0  -7   32.70    2.40
  -7   0  -7   37.40    2.20
  -7   0  -5   -0.40    0.60
  -7   0  -5   -0.10    0.90
  -7   0  -5    0.10    0.80
  -7   0  -3    0.70    1.00
  -7   0  -3    2.10    0.70
  -7   0  -3    2.20    0.90
  -7   0  -1   -0.20    0.90
  -7   0  -1    0.80    0.70
  -7   0  -1    0.60    0.60
  -7   0   1   68.99    3.70
  -7   0   1   65.59    3.80
  -7   0   1   67.99    3.70
  -7   0   3   23.80    1.80
  -7   0   3   24.00    1.90
  -7   0   3   25.40    1.80
  -7   0   5  111.49    5.70
   7   0  -5  107.89    5.60
  -7   0   5  109.39    5.70
  -7   0   5  109.89    5.70
  -7   0   7   65.89    3.70
  -7   0   7   69.59    3.70
   7   0  -7   62.59    3.70
  -7   0   7   67.89    3.60
  -7   0   9   -0.70    0.60
  -7   0   9    0.40    0.60
   7   0  -9    0.20    0.60
  -7   0   9    0.10    0.60
  -7   0  11    1.00    0.70
  -7   0  11    1.70    0.70
  -7   0  11    1.00    0.60
   7   0 -11    1.20    0.50
  -7   0  13   -0.40    0.60
  -7   0  13    0.60    0.60
   7   0 -13    1.30    0.60
   7   0 -13    0.20    0.60
  -7   0  13    1.40    0.70
  -7   0  15    5.70    0.80
   7   0 -15    3.70    0.70
  -7   0  15    4.80    0.80
  -7   0  15    5.00    0.80
   7   0 -15    4.60    0.70
  -7   0  17   -0.20    0.60
  -7   0  17    0.70    0.60
   7   0 -17    0.00    0.50
   7   0 -19    0.30    0.80
  -7   0  19   -0.10    0.60
  -7   0  19   -0.40    0.70
   7   0 -19    0.30    0.50
   7   0 -21   58.09    3.20
   7   0 -21   53.09    3.40
  -7   0  21   63.59    3.30
  -7   0  21   65.79    3.40
   7   0 -23    0.80    0.50
  -7   0  23    1.70    0.70
  -7   0  23    0.80    0.60
  -7   0  25    5.20    0.90
  -7   0  25    6.20    0.90
   7   0 -25    6.90    0.80
  -7   0  27   17.70    1.40
  -7   0  27   16.30    1.50
   7   0 -27   18.00    1.20
  -7   0  29   15.00    1.40
  -7   0  29   15.60    1.40
  -7   0  31    3.70    0.80
  -7   0  31    3.20    0.80
   7   0 -31    3.10    0.60
  -7   0  33   29.90    2.10
   7   0 -33   32.60    1.90
  -7   0  33   31.80    2.00
  -7   0  35   18.90    1.60
   7   0 -35   17.00    1.30
  -7   0  35   19.00    1.50
   7   0 -37    9.50    0.90
  -7   0  37   10.40    1.30
  -7   0  37   11.10    1.20
  -7   0  39    1.60    1.00
  -7   0  39    1.70    0.70
   7   0 -39    1.40    0.60
  -7   0  41   -0.40    0.70
  -7   0  41   -0.60    1.00
   7   0 -41    0.00    0.60
   7   0 -43    3.00    0.70
  -7   0  43    2.20    1.20
  -7   0  43    2.90    0.80
  -7   0  45    5.30    1.40
  -7   0  45    4.80    0.80
   7   0 -45    4.60    0.90
   7   0 -47   34.00    2.20
  -7   0  47   35.50    2.90
  -7   0  49   10.30    1.80
   7   0 -49   10.40    1.30
  -7   0  51   -0.80    1.50
  -7   0  53    8.70    2.00
  -7   0  55    2.00    1.90
  -7   0  57    2.10    2.20
  -7   1 -46    1.10    2.20
  -7   1 -46    4.40    3.20
  -7  -1 -44   32.40    4.30
  -7   1 -44   37.90    4.70
  -7   1 -44   30.30    3.10
  -7  -1 -42   11.60    1.60
  -7  -1 -42    5.50    3.10
   7  -1  42   11.50    2.20
  -7   1 -42   11.10    2.60
  -7   1 -42    3.60    1.90
  -7  -1 -40   12.90    3.10
  -7  -1 -40   14.90    1.80
   7  -1  40   14.60    2.20
  -7   1 -40   15.30    2.60
  -7   1 -40   12.40    2.10
  -7  -1 -38    0.50    1.40
  -7  -1 -38    3.30    2.30
   7  -1  38   -0.10    1.70
  -7   1 -38    3.20    2.00
  -7   1 -38   -0.10    1.50
  -7  -1 -36   36.20    3.80
   7  -1  36   36.70    3.20
  -7   1 -36   36.60    3.50
  -7   1 -36   33.50    3.20
  -7  -1 -34    2.50    1.50
  -7  -1 -34    4.20    2.10
   7  -1  34    4.60    1.50
  -7   1 -34    5.20    1.50
  -7   1 -34    1.70    1.70
  -7  -1 -32   55.39    4.50
  -7  -1 -32   55.29    3.70
   7  -1  32   63.09    3.80
  -7   1 -32   59.29    4.00
  -7   1 -32   60.19    3.80
  -7   1 -32   53.09    3.80
   7  -1  30    5.10    1.40
  -7  -1 -30    6.30    1.30
  -7  -1 -30    4.80    2.00
  -7   1 -30    5.40    1.40
  -7   1 -30    4.80    1.60
  -7   1 -30    5.90    1.50
  -7  -1 -28   56.59    3.50
  -7  -1 -28   52.79    4.50
   7  -1  28   55.69    3.60
  -7   1 -28   52.59    3.60
  -7   1 -28   49.70    3.70
  -7   1 -28   53.29    3.60
  -7  -1 -26   41.80    2.90
   7  -1  26   40.30    3.00
  -7  -1 -26   42.00    3.40
  -7   1 -26   46.30    3.00
  -7   1 -26   40.90    3.00
  -7   1 -26   37.20    2.90
  -7  -1 -24   66.99    3.90
  -7  -1 -24   64.39    4.30
   7  -1  24   67.29    3.90
  -7   1 -24   60.19    3.80
  -7   1 -24   60.79    3.80
  -7   1 -24   64.99    3.90
  -7  -1 -22   16.10    2.00
   7  -1  22   20.40    2.10
  -7  -1 -22   17.30    1.90
  -7  -1 -22   18.10    1.70
  -7   1 -22   16.90    1.80
  -7   1 -22   16.50    1.80
  -7   1 -22   16.60    2.00
  -7  -1 -20   89.79    4.90
  -7  -1 -20   83.99    5.30
  -7  -1 -20   91.39    4.80
   7  -1  20   89.59    5.00
  -7   1 -20   88.79    4.90
  -7   1 -20   88.09    5.00
  -7   1 -20   88.99    4.90
  -7  -1 -18   62.79    4.00
   7  -1  18   59.79    3.70
  -7  -1 -18   61.59    3.60
  -7  -1 -18   63.39    3.50
  -7   1 -18   58.49    3.70
  -7   1 -18   60.69    3.60
  -7   1 -18   62.79    3.60
   7  -1  16   90.09    5.00
  -7  -1 -16   94.49    4.80
  -7  -1 -16   89.69    5.00
  -7  -1 -16   87.19    5.20
  -7   1 -16   99.39    5.10
  -7   1 -16   86.09    4.90
  -7   1 -16   87.59    4.90
  -7  -1 -14   48.80    2.80
  -7  -1 -14   44.00    3.20
  -7  -1 -14   51.39    3.00
  -7   1 -14   47.60    2.90
  -7   1 -14   48.10    2.90
  -7   1 -14   47.60    3.10
  -7  -1 -12  127.29    6.20
  -7  -1 -12  113.59    6.60
  -7  -1 -12  124.99    6.40
  -7   1 -12  116.99    6.30
  -7   1 -12  122.79    6.50
  -7   1 -12  119.29    6.30
  -7  -1 -10  107.59    6.30
  -7  -1 -10  122.49    6.00
  -7  -1 -10  117.49    6.10
  -7   1 -10  111.49    6.00
  -7   1 -10  114.19    6.10
  -7   1 -10  119.79    6.20
  -7  -1  -8   83.39    4.20
  -7  -1  -8   75.39    4.60
  -7  -1  -8   82.59    4.30
  -7   1  -8   74.99    4.30
  -7   1  -8   77.89    4.50
  -7  -1  -6   61.79    3.40
  -7  -1  -6   61.19    3.30
  -7  -1  -6   58.59    3.70
  -7   1  -6   56.99    3.40
  -7   1  -6   59.49    3.40
  -7   1  -6   63.49    3.60
  -7  -1  -4   80.09    4.80
  -7  -1  -4   86.99    4.60
  -7  -1  -4   86.79    4.40
  -7   1  -4   83.89    4.50
  -7   1  -4   82.29    4.60
  -7   1  -4   83.09    4.50
  -7  -1  -2  230.08   12.40
   7  -1   2  270.07   12.00
  -7  -1  -2  237.08   12.20
  -7  -1  -2  242.68   12.10
  -7   1  -2  236.38   12.20
  -7   1  -2  232.68   12.10
  -7   1  -2  243.68   12.30
  -7  -1   0  116.19    6.10
  -7  -1   0  114.29    6.30
  -7  -1   0  122.99    6.00
  -7   1   0  114.69    6.10
  -7   1   0  114.99    6.00
  -7   1   0  114.39    6.20
  -7  -1   2  165.48    8.30
  -7  -1   2  159.78    8.40
  -7  -1   2  160.58    8.60
  -7   1   2  168.28    8.40
  -7   1   2  162.18    8.30
  -7   1   2  167.58    8.50
  -7  -1   4  107.99    5.60
  -7  -1   4  105.59    5.80
  -7   1   4  107.99    5.60
  -7   1   4  102.39    5.40
  -7   1   4  106.79    5.70
  -7  -1   6  283.37   14.20
  -7  -1   6  289.07   14.10
  -7  -1   6  277.47   14.30
  -7   1   6  285.07   14.30
  -7   1   6  290.37   14.20
  -7   1   6  274.57   14.10
  -7  -1   8   37.10    2.10
  -7  -1   8   37.10    2.30
  -7  -1   8   35.00    2.50
  -7   1   8   34.30    2.30
  -7   1   8   35.10    2.20
  -7  -1  10  190.98    9.40
  -7  -1  10  183.68    9.70
  -7  -1  10  188.38    9.60
  -7   1  10  185.38    9.60
  -7   1  10  191.98    9.50
  -7  -1  12  108.19    5.60
  -7  -1  12  108.59    5.50
  -7  -1  12  104.39    5.80
  -7   1  12  105.99    5.60
  -7   1  12  108.19    5.70
  -7  -1  14  216.28   10.50
  -7  -1  14  210.98   10.60
  -7  -1  14  218.38   10.70
  -7   1  14  216.98   10.60
  -7   1  14  213.58   10.70
   7   1 -14  181.68   10.60
  -7  -1  16  142.89    7.20
  -7  -1  16  145.49    7.30
  -7  -1  16  153.58    7.40
  -7   1  16  143.69    7.20
   7   1 -16  123.89    7.30
  -7   1  16  137.39    7.30
  -7  -1  18   31.30    2.00
  -7  -1  18   32.10    1.90
  -7  -1  18   31.30    2.30
  -7   1  18   30.60    2.10
  -7   1  18   30.80    2.10
   7   1 -18   26.10    2.10
  -7  -1  20   78.89    4.10
  -7  -1  20   77.69    4.20
  -7   1  20   77.69    4.20
   7   1 -20   72.59    4.40
  -7   1  20   81.09    4.30
  -7  -1  22  121.89    6.20
  -7  -1  22  125.59    6.10
  -7   1  22  121.69    6.10
   7   1 -22  110.49    6.20
  -7   1  22  111.69    6.20
   7  -1 -24  104.29    5.20
  -7  -1  24  105.79    5.50
  -7  -1  24  106.49    5.40
  -7   1  24  107.19    5.50
  -7   1  24  103.29    5.60
   7   1 -24   99.69    5.50
  -7  -1  26   68.59    3.70
   7  -1 -26   67.89    3.40
  -7  -1  26   66.39    3.70
   7   1 -26   64.89    3.70
  -7   1  26   66.29    3.80
  -7   1  26   70.39    3.70
  -7  -1  28  134.89    6.90
  -7  -1  28  132.89    6.90
  -7   1  28  129.79    7.00
   7   1 -28  132.69    6.90
  -7   1  28  136.29    6.80
  -7  -1  30   73.39    3.90
  -7  -1  30   72.39    3.90
   7  -1 -30   69.79    3.70
   7   1 -30   69.69    3.90
  -7   1  30   76.69    4.00
  -7   1  30   69.59    4.00
  -7  -1  32  167.98    8.40
   7  -1 -32  163.28    8.20
  -7  -1  32  168.08    8.40
   7   1 -32  162.98    8.40
  -7   1  32  165.38    8.30
  -7   1  32  161.58    8.50
   7  -1 -34   10.20    1.00
  -7  -1  34    9.30    1.20
  -7  -1  34   11.10    1.10
  -7   1  34    9.60    1.00
   7   1 -34   11.20    1.20
  -7   1  34    9.80    1.20
   7  -1 -36   15.50    1.40
  -7  -1  36   14.20    1.70
  -7  -1  36   18.40    1.50
   7   1 -36   16.10    1.50
  -7   1  36   16.50    1.70
  -7   1  36   15.40    1.40
  -7  -1  38   28.90    2.00
  -7  -1  38   22.60    2.20
   7  -1 -38   29.10    2.20
  -7   1  38   24.40    2.10
  -7   1  38   29.60    1.80
   7   1 -38   27.80    1.90
  -7  -1  40   67.69    4.10
  -7  -1  40   68.99    3.80
  -7   1  40   67.99    4.10
   7   1 -40   74.39    3.90
  -7  -1  42    7.10    0.90
  -7  -1  42    5.70    1.30
  -7   1  42    3.20    1.10
   7   1 -42    6.10    1.10
  -7  -1  44   46.20    3.00
  -7  -1  44   51.29    2.70
  -7   1  44   40.90    3.00
   7   1 -44   44.20    2.80
  -7  -1  46    4.10    1.30
  -7  -1  46    3.10    0.80
   7   1 -46    4.70    1.00
  -7   1  46    2.60    1.30
  -7  -1  48   45.70    3.20
  -7  -1  48   43.10    3.10
  -7   1  48   47.00    3.30
  -7  -1  50   -0.50    1.00
  -7  -1  50   -0.50    1.50
  -7   1  50    1.40    1.70
   7   1 -50    1.70    1.10
  -7  -1  52    3.00    1.80
   7   1 -52   -0.40    1.10
  -7   1  52    1.80    1.80
  -7  -1  54   15.80    2.30
  -7   1  54   15.90    2.40
   7   1 -54   16.50    2.00
  -7  -1  56   20.50    2.70
  -7   1  56   19.00    2.70
   7   1 -56   24.20    2.50
   7  -2  43    4.70    2.70
  -7  -2 -43   -0.10    4.00
  -7   2 -43    2.20    2.50
  -7   2 -43    3.70    2.20
   7  -2  41    1.00    2.50
  -7  -2 -41   -1.60    3.50
  -7   2 -41    4.30    2.20
  -7   2 -41    5.60    2.10
  -7  -2 -39   -0.30    3.00
   7  -2  39   -0.30    2.20
  -7   2 -39    1.10    1.80
  -7   2 -39    0.80    1.90
  -7  -2 -37    4.30    3.00
   7  -2  37   -1.20    2.10
  -7   2 -37    2.10    1.80
  -7   2 -37    2.90    1.70
  -7  -2 -35    3.10    2.60
   7  -2  35    1.50    2.10
  -7  -2 -35    1.80    1.30
  -7   2 -35    3.80    1.70
  -7   2 -35    2.30    1.50
   7  -2  33   19.00    2.40
  -7  -2 -33   16.90    2.10
  -7  -2 -33   17.40    2.90
  -7   2 -33   23.20    2.50
  -7   2 -33   17.90    2.50
   7  -2  31    2.50    1.90
  -7  -2 -31    7.80    2.40
  -7  -2 -31    5.00    1.30
  -7   2 -31    3.90    1.70
  -7   2 -31    2.80    1.70
  -7   2 -31    8.40    1.50
  -7  -2 -29    7.40    1.40
  -7  -2 -29    9.90    2.30
   7  -2  29    3.90    1.70
  -7   2 -29    7.30    1.60
  -7   2 -29    5.80    1.60
  -7   2 -29    6.80    1.40
  -7  -2 -27   14.90    2.40
  -7  -2 -27   13.70    1.60
   7  -2  27   13.00    2.10
  -7   2 -27   12.80    1.60
  -7   2 -27   13.50    1.60
  -7   2 -27   12.60    1.90
   7  -2  25    0.70    1.60
  -7  -2 -25    2.00    2.10
  -7  -2 -25    0.90    1.10
  -7   2 -25    3.10    1.40
  -7   2 -25    3.20    1.10
  -7   2 -25    2.20    1.10
   7  -2  23   10.70    1.80
  -7  -2 -23    9.80    1.30
  -7  -2 -23   10.10    2.10
  -7   2 -23   10.90    1.70
  -7   2 -23    6.90    1.70
  -7   2 -23    9.20    1.20
  -7  -2 -21    5.60    1.90
   7  -2  21    7.00    1.50
  -7  -2 -21    5.60    1.30
  -7   2 -21    6.80    1.10
  -7   2 -21    5.30    1.50
  -7   2 -21    4.90    1.20
  -7  -2 -19   14.10    1.50
   7  -2  19   13.80    1.80
  -7  -2 -19   11.20    2.00
  -7   2 -19   13.00    1.40
  -7   2 -19   14.40    1.80
  -7   2 -19   14.00    1.50
  -7  -2 -17    7.40    1.70
  -7  -2 -17   10.60    1.30
   7  -2  17    7.90    1.50
  -7   2 -17    7.60    1.20
  -7   2 -17    9.20    1.50
  -7   2 -17    8.10    1.00
   7  -2  15   -1.00    1.00
  -7  -2 -15   -0.40    1.30
  -7  -2 -15    1.50    0.90
  -7   2 -15   -0.20    0.80
  -7   2 -15   -1.30    1.10
  -7   2 -15    1.00    0.70
   7  -2  13   28.00    2.40
  -7  -2 -13   22.30    2.60
  -7  -2 -13   26.80    2.10
  -7   2 -13   25.50    1.80
  -7   2 -13   26.10    2.40
  -7   2 -13   22.90    1.90
  -7  -2 -11    6.40    1.10
  -7  -2 -11    6.20    1.70
  -7   2 -11    5.30    1.00
  -7   2 -11    7.50    1.40
  -7   2 -11    6.20    0.90
  -7  -2  -9    8.60    1.60
  -7  -2  -9    9.70    1.20
  -7   2  -9    7.30    1.30
  -7   2  -9    7.70    1.10
  -7  -2  -7    3.90    0.40
  -7  -2  -7    4.40    1.40
  -7  -2  -7    4.60    1.00
  -7   2  -7    3.50    1.10
  -7   2  -7    4.10    0.80
  -7   2  -7    3.40    0.90
  -7  -2  -5    1.40    0.40
   7  -2   5    1.80    0.50
  -7  -2  -5    1.90    0.70
  -7  -2  -5   -0.30    1.10
  -7  -2  -5    1.30    0.80
  -7   2  -5    1.40    1.00
  -7   2  -5    0.50    0.70
  -7   2  -5   -0.10    0.70
   7  -2   3   14.60    1.00
  -7  -2  -3   17.10    1.60
  -7  -2  -3   14.60    2.00
  -7  -2  -3   15.90    1.00
  -7   2  -3   15.10    1.80
  -7   2  -3   14.70    1.40
  -7   2  -3   15.80    1.30
  -7  -2  -1    0.20    0.80
  -7  -2  -1    2.90    0.80
   7  -2   1   -0.90    0.40
  -7  -2  -1   -0.20    1.00
  -7  -2  -1    0.40    0.40
  -7   2  -1   -0.10    0.70
  -7   2  -1    0.50    0.90
   7   2   1    0.90    0.90
  -7   2  -1    0.90    0.60
  -7  -2   1    1.60    0.80
  -7  -2   1    1.50    1.10
   7  -2  -1    0.60    0.40
  -7  -2   1    0.70    0.40
   7   2  -1    0.20    0.90
  -7   2   1   -0.20    0.60
  -7   2   1   -0.10    0.60
  -7   2   1   -0.70    0.80
[truncated: 5,841,335 more chars]
