# Supplementary material for: An exceptional series of phase transitions in hydrophobic amino acids with linear side chains
Source: IUCrJ. 2016 Aug 9;3(Pt 5):341–53. doi: 10.1107/S2052252516010472 (PMC5391856; doi:10.1107/S2052252516010472)
Supplement: Supplementary file 2 [file m-03-00341-Abu190sup2.hkl]

data_Abu190                                                                     
_shelx_title ' abu190_a.res in I2'                                              
_shelx_refln_list_code          4                                               
_shelx_F_calc_maximum      301.11                                               
_exptl_crystal_F_000       896.00                                               
_reflns_d_resolution_high  0.7501                                               
                                                                                
loop_                                                                           
 _space_group_symop_operation_xyz                                               
 'x, y, z'                                                                      
 '-x, y, -z'                                                                    
 'x+1/2, y+1/2, z+1/2'                                                          
 '-x+1/2, y+1/2, -z+1/2'                                                        
                                                                                
_cell_length_a     9.6246                                                       
_cell_length_b     5.2079                                                       
_cell_length_c    43.1033                                                       
_cell_angle_alpha  90.000                                                       
_cell_angle_beta  100.201                                                       
_cell_angle_gamma  90.000                                                       
                                                                                
_shelx_F_squared_multiplier     1.000                                           
                                                                                
loop_                                                                           
 _refln_index_h                                                                 
 _refln_index_k                                                                 
 _refln_index_l                                                                 
 _refln_F_squared_calc                                                          
 _refln_F_squared_meas                                                          
 _refln_F_squared_sigma                                                         
 _refln_observed_status                                                         
   0  -6   0        569.54        517.81        23.97 o                         
   2  -6   0          4.25         12.26        17.08 o                         
   4  -6   0        198.46        185.31        25.61 o                         
   6  -6   0         29.49         33.51        10.41 o                         
   1  -5   0       1954.52       1932.63        39.93 o                         
   3  -5   0        772.59        789.46        25.75 o                         
   5  -5   0       1249.48       1258.89        48.45 o                         
   7  -5   0        287.76        297.33        49.72 o                         
   0  -4   0        113.21        173.21         8.03 o                         
   2  -4   0        481.97        481.43        12.95 o                         
   4  -4   0        824.47        855.55        26.23 o                         
   6  -4   0        476.76        444.70        22.85 o                         
   8  -4   0       1747.24       1728.47        65.16 o                         
  10  -4   0        464.02        498.24        31.58 o                         
   1  -3   0        740.85        887.21        18.76 o                         
   3  -3   0       1787.79       1688.29        42.28 o                         
   5  -3   0       3411.66       3282.82        94.30 o                         
   7  -3   0       1682.92       1633.69        48.38 o                         
   9  -3   0         33.75         80.57        12.62 o                         
  11  -3   0        146.76        142.39        27.12 o                         
   0  -2   0        474.07        396.64        13.52 o                         
   2  -2   0        644.21        644.65        14.86 o                         
   4  -2   0       1072.32       1073.12        81.36 o                         
   6  -2   0       1090.96       1116.25        36.54 o                         
   8  -2   0        142.17        234.74        10.47 o                         
  10  -2   0         43.63         28.86        14.06 o                         
  12  -2   0         34.46         30.12        19.55 o                         
   1  -1   0       1135.26       1177.11        26.32 o                         
   3  -1   0      24791.31      25200.32       556.61 o                         
   5  -1   0       4034.85       4431.91       152.13 o                         
   7  -1   0       1201.68       1186.02        35.55 o                         
   9  -1   0         50.57         77.87         7.70 o                         
  11  -1   0        281.50        275.95        14.32 o                         
   2   0   0      19565.23      20805.15       415.90 o                         
   4   0   0       5391.19       6207.09       115.20 o                         
   6   0   0         90.73        169.34         7.71 o                         
   8   0   0         71.02         69.58        14.56 o                         
  10   0   0         47.95         60.38         7.98 o                         
  12   0   0        581.83        663.77        62.28 o                         
   1   1   0       1131.97       1194.74        24.68 o                         
   3   1   0      24780.65      25646.29       494.08 o                         
   5   1   0       4044.86       4292.94       236.33 o                         
   7   1   0       1195.96       1152.08        35.37 o                         
   9   1   0         50.72         70.71         7.49 o                         
  11   1   0        282.51        295.34        56.75 o                         
   0   2   0        474.27        398.25        23.55 o                         
   2   2   0        642.60        630.80        11.57 o                         
   4   2   0       1074.05       1146.83        25.49 o                         
   6   2   0       1089.98       1174.11        29.48 o                         
   8   2   0        142.58        196.41        10.94 o                         
  10   2   0         43.68         23.90        10.28 o                         
  12   2   0         34.09         52.92        15.58 o                         
   1   3   0        741.03        886.07        26.06 o                         
   3   3   0       1785.98       1649.62        37.53 o                         
   5   3   0       3411.08       3279.86        81.60 o                         
   7   3   0       1681.02       1579.14        59.61 o                         
   9   3   0         34.27         62.28        10.59 o                         
  11   3   0        147.69        152.94        16.87 o                         
   0   4   0        113.08        167.74        16.07 o                         
   2   4   0        482.32        467.72        15.93 o                         
   4   4   0        822.85        802.00        26.21 o                         
   6   4   0        476.58        463.24        20.88 o                         
   8   4   0       1748.10       1634.16        63.49 o                         
  10   4   0        463.67        469.74        28.96 o                         
   1   5   0       1955.29       1831.94        48.32 o                         
   3   5   0        773.53        757.57        21.97 o                         
   5   5   0       1250.36       1194.90        37.38 o                         
   7   5   0        288.20        282.65        21.45 o                         
   0   6   0        569.93        508.01        19.57 o                         
   2   6   0          4.47          9.46         5.63 o                         
   4   6   0        198.75        187.73        28.12 o                         
   6   6   0         29.49         51.51        18.58 o                         
  -5  -6   1          0.87         -8.58         8.58 o                         
  -3  -6   1         48.68         40.24         8.42 o                         
  -1  -6   1         14.19          3.54         4.89 o                         
   1  -6   1          6.83          3.23         5.10 o                         
   3  -6   1         17.48          2.08         6.70 o                         
   5  -6   1          0.31         -1.84        13.56 o                         
  -8  -5   1         16.34         22.92        11.98 o                         
  -6  -5   1        137.26        137.11        13.95 o                         
  -4  -5   1         58.89         69.13        11.05 o                         
  -2  -5   1         44.89         51.87         4.71 o                         
   0  -5   1        245.67        215.82         7.45 o                         
   2  -5   1         39.23         30.96         4.26 o                         
   4  -5   1        135.95        103.57        10.58 o                         
   6  -5   1        104.93         99.12        11.01 o                         
   8  -5   1         48.52         60.61        13.64 o                         
  -9  -4   1        115.91        107.16        14.60 o                         
  -7  -4   1          2.32         10.69         8.78 o                         
  -5  -4   1        463.73        439.20        15.72 o                         
  -3  -4   1        374.53        375.44        13.14 o                         
  -1  -4   1         37.99         35.46         3.02 o                         
   1  -4   1        147.00        141.77         5.24 o                         
   3  -4   1        210.57        221.78         8.62 o                         
   5  -4   1         10.52         24.69         6.37 o                         
   7  -4   1        276.42        246.61        18.86 o                         
   9  -4   1        183.69        184.74        17.04 o                         
 -10  -3   1        187.15        220.37        18.02 o                         
  -8  -3   1         38.54         38.87         9.43 o                         
  -6  -3   1        253.90        239.89        11.56 o                         
  -4  -3   1        250.60        222.45         8.94 o                         
  -2  -3   1        169.94        156.46        10.44 o                         
   0  -3   1        244.80        223.83         5.87 o                         
   2  -3   1        241.80        228.65         6.91 o                         
   4  -3   1          3.71          5.74         2.37 o                         
   6  -3   1         16.84         23.98         6.19 o                         
   8  -3   1         16.31          2.90        21.09 o                         
  10  -3   1         15.41         16.54        13.54 o                         
 -11  -2   1         52.19         37.61        20.59 o                         
  -9  -2   1         15.69         20.17         5.11 o                         
  -7  -2   1          4.76          9.28         2.61 o                         
  -5  -2   1         80.62         82.71         3.97 o                         
  -3  -2   1         49.95         43.57         2.36 o                         
  -1  -2   1        346.88        353.12         7.89 o                         
   1  -2   1        282.39        259.75         6.85 o                         
   3  -2   1        167.82        176.08         5.78 o                         
   5  -2   1         42.45         58.48         3.23 o                         
   7  -2   1          3.72          3.65         4.58 o                         
   9  -2   1         16.12         19.31         9.41 o                         
  11  -2   1         38.76         39.16        22.10 o                         
 -12  -1   1         70.62         76.34        21.09 o                         
 -10  -1   1          8.76         13.61         6.98 o                         
  -8  -1   1        232.16        233.41        11.03 o                         
  -6  -1   1         85.20         87.85         3.95 o                         
  -4  -1   1        898.04        869.35        25.68 o                         
  -2  -1   1       1970.83       1871.51        59.82 o                         
   0  -1   1        928.22        724.07        22.75 o                         
   2  -1   1       1826.56       1609.84        42.05 o                         
   4  -1   1        110.00        121.29         5.73 o                         
   6  -1   1        413.97        443.63        20.16 o                         
   8  -1   1        233.45        228.78        11.15 o                         
  10  -1   1         34.33         28.44         6.55 o                         
  12  -1   1         69.22         55.24        21.09 o                         
 -11   0   1        157.30        147.86        14.06 o                         
  -9   0   1        135.52        158.69        10.89 o                         
  -7   0   1        754.46        678.88        21.65 o                         
  -5   0   1        283.08        257.06         7.58 o                         
  -3   0   1       1782.65       1759.51        35.68 o                         
  -1   0   1          3.80          1.34         0.58 o                         
   1   0   1         94.02         62.74         2.66 o                         
   3   0   1        155.04        164.58         4.16 o                         
   5   0   1        414.02        422.02        10.96 o                         
   7   0   1          2.67          4.59         4.08 o                         
   9   0   1        236.82        222.08        12.76 o                         
  11   0   1         14.99         -3.43        10.55 o                         
 -12   1   1         70.75        103.84        14.86 o                         
 -10   1   1          8.71          8.28         8.86 o                         
  -8   1   1        232.04        242.36        11.37 o                         
  -6   1   1         85.26         65.80         4.59 o                         
  -4   1   1        897.50        868.77        19.85 o                         
  -2   1   1       1970.87       1878.63        32.71 o                         
   0   1   1        928.42        742.56        21.11 o                         
   2   1   1       1825.73       1668.07        30.69 o                         
   4   1   1        109.81        109.86         4.03 o                         
   6   1   1        414.22        416.68        12.66 o                         
   8   1   1        233.50        235.22        11.40 o                         
  10   1   1         34.23         27.12        13.06 o                         
  12   1   1         69.24         46.88        14.15 o                         
 -11   2   1         52.07         48.60        21.60 o                         
  -9   2   1         15.67         26.70        11.55 o                         
  -7   2   1          4.75         -2.03         3.48 o                         
  -5   2   1         80.69         93.84         6.17 o                         
  -3   2   1         50.07         45.56         1.95 o                         
  -1   2   1        346.55        355.05         6.80 o                         
   1   2   1        282.68        262.71         6.50 o                         
   3   2   1        167.98        176.43         4.86 o                         
   5   2   1         42.32         63.52         3.64 o                         
   7   2   1          3.71          5.50         3.72 o                         
   9   2   1         16.14         31.74         8.86 o                         
  11   2   1         38.69         42.24        13.13 o                         
 -10   3   1        187.18        188.46        15.87 o                         
  -8   3   1         38.55         31.64        10.04 o                         
  -6   3   1        254.28        240.24         7.12 o                         
  -4   3   1        250.09        219.82         6.36 o                         
  -2   3   1        169.86        169.31         5.31 o                         
   0   3   1        244.49        210.94        14.06 o                         
   2   3   1        241.69        217.50         6.97 o                         
   4   3   1          3.74          5.19         2.03 o                         
   6   3   1         16.86         18.94         4.77 o                         
   8   3   1         16.19         16.57         8.17 o                         
  10   3   1         15.55         22.44        21.60 o                         
  -9   4   1        115.95        136.49        14.46 o                         
  -7   4   1          2.30         -1.57         7.60 o                         
  -5   4   1        462.95        431.26        15.18 o                         
  -3   4   1        374.41        338.92        10.63 o                         
  -1   4   1         37.90         40.94         4.20 o                         
   1   4   1        146.94        141.02         6.19 o                         
   3   4   1        210.65        207.49         8.86 o                         
   5   4   1         10.55         16.64         4.23 o                         
   7   4   1        276.98        238.93        33.65 o                         
   9   4   1        183.58        179.58        15.69 o                         
  -8   5   1         16.34         41.61        12.62 o                         
  -6   5   1        137.23        150.74        13.51 o                         
  -4   5   1         59.01         61.93         6.55 o                         
  -2   5   1         44.86         48.87         4.70 o                         
   0   5   1        245.76        210.38         7.45 o                         
   2   5   1         39.21         34.31         4.36 o                         
   4   5   1        136.08        140.72         8.71 o                         
   6   5   1        104.87        112.83        11.10 o                         
   8   5   1         48.54         51.83        13.37 o                         
  -5   6   1          0.90         20.18        24.11 o                         
  -3   6   1         48.55         47.47         6.71 o                         
  -1   6   1         14.31          7.43         7.17 o                         
   1   6   1          6.83          8.46         4.51 o                         
   3   6   1         17.45         28.12         6.71 o                         
   5   6   1          0.32         -2.26        10.34 o                         
  -6  -6   2        127.65        105.17        12.95 o                         
  -4  -6   2         19.16         23.99         8.04 o                         
  -2  -6   2        160.27        150.97        15.56 o                         
   0  -6   2        350.25        303.62        11.42 o                         
   2  -6   2        176.88        161.54        11.84 o                         
   4  -6   2         16.66         39.17        26.12 o                         
   6  -6   2        183.53        175.71        26.12 o                         
  -7  -5   2        433.21        435.67        25.07 o                         
  -5  -5   2        239.17        251.62        15.36 o                         
  -3  -5   2         89.18        108.16         7.01 o                         
  -1  -5   2       3225.28       3212.20        69.68 o                         
   1  -5   2       1469.17       1436.03        30.40 o                         
   3  -5   2         20.94         15.24         4.84 o                         
   5  -5   2         94.56        103.79        10.04 o                         
   7  -5   2         36.21         16.61        11.01 o                         
 -10  -4   2        432.76        452.31        31.01 o                         
  -8  -4   2        613.84        667.90        32.07 o                         
  -6  -4   2        723.53        712.69        31.12 o                         
  -4  -4   2      11453.85      11131.87       309.03 o                         
  -2  -4   2       3821.43       3911.87        96.28 o                         
   0  -4   2        565.80        534.60        12.35 o                         
   2  -4   2        617.33        665.67        18.36 o                         
   4  -4   2        610.46        650.88        19.17 o                         
   6  -4   2        637.21        584.63        27.25 o                         
   8  -4   2        279.65        290.37        33.65 o                         
  10  -4   2        276.77        330.55        45.70 o                         
 -11  -3   2         92.10        118.28        17.28 o                         
  -9  -3   2         68.75         74.60        16.57 o                         
  -7  -3   2        399.52        333.55        12.95 o                         
  -5  -3   2        258.99        255.53         9.82 o                         
  -3  -3   2         86.54         99.05         6.96 o                         
  -1  -3   2       7663.98       8051.35       161.02 o                         
   1  -3   2       7217.72       7699.51       165.21 o                         
   3  -3   2        193.56        206.73        12.03 o                         
   5  -3   2       1019.07        966.35        38.59 o                         
   7  -3   2        786.93        771.65        33.46 o                         
   9  -3   2         69.88         79.66        12.62 o                         
  11  -3   2        333.29        377.60        29.14 o                         
 -12  -2   2         73.98        104.74        17.30 o                         
 -10  -2   2         67.68         52.45        12.05 o                         
  -8  -2   2        287.41        326.10        12.86 o                         
  -6  -2   2        342.88        374.53        13.23 o                         
  -4  -2   2       3747.63       3951.45       115.39 o                         
  -2  -2   2       1550.67       1822.94        36.97 o                         
   0  -2   2       4137.66       5244.70       105.39 o                         
   2  -2   2         42.16         41.13         4.41 o                         
   4  -2   2        630.97        691.83        26.68 o                         
   6  -2   2       2244.00       2372.52        70.26 o                         
   8  -2   2        187.40        187.02         9.18 o                         
  10  -2   2        353.67        372.47        23.15 o                         
  12  -2   2        297.95        329.37        26.96 o                         
 -11  -1   2         96.19        123.57        15.39 o                         
  -9  -1   2       4642.92       4626.19       132.60 o                         
  -7  -1   2       1655.84       1627.58        48.89 o                         
  -5  -1   2       4983.42       5243.32       150.97 o                         
  -3  -1   2      11860.49      12720.91       339.20 o                         
  -1  -1   2      32071.37      31037.29       583.45 o                         
   1  -1   2      20973.22      19707.42       431.28 o                         
   3  -1   2       4261.78       4366.64        89.94 o                         
   5  -1   2         62.03         44.35         3.73 o                         
   7  -1   2       2367.79       2473.40        76.43 o                         
   9  -1   2       1781.60       1797.53        54.29 o                         
  11  -1   2         42.93         54.14        12.07 o                         
 -12   0   2       1855.82       1850.03       145.65 o                         
 -10   0   2        413.32        375.16        16.17 o                         
  -8   0   2        267.16        269.40        12.10 o                         
  -6   0   2       5208.23       5498.53       135.98 o                         
  -4   0   2       2785.20       3068.98        61.99 o                         
  -2   0   2        409.16        389.34         8.20 o                         
   0   0   2          8.87          0.00         0.71 o                         
   2   0   2      17397.86      15764.77       315.37 o                         
   4   0   2      13574.58      13856.33       386.09 o                         
   6   0   2       6313.62       6351.82       180.94 o                         
   8   0   2         36.45         41.29         5.74 o                         
  10   0   2        314.15        297.96        17.71 o                         
  12   0   2        894.44        936.17        39.90 o                         
 -11   1   2         96.20        110.28        21.09 o                         
  -9   1   2       4641.30       4575.92       132.41 o                         
  -7   1   2       1658.72       1667.55        48.71 o                         
  -5   1   2       4987.01       5398.07       292.25 o                         
  -3   1   2      11862.45      12906.79       255.91 o                         
  -1   1   2      32073.13      31074.21       537.64 o                         
   1   1   2      20969.97      19644.02       393.14 o                         
   3   1   2       4267.09       4577.88        83.31 o                         
   5   1   2         61.99         39.29         3.25 o                         
   7   1   2       2363.28       2386.66        70.75 o                         
   9   1   2       1779.84       1795.44        54.12 o                         
  11   1   2         42.66         39.71        18.58 o                         
 -12   2   2         74.03         77.82        15.97 o                         
 -10   2   2         67.78         87.12        12.41 o                         
  -8   2   2        286.58        323.88        17.30 o                         
  -6   2   2        344.35        387.84        13.76 o                         
  -4   2   2       3749.75       4103.56        99.56 o                         
  -2   2   2       1548.18       1821.60        31.91 o                         
   0   2   2       4139.44       5251.14       105.39 o                         
   2   2   2         41.99         42.25         2.11 o                         
   4   2   2        631.89        790.76        21.93 o                         
   6   2   2       2245.03       2465.26        60.26 o                         
   8   2   2        188.28        180.44        11.28 o                         
  10   2   2        354.10        339.65        21.27 o                         
  12   2   2        298.98        350.82        29.63 o                         
 -11   3   2         90.94         88.16        15.43 o                         
  -9   3   2         67.88         67.68        10.86 o                         
  -7   3   2        400.11        333.82        16.87 o                         
  -5   3   2        258.99        264.87         9.15 o                         
  -3   3   2         87.34         88.77         4.16 o                         
  -1   3   2       7666.54       7973.64       274.59 o                         
   1   3   2       7212.67       7280.26       243.67 o                         
   3   3   2        194.49        211.43         6.15 o                         
   5   3   2       1019.12       1016.44        28.57 o                         
   7   3   2        785.77        811.93        26.06 o                         
   9   3   2         70.26         45.20        18.08 o                         
  11   3   2        331.60        341.32        27.17 o                         
 -10   4   2        433.05        468.29        29.16 o                         
  -8   4   2        615.24        645.49        30.32 o                         
  -6   4   2        723.21        736.82        24.54 o                         
  -4   4   2      11456.18      10657.91       266.88 o                         
  -2   4   2       3820.69       3782.25       110.56 o                         
   0   4   2        566.10        505.99        21.98 o                         
   2   4   2        617.00        644.61        15.84 o                         
   4   4   2        609.89        591.16        19.97 o                         
   6   4   2        637.09        611.13        30.19 o                         
   8   4   2        279.80        275.22        29.13 o                         
  10   4   2        275.94        284.69        27.12 o                         
  -7   5   2        432.88        434.03        23.65 o                         
  -5   5   2        239.73        243.31        14.67 o                         
  -3   5   2         89.12         91.13         7.16 o                         
  -1   5   2       3223.86       2979.81        75.75 o                         
   1   5   2       1472.56       1365.37        36.63 o                         
   3   5   2         20.52         17.04         4.77 o                         
   5   5   2         94.78         96.45         9.48 o                         
   7   5   2         36.23         40.59        11.52 o                         
  -6   6   2        127.13        125.83        13.69 o                         
  -4   6   2         19.18          2.98        13.06 o                         
  -2   6   2        160.26        165.06        14.35 o                         
   0   6   2        350.40        302.55        12.83 o                         
   2   6   2        176.70        180.14        11.19 o                         
   4   6   2         16.63          0.00        18.08 o                         
   6   6   2        182.28        212.37        35.16 o                         
  -5  -6   3          4.43          4.67         8.51 o                         
  -3  -6   3         21.63         36.16        23.10 o                         
  -1  -6   3         63.84         52.37         5.07 o                         
   1  -6   3         72.66         72.80         5.98 o                         
   3  -6   3         42.68         52.94        10.55 o                         
   5  -6   3          1.57         13.31         9.54 o                         
  -8  -5   3         65.86         69.62        13.48 o                         
  -6  -5   3         25.30          4.02        21.09 o                         
  -4  -5   3         40.51         37.88        14.56 o                         
  -2  -5   3         91.06         89.44         6.46 o                         
   0  -5   3        204.17        194.46         7.56 o                         
   2  -5   3         50.01         45.67         5.32 o                         
   4  -5   3        234.49        197.32        29.63 o                         
   6  -5   3        184.89        173.87        16.57 o                         
   8  -5   3         83.22         93.16        14.62 o                         
  -9  -4   3         49.89         39.23        14.06 o                         
  -7  -4   3         21.17         25.78        13.06 o                         
  -5  -4   3         99.03        103.21         7.43 o                         
  -3  -4   3         47.92         49.74         4.52 o                         
  -1  -4   3         81.62         94.66         4.24 o                         
   1  -4   3        362.87        347.31         8.98 o                         
   3  -4   3        790.98        776.70        24.89 o                         
   5  -4   3         55.56         52.33        10.55 o                         
   7  -4   3         44.09         61.27        12.05 o                         
   9  -4   3        111.00        117.62        16.12 o                         
 -10  -3   3         22.43          8.67        12.62 o                         
  -8  -3   3        110.58         99.75        10.78 o                         
  -6  -3   3         92.22        107.16         6.02 o                         
  -4  -3   3        374.93        375.96        12.44 o                         
  -2  -3   3         67.42         76.68         3.97 o                         
   0  -3   3        237.67        250.62         6.55 o                         
   2  -3   3        152.29        171.26         6.61 o                         
   4  -3   3         43.48         51.38         5.20 o                         
   6  -3   3         28.11         37.37         6.98 o                         
   8  -3   3          1.57          7.37         9.10 o                         
  10  -3   3         42.83         44.11        13.54 o                         
 -11  -2   3         67.40         73.30        14.46 o                         
  -9  -2   3         83.01         90.79         7.66 o                         
  -7  -2   3         24.57         30.17         5.22 o                         
  -5  -2   3        207.44        189.06         7.91 o                         
  -3  -2   3         82.41         80.26         3.07 o                         
  -1  -2   3        130.65        143.71         5.54 o                         
   1  -2   3        264.30        268.51         6.42 o                         
   3  -2   3         97.21         88.43         5.94 o                         
   5  -2   3         17.91         25.14         2.18 o                         
   7  -2   3        164.43        155.84         6.18 o                         
   9  -2   3        122.68        117.71        12.55 o                         
  11  -2   3          4.15         12.40        18.58 o                         
 -12  -1   3         16.09         12.05        20.09 o                         
 -10  -1   3         62.07         55.51         7.75 o                         
  -8  -1   3         65.32         70.26         3.89 o                         
  -6  -1   3         95.73        118.99        10.28 o                         
  -4  -1   3        658.75        651.68        14.70 o                         
  -2  -1   3       2248.61       2065.19        49.30 o                         
   0  -1   3        796.68        638.00        22.47 o                         
   2  -1   3       1483.19       1409.39        50.51 o                         
   4  -1   3        112.42        101.50         4.53 o                         
   6  -1   3        284.34        265.07        13.35 o                         
   8  -1   3         67.18         86.03        13.41 o                         
  10  -1   3          3.54          3.35         6.79 o                         
  12  -1   3          4.06        -11.05        19.08 o                         
 -11   0   3          0.24          3.35        12.05 o                         
  -9   0   3        485.70        435.61        16.80 o                         
  -7   0   3        256.17        245.44        10.62 o                         
  -5   0   3        210.44        198.00         6.59 o                         
  -3   0   3        415.82        390.06         9.76 o                         
  -1   0   3         54.85         34.49         1.44 o                         
   1   0   3          2.35          1.34         0.41 o                         
   3   0   3       2139.79       2137.78        43.06 o                         
   5   0   3          1.07          1.12         2.30 o                         
   7   0   3         24.61         17.44         4.86 o                         
   9   0   3        244.40        229.30        13.09 o                         
  11   0   3         96.55        101.08        11.32 o                         
 -12   1   3         16.08         22.01        14.56 o                         
 -10   1   3         61.96         60.77         9.94 o                         
  -8   1   3         65.40         68.80        10.04 o                         
  -6   1   3         95.68        105.65         6.46 o                         
  -4   1   3        659.05        629.32        16.51 o                         
  -2   1   3       2249.02       1962.94        53.91 o                         
   0   1   3        796.91        624.21        11.18 o                         
   2   1   3       1483.10       1460.71        31.98 o                         
   4   1   3        112.09         96.58         4.05 o                         
   6   1   3        284.19        240.24         8.48 o                         
   8   1   3         67.39         86.99         7.33 o                         
  10   1   3          3.57         10.55        17.58 o                         
  12   1   3          4.09         24.11        19.59 o                         
 -11   2   3         67.55         87.40        13.13 o                         
  -9   2   3         83.08         78.10        10.13 o                         
  -7   2   3         24.44         11.25         6.53 o                         
  -5   2   3        207.16        192.33         8.01 o                         
  -3   2   3         82.30         76.13         2.92 o                         
  -1   2   3        130.74        136.54         4.18 o                         
   1   2   3        264.56        262.60         5.64 o                         
   3   2   3         97.31         98.20         3.78 o                         
   5   2   3         17.88         23.69         3.17 o                         
   7   2   3        164.44        153.33         8.46 o                         
   9   2   3        122.60        148.44        12.73 o                         
  11   2   3          4.12          9.93        12.01 o                         
 -10   3   3         22.27          9.01        10.86 o                         
  -8   3   3        110.45         82.17         9.85 o                         
  -6   3   3         92.20        108.41         7.05 o                         
  -4   3   3        375.30        356.60         9.15 o                         
  -2   3   3         67.54         79.54         3.43 o                         
   0   3   3        237.98        238.65         8.88 o                         
   2   3   3        152.18        176.52         6.24 o                         
   4   3   3         43.44         51.60         4.78 o                         
   6   3   3         28.21         34.12         3.83 o                         
   8   3   3          1.58          4.94         8.17 o                         
  10   3   3         42.79         41.07        14.06 o                         
  -9   4   3         49.78         44.61        11.83 o                         
  -7   4   3         21.24         20.98        24.11 o                         
  -5   4   3         98.98         97.41         6.67 o                         
  -3   4   3         47.96         55.64         9.04 o                         
  -1   4   3         81.68         77.34         5.93 o                         
   1   4   3        363.21        326.48        11.97 o                         
   3   4   3        791.54        722.38        17.63 o                         
   5   4   3         55.65         44.67         6.84 o                         
   7   4   3         44.15         64.86        15.57 o                         
   9   4   3        110.98        125.02        14.24 o                         
  -8   5   3         65.75         86.07        13.19 o                         
  -6   5   3         25.41         40.18        17.08 o                         
  -4   5   3         40.43         37.36         7.62 o                         
  -2   5   3         91.10        104.87         7.18 o                         
   0   5   3        204.03        195.43         7.15 o                         
   2   5   3         50.02         46.29         5.70 o                         
   4   5   3        234.62        215.10        10.60 o                         
   6   5   3        184.59        165.99        14.44 o                         
   8   5   3         83.17         96.66        16.07 o                         
  -5   6   3          4.40         29.00        10.78 o                         
  -3   6   3         21.70         19.82         7.81 o                         
  -1   6   3         63.87         42.26         5.63 o                         
   1   6   3         72.60         90.35        13.92 o                         
   3   6   3         42.67         57.86         7.71 o                         
   5   6   3          1.58         -9.35        10.78 o                         
  -6  -6   4         68.97         73.39        12.15 o                         
  -4  -6   4        166.50        180.48        16.07 o                         
  -2  -6   4         16.45         19.95         9.20 o                         
   0  -6   4        228.40        213.09         9.27 o                         
   2  -6   4        137.85        143.20        11.01 o                         
   4  -6   4         17.85          8.46         6.79 o                         
   6  -6   4         42.37         47.37        17.08 o                         
  -7  -5   4        494.67        484.46        26.31 o                         
  -5  -5   4        919.21        968.43        39.34 o                         
  -3  -5   4       1827.92       1837.81        54.33 o                         
  -1  -5   4        413.68        412.42        11.83 o                         
   1  -5   4        248.53        235.40         8.73 o                         
   3  -5   4        508.38        498.52        19.29 o                         
   5  -5   4        425.37        420.67        21.58 o                         
   7  -5   4         40.07         39.87        12.56 o                         
 -10  -4   4        818.67        827.83        41.75 o                         
  -8  -4   4       1036.83       1024.89        47.21 o                         
  -6  -4   4         56.14         63.92         5.83 o                         
  -4  -4   4       1016.03       1045.51        32.36 o                         
  -2  -4   4       1659.03       1613.48        41.64 o                         
   0  -4   4        205.27        238.93         7.42 o                         
   2  -4   4        495.81        504.23        17.24 o                         
   4  -4   4        821.45        833.22        27.49 o                         
   6  -4   4        879.54        881.39        36.88 o                         
   8  -4   4        622.24        597.58        40.18 o                         
  10  -4   4         86.77         95.81        17.44 o                         
 -11  -3   4        114.41        120.16        47.21 o                         
  -9  -3   4        415.05        446.77        34.65 o                         
  -7  -3   4        181.19        172.38         8.42 o                         
  -5  -3   4       3869.29       4031.04       114.80 o                         
  -3  -3   4        693.31        711.44        18.25 o                         
  -1  -3   4         35.02         64.43         6.43 o                         
   1  -3   4        293.89        341.84        10.19 o                         
   3  -3   4        558.57        605.68        20.00 o                         
   5  -3   4       2126.87       2020.62        74.57 o                         
   7  -3   4        247.71        227.10        24.61 o                         
   9  -3   4         84.67        103.46        16.07 o                         
  11  -3   4          3.89         -4.72        15.36 o                         
 -12  -2   4          4.34          0.22        14.71 o                         
 -10  -2   4        859.20        801.64        26.72 o                         
  -8  -2   4        459.58        378.76        19.74 o                         
  -6  -2   4        272.07        309.60        15.68 o                         
  -4  -2   4       1717.13       1859.82        54.69 o                         
  -2  -2   4        481.57        478.44        12.74 o                         
   0  -2   4        586.82        798.02        16.39 o                         
   2  -2   4       2644.70       2790.14        81.76 o                         
   4  -2   4       3774.69       3724.79       117.72 o                         
   6  -2   4       1090.80       1043.33        40.45 o                         
   8  -2   4        784.64        740.40        26.94 o                         
  10  -2   4        990.43        968.85        49.22 o                         
 -11  -1   4        387.39        409.35        33.98 o                         
  -9  -1   4        328.36        418.99        28.91 o                         
  -7  -1   4       1102.59       1073.21        40.47 o                         
  -5  -1   4       9477.63      10255.17       274.78 o                         
  -3  -1   4      34424.04      34862.70       842.40 o                         
  -1  -1   4       4754.51       4372.85        88.37 o                         
   1  -1   4        353.43        399.49        19.78 o                         
   3  -1   4       2839.75       2818.05        57.27 o                         
   5  -1   4       1546.92       1824.57        74.50 o                         
   7  -1   4        859.71        853.07        26.63 o                         
   9  -1   4        314.39        325.21        14.47 o                         
  11  -1   4        421.46        472.73        45.65 o                         
 -12   0   4        124.74        189.79        16.15 o                         
 -10   0   4          6.76          7.52         6.76 o                         
  -8   0   4       7984.84       7812.23       222.69 o                         
  -6   0   4       1118.03       1130.91        33.63 o                         
  -4   0   4      20700.99      20783.49       415.29 o                         
  -2   0   4      14019.79      14125.88       282.49 o                         
   0   0   4      30553.17      27693.01      1356.92 o                         
   2   0   4        664.94        702.45        14.35 o                         
   4   0   4       1054.94       1085.27        29.78 o                         
   6   0   4        738.38        721.94        22.62 o                         
   8   0   4       2242.37       2103.00        62.05 o                         
  10   0   4         59.36         41.93         7.95 o                         
  12   0   4       1172.24       1233.28        56.25 o                         
 -11   1   4        386.44        407.69        48.72 o                         
  -9   1   4        328.72        421.05        16.22 o                         
  -7   1   4       1100.67       1061.56        32.26 o                         
  -5   1   4       9475.32      10195.23       360.55 o                         
  -3   1   4      34437.72      33794.39       805.08 o                         
  -1   1   4       4755.60       4458.55        81.79 o                         
   1   1   4        354.07        396.86        11.16 o                         
   3   1   4       2835.99       2866.46        62.71 o                         
   5   1   4       1544.33       1714.40        90.40 o                         
   7   1   4        862.66        834.77        26.29 o                         
   9   1   4        315.40        345.06        14.68 o                         
  11   1   4        422.17        411.56        24.43 o                         
 -12   2   4          4.57          2.01        19.59 o                         
 -10   2   4        855.21        740.18        49.22 o                         
  -8   2   4        458.64        402.83        19.45 o                         
  -6   2   4        272.67        299.36        11.57 o                         
  -4   2   4       1717.49       1902.15        46.95 o                         
  -2   2   4        482.99        473.51         9.42 o                         
   0   2   4        587.04        773.94        14.20 o                         
   2   2   4       2639.01       2794.63        56.04 o                         
   4   2   4       3769.30       3969.21       134.23 o                         
   6   2   4       1090.05       1073.36        31.85 o                         
   8   2   4        784.48        733.45        24.26 o                         
  10   2   4        990.21        957.72        40.12 o                         
 -11   3   4        114.60         76.31        26.12 o                         
  -9   3   4        416.56        438.13        23.60 o                         
  -7   3   4        180.61        168.77        12.26 o                         
  -5   3   4       3870.40       3967.11        88.22 o                         
  -3   3   4        694.33        663.69        20.38 o                         
  -1   3   4         35.05         59.26         8.04 o                         
   1   3   4        294.65        344.49        11.14 o                         
   3   3   4        561.13        609.35        19.09 o                         
   5   3   4       2130.77       2099.76        54.70 o                         
   7   3   4        247.69        241.31        10.75 o                         
   9   3   4         84.75         79.32        13.56 o                         
  11   3   4          3.89         28.39        14.44 o                         
 -10   4   4        819.04        878.63        39.30 o                         
  -8   4   4       1038.02       1008.66        40.72 o                         
  -6   4   4         55.95         43.14         7.09 o                         
  -4   4   4       1016.41       1050.86        49.55 o                         
  -2   4   4       1657.98       1591.73        47.14 o                         
   0   4   4        205.22        211.94        20.09 o                         
   2   4   4        495.74        486.95        12.43 o                         
   4   4   4        821.33        829.96        26.01 o                         
   6   4   4        879.66        902.60        35.74 o                         
   8   4   4        621.18        566.60        29.63 o                         
  10   4   4         86.10         95.39        15.92 o                         
  -7   5   4        494.38        494.44        24.61 o                         
  -5   5   4        919.95        939.47        37.76 o                         
  -3   5   4       1826.82       1698.07        52.75 o                         
  -1   5   4        413.93        392.34        26.68 o                         
   1   5   4        247.94        238.37         9.54 o                         
   3   5   4        507.74        507.28        17.95 o                         
   5   5   4        424.37        412.37        16.03 o                         
   7   5   4         39.98         42.99        10.78 o                         
  -6   6   4         69.03        107.30        37.67 o                         
  -4   6   4        166.77        152.85        11.54 o                         
  -2   6   4         16.02         23.33         4.84 o                         
   0   6   4        228.35        213.78         8.20 o                         
   2   6   4        137.73        155.98        17.12 o                         
   4   6   4         17.61         21.29         9.56 o                         
   6   6   4         42.63         69.61        12.78 o                         
  -5  -6   5          0.03         10.80        11.55 o                         
  -3  -6   5          7.09          6.44         8.04 o                         
  -1  -6   5         10.60         14.21         7.39 o                         
   1  -6   5         11.06          7.18         4.69 o                         
   3  -6   5         25.94         16.17         6.75 o                         
   5  -6   5         68.67         63.42         9.53 o                         
  -8  -5   5         97.71        125.49        15.08 o                         
  -6  -5   5        270.51        262.55        17.56 o                         
  -4  -5   5         95.21         84.42        10.17 o                         
  -2  -5   5         70.65         60.03         8.77 o                         
   0  -5   5         80.57         81.26         5.33 o                         
   2  -5   5         83.52         88.36         6.73 o                         
   4  -5   5         18.94         29.38         6.16 o                         
   6  -5   5         23.32         25.29         9.27 o                         
   8  -5   5         28.95         36.06        28.63 o                         
  -9  -4   5         92.13         93.30        18.58 o                         
  -7  -4   5         26.63         32.49         8.89 o                         
  -5  -4   5        107.28        105.56         7.60 o                         
  -3  -4   5         37.19         45.86         4.01 o                         
  -1  -4   5        129.22        133.90         5.42 o                         
   1  -4   5         16.23         23.30         2.68 o                         
   3  -4   5        230.26        231.16        20.39 o                         
   5  -4   5        105.95        106.00        11.25 o                         
   7  -4   5        104.25        110.40        14.06 o                         
   9  -4   5         21.10         20.59        12.38 o                         
 -10  -3   5          3.27         12.56        11.86 o                         
  -8  -3   5          1.03          5.33         4.57 o                         
  -6  -3   5          3.63          9.38         3.71 o                         
  -4  -3   5        255.26        240.90         9.15 o                         
  -2  -3   5         40.61         35.97         3.48 o                         
   0  -3   5         10.89         11.17         3.34 o                         
   2  -3   5        107.43        119.07        11.71 o                         
   4  -3   5        253.45        239.74        10.74 o                         
   6  -3   5         87.64         84.01        10.04 o                         
   8  -3   5        152.36        156.70        13.54 o                         
  10  -3   5          0.15         -0.10        13.54 o                         
 -11  -2   5         70.41         88.86        35.66 o                         
  -9  -2   5         68.60         63.73         5.78 o                         
  -7  -2   5         49.59         67.98         5.73 o                         
  -5  -2   5        189.30        185.93         7.64 o                         
  -3  -2   5        463.85        452.29        12.10 o                         
  -1  -2   5        503.51        502.44        11.73 o                         
   1  -2   5        106.63        116.62         4.05 o                         
   3  -2   5         17.11         10.55         2.84 o                         
   5  -2   5        191.16        166.01         7.61 o                         
   7  -2   5          7.63         14.07         2.71 o                         
   9  -2   5         25.95         36.94        10.59 o                         
  11  -2   5         87.24        113.81        16.65 o                         
 -12  -1   5        191.62        204.91        25.11 o                         
 -10  -1   5         61.06         64.71         7.15 o                         
  -8  -1   5        214.52        209.43        10.15 o                         
  -6  -1   5         15.24         14.40         3.48 o                         
  -4  -1   5        708.53        765.34        19.45 o                         
  -2  -1   5       3079.85       2886.27        73.55 o                         
   0  -1   5       1937.53       1662.05        33.08 o                         
   2  -1   5        417.87        386.19        10.29 o                         
   4  -1   5         34.73         37.42         2.06 o                         
   6  -1   5        165.23        179.08         6.34 o                         
   8  -1   5         11.72         10.20         4.63 o                         
  10  -1   5        100.43         99.02         9.37 o                         
  12  -1   5         14.65         13.06        21.09 o                         
 -11   0   5        130.95        151.29        17.58 o                         
  -9   0   5         52.60         47.83        14.56 o                         
  -7   0   5       1170.59       1101.53        28.50 o                         
  -5   0   5         86.61         87.30         4.38 o                         
  -3   0   5        763.44        727.20        17.96 o                         
  -1   0   5        277.30        221.97         5.76 o                         
   1   0   5         49.08         48.80         1.57 o                         
   3   0   5         81.66         83.46         2.47 o                         
   5   0   5       1928.01       1974.04        44.29 o                         
   7   0   5          0.47         -1.63         4.25 o                         
   9   0   5          0.36          2.36         6.05 o                         
  11   0   5         69.59         64.66        10.51 o                         
 -12   1   5        191.61        179.06        16.68 o                         
 -10   1   5         60.98         60.20        10.28 o                         
  -8   1   5        214.37        211.10        14.01 o                         
  -6   1   5         15.22         10.07         3.02 o                         
  -4   1   5        708.28        731.55        20.47 o                         
  -2   1   5       3080.83       2883.57        70.94 o                         
   0   1   5       1936.67       1625.94        30.87 o                         
   2   1   5        418.08        407.44        10.53 o                         
   4   1   5         34.72         35.16         5.45 o                         
   6   1   5        165.13        176.57        12.73 o                         
   8   1   5         11.73          8.88         6.72 o                         
  10   1   5        100.21         96.85         9.07 o                         
  12   1   5         14.65          8.71        13.01 o                         
 -11   2   5         70.39         46.09        12.73 o                         
  -9   2   5         68.51         77.32        13.56 o                         
  -7   2   5         49.63         63.14         7.53 o                         
  -5   2   5        189.11        179.38        12.41 o                         
  -3   2   5        464.06        462.68        16.73 o                         
  -1   2   5        503.15        495.16         9.26 o                         
   1   2   5        106.31        106.35         2.52 o                         
   3   2   5         17.07         17.46         2.24 o                         
   5   2   5        191.06        185.19         7.47 o                         
   7   2   5          7.63          5.13         4.46 o                         
   9   2   5         26.10         35.84        13.06 o                         
  11   2   5         87.54         89.42        14.44 o                         
 -10   3   5          3.27          1.79        11.30 o                         
  -8   3   5          1.02         18.47         7.60 o                         
  -6   3   5          3.58         -0.04         4.35 o                         
  -4   3   5        255.37        229.52         8.19 o                         
  -2   3   5         40.65         40.95         4.57 o                         
   0   3   5         10.84          6.26         2.66 o                         
   2   3   5        107.88        120.60         6.38 o                         
   4   3   5        253.31        254.68         9.05 o                         
   6   3   5         87.47         91.49         5.97 o                         
   8   3   5        152.34        153.88        13.56 o                         
  10   3   5          0.16         -4.11        26.62 o                         
  -9   4   5         92.33         86.69        27.62 o                         
  -7   4   5         26.65         24.85        15.57 o                         
  -5   4   5        107.46        106.74         6.96 o                         
  -3   4   5         37.17         42.16         4.68 o                         
  -1   4   5        129.14        134.63         9.24 o                         
   1   4   5         16.15         24.80         3.28 o                         
   3   4   5        230.50        229.41         6.74 o                         
   5   4   5        106.16        110.33        10.14 o                         
   7   4   5        104.05         99.28        10.59 o                         
   9   4   5         21.17         34.86        11.52 o                         
  -8   5   5         97.61         86.71        14.96 o                         
  -6   5   5        270.61        259.94        17.04 o                         
  -4   5   5         95.32         95.00         8.90 o                         
  -2   5   5         70.73         66.35         5.10 o                         
   0   5   5         80.54        103.16         7.25 o                         
   2   5   5         83.36         80.39         6.20 o                         
   4   5   5         19.06         19.87         5.32 o                         
   6   5   5         23.49         24.21        13.44 o                         
   8   5   5         28.96         50.09        19.59 o                         
  -5   6   5          0.04         -6.03        14.06 o                         
  -3   6   5          7.15          9.33         5.95 o                         
  -1   6   5         10.60          3.72         5.91 o                         
   1   6   5         11.03          3.51         6.49 o                         
   3   6   5         25.92         16.42         7.64 o                         
   5   6   5         68.45         58.48        20.59 o                         
  -6  -6   6         36.88         45.20        22.10 o                         
  -4  -6   6         11.25          1.32         8.42 o                         
  -2  -6   6         13.55         24.06        13.27 o                         
   0  -6   6         61.13         70.63         5.63 o                         
   2  -6   6        125.85        121.98         9.12 o                         
   4  -6   6         51.71         50.89        11.05 o                         
  -7  -5   6        491.64        532.41        27.99 o                         
  -5  -5   6        212.00        208.56        15.36 o                         
  -3  -5   6        179.54        195.46         8.88 o                         
  -1  -5   6        495.68        478.12        12.82 o                         
   1  -5   6         73.91         83.93         5.64 o                         
   3  -5   6        574.86        546.99        20.66 o                         
   5  -5   6        204.04        202.58        14.07 o                         
   7  -5   6        233.50        239.33        19.31 o                         
 -10  -4   6        109.48        139.21        17.64 o                         
  -8  -4   6       1780.42       1824.25        69.74 o                         
  -6  -4   6        159.67        150.50         9.01 o                         
  -4  -4   6       5847.44       5813.70       165.25 o                         
  -2  -4   6       1117.28       1133.96        30.32 o                         
   0  -4   6        131.81        125.49         6.31 o                         
   2  -4   6       2015.55       2018.82        51.31 o                         
   4  -4   6       2209.68       2226.77        66.65 o                         
   6  -4   6        847.60        837.87        55.24 o                         
   8  -4   6        454.60        478.14        26.39 o                         
  10  -4   6         58.10         77.15        16.17 o                         
 -11  -3   6        382.29        410.83        28.20 o                         
  -9  -3   6        146.81        169.31        16.15 o                         
  -7  -3   6        486.95        436.75        15.64 o                         
  -5  -3   6         55.82         69.93         4.90 o                         
  -3  -3   6        684.11        820.24        20.77 o                         
  -1  -3   6       1920.92       2061.86        46.07 o                         
   1  -3   6       2437.86       2543.50        70.23 o                         
   3  -3   6       2225.06       2186.71        65.51 o                         
   5  -3   6       3590.39       3527.23       105.33 o                         
   7  -3   6       1419.46       1384.23        88.89 o                         
   9  -3   6        378.85        417.31        24.52 o                         
  11  -3   6        301.27        343.86        30.28 o                         
 -12  -2   6        306.92        330.34        26.63 o                         
 -10  -2   6          7.51          5.01         5.68 o                         
  -8  -2   6        160.92        200.98         9.62 o                         
  -6  -2   6       1047.91       1138.62        34.35 o                         
  -4  -2   6        844.96        950.66        28.75 o                         
  -2  -2   6       1044.87        999.96        22.89 o                         
   0  -2   6       1257.68       1356.40        30.09 o                         
   2  -2   6       2525.51       2379.01        82.62 o                         
   4  -2   6       2040.98       2076.37       138.61 o                         
   6  -2   6       2281.36       2375.56        92.13 o                         
   8  -2   6         77.85         65.97         5.82 o                         
  10  -2   6        740.17        762.90        36.16 o                         
 -11  -1   6         61.15         72.99         7.81 o                         
  -9  -1   6       2616.34       2491.09        73.45 o                         
  -7  -1   6       2785.06       2847.00        82.34 o                         
  -5  -1   6       3621.47       3826.28       109.99 o                         
  -3  -1   6       6159.38       6153.46       142.41 o                         
  -1  -1   6       9870.58       8853.85       177.01 o                         
   1  -1   6       6906.94       5816.65       118.65 o                         
   3  -1   6       4140.33       4292.53        80.70 o                         
   5  -1   6        434.92        482.98        23.28 o                         
   7  -1   6        630.27        609.41        20.03 o                         
   9  -1   6       1764.78       1662.40        50.02 o                         
  11  -1   6        369.45        376.33        25.45 o                         
 -12   0   6       1725.59       1833.91        85.88 o                         
 -10   0   6        116.31        134.47        10.04 o                         
  -8   0   6         34.69         40.81         7.73 o                         
  -6   0   6       2343.41       2397.68        60.26 o                         
  -4   0   6       9288.88       9076.80       181.73 o                         
  -2   0   6      16737.14      14358.77       265.39 o                         
   0   0   6         78.98         67.83         1.44 o                         
   2   0   6       8056.94       9351.21       186.65 o                         
   4   0   6       6870.49       7494.08       239.30 o                         
   6   0   6         88.53        153.34         8.08 o                         
   8   0   6        863.19        853.79        27.45 o                         
  10   0   6         10.60         16.89         6.80 o                         
  12   0   6         45.91         88.39        23.10 o                         
 -11   1   6         60.90         60.50        22.60 o                         
  -9   1   6       2619.09       2508.68        73.26 o                         
  -7   1   6       2784.12       2847.03        82.34 o                         
  -5   1   6       3618.13       3857.26       109.80 o                         
  -3   1   6       6150.72       6022.27       149.79 o                         
  -1   1   6       9879.02       8848.55       163.79 o                         
   1   1   6       6901.32       6072.44       130.00 o                         
   3   1   6       4140.03       4424.10       109.07 o                         
   5   1   6        435.97        451.46        15.06 o                         
   7   1   6        629.53        602.43        20.08 o                         
   9   1   6       1765.90       1643.28        50.06 o                         
  11   1   6        369.39        350.47        23.60 o                         
 -12   2   6        307.09        321.65        26.12 o                         
 -10   2   6          7.47          9.11        15.57 o                         
  -8   2   6        161.29        182.89        19.08 o                         
  -6   2   6       1045.25       1132.66        41.89 o                         
  -4   2   6        843.47        985.63        28.58 o                         
  -2   2   6       1045.80        998.85        20.43 o                         
   0   2   6       1256.80       1338.19        25.43 o                         
   2   2   6       2527.45       2519.28        74.20 o                         
   4   2   6       2038.43       2195.45        75.99 o                         
   6   2   6       2279.55       2469.59        70.35 o                         
   8   2   6         78.37         81.46         7.16 o                         
  10   2   6        741.01        763.94        34.07 o                         
 -11   3   6        384.02        408.44        32.14 o                         
  -9   3   6        146.47        146.10        13.27 o                         
  -7   3   6        486.58        423.65        20.09 o                         
  -5   3   6         55.87         65.11         3.49 o                         
  -3   3   6        680.76        765.00        28.60 o                         
  -1   3   6       1924.25       2035.44        59.53 o                         
   1   3   6       2436.31       2452.40        55.25 o                         
   3   3   6       2222.65       2306.48        78.48 o                         
   5   3   6       3594.98       3739.33       174.74 o                         
   7   3   6       1418.67       1333.63        40.91 o                         
   9   3   6        378.87        368.22        22.16 o                         
  11   3   6        301.60        364.38        28.71 o                         
 -10   4   6        110.41        138.46        15.69 o                         
  -8   4   6       1781.02       1811.74        67.76 o                         
  -6   4   6        159.93        162.68        11.32 o                         
  -4   4   6       5849.88       5711.33       164.69 o                         
  -2   4   6       1117.51       1177.53        41.83 o                         
   0   4   6        131.25        123.75         9.94 o                         
   2   4   6       2017.42       2019.43        50.46 o                         
   4   4   6       2210.11       2257.76        65.70 o                         
   6   4   6        847.74        849.12        39.17 o                         
   8   4   6        454.69        472.90        25.56 o                         
  10   4   6         58.59         44.58        29.13 o                         
  -7   5   6        491.92        521.63        25.57 o                         
  -5   5   6        211.43        250.63        16.57 o                         
  -3   5   6        178.23        174.25         9.82 o                         
  -1   5   6        493.72        434.47        16.20 o                         
   1   5   6         73.71         95.75         6.29 o                         
   3   5   6        572.34        552.35        19.16 o                         
   5   5   6        204.00        194.71        10.62 o                         
   7   5   6        233.79        254.70        18.73 o                         
  -6   6   6         37.15         49.22        23.10 o                         
  -4   6   6         11.27          8.79         7.38 o                         
  -2   6   6         13.41         11.69         5.27 o                         
   0   6   6         61.14         72.95         5.36 o                         
   2   6   6        125.81        126.51        14.15 o                         
   4   6   6         51.55         44.06        13.23 o                         
  -5  -6   7          1.69          3.37        11.05 o                         
  -3  -6   7          6.97          5.44         6.42 o                         
  -1  -6   7          5.82         16.49         6.50 o                         
   1  -6   7          2.99          9.30         4.89 o                         
   3  -6   7          8.90         13.38         6.79 o                         
   5  -6   7          5.71         23.06         7.76 o                         
  -8  -5   7          0.73          8.27        11.98 o                         
  -6  -5   7         22.79         18.44         9.07 o                         
  -4  -5   7         93.93        107.84         9.15 o                         
  -2  -5   7         14.76         13.47         4.42 o                         
   0  -5   7         78.32         83.12         5.14 o                         
   2  -5   7         58.29         54.79         7.71 o                         
   4  -5   7        228.90        235.99        14.07 o                         
   6  -5   7         10.68         19.98        25.11 o                         
   8  -5   7         39.27         38.49        12.95 o                         
  -9  -4   7         64.77         91.13        13.69 o                         
  -7  -4   7         35.13         43.06        15.07 o                         
  -5  -4   7          7.21          9.28         4.32 o                         
  -3  -4   7          5.73         26.83         5.72 o                         
  -1  -4   7        135.43        136.36         5.62 o                         
   1  -4   7        219.29        226.81         7.90 o                         
   3  -4   7        190.24        189.43         9.77 o                         
   5  -4   7        205.22        180.37        10.69 o                         
   7  -4   7          0.30         11.86        25.61 o                         
   9  -4   7         54.93         74.68        22.10 o                         
 -10  -3   7         28.45         36.51        19.59 o                         
  -8  -3   7         16.27         24.72         7.72 o                         
  -6  -3   7          9.92         11.68         3.35 o                         
  -4  -3   7        140.66        144.35         6.81 o                         
  -2  -3   7         78.97         64.89         4.49 o                         
   0  -3   7        453.63        453.94        12.86 o                         
   2  -3   7          6.07          3.60         3.20 o                         
   4  -3   7         29.49         32.68         4.57 o                         
   6  -3   7         70.98         61.29        13.06 o                         
   8  -3   7        184.28        180.31        16.15 o                         
  10  -3   7        116.64        147.63        31.14 o                         
 -11  -2   7         57.91         58.73        14.56 o                         
  -9  -2   7         14.87         11.32         4.35 o                         
  -7  -2   7        241.14        234.19        14.46 o                         
  -5  -2   7        261.76        282.43         9.96 o                         
  -3  -2   7        141.93        152.90         5.35 o                         
  -1  -2   7        173.94        165.97         4.30 o                         
   1  -2   7        502.34        502.19        13.14 o                         
   3  -2   7        253.87        215.56         7.54 o                         
   5  -2   7         73.14         75.26         5.34 o                         
   7  -2   7         33.96         40.57         3.61 o                         
   9  -2   7         29.87         37.90        15.07 o                         
  11  -2   7         53.35         75.86        27.12 o                         
 -12  -1   7          2.95          0.50        10.55 o                         
 -10  -1   7        369.77        364.63        19.18 o                         
  -8  -1   7         97.84         95.64         4.50 o                         
  -6  -1   7        124.42        117.87         6.67 o                         
  -4  -1   7         34.95         47.73         4.85 o                         
  -2  -1   7        626.69        602.91        22.13 o                         
   0  -1   7       1878.03       1599.78        50.93 o                         
   2  -1   7        190.56        188.68         5.06 o                         
   4  -1   7         63.81         77.80         2.76 o                         
   6  -1   7        150.99        159.38        11.02 o                         
   8  -1   7        145.34        141.91        12.26 o                         
  10  -1   7         10.80         18.57         7.22 o                         
  12  -1   7         15.66        -24.11        28.12 o                         
 -11   0   7         56.68         45.99        13.56 o                         
  -9   0   7         42.50         46.09         7.31 o                         
  -7   0   7        717.59        669.07        18.45 o                         
  -5   0   7        371.77        322.15         9.28 o                         
  -3   0   7          0.07          1.73         1.21 o                         
  -1   0   7         91.86         82.24         2.05 o                         
   1   0   7        156.23        148.74         4.64 o                         
   3   0   7        239.03        211.74         5.24 o                         
   5   0   7       1054.36       1082.47        27.87 o                         
   7   0   7        313.84        348.29        14.85 o                         
   9   0   7         16.05         18.71         6.50 o                         
  11   0   7         85.03        109.64        17.08 o                         
 -12   1   7          2.94         24.60        13.01 o                         
 -10   1   7        369.51        364.15        20.23 o                         
  -8   1   7         97.98         95.79         6.75 o                         
  -6   1   7        124.32        127.11         8.52 o                         
  -4   1   7         34.92         37.90         2.95 o                         
  -2   1   7        626.87        584.17        16.81 o                         
   0   1   7       1877.92       1631.94        36.54 o                         
   2   1   7        191.36        197.80         5.32 o                         
   4   1   7         63.81         69.91         4.13 o                         
   6   1   7        151.10        151.04         7.64 o                         
   8   1   7        145.43        148.21         9.65 o                         
  10   1   7         10.88         13.38         7.67 o                         
  12   1   7         15.61         16.10        14.56 o                         
 -11   2   7         57.90         76.56        14.56 o                         
  -9   2   7         14.89         19.84        10.55 o                         
  -7   2   7        241.10        245.61        18.58 o                         
  -5   2   7        261.97        264.52        12.73 o                         
  -3   2   7        141.89        151.73         4.18 o                         
  -1   2   7        173.98        162.76         3.39 o                         
   1   2   7        502.32        494.69         9.52 o                         
   3   2   7        254.09        256.14        13.06 o                         
   5   2   7         73.27         74.72         5.83 o                         
   7   2   7         33.88         37.70         5.28 o                         
   9   2   7         29.89         46.34        12.34 o                         
  11   2   7         53.39         47.29        13.73 o                         
 -10   3   7         28.33         27.53        14.56 o                         
  -8   3   7         16.21         15.46        12.05 o                         
  -6   3   7          9.97          6.83         5.01 o                         
  -4   3   7        140.36        135.91         6.10 o                         
  -2   3   7         78.96         69.29         3.55 o                         
   0   3   7        453.78        434.45        12.27 o                         
   2   3   7          6.10          4.00         2.03 o                         
   4   3   7         29.52         39.82         5.12 o                         
   6   3   7         71.05         67.64         5.76 o                         
   8   3   7        184.39        171.84        14.44 o                         
  10   3   7        116.61        113.56        14.71 o                         
  -9   4   7         64.62         93.41        21.09 o                         
  -7   4   7         35.36         39.67         7.75 o                         
  -5   4   7          7.16         13.76         3.67 o                         
  -3   4   7          5.67         18.86         7.05 o                         
  -1   4   7        135.66        135.83        11.30 o                         
   1   4   7        219.35        234.70         7.92 o                         
   3   4   7        190.18        199.47         8.86 o                         
   5   4   7        204.82        198.04        20.87 o                         
   7   4   7          0.28         -2.61         8.36 o                         
   9   4   7         55.09         50.22        12.78 o                         
  -8   5   7          0.73         -5.02        21.09 o                         
  -6   5   7         22.78         26.97         8.52 o                         
  -4   5   7         93.82        102.04         7.35 o                         
  -2   5   7         14.65         15.78         3.99 o                         
   0   5   7         78.42         93.69         8.26 o                         
   2   5   7         58.24         65.21         5.48 o                         
   4   5   7        228.96        228.43        11.15 o                         
   6   5   7         10.66         20.21        26.62 o                         
   8   5   7         39.16         33.35        19.59 o                         
  -5   6   7          1.70         -5.88        23.10 o                         
  -3   6   7          6.93         18.75         5.99 o                         
  -1   6   7          5.90          5.47         4.46 o                         
   1   6   7          2.98          6.05         4.95 o                         
   3   6   7          8.84         -2.86         8.72 o                         
   5   6   7          5.75         10.81        10.95 o                         
  -6  -6   8         35.83         34.73        11.19 o                         
  -4  -6   8        140.36        119.15        11.77 o                         
  -2  -6   8        269.23        282.23        16.81 o                         
   0  -6   8         12.24          7.13         7.23 o                         
   2  -6   8        433.06        422.83        18.24 o                         
   4  -6   8         10.78         -0.52         6.79 o                         
  -7  -5   8        431.89        459.46        25.40 o                         
  -5  -5   8        810.56        795.54        34.26 o                         
  -3  -5   8        429.29        420.13        13.70 o                         
  -1  -5   8        159.11        175.06         7.11 o                         
   1  -5   8        189.23        198.74         8.58 o                         
   3  -5   8        222.30        215.85        11.47 o                         
   5  -5   8        568.71        536.56        22.59 o                         
   7  -5   8        242.65        222.99        21.09 o                         
 -10  -4   8        251.12        310.54        24.13 o                         
  -8  -4   8        458.74        476.41        25.26 o                         
  -6  -4   8        257.12        227.26        15.96 o                         
  -4  -4   8       1019.94       1035.00        34.21 o                         
  -2  -4   8        302.27        282.87        10.01 o                         
   0  -4   8         24.69         25.37         2.73 o                         
   2  -4   8        223.64        224.63         8.47 o                         
   4  -4   8       1611.53       1512.40        46.88 o                         
   6  -4   8         23.25         26.79         8.09 o                         
   8  -4   8         40.25         55.37        12.38 o                         
 -11  -3   8          2.42         10.78        13.93 o                         
  -9  -3   8        255.44        291.86        34.65 o                         
  -7  -3   8        686.15        627.06        29.63 o                         
  -5  -3   8       3296.71       3178.63        92.18 o                         
  -3  -3   8        555.23        533.32        15.06 o                         
  -1  -3   8       1180.22       1258.72        28.54 o                         
   1  -3   8       1201.04       1275.88        32.36 o                         
   3  -3   8        272.32        290.36        15.87 o                         
   5  -3   8       1604.04       1614.16        50.02 o                         
   7  -3   8        975.85        944.52        38.47 o                         
   9  -3   8        399.49        409.22        25.26 o                         
 -12  -2   8         15.44         14.06        20.09 o                         
 -10  -2   8       1382.72       1315.98        40.83 o                         
  -8  -2   8        648.50        567.09        19.31 o                         
  -6  -2   8        634.70        670.59        20.97 o                         
  -4  -2   8        426.72        446.37        12.22 o                         
  -2  -2   8       5848.42       5997.73       132.33 o                         
   0  -2   8       1808.96       2115.09        51.05 o                         
   2  -2   8      11853.92      11496.99       293.64 o                         
   4  -2   8        876.87        789.09        27.06 o                         
   6  -2   8       2429.38       2373.41        70.35 o                         
   8  -2   8        401.49        359.69        16.12 o                         
  10  -2   8        734.01        741.94        35.17 o                         
 -11  -1   8        261.25        264.17        14.12 o                         
  -9  -1   8        474.52        560.93        19.59 o                         
  -7  -1   8        358.57        367.03        13.24 o                         
  -5  -1   8       3362.27       3731.53       107.28 o                         
  -3  -1   8       3453.25       3441.02        75.01 o                         
  -1  -1   8       5943.05       5495.95       169.87 o                         
   1  -1   8      16622.45      15970.95       332.04 o                         
   3  -1   8      19204.57      19294.65       392.05 o                         
   5  -1   8       3840.17       4286.64        94.26 o                         
   7  -1   8        813.13        812.36        25.27 o                         
   9  -1   8        146.24        170.48        10.47 o                         
  11  -1   8        542.94        491.82        57.20 o                         
 -12   0   8       1919.97       2046.68        75.96 o                         
 -10   0   8         69.78         62.77         7.64 o                         
  -8   0   8       5824.68       5796.77       165.86 o                         
  -6   0   8        502.88        601.79        18.74 o                         
  -4   0   8        340.96        380.72        13.10 o                         
  -2   0   8         30.28         31.99         1.22 o                         
   0   0   8      23916.63      23348.96       504.96 o                         
   2   0   8      14346.58      14338.28       314.13 o                         
   4   0   8         54.15         91.14         3.37 o                         
   6   0   8        634.99        600.11        19.70 o                         
   8   0   8       3160.57       2931.94        85.44 o                         
  10   0   8          2.32          5.85         7.07 o                         
  12   0   8         72.46        104.46        23.10 o                         
 -11   1   8        260.90        268.27        30.13 o                         
  -9   1   8        473.92        568.40        24.83 o                         
  -7   1   8        360.75        348.77        15.97 o                         
  -5   1   8       3353.94       3769.19       131.75 o                         
  -3   1   8       3455.21       3355.34        74.93 o                         
  -1   1   8       5947.90       5558.49       120.93 o                         
   1   1   8      16619.84      16076.11       350.33 o                         
   3   1   8      19207.88      20358.97       901.03 o                         
   5   1   8       3840.41       4050.03       120.04 o                         
   7   1   8        811.18        767.42        31.23 o                         
   9   1   8        146.51        160.64        10.41 o                         
  11   1   8        543.19        441.85        27.62 o                         
 -12   2   8         15.63         23.02        16.07 o                         
 -10   2   8       1384.19       1294.15        50.78 o                         
  -8   2   8        649.48        560.93        24.43 o                         
  -6   2   8        635.28        667.66        26.25 o                         
  -4   2   8        429.68        456.65        14.43 o                         
  -2   2   8       5848.54       6031.17       120.56 o                         
   0   2   8       1807.99       2075.37        36.71 o                         
   2   2   8      11863.10      12361.49       455.18 o                         
   4   2   8        874.44        851.24        30.52 o                         
   6   2   8       2428.95       2411.12        69.38 o                         
   8   2   8        400.65        327.11        18.39 o                         
  10   2   8        732.17        719.29        33.36 o                         
 -11   3   8          2.38         -0.77        23.10 o                         
  -9   3   8        255.19        279.49        18.57 o                         
  -7   3   8        687.24        635.27        26.88 o                         
  -5   3   8       3296.31       3197.39       112.56 o                         
  -3   3   8        552.42        543.75        14.63 o                         
  -1   3   8       1181.51       1235.97        31.61 o                         
   1   3   8       1198.83       1265.84        28.74 o                         
   3   3   8        273.09        309.57        12.41 o                         
   5   3   8       1604.35       1706.45        79.57 o                         
   7   3   8        973.98        933.44        47.71 o                         
   9   3   8        399.35        378.81        22.68 o                         
 -10   4   8        250.88        270.99        23.60 o                         
  -8   4   8        458.15        432.33        23.16 o                         
  -6   4   8        255.52        257.27        14.12 o                         
  -4   4   8       1021.96       1010.80        36.36 o                         
  -2   4   8        301.55        287.04        15.58 o                         
   0   4   8         24.63         31.59        10.04 o                         
   2   4   8        222.95        230.71         7.37 o                         
   4   4   8       1610.28       1548.74        45.56 o                         
   6   4   8         23.31         38.03         7.31 o                         
   8   4   8         40.43         39.10        10.59 o                         
  -7   5   8        432.09        433.57        23.38 o                         
  -5   5   8        810.96        810.35        32.75 o                         
  -3   5   8        430.09        381.06        17.40 o                         
  -1   5   8        159.00        168.79         8.67 o                         
   1   5   8        189.32        212.24         9.98 o                         
   3   5   8        221.87        216.31        11.13 o                         
   5   5   8        569.71        563.13        25.03 o                         
   7   5   8        242.07        242.09        18.10 o                         
  -6   6   8         35.55         29.26        15.97 o                         
  -4   6   8        139.96        124.73        16.15 o                         
  -2   6   8        268.63        268.03        13.77 o                         
   0   6   8         12.06         16.18         4.64 o                         
   2   6   8        431.08        425.66        18.10 o                         
   4   6   8         11.18         16.24        10.14 o                         
  -5  -6   9         15.54         13.34        17.08 o                         
  -3  -6   9         17.00          2.01         7.10 o                         
  -1  -6   9         45.28         42.02         6.63 o                         
   1  -6   9         35.18         29.39         5.43 o                         
   3  -6   9         10.57         32.54        15.41 o                         
   5  -6   9          9.99         -4.30         8.04 o                         
  -8  -5   9          4.60        -11.48        11.48 o                         
  -6  -5   9         57.04         55.59         9.97 o                         
  -4  -5   9         69.64         69.51         6.37 o                         
  -2  -5   9        244.58        228.30        10.27 o                         
   0  -5   9        176.45        166.15         7.58 o                         
   2  -5   9         73.38         75.74         6.73 o                         
   4  -5   9         31.35         20.41         6.40 o                         
   6  -5   9        123.57        115.79        18.08 o                         
   8  -5   9         37.28         49.57        13.06 o                         
  -9  -4   9         27.62         32.64        15.07 o                         
  -7  -4   9          5.42          9.48         5.46 o                         
  -5  -4   9        155.93        150.42         8.58 o                         
  -3  -4   9        219.76        213.54         8.49 o                         
  -1  -4   9        386.38        381.26        10.52 o                         
   1  -4   9        116.20        100.19         6.43 o                         
   3  -4   9        597.21        550.59        19.62 o                         
   5  -4   9         10.74         20.34         5.90 o                         
   7  -4   9         86.50         79.35        10.78 o                         
   9  -4   9         40.25         57.80        14.18 o                         
 -10  -3   9         47.26         54.85        19.59 o                         
  -8  -3   9         43.52         50.41         5.68 o                         
  -6  -3   9         63.92         76.20         6.60 o                         
  -4  -3   9        113.17        100.23         5.82 o                         
  -2  -3   9        127.19        120.53         5.47 o                         
   0  -3   9        363.20        392.29        10.55 o                         
   2  -3   9        759.24        699.83        22.16 o                         
   4  -3   9         26.71         25.41         4.63 o                         
   6  -3   9        104.16         95.82        10.32 o                         
   8  -3   9         10.01         11.80        10.34 o                         
  10  -3   9         51.55         24.35        14.12 o                         
 -11  -2   9        123.17        137.28        14.55 o                         
  -9  -2   9         21.51         22.02         5.03 o                         
  -7  -2   9         39.64         39.59         4.02 o                         
  -5  -2   9        701.68        671.60        24.79 o                         
  -3  -2   9        162.94        171.53         5.70 o                         
  -1  -2   9        175.41        174.97         4.90 o                         
   1  -2   9          5.93          7.35         1.44 o                         
   3  -2   9         92.78         88.41         6.38 o                         
   5  -2   9         32.95         42.80         4.96 o                         
   7  -2   9         65.22         93.76         9.64 o                         
   9  -2   9        115.51        110.49        13.00 o                         
  11  -2   9         35.76         60.59        15.19 o                         
 -12  -1   9          0.82        -13.63        19.08 o                         
 -10  -1   9        110.39        107.33         8.03 o                         
  -8  -1   9        499.48        499.86        17.90 o                         
  -6  -1   9         99.01        102.04         6.26 o                         
  -4  -1   9        333.37        351.93        10.73 o                         
  -2  -1   9        163.87        163.22         4.34 o                         
   0  -1   9       1312.73       1213.91        29.97 o                         
   2  -1   9       1290.51       1314.98        34.02 o                         
   4  -1   9        113.63        104.30         3.49 o                         
   6  -1   9         81.21         81.72         5.57 o                         
   8  -1   9        138.68        150.72        13.06 o                         
  10  -1   9         65.37         70.44        12.01 o                         
 -11   0   9        118.99        125.63        13.56 o                         
  -9   0   9          5.42          9.86         5.65 o                         
  -7   0   9          0.02          0.00         3.01 o                         
  -5   0   9          0.00         -0.50         2.01 o                         
  -3   0   9          4.89          7.55         1.12 o                         
  -1   0   9          9.38          5.95         0.54 o                         
   1   0   9         15.50         23.09         2.61 o                         
   3   0   9        222.97        249.69         5.80 o                         
   5   0   9        543.87        530.68        17.00 o                         
   7   0   9         38.00         38.81         5.46 o                         
   9   0   9         53.36         65.22         8.30 o                         
  11   0   9         14.27         37.08         8.72 o                         
 -12   1   9          0.82         25.91        12.41 o                         
 -10   1   9        110.38        132.09        14.06 o                         
  -8   1   9        499.86        531.74        22.02 o                         
  -6   1   9         98.77         98.75         8.14 o                         
  -4   1   9        333.25        324.25        10.29 o                         
  -2   1   9        163.78        158.52         4.06 o                         
   0   1   9       1313.50       1254.79        30.30 o                         
   2   1   9       1290.58       1403.23        33.78 o                         
   4   1   9        113.51         95.14         5.68 o                         
   6   1   9         81.25         74.17         5.72 o                         
   8   1   9        138.62        136.07         9.00 o                         
  10   1   9         65.56         74.03        10.01 o                         
 -11   2   9        123.16        121.04        14.92 o                         
  -9   2   9         21.53         24.36         8.17 o                         
  -7   2   9         39.60         40.71         6.27 o                         
  -5   2   9        702.10        668.41        25.86 o                         
  -3   2   9        162.81        174.54         6.34 o                         
  -1   2   9        175.58        165.85         3.94 o                         
   1   2   9          5.95          4.13         1.42 o                         
   3   2   9         92.58         96.43         7.03 o                         
   5   2   9         32.93         40.62         3.72 o                         
   7   2   9         65.15         75.72         8.43 o                         
   9   2   9        115.41        124.52        11.83 o                         
  11   2   9         35.49         42.88        18.08 o                         
 -10   3   9         47.31         44.20        18.08 o                         
  -8   3   9         43.51         48.40         8.36 o                         
  -6   3   9         64.07         78.49         7.43 o                         
  -4   3   9        113.41        104.13         6.23 o                         
  -2   3   9        127.10        113.14         4.38 o                         
   0   3   9        363.63        362.41        10.75 o                         
   2   3   9        759.55        703.02        36.16 o                         
   4   3   9         26.69         46.51        11.05 o                         
   6   3   9        103.95        100.94         6.35 o                         
   8   3   9          9.90         24.94         7.85 o                         
  10   3   9         51.74         75.23        15.07 o                         
  -9   4   9         27.55         38.37        18.58 o                         
  -7   4   9          5.44         12.40         7.60 o                         
  -5   4   9        156.02        162.80        10.95 o                         
  -3   4   9        219.55        196.44        13.63 o                         
  -1   4   9        386.18        380.72        13.41 o                         
   1   4   9        115.92        112.37         5.42 o                         
   3   4   9        597.09        576.94        21.65 o                         
   5   4   9         10.68         13.58         4.05 o                         
   7   4   9         86.58         48.21        18.08 o                         
   9   4   9         40.22         28.54        12.26 o                         
  -8   5   9          4.59         25.94        11.10 o                         
  -6   5   9         57.11         55.44         8.78 o                         
  -4   5   9         69.59         71.36         6.20 o                         
  -2   5   9        244.88        243.92        11.10 o                         
   0   5   9        176.39        178.73         7.19 o                         
   2   5   9         73.25         81.96         5.92 o                         
   4   5   9         31.14         42.52         6.08 o                         
   6   5   9        123.63        133.00        13.19 o                         
   8   5   9         37.27         52.39        24.61 o                         
  -5   6   9         15.56         20.14        14.44 o                         
  -3   6   9         16.87         22.48         8.44 o                         
  -1   6   9         45.18         46.19         4.95 o                         
   1   6   9         35.28         39.75         5.31 o                         
   3   6   9         10.47         11.03         7.82 o                         
   5   6   9         10.11          3.34        11.10 o                         
  -6  -6  10        121.60        109.83        12.95 o                         
  -4  -6  10         31.82         23.83        10.55 o                         
  -2  -6  10        142.25        177.58        10.34 o                         
   0  -6  10        433.50        376.69        17.88 o                         
   2  -6  10        177.62        188.47        10.77 o                         
   4  -6  10         97.89         87.79        13.40 o                         
  -7  -5  10         67.74         70.29        11.84 o                         
  -5  -5  10        322.24        308.08        14.94 o                         
  -3  -5  10        275.13        293.32        10.92 o                         
  -1  -5  10        913.56        925.06        22.73 o                         
   1  -5  10       1548.47       1508.16        39.33 o                         
   3  -5  10        758.18        728.60        25.92 o                         
   5  -5  10        158.30        135.10        18.11 o                         
   7  -5  10        623.76        654.96        32.25 o                         
 -10  -4  10        145.81        157.05        18.21 o                         
  -8  -4  10        427.39        471.59        44.20 o                         
  -6  -4  10        760.53        731.82        24.12 o                         
  -4  -4  10        410.02        401.98        12.44 o                         
  -2  -4  10       2725.72       2680.04        67.65 o                         
   0  -4  10        518.76        556.80        14.31 o                         
   2  -4  10       1936.90       1818.43        47.29 o                         
   4  -4  10       4743.68       4519.84       132.97 o                         
   6  -4  10        220.72        196.72        15.83 o                         
   8  -4  10        587.85        566.93        56.70 o                         
 -11  -3  10        578.27        632.47        49.72 o                         
  -9  -3  10        101.46         94.59        10.85 o                         
  -7  -3  10        651.15        612.29        20.68 o                         
  -5  -3  10       1775.86       1752.97        51.16 o                         
  -3  -3  10       1879.98       1996.27        50.45 o                         
  -1  -3  10       9850.83      10010.16       281.60 o                         
   1  -3  10      12819.02      12618.04       310.32 o                         
   3  -3  10       1485.34       1488.10        69.76 o                         
   5  -3  10        399.67        447.40        17.55 o                         
   7  -3  10        234.12        192.66        15.19 o                         
   9  -3  10        163.79        152.12        16.12 o                         
 -12  -2  10        270.07        290.29        29.13 o                         
 -10  -2  10         17.76         19.06         5.14 o                         
  -8  -2  10        153.80        190.36         9.55 o                         
  -6  -2  10       1832.88       1941.94        57.39 o                         
  -4  -2  10        745.14        913.22        23.69 o                         
  -2  -2  10       3269.11       3219.09        71.24 o                         
   0  -2  10       1173.64       1539.60        38.91 o                         
   2  -2  10      15006.47      14114.96       419.42 o                         
   4  -2  10        491.97        524.85        23.08 o                         
   6  -2  10        999.40       1008.02        31.48 o                         
   8  -2  10         48.29         39.17         9.64 o                         
  10  -2  10        114.95        108.34        15.04 o                         
 -11  -1  10         16.68         15.86         6.87 o                         
  -9  -1  10       2300.97       2229.95        65.91 o                         
  -7  -1  10       1938.16       1886.39        55.46 o                         
  -5  -1  10        214.27        186.52         7.64 o                         
  -3  -1  10       4191.77       4277.78        92.53 o                         
  -1  -1  10       2014.35       1910.75        47.71 o                         
   1  -1  10       2532.63       2562.83        52.15 o                         
   3  -1  10        247.01        283.42         7.22 o                         
   5  -1  10       1821.02       1917.09        49.00 o                         
   7  -1  10       1215.62       1169.49        37.78 o                         
   9  -1  10        540.53        537.37        19.62 o                         
  11  -1  10        144.87        157.06        16.57 o                         
 -12   0  10         33.24         40.77        11.10 o                         
 -10   0  10          0.49         23.86        10.55 o                         
  -8   0  10        363.60        348.25        11.42 o                         
  -6   0  10       7218.22       7370.03       181.68 o                         
  -4   0  10      15559.81      14713.37       272.06 o                         
  -2   0  10      19820.09      20765.91       509.33 o                         
   2   0  10        554.69        433.88         9.35 o                         
   4   0  10         48.81         34.53         2.40 o                         
   6   0  10       3085.71       2900.40        83.89 o                         
   8   0  10       2346.41       2266.77        66.88 o                         
  10   0  10        222.92        250.88        14.19 o                         
  12   0  10        872.02        909.94        60.27 o                         
 -11   1  10         16.88         24.11        10.99 o                         
  -9   1  10       2301.24       2232.22        80.97 o                         
  -7   1  10       1939.60       1896.13        67.83 o                         
  -5   1  10        212.85        187.00         9.57 o                         
  -3   1  10       4191.56       4136.50        84.47 o                         
  -1   1  10       2015.93       1944.89        39.02 o                         
   1   1  10       2532.97       2619.20        48.21 o                         
   3   1  10        248.51        292.27        14.49 o                         
   5   1  10       1822.60       1866.78        55.09 o                         
   7   1  10       1216.80       1156.82        35.37 o                         
   9   1  10        540.52        487.69        19.33 o                         
  11   1  10        145.04        153.36        14.15 o                         
 -12   2  10        270.18        289.29        20.60 o                         
 -10   2  10         17.73         28.12        15.07 o                         
  -8   2  10        153.12        176.60        12.41 o                         
  -6   2  10       1832.12       1975.50        70.30 o                         
  -4   2  10        746.60        944.40        34.07 o                         
  -2   2  10       3265.14       3211.15        64.92 o                         
   0   2  10       1173.73       1576.29        38.80 o                         
   2   2  10      15018.23      15495.54       419.03 o                         
   4   2  10        492.31        590.52        52.73 o                         
   6   2  10       1000.81        982.52        37.62 o                         
   8   2  10         48.40         44.15         6.34 o                         
  10   2  10        115.28        127.09        14.15 o                         
 -11   3  10        576.74        558.11        31.55 o                         
  -9   3  10        102.20        102.51        10.59 o                         
  -7   3  10        650.52        603.94        25.45 o                         
  -5   3  10       1775.29       1713.19        66.29 o                         
  -3   3  10       1881.15       1977.64        49.71 o                         
  -1   3  10       9850.95       9909.61       246.02 o                         
   1   3  10      12820.01      12686.07       277.29 o                         
   3   3  10       1482.81       1505.52        58.71 o                         
   5   3  10        400.04        478.06        25.77 o                         
   7   3  10        233.82        216.10        10.91 o                         
   9   3  10        162.92        194.80        28.12 o                         
 -10   4  10        144.78        147.67        16.65 o                         
  -8   4  10        426.49        436.80        22.93 o                         
  -6   4  10        760.58        730.19        30.03 o                         
  -4   4  10        409.42        373.92        22.67 o                         
  -2   4  10       2724.04       2684.66        77.88 o                         
   0   4  10        518.55        568.83        30.13 o                         
   2   4  10       1937.30       1879.52        46.32 o                         
   4   4  10       4743.96       4679.96       131.82 o                         
   6   4  10        221.32        196.36        13.73 o                         
   8   4  10        588.10        580.55        28.71 o                         
  -7   5  10         67.77         85.55        16.07 o                         
  -5   5  10        321.91        302.09        14.73 o                         
  -3   5  10        276.23        267.46        13.05 o                         
  -1   5  10        914.32        898.25        29.05 o                         
   1   5  10       1546.52       1491.21        54.96 o                         
   3   5  10        757.01        729.27        24.18 o                         
   5   5  10        158.52        164.90        10.01 o                         
   7   5  10        624.05        632.51        31.85 o                         
  -6   6  10        122.09         74.45        20.09 o                         
  -4   6  10         31.79         47.31        20.09 o                         
  -2   6  10        142.86        155.73        11.29 o                         
   0   6  10        434.01        391.45        13.55 o                         
   2   6  10        177.55        175.97        12.56 o                         
   4   6  10         97.77         98.79        13.65 o                         
  -5  -6  11          4.33         17.91         9.38 o                         
  -3  -6  11         41.40         38.24         7.10 o                         
  -1  -6  11         31.54         20.20        12.52 o                         
   1  -6  11         58.38         61.17        10.20 o                         
   3  -6  11         46.54         52.25        17.13 o                         
   5  -6  11         49.93         57.25        33.15 o                         
  -8  -5  11         16.60         10.58        11.14 o                         
  -6  -5  11         54.05         40.88        10.55 o                         
  -4  -5  11         43.96         44.79         5.48 o                         
  -2  -5  11         14.61         10.50         4.64 o                         
   0  -5  11         20.81         22.41         3.75 o                         
   2  -5  11        262.70        248.41        12.29 o                         
   4  -5  11        230.90        229.74        12.20 o                         
   6  -5  11        143.67        144.17        12.56 o                         
  -9  -4  11         60.24         54.24        12.27 o                         
  -7  -4  11        190.90        178.96        10.22 o                         
  -5  -4  11         65.27         69.43         5.67 o                         
  -3  -4  11        291.15        289.19        10.00 o                         
  -1  -4  11          3.33          5.06         2.45 o                         
   1  -4  11        182.08        180.78         6.94 o                         
   3  -4  11        176.95        179.24         9.77 o                         
   5  -4  11         76.46         82.34         8.99 o                         
   7  -4  11         34.26         57.92        13.56 o                         
   9  -4  11         65.61         73.55        14.28 o                         
 -10  -3  11         34.21         14.06        13.56 o                         
  -8  -3  11         62.81         62.22         5.78 o                         
  -6  -3  11         90.25         95.79         6.20 o                         
  -4  -3  11        173.53        154.75         6.32 o                         
  -2  -3  11          6.40          4.29         2.62 o                         
   0  -3  11        257.84        250.79         8.35 o                         
   2  -3  11          5.74         10.63         4.64 o                         
   4  -3  11        143.62        131.46        11.16 o                         
   6  -3  11        137.39        122.75         9.44 o                         
   8  -3  11         14.16         17.20        11.14 o                         
  10  -3  11         47.73         44.17        20.09 o                         
 -11  -2  11         43.35         48.66        11.23 o                         
  -9  -2  11         35.53         48.24         5.73 o                         
  -7  -2  11          4.80          4.09         4.72 o                         
  -5  -2  11        130.69        133.70         6.75 o                         
  -3  -2  11        462.32        446.61        13.31 o                         
  -1  -2  11        256.05        298.49         7.83 o                         
   1  -2  11        142.94        155.52         4.50 o                         
   3  -2  11         73.65         72.57         5.15 o                         
   5  -2  11        160.58        149.36         8.84 o                         
   7  -2  11         81.54         63.71         9.28 o                         
   9  -2  11         85.59        104.28        17.85 o                         
  11  -2  11         20.30          4.36        15.19 o                         
 -12  -1  11         14.37         14.93         8.89 o                         
 -10  -1  11         60.78         57.75         6.79 o                         
  -8  -1  11         88.53         90.01         6.57 o                         
  -6  -1  11        140.76        154.15         7.04 o                         
  -4  -1  11        502.41        555.52        14.16 o                         
  -2  -1  11        203.22        222.26         5.99 o                         
   0  -1  11       3959.56       3626.49        83.88 o                         
   2  -1  11       1104.05       1106.71        25.15 o                         
   4  -1  11        413.00        386.12         9.75 o                         
   6  -1  11        115.70        120.84         5.29 o                         
   8  -1  11        102.39        100.47        12.05 o                         
  10  -1  11         39.28         30.07        16.07 o                         
 -11   0  11        224.43        251.11        17.85 o                         
  -9   0  11        320.48        316.87        13.50 o                         
  -7   0  11         11.47         12.20         3.05 o                         
  -5   0  11        185.12        175.34         7.88 o                         
  -3   0  11          1.79          4.25         1.12 o                         
  -1   0  11        895.40        775.54        17.16 o                         
   1   0  11         67.39         83.05         2.92 o                         
   3   0  11        396.58        445.68         9.50 o                         
   5   0  11         36.28         44.06         3.98 o                         
   7   0  11        309.13        298.87        12.33 o                         
   9   0  11          8.72         23.30         6.33 o                         
  11   0  11         36.79         38.79        11.75 o                         
 -12   1  11         14.38         20.14        13.01 o                         
 -10   1  11         60.87         50.33         9.94 o                         
  -8   1  11         88.51         95.10         8.52 o                         
  -6   1  11        141.00        147.99         9.15 o                         
  -4   1  11        502.22        517.10        13.44 o                         
  -2   1  11        203.04        201.69         5.01 o                         
   0   1  11       3959.02       3821.06        91.03 o                         
   2   1  11       1103.69       1131.85        21.20 o                         
   4   1  11        412.97        407.31        17.08 o                         
   6   1  11        115.63        114.84         6.94 o                         
   8   1  11        102.43         99.99         7.49 o                         
  10   1  11         39.24         34.38         8.66 o                         
 -11   2  11         43.45         50.28        12.41 o                         
  -9   2  11         35.49         49.86         9.15 o                         
  -7   2  11          4.82         10.92         5.29 o                         
  -5   2  11        130.70        130.20         8.69 o                         
  -3   2  11        462.32        454.77        18.05 o                         
  -1   2  11        255.95        297.05         6.65 o                         
   1   2  11        142.34        155.33         4.12 o                         
   3   2  11         73.68         82.67         5.02 o                         
   5   2  11        160.59        160.25        10.05 o                         
   7   2  11         81.30         62.40         6.06 o                         
   9   2  11         85.42         97.97         9.60 o                         
  11   2  11         20.34         50.12        13.84 o                         
 -10   3  11         34.35         36.13        11.70 o                         
  -8   3  11         62.90         74.31         9.54 o                         
  -6   3  11         90.09         93.94         7.96 o                         
  -4   3  11        173.29        163.24         9.13 o                         
  -2   3  11          6.38          2.55         2.58 o                         
   0   3  11        257.46        243.84         7.81 o                         
   2   3  11          5.65         17.06         3.14 o                         
   4   3  11        144.03        156.45         8.14 o                         
   6   3  11        137.58        143.32         9.39 o                         
   8   3  11         14.11         12.75         6.33 o                         
  10   3  11         47.73         30.55        13.51 o                         
  -9   4  11         60.29         54.64        15.07 o                         
  -7   4  11        190.59        197.55        13.51 o                         
  -5   4  11         65.26         58.11         5.46 o                         
  -3   4  11        291.19        287.54        19.11 o                         
  -1   4  11          3.32          5.42         5.07 o                         
   1   4  11        182.11        179.60         6.79 o                         
   3   4  11        176.60        190.11         9.57 o                         
   5   4  11         76.78         84.36         9.47 o                         
   7   4  11         34.30         61.25        12.56 o                         
   9   4  11         65.57         53.19        13.93 o                         
  -8   5  11         16.51         21.57         9.81 o                         
  -6   5  11         53.88         61.23        29.13 o                         
  -4   5  11         44.19         52.22         5.89 o                         
  -2   5  11         14.58          5.22         4.81 o                         
   0   5  11         20.73         24.70         3.45 o                         
   2   5  11        262.72        279.93        13.99 o                         
   4   5  11        230.93        253.04        12.13 o                         
   6   5  11        143.81        123.29        13.19 o                         
  -5   6  11          4.31          9.47        15.58 o                         
  -3   6  11         41.14         22.93         9.75 o                         
  -1   6  11         31.64         31.45         6.87 o                         
   1   6  11         58.37         51.81         7.88 o                         
   3   6  11         46.40         64.22        15.85 o                         
   5   6  11         49.92         41.83        19.08 o                         
  -6  -6  12         41.84         29.99        11.19 o                         
  -4  -6  12         20.64         25.47         9.27 o                         
  -2  -6  12        391.85        413.10        23.18 o                         
   0  -6  12         66.01         59.89         8.78 o                         
   2  -6  12        315.52        333.71        25.57 o                         
   4  -6  12         58.32         43.39        17.59 o                         
  -7  -5  12        207.95        217.01        17.04 o                         
  -5  -5  12        265.84        290.18        19.44 o                         
  -3  -5  12        351.11        361.91        12.81 o                         
  -1  -5  12        279.18        275.03        17.54 o                         
   1  -5  12        502.71        486.84        15.36 o                         
   3  -5  12        860.08        819.71        28.78 o                         
   5  -5  12        260.43        255.79        14.59 o                         
   7  -5  12        201.35        208.07        22.60 o                         
 -10  -4  12       1014.35       1080.65        47.02 o                         
  -8  -4  12       2445.11       2479.79        90.39 o                         
  -6  -4  12       1495.05       1464.76        44.83 o                         
  -4  -4  12        958.69        962.25        25.36 o                         
  -2  -4  12        388.69        389.72        12.59 o                         
   0  -4  12        120.57        141.84         5.81 o                         
   2  -4  12        669.70        665.32        22.11 o                         
   4  -4  12       1020.83        983.07        32.83 o                         
   6  -4  12        240.64        252.94        15.69 o                         
   8  -4  12        630.72        594.03        30.28 o                         
 -11  -3  12         25.80         57.76        14.87 o                         
  -9  -3  12        103.87        183.67        17.00 o                         
  -7  -3  12       1555.38       1489.33        45.14 o                         
  -5  -3  12       2608.32       2517.38        73.04 o                         
  -3  -3  12        404.59        437.76        14.93 o                         
  -1  -3  12         37.10         81.36        11.05 o                         
   1  -3  12        198.82        263.47         8.17 o                         
   3  -3  12        240.16        238.86        10.15 o                         
   5  -3  12       1999.97       1875.43        70.30 o                         
   7  -3  12        836.68        744.42        33.02 o                         
   9  -3  12        232.25        225.88        20.01 o                         
 -12  -2  12         13.34          9.04        21.09 o                         
 -10  -2  12        654.24        607.77        21.28 o                         
  -8  -2  12         58.17         88.42         6.52 o                         
  -6  -2  12        644.32        660.13        20.97 o                         
  -4  -2  12       1388.91       1578.99        38.77 o                         
  -2  -2  12      10270.27      10452.98       258.59 o                         
   0  -2  12        356.46        426.29        10.12 o                         
   2  -2  12       1047.32       1006.49        37.99 o                         
   4  -2  12         28.08         19.14         6.01 o                         
   6  -2  12        155.70        168.15        16.19 o                         
   8  -2  12        144.68        150.72        13.19 o                         
  10  -2  12        120.09        142.82        36.16 o                         
 -11  -1  12        128.71        144.75        10.31 o                         
  -9  -1  12         26.97         92.17        13.79 o                         
  -7  -1  12       1071.54       1076.46        32.65 o                         
  -5  -1  12       1974.97       2137.06        61.47 o                         
  -3  -1  12      14586.95      14832.08       314.94 o                         
  -1  -1  12      13243.25      13136.58       324.76 o                         
   1  -1  12       4778.57       4943.56       100.60 o                         
   3  -1  12       7782.72       8150.11       179.86 o                         
   5  -1  12       1652.59       1772.77        39.61 o                         
   7  -1  12       1275.17       1230.71        38.27 o                         
   9  -1  12         30.32         38.62         7.29 o                         
  11  -1  12        543.01        526.98        41.63 o                         
 -12   0  12       1283.10       1292.08        70.81 o                         
 -10   0  12         25.46         28.05         7.36 o                         
  -8   0  12        167.27        144.18         8.09 o                         
  -6   0  12        279.85        373.46        17.66 o                         
  -4   0  12        385.80        353.11        11.71 o                         
  -2   0  12      19122.34      17411.81       347.63 o                         
   0   0  12      61966.74      62030.78      1356.20 o                         
   2   0  12       9862.52      10361.60       207.25 o                         
   4   0  12       2747.65       2914.12        83.51 o                         
   6   0  12         50.18         61.75         6.27 o                         
   8   0  12       1484.73       1382.93        42.33 o                         
  10   0  12          0.27          8.00         7.29 o                         
 -11   1  12        129.13        145.30        14.15 o                         
  -9   1  12         27.07         73.82         9.23 o                         
  -7   1  12       1075.47       1075.59        40.12 o                         
  -5   1  12       1977.42       2106.95        75.64 o                         
  -3   1  12      14586.62      14004.42       287.48 o                         
  -1   1  12      13241.65      13399.03       451.69 o                         
   1   1  12       4779.12       5094.79       100.47 o                         
   3   1  12       7782.92       8237.59       200.76 o                         
   5   1  12       1654.86       1716.92        51.22 o                         
   7   1  12       1271.55       1202.06        36.91 o                         
   9   1  12         30.15         40.98         7.64 o                         
  11   1  12        543.45        527.50        27.59 o                         
 -12   2  12         13.36         22.10        14.21 o                         
 -10   2  12        657.11        594.12        27.67 o                         
  -8   2  12         57.69        102.13        14.56 o                         
  -6   2  12        644.68        674.54        26.25 o                         
  -4   2  12       1391.27       1496.71        64.55 o                         
  -2   2  12      10263.90      10621.15       258.34 o                         
   0   2  12        356.77        428.95        11.52 o                         
   2   2  12       1049.61       1078.93        40.07 o                         
   4   2  12         28.15         26.86         5.02 o                         
   6   2  12        156.24        162.87         8.17 o                         
   8   2  12        145.33        154.98         9.52 o                         
  10   2  12        118.77         96.31        15.07 o                         
 -11   3  12         25.47          7.53        13.27 o                         
  -9   3  12        103.07        188.54        34.15 o                         
  -7   3  12       1557.34       1506.58        55.35 o                         
  -5   3  12       2604.66       2479.80       127.57 o                         
  -3   3  12        403.13        448.67        11.48 o                         
  -1   3  12         36.84         81.36         9.04 o                         
   1   3  12        198.97        244.48         6.59 o                         
   3   3  12        239.46        246.59        10.65 o                         
   5   3  12       1999.34       1986.41        84.24 o                         
   7   3  12        835.72        769.47        24.97 o                         
   9   3  12        233.26        208.56        17.39 o                         
 -10   4  12       1013.86        992.55        44.18 o                         
  -8   4  12       2443.61       2358.75        88.41 o                         
  -6   4  12       1494.42       1473.67        54.63 o                         
  -4   4  12        958.25        909.60        43.64 o                         
  -2   4  12        389.77        396.46        14.17 o                         
   0   4  12        120.72        129.96        10.99 o                         
   2   4  12        668.84        676.98        20.45 o                         
   4   4  12       1019.90       1050.11        31.40 o                         
   6   4  12        240.67        268.92        17.46 o                         
   8   4  12        630.27        565.10        28.44 o                         
  -7   5  12        207.42        195.24        13.45 o                         
  -5   5  12        266.56        288.47        21.50 o                         
  -3   5  12        352.16        341.79        12.68 o                         
  -1   5  12        278.90        265.14        11.83 o                         
   1   5  12        504.26        501.57        17.40 o                         
   3   5  12        861.00        840.92        27.25 o                         
   5   5  12        261.26        262.51        13.23 o                         
   7   5  12        201.19        233.63        19.29 o                         
  -6   6  12         41.67         50.16        16.41 o                         
  -4   6  12         20.81         33.80        13.99 o                         
  -2   6  12        393.48        356.72        18.67 o                         
   0   6  12         66.07         71.93         9.54 o                         
   2   6  12        314.28        331.06        20.43 o                         
   4   6  12         58.29         50.46         8.84 o                         
  -5  -6  13         20.56         13.42        10.28 o                         
  -3  -6  13         40.43         29.65         7.53 o                         
  -1  -6  13        101.98         96.85         8.84 o                         
   1  -6  13         29.78         25.34         8.67 o                         
   3  -6  13          0.16         12.67        16.41 o                         
   5  -6  13        200.50        201.66        25.34 o                         
  -8  -5  13         30.31         47.85        12.48 o                         
  -6  -5  13        119.47         95.03        11.68 o                         
  -4  -5  13        204.61        194.72        10.23 o                         
  -2  -5  13         95.50         98.12         7.12 o                         
   0  -5  13        276.07        270.86        10.09 o                         
   2  -5  13        226.34        232.80        15.92 o                         
   4  -5  13         65.94         76.02         8.42 o                         
   6  -5  13         18.48         26.47         7.89 o                         
  -9  -4  13         15.40          9.57        11.59 o                         
  -7  -4  13         27.01         47.50         8.54 o                         
  -5  -4  13        141.00        141.80         8.39 o                         
  -3  -4  13        609.16        581.51        19.72 o                         
  -1  -4  13         80.38         95.50         4.66 o                         
   1  -4  13         44.92         49.26         3.76 o                         
   3  -4  13         63.90         68.29         6.39 o                         
   5  -4  13        127.00        118.86         9.60 o                         
   7  -4  13         77.52         76.00        11.59 o                         
   9  -4  13          2.95         40.22        22.10 o                         
 -10  -3  13         25.26         33.75        18.08 o                         
  -8  -3  13          0.95         -4.85         4.85 o                         
  -6  -3  13         53.82         73.91         5.94 o                         
  -4  -3  13        100.68        114.63         5.49 o                         
  -2  -3  13        108.65        115.66         7.87 o                         
   0  -3  13         45.41         58.21         2.92 o                         
   2  -3  13        180.34        189.13        12.01 o                         
   4  -3  13         14.28         19.04         4.86 o                         
   6  -3  13        103.04         99.07         8.51 o                         
   8  -3  13         34.38         43.04        11.10 o                         
  10  -3  13          9.16         24.51        14.60 o                         
 -11  -2  13         60.77         54.77         6.87 o                         
  -9  -2  13         14.21         16.17         4.90 o                         
  -7  -2  13        177.94        173.17         9.33 o                         
  -5  -2  13         12.75          7.96         4.39 o                         
  -3  -2  13         22.32         22.91         1.83 o                         
  -1  -2  13        121.39        119.13         4.67 o                         
   1  -2  13        121.80        127.78         4.12 o                         
   3  -2  13        429.36        388.72        14.00 o                         
   5  -2  13         73.16         68.23         5.91 o                         
   7  -2  13        261.96        262.84        14.99 o                         
   9  -2  13        110.61        113.50        24.11 o                         
  11  -2  13         18.27         18.04        31.14 o                         
 -12  -1  13        142.76        140.73        21.60 o                         
 -10  -1  13         44.30         45.74         6.57 o                         
  -8  -1  13          6.53          5.16         4.57 o                         
  -6  -1  13         22.33         21.04         3.64 o                         
  -4  -1  13        230.88        247.35         7.25 o                         
  -2  -1  13        857.95        794.04        17.51 o                         
   0  -1  13       3823.14       3659.35       112.05 o                         
   2  -1  13        330.93        340.60         8.23 o                         
   4  -1  13        543.16        532.86        14.38 o                         
   6  -1  13         20.96         30.42         3.39 o                         
   8  -1  13         17.57         14.69         8.43 o                         
  10  -1  13          2.90         17.02        14.56 o                         
 -11   0  13         62.91         57.56        12.05 o                         
  -9   0  13        444.64        445.69        20.09 o                         
  -7   0  13         16.06          6.00         2.92 o                         
  -5   0  13         33.52         34.75         3.25 o                         
  -3   0  13         18.63         20.25         1.26 o                         
  -1   0  13        484.85        497.41        10.25 o                         
   1   0  13       1994.34       1879.94        38.63 o                         
   3   0  13          3.10          7.73         1.84 o                         
   5   0  13         14.69         15.95         3.48 o                         
   7   0  13        407.65        372.50        14.47 o                         
   9   0  13         41.49         36.12         6.93 o                         
  11   0  13         13.48         10.53        12.41 o                         
 -12   1  13        142.82        145.35        15.58 o                         
 -10   1  13         44.36         43.19        10.55 o                         
  -8   1  13          6.49          4.52         5.68 o                         
  -6   1  13         22.32         22.14         4.58 o                         
  -4   1  13        230.83        237.48        12.61 o                         
  -2   1  13        857.72        760.15        16.12 o                         
   0   1  13       3822.81       3786.08        97.50 o                         
   2   1  13        330.53        348.33        14.64 o                         
   4   1  13        543.73        546.58        17.58 o                         
   6   1  13         20.84         22.53         4.57 o                         
   8   1  13         17.56         19.53         5.55 o                         
  10   1  13          2.91         -1.83         8.30 o                         
 -11   2  13         60.84         62.42        12.78 o                         
  -9   2  13         14.12         10.66         7.96 o                         
  -7   2  13        177.78        185.47        18.58 o                         
  -5   2  13         12.72         13.83         4.58 o                         
  -3   2  13         22.36         25.43         2.37 o                         
  -1   2  13        121.43        119.66         5.53 o                         
   1   2  13        121.97        128.71         3.97 o                         
   3   2  13        429.15        424.36        24.11 o                         
   5   2  13         73.30         82.87         5.28 o                         
   7   2  13        261.98        248.75        11.53 o                         
   9   2  13        110.68        115.06         9.26 o                         
  11   2  13         18.27         -1.51        15.57 o                         
 -10   3  13         25.14         16.60        16.57 o                         
  -8   3  13          0.93         -8.43         8.43 o                         
  -6   3  13         53.61         70.95         7.23 o                         
  -4   3  13        100.49        127.21         7.20 o                         
  -2   3  13        108.44        116.27         4.38 o                         
   0   3  13         45.44         56.24         3.53 o                         
   2   3  13        180.46        179.25         7.23 o                         
   4   3  13         14.23         16.07         3.86 o                         
   6   3  13        102.85         99.14         6.42 o                         
   8   3  13         34.29         48.70         6.82 o                         
  10   3  13          9.21          6.82        24.61 o                         
  -9   4  13         15.38         -5.89         9.56 o                         
  -7   4  13         26.96         19.57         7.60 o                         
  -5   4  13        141.10        138.69        13.48 o                         
  -3   4  13        609.37        578.20        19.56 o                         
  -1   4  13         80.61         93.11         4.76 o                         
   1   4  13         45.09         48.97         3.48 o                         
   3   4  13         63.89         73.91         8.54 o                         
   5   4  13        127.04        137.41         7.64 o                         
   7   4  13         77.52         78.19        10.14 o                         
   9   4  13          2.91         -6.40        16.07 o                         
  -8   5  13         30.37         25.91        15.87 o                         
  -6   5  13        119.13        118.19        11.05 o                         
  -4   5  13        204.71        192.32         9.69 o                         
  -2   5  13         95.23         92.41         7.81 o                         
   0   5  13        276.00        278.41         9.62 o                         
   2   5  13        226.64        231.51        13.27 o                         
   4   5  13         66.02         71.71         8.89 o                         
   6   5  13         18.51         10.23        10.47 o                         
  -5   6  13         20.72         16.35        15.43 o                         
  -3   6  13         40.60         57.74        14.06 o                         
  -1   6  13        102.16        101.87         8.26 o                         
   1   6  13         29.60         39.39        15.07 o                         
   3   6  13          0.16          8.94        16.57 o                         
   5   6  13        200.58        214.32        20.01 o                         
  -6  -6  14        179.72        221.45        19.25 o                         
  -4  -6  14          7.01          3.60         9.27 o                         
  -2  -6  14        182.29        199.99        12.50 o                         
   0  -6  14         71.87         57.72         8.61 o                         
   2  -6  14         47.98         70.77        17.00 o                         
   4  -6  14         21.65         38.47        19.55 o                         
  -7  -5  14        120.57        111.79        31.14 o                         
  -5  -5  14        170.55        172.75        10.75 o                         
  -3  -5  14        642.21        624.11        19.12 o                         
  -1  -5  14       1176.72       1068.08        34.13 o                         
   1  -5  14        826.44        822.41        23.40 o                         
   3  -5  14        370.01        355.64        15.62 o                         
   5  -5  14        299.89        323.43        21.78 o                         
   7  -5  14        425.70        433.09        27.12 o                         
 -10  -4  14        613.51        682.73        35.21 o                         
  -8  -4  14        535.66        561.66        28.41 o                         
  -6  -4  14        624.61        632.20        21.28 o                         
  -4  -4  14       2946.09       3074.73        75.18 o                         
  -2  -4  14       1198.39       1243.07        35.57 o                         
   0  -4  14         76.77         57.09         3.70 o                         
   2  -4  14       1221.81       1230.94        48.62 o                         
   4  -4  14       1778.05       1681.26        52.67 o                         
   6  -4  14         13.61          1.44         6.73 o                         
   8  -4  14        227.64        264.71        20.09 o                         
 -11  -3  14         88.86         97.43        16.87 o                         
  -9  -3  14         55.35         59.76         6.59 o                         
  -7  -3  14       1113.79       1144.78        35.41 o                         
  -5  -3  14       3251.58       3323.43        94.50 o                         
  -3  -3  14       1491.04       1584.63        40.02 o                         
  -1  -3  14       5480.16       5597.21       162.57 o                         
   1  -3  14       1339.74       1377.83        41.72 o                         
   3  -3  14        282.85        276.07        13.46 o                         
   5  -3  14        167.34        146.83         9.55 o                         
   7  -3  14        309.78        273.15        15.39 o                         
   9  -3  14         29.58         40.37        13.54 o                         
 -12  -2  14         44.43         47.21        25.11 o                         
 -10  -2  14         61.77         56.61         6.49 o                         
  -8  -2  14         37.24         50.03         5.40 o                         
  -6  -2  14       3129.48       3417.92        98.19 o                         
  -4  -2  14        415.15        485.84        12.96 o                         
  -2  -2  14      12675.45      12438.11       445.97 o                         
   0  -2  14        248.69        236.64         7.22 o                         
   2  -2  14       1364.91       1463.14        55.04 o                         
   4  -2  14       1789.60       1689.32        52.19 o                         
   6  -2  14         10.95         18.34         5.66 o                         
   8  -2  14        124.28        138.45        12.78 o                         
  10  -2  14        580.19        525.12        30.89 o                         
 -11  -1  14        160.96        181.84        16.56 o                         
  -9  -1  14       2585.68       2761.30        77.90 o                         
  -7  -1  14       2089.60       2162.04        61.47 o                         
  -5  -1  14        100.42        113.51         7.72 o                         
  -3  -1  14        119.09        158.60         4.48 o                         
  -1  -1  14       7399.18       7081.64       175.53 o                         
   1  -1  14       4938.79       4804.71        98.14 o                         
   3  -1  14        914.98        965.42        28.98 o                         
   5  -1  14       2594.15       2636.64        58.39 o                         
   7  -1  14        417.67        486.56        18.35 o                         
   9  -1  14       1110.90       1092.52        34.71 o                         
  11  -1  14         76.52         77.07        15.69 o                         
 -12   0  14       2024.03       2020.29        75.28 o                         
 -10   0  14       1024.46       1009.06        39.76 o                         
  -8   0  14        163.85        142.41         8.92 o                         
  -6   0  14        494.10        429.68        14.10 o                         
  -4   0  14       2260.03       2383.76        52.92 o                         
  -2   0  14       2361.03       2073.87        41.76 o                         
   0   0  14         54.75         99.35         3.48 o                         
   2   0  14          9.29         18.51         1.28 o                         
   4   0  14       1779.48       1783.23        51.42 o                         
   6   0  14       1154.95       1201.53        36.34 o                         
   8   0  14         13.70         25.14         6.05 o                         
  10   0  14        293.52        329.45        16.11 o                         
 -11   1  14        161.10        198.67        31.64 o                         
  -9   1  14       2587.95       2582.50       149.29 o                         
  -7   1  14       2092.64       2061.79       103.26 o                         
  -5   1  14        100.35        111.98         6.33 o                         
  -3   1  14        118.21        138.01         4.43 o                         
  -1   1  14       7394.83       7223.08       156.86 o                         
   1   1  14       4942.99       4990.70       114.98 o                         
   3   1  14        915.97       1006.74        28.80 o                         
   5   1  14       2598.75       2557.55        92.33 o                         
   7   1  14        416.67        479.88        17.18 o                         
   9   1  14       1107.95       1039.83        34.59 o                         
  11   1  14         76.11         51.38        13.01 o                         
 -12   2  14         44.52         44.97        15.26 o                         
 -10   2  14         61.73         64.27        14.56 o                         
  -8   2  14         36.78         44.94         7.23 o                         
  -6   2  14       3131.90       3387.93       120.03 o                         
  -4   2  14        415.05        466.77        16.22 o                         
  -2   2  14      12667.32      13269.86       445.61 o                         
   0   2  14        246.91        243.29         9.87 o                         
   2   2  14       1365.97       1555.50        50.57 o                         
   4   2  14       1791.41       1863.93       153.18 o                         
   6   2  14         11.25         21.40         4.68 o                         
   8   2  14        123.63        136.72        10.17 o                         
  10   2  14        580.09        553.01        28.38 o                         
 -11   3  14         87.61         86.76        11.95 o                         
  -9   3  14         55.25         51.38        12.56 o                         
  -7   3  14       1115.43       1138.14        43.26 o                         
  -5   3  14       3248.41       3223.94       119.34 o                         
  -3   3  14       1494.34       1561.10        40.02 o                         
  -1   3  14       5481.88       5779.79       140.37 o                         
   1   3  14       1339.78       1411.68        31.35 o                         
   3   3  14        283.78        279.01        20.59 o                         
   5   3  14        167.63        168.78         8.07 o                         
   7   3  14        309.64        278.75        12.61 o                         
   9   3  14         29.40         19.91        11.32 o                         
 -10   4  14        613.11        626.40        27.42 o                         
  -8   4  14        535.33        551.99        27.29 o                         
  -6   4  14        624.92        612.52        31.51 o                         
  -4   4  14       2945.53       2912.93       114.24 o                         
  -2   4  14       1199.15       1231.57        31.83 o                         
   0   4  14         76.71         60.51         4.04 o                         
   2   4  14       1220.98       1258.83        57.76 o                         
   4   4  14       1777.75       1808.44       109.49 o                         
   6   4  14         13.68         14.64         5.60 o                         
   8   4  14        228.66        207.46        17.71 o                         
  -7   5  14        120.39        117.63        15.97 o                         
  -5   5  14        170.91        175.76        11.06 o                         
  -3   5  14        644.22        635.10        22.11 o                         
  -1   5  14       1176.78       1106.51        33.86 o                         
   1   5  14        827.14        829.83        26.21 o                         
   3   5  14        369.11        372.12        17.59 o                         
   5   5  14        300.27        309.35        14.33 o                         
   7   5  14        425.86        423.46        28.63 o                         
  -6   6  14        179.48        222.11        21.45 o                         
  -4   6  14          7.08         17.62        13.73 o                         
  -2   6  14        182.11        179.50        15.41 o                         
   0   6  14         72.01         56.78         9.04 o                         
   2   6  14         48.15         45.89        12.39 o                         
   4   6  14         21.64         21.04        12.01 o                         
  -5  -6  15         39.92         38.40        10.23 o                         
  -3  -6  15         19.47         38.90        13.90 o                         
  -1  -6  15        160.63        154.02        11.51 o                         
   1  -6  15         47.60         38.25        10.20 o                         
   3  -6  15         44.29         58.60        29.63 o                         
  -8  -5  15          7.20          1.96        19.08 o                         
  -6  -5  15         20.81         15.36        15.07 o                         
  -4  -5  15        239.06        215.55        12.03 o                         
  -2  -5  15        136.29        134.65         9.57 o                         
   0  -5  15        158.64        150.80         8.59 o                         
   2  -5  15        133.02        144.62         8.42 o                         
   4  -5  15         66.90         68.72         9.57 o                         
   6  -5  15         90.58         94.40        18.23 o                         
  -9  -4  15         35.85         34.45        12.38 o                         
  -7  -4  15         68.94         94.35         7.82 o                         
  -5  -4  15          4.03         15.55        12.19 o                         
  -3  -4  15         74.83         77.00         6.20 o                         
  -1  -4  15        232.72        217.05        10.15 o                         
   1  -4  15         53.40         51.59         4.06 o                         
   3  -4  15        140.04        139.12         9.06 o                         
   5  -4  15         37.05         36.71         6.77 o                         
   7  -4  15          2.24          9.32         8.84 o                         
   9  -4  15         23.29         20.03        13.72 o                         
 -10  -3  15         20.71         32.89        20.59 o                         
  -8  -3  15         85.54         86.62         7.51 o                         
  -6  -3  15         43.32         37.38         7.15 o                         
  -4  -3  15        119.73        112.00         5.44 o                         
  -2  -3  15        706.97        679.58        18.63 o                         
   0  -3  15         10.74         15.44         1.69 o                         
   2  -3  15         33.61         43.58         7.19 o                         
   4  -3  15         94.07         95.29         7.04 o                         
   6  -3  15         58.66         79.70         7.66 o                         
   8  -3  15          6.10          2.66        10.58 o                         
  10  -3  15          9.95         -2.37        15.36 o                         
 -11  -2  15         46.64         41.94         7.24 o                         
  -9  -2  15         89.84         78.85         6.95 o                         
  -7  -2  15        226.13        228.25         9.96 o                         
  -5  -2  15        298.62        302.62        10.82 o                         
  -3  -2  15        439.45        402.25         9.90 o                         
  -1  -2  15         77.88         66.99         4.36 o                         
   1  -2  15        586.52        589.38        13.71 o                         
   3  -2  15          7.79          8.82         3.64 o                         
   5  -2  15        232.72        208.87        10.31 o                         
   7  -2  15          3.10          1.25         7.16 o                         
   9  -2  15         54.15         55.24        15.07 o                         
  11  -2  15        129.37        170.89        24.61 o                         
 -12  -1  15          0.12          8.00         7.99 o                         
 -10  -1  15        171.96        191.47        11.07 o                         
  -8  -1  15          2.61          9.16         4.49 o                         
  -6  -1  15        139.16        128.21         6.76 o                         
  -4  -1  15        128.78        136.49         4.34 o                         
  -2  -1  15        670.19        661.45        14.91 o                         
   0  -1  15       1404.24       1360.85        28.39 o                         
   2  -1  15         79.45         98.56         3.92 o                         
   4  -1  15        716.66        682.72        17.91 o                         
   6  -1  15        101.61        111.29         5.60 o                         
   8  -1  15        199.69        201.12        16.15 o                         
  10  -1  15          9.77         25.90        20.09 o                         
 -11   0  15         12.96         25.83         9.64 o                         
  -9   0  15        531.30        516.21        28.53 o                         
  -7   0  15         57.36         48.07         3.39 o                         
  -5   0  15         74.54         94.81         5.91 o                         
  -3   0  15        175.19        192.25         5.02 o                         
   1   0  15        156.05        160.77         3.46 o                         
   3   0  15          5.83         16.86         1.91 o                         
   5   0  15        482.25        436.99        12.80 o                         
   7   0  15         20.61         15.86         5.39 o                         
   9   0  15          7.50         20.79         7.13 o                         
  11   0  15          8.26         -4.23        15.07 o                         
 -12   1  15          0.12         15.13        12.01 o                         
 -10   1  15        171.82        158.32        18.79 o                         
  -8   1  15          2.64         16.33         5.15 o                         
  -6   1  15        139.17        121.41         7.09 o                         
  -4   1  15        129.08        135.30         8.54 o                         
  -2   1  15        669.78        653.98        14.40 o                         
   0   1  15       1404.11       1393.29        34.02 o                         
   2   1  15         79.59        101.40         3.37 o                         
   4   1  15        717.02        659.98        24.86 o                         
   6   1  15        101.66        101.02         6.91 o                         
   8   1  15        199.45        199.12        11.40 o                         
  10   1  15          9.77          6.00        10.19 o                         
 -11   2  15         46.68         70.20        10.87 o                         
  -9   2  15         90.02         91.54        10.21 o                         
  -7   2  15        225.79        235.13        12.53 o                         
  -5   2  15        299.16        299.83        11.33 o                         
  -3   2  15        439.67        411.67        19.21 o                         
  -1   2  15         77.91         66.69         5.29 o                         
   1   2  15        586.67        584.22        15.80 o                         
   3   2  15          7.74          9.47         2.41 o                         
   5   2  15        233.11        208.79        22.10 o                         
   7   2  15          3.18         -0.01         5.92 o                         
   9   2  15         54.24         48.55         8.22 o                         
  11   2  15        129.31        142.90        18.10 o                         
 -10   3  15         20.66         40.79        10.70 o                         
  -8   3  15         85.63         85.13         8.40 o                         
  -6   3  15         43.31         52.86         6.33 o                         
  -4   3  15        119.65        124.19         5.41 o                         
  -2   3  15        706.74        681.25        17.99 o                         
   0   3  15         10.62         13.19         2.41 o                         
   2   3  15         33.60         42.23         3.38 o                         
   4   3  15         94.31         99.32         7.00 o                         
   6   3  15         58.51         66.73         6.14 o                         
   8   3  15          6.09          9.30         7.87 o                         
  10   3  15         10.04         15.07        14.44 o                         
  -9   4  15         35.96         46.76         9.72 o                         
  -7   4  15         68.97         61.73        11.49 o                         
  -5   4  15          4.03          3.97         4.19 o                         
  -3   4  15         74.75         85.94         6.57 o                         
  -1   4  15        232.85        240.28         8.06 o                         
   1   4  15         53.22         59.88         3.58 o                         
   3   4  15        140.27        164.27         9.23 o                         
   5   4  15         37.10         37.87         5.38 o                         
   7   4  15          2.23         19.92         5.72 o                         
   9   4  15         23.18         10.52        13.73 o                         
  -8   5  15          7.21         -1.19        15.58 o                         
  -6   5  15         20.87         13.48        19.59 o                         
  -4   5  15        238.75        227.87        18.85 o                         
  -2   5  15        136.36        140.64        12.05 o                         
   0   5  15        158.53        144.01         6.91 o                         
   2   5  15        133.27        134.79        11.10 o                         
   4   5  15         66.68         70.57         7.15 o                         
   6   5  15         90.53         90.19        12.78 o                         
  -5   6  15         39.72         23.77        25.61 o                         
  -3   6  15         19.52         36.24        12.26 o                         
  -1   6  15        160.35        171.82        13.93 o                         
   1   6  15         47.76         44.39         9.28 o                         
   3   6  15         44.28         51.39         8.84 o                         
  -4  -6  16         52.17         76.04        11.01 o                         
  -2  -6  16        333.59        319.59        23.48 o                         
   0  -6  16        401.71        400.90        21.47 o                         
   2  -6  16         21.23         26.93        21.60 o                         
   4  -6  16        352.91        327.18        39.17 o                         
  -7  -5  16         28.81         23.21        10.94 o                         
  -5  -5  16        612.21        597.57        37.65 o                         
  -3  -5  16        334.22        323.48        21.75 o                         
  -1  -5  16       1068.76       1005.89        32.80 o                         
   1  -5  16        414.83        386.95        13.70 o                         
   3  -5  16        705.90        688.20        37.67 o                         
   5  -5  16        352.33        362.00        17.71 o                         
   7  -5  16         11.74         -8.72         8.72 o                         
 -10  -4  16        255.03        319.85        23.87 o                         
  -8  -4  16        570.68        572.66        20.59 o                         
  -6  -4  16        244.27        272.19        11.72 o                         
  -4  -4  16       1352.49       1340.61        35.07 o                         
  -2  -4  16        494.59        511.20        24.32 o                         
   0  -4  16          2.53          2.24         2.40 o                         
   2  -4  16        337.89        290.92        12.57 o                         
   4  -4  16         26.34         49.22         8.05 o                         
   6  -4  16        276.33        289.24        16.01 o                         
   8  -4  16        523.84        516.00        28.58 o                         
 -11  -3  16        201.82        216.06        19.29 o                         
  -9  -3  16         47.42         44.03         6.00 o                         
  -7  -3  16        517.87        498.22        17.72 o                         
  -5  -3  16       2008.04       2078.42        60.27 o                         
  -3  -3  16        120.04        134.51         6.04 o                         
  -1  -3  16         78.12        101.10         6.50 o                         
   1  -3  16         43.24         42.54         3.48 o                         
   3  -3  16        649.90        608.54        20.58 o                         
   5  -3  16        478.68        467.92        18.13 o                         
   7  -3  16         28.69         40.62         8.34 o                         
   9  -3  16         79.79         73.51        14.45 o                         
 -12  -2  16          5.05         13.06        20.09 o                         
 -10  -2  16        173.11        148.90         9.41 o                         
  -8  -2  16        615.97        605.62        22.50 o                         
  -6  -2  16       1978.54       2031.09        57.77 o                         
  -4  -2  16        587.34        558.55        13.32 o                         
  -2  -2  16        703.16        661.87        20.68 o                         
   0  -2  16        262.40        281.16        12.29 o                         
   2  -2  16       1227.97       1191.61        45.81 o                         
   4  -2  16        308.84        322.75        12.83 o                         
   6  -2  16        497.77        453.54        17.88 o                         
   8  -2  16        798.30        797.22        57.76 o                         
  10  -2  16        111.02        129.95        16.54 o                         
 -11  -1  16        445.52        506.15        50.67 o                         
  -9  -1  16        310.31        349.48        13.58 o                         
  -7  -1  16       1393.41       1480.19        42.33 o                         
  -5  -1  16       2657.45       3165.38       141.02 o                         
  -3  -1  16       7659.83       8042.86       194.74 o                         
  -1  -1  16        775.76        820.19        20.34 o                         
   1  -1  16       3640.10       3789.94        92.66 o                         
   3  -1  16       2183.70       2191.72        55.61 o                         
   5  -1  16        137.27        144.41         5.33 o                         
   7  -1  16        980.97        909.94        25.08 o                         
   9  -1  16        200.37        200.89        24.11 o                         
  11  -1  16        606.20        630.62        46.20 o                         
 -12   0  16          9.16         42.58        11.32 o                         
 -10   0  16          2.82          1.55         7.72 o                         
  -8   0  16        661.87        658.21        18.06 o                         
  -6   0  16        322.48        313.22         9.41 o                         
  -4   0  16        291.35        293.47         7.54 o                         
  -2   0  16       7616.48       7648.54       152.82 o                         
   0   0  16      90667.70      90616.74      1673.55 o                         
   2   0  16         99.63        103.39         3.74 o                         
   4   0  16       6657.57       6601.97       187.89 o                         
   6   0  16         30.87         37.32         4.13 o                         
   8   0  16         52.65         53.53         6.91 o                         
  10   0  16          9.34          5.99         7.58 o                         
 -11   1  16        445.95        475.10        25.21 o                         
  -9   1  16        309.30        318.21        14.96 o                         
  -7   1  16       1391.89       1361.80        51.17 o                         
  -5   1  16       2659.21       3004.33        88.53 o                         
  -3   1  16       7658.73       7817.20       250.86 o                         
  -1   1  16        775.92        787.24        20.34 o                         
   1   1  16       3642.03       3740.81       118.14 o                         
   3   1  16       2183.54       2270.34        81.55 o                         
   5   1  16        138.16        135.41         8.14 o                         
   7   1  16        978.58        915.88        39.99 o                         
   9   1  16        200.46        199.59        18.06 o                         
  11   1  16        607.27        553.17        29.73 o                         
 -12   2  16          5.16        -14.55        14.55 o                         
 -10   2  16        172.59        124.83        12.48 o                         
  -8   2  16        615.62        561.62        22.67 o                         
  -6   2  16       1979.31       1900.11        83.36 o                         
  -4   2  16        587.63        556.61        15.11 o                         
  -2   2  16        702.28        700.62        20.86 o                         
   0   2  16        261.70        286.27        15.07 o                         
   2   2  16       1228.66       1270.39        46.84 o                         
   4   2  16        307.66        353.90        21.09 o                         
   6   2  16        496.68        467.40        16.10 o                         
   8   2  16        797.66        763.19        35.54 o                         
  10   2  16        110.88        108.07        14.55 o                         
 -11   3  16        200.65        188.58        16.75 o                         
  -9   3  16         47.43         51.39         8.53 o                         
  -7   3  16        517.95        501.96        19.43 o                         
  -5   3  16       2007.57       2027.84        69.83 o                         
  -3   3  16        120.44        133.53         7.33 o                         
  -1   3  16         77.54         90.99         8.43 o                         
   1   3  16         43.57         44.52         2.38 o                         
   3   3  16        649.66        628.67        29.63 o                         
   5   3  16        480.63        502.30        44.15 o                         
   7   3  16         28.73         44.61         7.72 o                         
   9   3  16         79.67         82.02        13.51 o                         
 -10   4  16        255.11        231.71        26.62 o                         
  -8   4  16        572.51        530.95        41.24 o                         
  -6   4  16        244.22        263.34        14.72 o                         
  -4   4  16       1354.31       1320.23        40.71 o                         
  -2   4  16        495.29        504.35        15.48 o                         
   0   4  16          2.53         -3.72         3.86 o                         
   2   4  16        338.32        307.81        13.44 o                         
   4   4  16         26.49         49.65         5.55 o                         
   6   4  16        277.02        306.72        14.53 o                         
   8   4  16        523.27        527.88        27.99 o                         
  -7   5  16         29.02         23.39        13.27 o                         
  -5   5  16        611.76        555.83        30.13 o                         
  -3   5  16        334.21        336.67        43.19 o                         
  -1   5  16       1067.33       1058.20        32.12 o                         
   1   5  16        416.10        389.25        18.10 o                         
   3   5  16        704.48        768.31        41.18 o                         
   5   5  16        350.64        369.96        16.04 o                         
   7   5  16         11.70         17.67        19.08 o                         
  -4   6  16         51.08         57.51        23.10 o                         
  -2   6  16        334.72        321.73        21.17 o                         
   0   6  16        402.14        397.31        21.37 o                         
   2   6  16         21.10         19.24        10.38 o                         
   4   6  16        352.70        333.05        17.18 o                         
  -5  -6  17          4.43         -3.20        20.09 o                         
  -3  -6  17        126.49        140.15        48.72 o                         
  -1  -6  17         30.00         51.60         8.85 o                         
   1  -6  17        298.71        296.73        19.04 o                         
   3  -6  17         10.22         16.35        17.85 o                         
  -8  -5  17         30.93         19.75        12.58 o                         
  -6  -5  17        249.90        266.29        13.07 o                         
  -4  -5  17         21.78         31.47         9.08 o                         
  -2  -5  17        146.95        124.52         8.41 o                         
   0  -5  17         18.28         14.70         6.23 o                         
   2  -5  17        143.35        141.58         8.53 o                         
   4  -5  17         76.87         60.56         7.51 o                         
   6  -5  17         40.14         43.38        10.37 o                         
  -9  -4  17         77.29         63.45        12.92 o                         
  -7  -4  17          4.49          4.22         5.01 o                         
  -5  -4  17        169.52        148.88         8.71 o                         
  -3  -4  17          3.62         -0.55         4.84 o                         
  -1  -4  17         12.33         13.54         3.97 o                         
   1  -4  17        156.28        160.97         6.60 o                         
   3  -4  17         42.75         44.70         5.90 o                         
   5  -4  17        112.32        103.12         8.84 o                         
   7  -4  17         56.99         51.02         9.81 o                         
 -10  -3  17          8.98         -7.31        13.32 o                         
  -8  -3  17         79.11         95.83         9.14 o                         
  -6  -3  17        234.16        232.90        10.23 o                         
  -4  -3  17        131.25        114.19         5.71 o                         
  -2  -3  17        113.65        119.42         6.37 o                         
   0  -3  17         24.68         30.08         2.72 o                         
   2  -3  17        252.65        221.37         9.37 o                         
   4  -3  17        103.16        112.05         8.35 o                         
   6  -3  17         38.00         23.25         6.82 o                         
   8  -3  17         43.10         54.77        12.62 o                         
  10  -3  17          7.43          5.08        15.64 o                         
 -11  -2  17         48.45         49.51         7.31 o                         
  -9  -2  17         72.11         73.94         6.23 o                         
  -7  -2  17         61.40         67.15         5.20 o                         
  -5  -2  17        453.72        480.18        13.48 o                         
  -3  -2  17        348.43        314.01        10.81 o                         
  -1  -2  17        205.65        200.52         6.71 o                         
   1  -2  17        126.97        110.73         4.18 o                         
   3  -2  17         41.07         34.24         5.23 o                         
   5  -2  17        201.15        206.02        10.31 o                         
   7  -2  17         87.21         92.09        10.58 o                         
   9  -2  17         89.34        109.35        14.29 o                         
 -12  -1  17         46.80         58.26        13.56 o                         
 -10  -1  17         18.30         18.34         6.57 o                         
  -8  -1  17        107.58        122.82         7.64 o                         
  -6  -1  17        129.92        101.50         7.00 o                         
  -4  -1  17        119.12        127.08         5.68 o                         
  -2  -1  17        327.31        368.41         8.60 o                         
   0  -1  17         88.14         96.19         3.29 o                         
   2  -1  17        934.04        928.58        27.82 o                         
   4  -1  17        322.14        291.91         8.96 o                         
   6  -1  17         20.95         19.72         3.38 o                         
   8  -1  17         20.18         15.14         8.91 o                         
  10  -1  17         21.19         20.56        13.00 o                         
 -11   0  17          1.81          7.37         9.10 o                         
  -9   0  17        118.66        119.27         9.77 o                         
  -7   0  17          1.60          1.57         3.25 o                         
  -5   0  17       1091.01       1019.04        36.55 o                         
  -3   0  17        775.54        713.56        20.24 o                         
  -1   0  17        214.65        185.31         5.39 o                         
   1   0  17        275.88        299.32         6.47 o                         
   3   0  17         26.04         22.88         2.66 o                         
   5   0  17          3.54          8.35         3.84 o                         
   7   0  17          4.12          6.03         5.22 o                         
   9   0  17         27.11         33.65         7.31 o                         
  11   0  17         21.61         41.37        18.08 o                         
 -12   1  17         46.79         70.68        15.61 o                         
 -10   1  17         18.33         19.80         6.33 o                         
  -8   1  17        107.73        113.71         7.72 o                         
  -6   1  17        129.92        108.19         7.43 o                         
  -4   1  17        119.11        110.34         4.45 o                         
  -2   1  17        326.55        358.01         9.78 o                         
   0   1  17         88.38         92.59         2.85 o                         
   2   1  17        933.85        974.64        34.36 o                         
   4   1  17        321.93        295.50        10.04 o                         
   6   1  17         20.91         19.61         4.36 o                         
   8   1  17         20.12         27.99         6.83 o                         
  10   1  17         21.38         19.80         8.66 o                         
 -11   2  17         48.69         38.70        11.47 o                         
  -9   2  17         72.35         57.39         7.64 o                         
  -7   2  17         61.44         68.80         9.11 o                         
  -5   2  17        453.76        466.38        15.99 o                         
  -3   2  17        348.22        349.57        12.90 o                         
  -1   2  17        206.25        214.59         7.91 o                         
   1   2  17        127.23        114.07         3.62 o                         
   3   2  17         40.75         45.29         4.26 o                         
   5   2  17        200.83        201.34        10.28 o                         
   7   2  17         87.33         82.43         6.87 o                         
   9   2  17         89.05         88.10         9.00 o                         
 -10   3  17          8.96         26.98         9.31 o                         
  -8   3  17         78.98         97.13        15.79 o                         
  -6   3  17        234.18        234.27        16.99 o                         
  -4   3  17        131.40        121.66         5.16 o                         
  -2   3  17        114.00        134.10         9.15 o                         
   0   3  17         24.70         26.47         2.70 o                         
   2   3  17        252.64        228.53         8.41 o                         
   4   3  17        102.99        109.54         7.00 o                         
   6   3  17         38.12         32.12         4.72 o                         
   8   3  17         43.13         53.88         7.29 o                         
  10   3  17          7.41         25.63        15.16 o                         
  -9   4  17         77.13         83.57        10.22 o                         
  -7   4  17          4.45          7.03         8.36 o                         
  -5   4  17        169.43        134.99         9.82 o                         
  -3   4  17          3.62         12.65         4.13 o                         
  -1   4  17         12.45         16.80         3.53 o                         
   1   4  17        156.71        163.66         7.42 o                         
   3   4  17         42.71         47.29         5.68 o                         
   5   4  17        112.66        106.54         7.56 o                         
   7   4  17         57.11         45.95        10.78 o                         
  -8   5  17         30.93         16.14        15.87 o                         
  -6   5  17        250.03        258.46        23.01 o                         
  -4   5  17         21.79         14.93        14.06 o                         
  -2   5  17        146.95        126.70        12.29 o                         
   0   5  17         18.32         21.16         3.97 o                         
   2   5  17        143.46        156.84        11.10 o                         
   4   5  17         76.92         79.49        14.17 o                         
   6   5  17         40.04         34.75        11.70 o                         
  -5   6  17          4.45         -7.74        24.61 o                         
  -3   6  17        126.40        125.56        13.54 o                         
  -1   6  17         30.07         38.07         8.89 o                         
   1   6  17        298.94        348.89        18.76 o                         
   3   6  17         10.18         14.81        10.71 o                         
  -4  -6  18         57.96         68.16        13.56 o                         
  -2  -6  18         93.80        103.02         9.84 o                         
   0  -6  18        226.41        258.23        19.20 o                         
   2  -6  18         38.99         36.84        17.59 o                         
   4  -6  18        186.64        154.94        23.87 o                         
  -7  -5  18        341.62        343.23        32.14 o                         
  -5  -5  18         33.55         40.96         8.47 o                         
  -3  -5  18        188.89        175.52        10.49 o                         
  -1  -5  18        787.19        771.35        26.35 o                         
   1  -5  18        158.88        156.72        12.08 o                         
   3  -5  18       1173.51       1146.27        50.04 o                         
   5  -5  18        449.55        472.68        45.06 o                         
   7  -5  18        284.81        285.42        27.73 o                         
 -10  -4  18        349.45        395.19        39.17 o                         
  -8  -4  18        537.11        534.74        30.17 o                         
  -6  -4  18       1164.78       1131.05        34.91 o                         
  -4  -4  18       3689.00       3699.35       129.84 o                         
  -2  -4  18        251.46        260.70        10.85 o                         
   0  -4  18       2175.99       2004.14        60.66 o                         
   2  -4  18        543.85        523.80        18.71 o                         
   4  -4  18         73.03         70.01         8.45 o                         
   6  -4  18        111.52        109.97         9.75 o                         
   8  -4  18         55.43         62.14        13.38 o                         
 -11  -3  18        201.00        227.14        19.79 o                         
  -9  -3  18        324.55        349.88        19.34 o                         
  -7  -3  18        915.35        947.86        29.58 o                         
  -5  -3  18        348.40        372.01        13.41 o                         
  -3  -3  18        278.18        310.07        10.87 o                         
  -1  -3  18        477.14        510.68        18.09 o                         
   1  -3  18         38.90         56.24         3.63 o                         
   3  -3  18        318.28        350.37        13.74 o                         
   5  -3  18        793.83        741.29        25.89 o                         
   7  -3  18       1187.99       1118.44        44.41 o                         
   9  -3  18        231.99        258.75        21.96 o                         
 -12  -2  18        114.75        129.57        24.11 o                         
 -10  -2  18        492.46        491.92        20.04 o                         
  -8  -2  18         29.28         31.69         6.50 o                         
  -6  -2  18       1341.62       1441.52        41.53 o                         
  -4  -2  18       1050.52       1093.95        26.54 o                         
  -2  -2  18       1289.71       1312.03        39.63 o                         
   0  -2  18        984.30       1038.75        26.61 o                         
   2  -2  18        366.27        356.35        10.55 o                         
   4  -2  18        100.11         85.27         6.50 o                         
   6  -2  18        967.59        921.69        29.70 o                         
   8  -2  18        197.47        184.44        19.08 o                         
  10  -2  18       1012.19        979.47        45.48 o                         
 -11  -1  18          7.01         10.42         9.10 o                         
  -9  -1  18       2237.66       2257.94        63.59 o                         
  -7  -1  18        343.85        317.55        11.87 o                         
  -5  -1  18       3066.16       3137.30        88.53 o                         
  -3  -1  18        819.35        828.26        20.84 o                         
  -1  -1  18       4368.46       4346.01       106.85 o                         
   1  -1  18       1530.07       1617.19        40.93 o                         
   3  -1  18        251.17        298.94         8.96 o                         
   5  -1  18        866.01        837.43        19.63 o                         
   7  -1  18        662.63        622.04        18.51 o                         
   9  -1  18        235.60        230.56        18.81 o                         
  11  -1  18        291.39        270.30        22.16 o                         
 -12   0  18       1784.20       1916.18        71.73 o                         
 -10   0  18        271.41        305.12        17.30 o                         
  -8   0  18        919.97        787.66        32.37 o                         
  -6   0  18        977.45        909.95        23.48 o                         
  -4   0  18        194.39        172.54         5.54 o                         
  -2   0  18        132.30        101.95         3.04 o                         
   0   0  18        256.89        270.47         6.46 o                         
   2   0  18          6.19         22.44         1.61 o                         
   4   0  18       1673.03       1812.05        52.77 o                         
   6   0  18          4.56         28.18         4.08 o                         
   8   0  18       1109.09       1076.94        34.21 o                         
  10   0  18         74.69         83.83         9.26 o                         
 -11   1  18          6.99          4.49        10.58 o                         
  -9   1  18       2237.45       2057.07        88.75 o                         
  -7   1  18        343.99        294.59        14.14 o                         
  -5   1  18       3063.20       3067.44        89.11 o                         
  -3   1  18        819.48        817.22        20.96 o                         
  -1   1  18       4367.26       4344.10       106.85 o                         
   1   1  18       1528.86       1656.67        40.43 o                         
   3   1  18        251.52        299.92        10.56 o                         
   5   1  18        865.44        811.08        25.13 o                         
   7   1  18        662.17        610.17        21.07 o                         
   9   1  18        235.68        222.08        14.08 o                         
  11   1  18        291.34        270.63        47.21 o                         
 -12   2  18        114.60        145.67        18.02 o                         
 -10   2  18        492.43        430.21        20.05 o                         
  -8   2  18         29.11         24.44         6.05 o                         
  -6   2  18       1341.61       1293.27        51.49 o                         
  -4   2  18       1049.56       1073.75        27.59 o                         
  -2   2  18       1288.27       1439.20        55.24 o                         
   0   2  18        985.70       1049.39        37.28 o                         
   2   2  18        365.03        368.93         9.64 o                         
   4   2  18        100.99         90.76         6.27 o                         
   6   2  18        966.44        892.52        28.17 o                         
   8   2  18        197.31        176.13        12.16 o                         
  10   2  18       1013.59       1017.66        42.97 o                         
 -11   3  18        202.87        209.17        14.32 o                         
  -9   3  18        323.76        312.92        16.67 o                         
  -7   3  18        916.44        906.39        30.08 o                         
  -5   3  18        347.56        365.06        14.15 o                         
  -3   3  18        278.02        307.56         8.31 o                         
  -1   3  18        477.01        533.19        20.94 o                         
   1   3  18         38.71         56.04         2.99 o                         
   3   3  18        319.43        386.30        15.07 o                         
   5   3  18        795.16        800.87        43.19 o                         
   7   3  18       1186.38       1123.53        35.29 o                         
   9   3  18        232.01        236.86        19.89 o                         
 -10   4  18        350.21        350.92        26.74 o                         
  -8   4  18        537.94        495.32        21.28 o                         
  -6   4  18       1164.20       1093.12        43.00 o                         
  -4   4  18       3690.99       3711.47       107.07 o                         
  -2   4  18        251.14        287.49        15.43 o                         
   0   4  18       2175.87       2112.48        60.09 o                         
   2   4  18        543.81        523.50        20.56 o                         
   4   4  18         72.79         76.00         7.10 o                         
   6   4  18        111.69        130.84         8.52 o                         
   8   4  18         55.42         69.66        14.56 o                         
  -7   5  18        341.60        355.16        26.57 o                         
  -5   5  18         33.63         34.77        12.73 o                         
  -3   5  18        189.70        205.91        21.09 o                         
  -1   5  18        786.38        820.99        32.58 o                         
   1   5  18        159.08        169.00        11.70 o                         
   3   5  18       1171.93       1224.00        81.86 o                         
   5   5  18        449.51        445.06        18.52 o                         
   7   5  18        285.63        265.02        31.64 o                         
  -4   6  18         57.85         64.75        14.46 o                         
  -2   6  18         93.62         95.07        12.45 o                         
   0   6  18        226.51        256.12        16.88 o                         
   2   6  18         38.81         75.39        10.59 o                         
   4   6  18        186.02        171.36        22.16 o                         
  -5  -6  19         64.15         42.97        11.24 o                         
  -3  -6  19         15.84         22.31         8.54 o                         
  -1  -6  19         83.54         88.96         9.61 o                         
   1  -6  19          9.30          1.51        10.06 o                         
   3  -6  19        162.40        140.76        21.45 o                         
  -8  -5  19         19.54         14.11        13.06 o                         
  -6  -5  19         35.48         51.53         6.72 o                         
  -4  -5  19        174.41        164.54        16.14 o                         
  -2  -5  19          4.77         11.51         5.42 o                         
   0  -5  19         96.75         78.77         7.78 o                         
   2  -5  19         19.05         27.26        12.29 o                         
   4  -5  19          7.59          1.58        14.46 o                         
   6  -5  19          9.94         14.24        19.74 o                         
  -9  -4  19         51.26         73.15        14.56 o                         
  -7  -4  19         75.08         58.96         6.70 o                         
  -5  -4  19        280.36        274.89        14.13 o                         
  -3  -4  19        259.48        229.28         9.90 o                         
  -1  -4  19         44.72         41.68         5.27 o                         
   1  -4  19          2.70          3.06         2.62 o                         
   3  -4  19          2.74          2.33         5.61 o                         
   5  -4  19         23.77         46.32         9.92 o                         
   7  -4  19          5.76          0.73         8.49 o                         
 -10  -3  19          8.19          2.77         6.75 o                         
  -8  -3  19         70.61         81.58         6.93 o                         
  -6  -3  19        101.31        113.16         7.56 o                         
  -4  -3  19        107.46         95.13         5.32 o                         
  -2  -3  19         39.05         37.05         3.79 o                         
   0  -3  19         34.34         38.14         3.46 o                         
   2  -3  19        216.42        207.96        10.66 o                         
   4  -3  19         75.47         71.09         8.10 o                         
   6  -3  19         17.64         17.36         7.06 o                         
   8  -3  19         72.86         62.78        10.78 o                         
 -11  -2  19         77.80         75.84        16.45 o                         
  -9  -2  19         19.59         24.87         5.58 o                         
  -7  -2  19         68.61         66.02         5.66 o                         
  -5  -2  19        102.63        106.45         5.14 o                         
  -3  -2  19        294.54        284.61        10.20 o                         
  -1  -2  19         12.89         14.67         2.10 o                         
   1  -2  19        180.15        175.03         5.23 o                         
   3  -2  19        118.53        110.13         8.61 o                         
   5  -2  19        238.51        225.07        11.21 o                         
   7  -2  19        140.73        134.54        10.03 o                         
   9  -2  19         61.53         66.28        13.93 o                         
 -12  -1  19        103.98        100.51        11.70 o                         
 -10  -1  19         37.27         43.05         7.22 o                         
  -8  -1  19         97.41         90.87         6.70 o                         
  -6  -1  19         54.06         47.08         4.58 o                         
  -4  -1  19        241.38        251.12         7.91 o                         
  -2  -1  19        953.76        976.54        27.84 o                         
   0  -1  19         47.99         54.75         2.40 o                         
   2  -1  19       1678.79       1661.33        48.31 o                         
   4  -1  19        201.14        196.26         6.90 o                         
   6  -1  19         79.45         78.57         4.89 o                         
   8  -1  19         14.88         18.65         9.64 o                         
  10  -1  19         21.89         18.75        13.19 o                         
 -11   0  19          2.05          6.03         9.64 o                         
  -9   0  19          3.47          5.38         7.66 o                         
  -7   0  19          2.11          0.38         3.12 o                         
  -5   0  19         29.94         29.15         2.53 o                         
  -3   0  19        484.60        451.56        11.67 o                         
  -1   0  19        198.06        191.98         4.79 o                         
   1   0  19       1335.74       1293.20        26.31 o                         
   3   0  19       1864.68       1802.09        52.19 o                         
   5   0  19        102.48        104.33         8.14 o                         
   7   0  19         10.83         10.38         5.97 o                         
   9   0  19        146.57        155.04        11.17 o                         
  11   0  19         40.59         42.97        15.97 o                         
 -12   1  19        104.00        100.82        14.15 o                         
 -10   1  19         37.46         40.82         6.71 o                         
  -8   1  19         97.46         92.42         8.52 o                         
  -6   1  19         54.02         47.31         4.42 o                         
  -4   1  19        241.15        227.59        15.01 o                         
  -2   1  19        954.41        952.76        24.22 o                         
   0   1  19         48.25         62.97         4.10 o                         
   2   1  19       1677.14       1690.24        48.13 o                         
   4   1  19        200.81        187.47         7.33 o                         
   6   1  19         79.40         72.57         5.97 o                         
   8   1  19         14.87         14.18         8.31 o                         
  10   1  19         21.79         16.96         9.02 o                         
 -11   2  19         77.72         83.67         9.60 o                         
  -9   2  19         19.49         22.22         7.55 o                         
  -7   2  19         68.21         57.56         6.33 o                         
  -5   2  19        102.34         98.14         6.93 o                         
  -3   2  19        294.51        314.85        13.60 o                         
  -1   2  19         12.92         15.29         4.02 o                         
   1   2  19        180.02        187.92         5.35 o                         
   3   2  19        118.47        131.14         9.04 o                         
   5   2  19        238.18        236.99        13.56 o                         
   7   2  19        140.77        137.80         8.94 o                         
   9   2  19         61.56         67.77        10.29 o                         
 -10   3  19          8.18          7.96         8.54 o                         
  -8   3  19         70.77         82.18         8.80 o                         
  -6   3  19        101.68        109.99        10.99 o                         
  -4   3  19        107.81         98.04         4.38 o                         
  -2   3  19         39.13         34.35         5.55 o                         
   0   3  19         34.27         36.91         3.01 o                         
   2   3  19        216.69        212.67         9.57 o                         
   4   3  19         74.96         75.81         8.54 o                         
   6   3  19         17.60         29.33         6.44 o                         
   8   3  19         72.82        100.52        13.99 o                         
  -9   4  19         51.34         65.03        14.86 o                         
  -7   4  19         75.12         78.10         8.55 o                         
  -5   4  19        279.85        269.71        13.53 o                         
  -3   4  19        259.41        227.56        14.96 o                         
  -1   4  19         44.73         49.69         7.00 o                         
   1   4  19          2.71          6.98         3.25 o                         
   3   4  19          2.78          1.24         4.58 o                         
   5   4  19         23.73         41.18         7.03 o                         
   7   4  19          5.83         21.50         6.93 o                         
  -8   5  19         19.62          5.80        15.97 o                         
  -6   5  19         35.26         25.43        13.44 o                         
  -4   5  19        174.97        193.89        24.11 o                         
  -2   5  19          4.71         10.45         8.36 o                         
   0   5  19         96.88         92.47        11.38 o                         
   2   5  19         19.02         22.60        13.56 o                         
   4   5  19          7.58          3.81         6.50 o                         
   6   5  19          9.92         19.61         8.46 o                         
  -5   6  19         64.34         51.10        33.65 o                         
  -3   6  19         15.72         29.18        13.06 o                         
  -1   6  19         83.73        108.67        11.24 o                         
   1   6  19          9.22         14.53         9.28 o                         
   3   6  19        162.27        165.17        12.39 o                         
  -4  -6  20        155.93        163.73        18.08 o                         
  -2  -6  20          1.67          4.73         7.41 o                         
   0  -6  20        431.95        449.96        20.93 o                         
   2  -6  20        196.64        227.08        22.60 o                         
  -7  -5  20        181.39        245.28        18.55 o                         
  -5  -5  20        345.93        326.78        17.36 o                         
  -3  -5  20        892.95        854.43        27.80 o                         
  -1  -5  20        234.29        239.53        12.91 o                         
   1  -5  20        174.35        187.72        20.09 o                         
   3  -5  20          7.07          7.47        14.44 o                         
   5  -5  20         65.48         45.20        18.02 o                         
 -10  -4  20        149.86        183.24        18.21 o                         
  -8  -4  20         63.67         66.15         8.56 o                         
  -6  -4  20        235.38        246.72        11.58 o                         
  -4  -4  20       1335.31       1328.60        59.08 o                         
  -2  -4  20        665.18        564.92        21.19 o                         
   0  -4  20         27.18         43.16         5.63 o                         
   2  -4  20         84.44         84.31         6.60 o                         
   4  -4  20        120.37        118.33        10.84 o                         
   6  -4  20        142.99        133.88        11.63 o                         
   8  -4  20         48.69         60.47        12.20 o                         
 -11  -3  20         69.09        116.91        49.72 o                         
  -9  -3  20        284.15        257.70        14.55 o                         
  -7  -3  20       1646.14       1577.65        46.68 o                         
  -5  -3  20       2027.16       2097.00        80.61 o                         
  -3  -3  20        363.77        355.70        16.84 o                         
  -1  -3  20         90.69         87.80         5.57 o                         
   1  -3  20        111.97        123.26         4.39 o                         
   3  -3  20       1110.89       1078.26        34.13 o                         
   5  -3  20        561.80        586.16        21.83 o                         
   7  -3  20        351.71        332.93        21.65 o                         
   9  -3  20         28.06         48.70        14.60 o                         
 -12  -2  20         28.07         37.16         9.54 o                         
 -10  -2  20       1314.10       1341.31        56.47 o                         
  -8  -2  20        379.52        369.81        14.01 o                         
  -6  -2  20        513.46        554.32        24.38 o                         
  -4  -2  20        166.99        214.18         6.50 o                         
  -2  -2  20       1210.64       1182.69        35.95 o                         
   0  -2  20        335.09        305.04        10.23 o                         
   2  -2  20       1039.59        978.77        25.58 o                         
   4  -2  20       1121.99       1062.90        33.42 o                         
   6  -2  20       1817.80       1696.82        51.59 o                         
   8  -2  20         94.69        111.97        12.55 o                         
  10  -2  20        576.12        565.37        45.70 o                         
 -11  -1  20        545.79        552.82        25.30 o                         
  -9  -1  20        209.04        268.63        13.99 o                         
  -7  -1  20        880.40        786.58        29.47 o                         
  -5  -1  20       1827.05       1914.34        47.71 o                         
  -3  -1  20       5057.84       5069.95       124.05 o                         
  -1  -1  20       8545.17       8347.86       210.31 o                         
   1  -1  20       5372.33       5354.45       152.32 o                         
   3  -1  20       2126.92       2156.66        53.98 o                         
   5  -1  20       1122.20       1096.59        25.13 o                         
   7  -1  20        920.66        893.66        25.06 o                         
   9  -1  20        305.97        288.23        31.64 o                         
 -12   0  20        856.03        939.44        39.70 o                         
 -10   0  20          2.93         -8.14         8.14 o                         
  -8   0  20       3654.19       3403.17        98.00 o                         
  -6   0  20         50.50         79.84         4.48 o                         
  -4   0  20      10170.65       9562.89       366.78 o                         
  -2   0  20        997.36        970.67        25.37 o                         
   0   0  20        151.15        169.36         4.78 o                         
   2   0  20       3442.90       3599.30        88.64 o                         
   4   0  20       2281.77       2194.44        63.40 o                         
   6   0  20        836.50        836.32        22.85 o                         
   8   0  20        825.41        769.67        25.87 o                         
  10   0  20         30.50         30.13        17.08 o                         
 -11   1  20        544.15        553.26        27.34 o                         
  -9   1  20        209.16        232.19        18.43 o                         
  -7   1  20        882.69        776.99        24.92 o                         
  -5   1  20       1823.68       1912.31        67.83 o                         
  -3   1  20       5058.89       5005.84       147.70 o                         
  -1   1  20       8541.45       8910.29       490.17 o                         
   1   1  20       5377.05       5378.83       151.94 o                         
   3   1  20       2126.09       2157.77        61.86 o                         
   5   1  20       1120.88       1053.65        32.28 o                         
   7   1  20        921.61        890.27        28.61 o                         
   9   1  20        306.47        258.61        15.41 o                         
 -12   2  20         28.47          0.78        14.56 o                         
 -10   2  20       1313.96       1226.37        55.16 o                         
  -8   2  20        380.19        318.21        14.25 o                         
  -6   2  20        512.92        537.03        18.32 o                         
  -4   2  20        167.97        219.17         7.06 o                         
  -2   2  20       1211.00       1276.95        36.13 o                         
   0   2  20        335.17        300.38        13.03 o                         
   2   2  20       1037.04        990.16        24.86 o                         
   4   2  20       1122.10       1125.20        89.90 o                         
   6   2  20       1815.87       1698.05        50.63 o                         
   8   2  20         94.04        105.56        12.33 o                         
  10   2  20        575.59        606.84        31.23 o                         
 -11   3  20         69.16         70.16        11.52 o                         
  -9   3  20        283.77        270.67        16.46 o                         
  -7   3  20       1648.10       1508.28        47.14 o                         
  -5   3  20       2028.90       1976.24        51.45 o                         
  -3   3  20        364.30        382.33        17.00 o                         
  -1   3  20         90.75         72.81         6.27 o                         
   1   3  20        112.00        123.04         4.21 o                         
   3   3  20       1111.15       1141.80        61.77 o                         
   5   3  20        561.28        626.33        39.68 o                         
   7   3  20        351.48        329.43        14.94 o                         
   9   3  20         27.62         56.47        13.73 o                         
 -10   4  20        150.46        155.01        18.81 o                         
  -8   4  20         63.70         66.23        13.49 o                         
  -6   4  20        235.59        223.56        13.10 o                         
  -4   4  20       1335.35       1292.99        39.94 o                         
  -2   4  20        664.57        599.01        25.03 o                         
   0   4  20         27.11         39.40         4.42 o                         
   2   4  20         83.81         92.77         8.43 o                         
   4   4  20        119.80        132.43         9.64 o                         
   6   4  20        143.11        143.75         9.21 o                         
   8   4  20         48.82         51.26        14.56 o                         
  -7   5  20        181.62        202.56        19.52 o                         
  -5   5  20        345.16        338.44        33.65 o                         
  -3   5  20        893.31        882.23        36.45 o                         
  -1   5  20        233.21        242.02        15.41 o                         
   1   5  20        173.78        192.86        22.10 o                         
   3   5  20          7.16         13.56         7.10 o                         
   5   5  20         64.99         68.49        12.83 o                         
  -4   6  20        156.65        128.27        16.41 o                         
  -2   6  20          1.60         -9.04        20.09 o                         
   0   6  20        431.95        440.21        30.13 o                         
   2   6  20        196.15        209.09        17.59 o                         
  -5  -6  21         15.57         18.08        12.05 o                         
  -3  -6  21         79.39         72.22        11.05 o                         
  -1  -6  21         67.69         51.70        11.95 o                         
   1  -6  21         12.12         21.78        14.99 o                         
   3  -6  21         11.02         10.30        19.74 o                         
  -8  -5  21         88.74         84.97        15.27 o                         
  -6  -5  21         27.97         20.92         9.27 o                         
  -4  -5  21        187.35        174.04        12.78 o                         
  -2  -5  21         50.45         46.85         9.94 o                         
   0  -5  21        201.85        190.49        16.29 o                         
   2  -5  21         80.27         77.00        14.96 o                         
   4  -5  21          2.84         -6.28        14.96 o                         
   6  -5  21          0.60         -6.64        19.02 o                         
  -9  -4  21         61.36         93.67        13.69 o                         
  -7  -4  21         38.16         71.03        10.59 o                         
  -5  -4  21         12.52         15.66         5.03 o                         
  -3  -4  21         90.06         84.95         6.57 o                         
  -1  -4  21        249.47        243.23        11.23 o                         
   1  -4  21        316.66        315.96        13.97 o                         
   3  -4  21         45.76         58.95         6.01 o                         
   5  -4  21          0.94          7.01        10.89 o                         
   7  -4  21          4.16         -1.07        14.19 o                         
 -10  -3  21         13.01         19.73         8.44 o                         
  -8  -3  21         52.44         49.82        11.05 o                         
  -6  -3  21         77.70         82.42         8.77 o                         
  -4  -3  21         61.59         64.32         4.57 o                         
  -2  -3  21         91.70         97.78         6.50 o                         
   0  -3  21         38.44         37.44         3.52 o                         
   2  -3  21         88.88         98.02         6.43 o                         
   4  -3  21        335.98        321.80        14.17 o                         
   6  -3  21        106.34        110.84         9.25 o                         
   8  -3  21        162.11        184.20        16.95 o                         
 -11  -2  21         54.24         63.44        11.40 o                         
  -9  -2  21        222.68        236.06        19.65 o                         
  -7  -2  21         40.65         51.30         5.38 o                         
  -5  -2  21        260.07        264.71        11.70 o                         
  -3  -2  21        139.25        123.03         5.74 o                         
  -1  -2  21        702.01        695.68        21.44 o                         
   1  -2  21         35.26         36.23         3.22 o                         
   3  -2  21         56.25         58.70         5.28 o                         
   5  -2  21         77.03         75.59         7.64 o                         
   7  -2  21         56.78         61.72         8.77 o                         
   9  -2  21         45.04         62.64        14.12 o                         
 -12  -1  21          9.14         -9.56         9.56 o                         
 -10  -1  21         37.91         35.16        10.04 o                         
  -8  -1  21        245.86        261.33        13.01 o                         
  -6  -1  21        132.18        149.16         8.99 o                         
  -4  -1  21        274.93        283.98         7.90 o                         
  -2  -1  21       1344.99       1350.29        33.64 o                         
   0  -1  21        461.00        470.77        12.41 o                         
   2  -1  21         15.18         23.73         2.75 o                         
   4  -1  21        220.06        214.31         7.62 o                         
   6  -1  21        104.52        106.04         7.56 o                         
   8  -1  21          2.59         -9.64         9.64 o                         
  10  -1  21         56.29         50.49        16.07 o                         
 -11   0  21        129.99        142.35        15.07 o                         
  -9   0  21         29.81         30.04         5.11 o                         
  -7   0  21        660.73        607.90        26.39 o                         
  -5   0  21        290.18        296.50         9.28 o                         
  -3   0  21         24.88         24.55         1.73 o                         
  -1   0  21         22.55         37.20         1.91 o                         
   1   0  21        620.53        572.06        20.60 o                         
   3   0  21        262.76        252.91        11.36 o                         
   5   0  21        115.96        123.99         7.49 o                         
   7   0  21         29.87         51.67        11.23 o                         
   9   0  21         42.23         36.66        11.30 o                         
 -12   1  21          9.12         19.29        12.29 o                         
 -10   1  21         37.90         29.08         7.35 o                         
  -8   1  21        245.56        231.89        11.33 o                         
  -6   1  21        132.28        155.17        16.07 o                         
  -4   1  21        274.88        278.23        17.08 o                         
  -2   1  21       1345.69       1347.29        33.64 o                         
   0   1  21        460.60        476.13        17.05 o                         
   2   1  21         15.03         23.84         1.91 o                         
   4   1  21        219.86        229.49         8.49 o                         
   6   1  21        104.64        101.08        10.04 o                         
   8   1  21          2.58          1.59         7.14 o                         
  10   1  21         56.15         43.99        10.03 o                         
 -11   2  21         54.30         72.85        15.51 o                         
  -9   2  21        222.72        209.04        21.10 o                         
  -7   2  21         40.75         41.87         5.74 o                         
  -5   2  21        259.33        251.13        10.49 o                         
  -3   2  21        139.40        129.21         7.43 o                         
  -1   2  21        701.60        707.51        26.25 o                         
   1   2  21         35.24         46.14         3.06 o                         
   3   2  21         56.26         49.22         6.03 o                         
   5   2  21         76.97         80.37         7.10 o                         
   7   2  21         56.93         59.48         7.16 o                         
   9   2  21         45.43         43.89         8.35 o                         
 -10   3  21         13.02         15.05         9.00 o                         
  -8   3  21         52.28         57.54         7.41 o                         
  -6   3  21         77.81         79.85         7.16 o                         
  -4   3  21         61.55         65.45         4.06 o                         
  -2   3  21         91.64        104.82         8.86 o                         
   0   3  21         38.48         33.53         3.46 o                         
   2   3  21         88.78        118.99         6.12 o                         
   4   3  21        335.84        330.85        25.11 o                         
   6   3  21        106.49        104.35        12.28 o                         
   8   3  21        161.81        179.50        11.91 o                         
  -9   4  21         61.42         58.13        36.66 o                         
  -7   4  21         38.24         46.64        12.41 o                         
  -5   4  21         12.57         22.08         6.76 o                         
  -3   4  21         90.09         85.22         9.10 o                         
  -1   4  21        249.59        259.31        14.46 o                         
   1   4  21        316.21        326.96        11.96 o                         
   3   4  21         45.80         55.75         6.39 o                         
   5   4  21          0.92         -1.00         8.54 o                         
   7   4  21          4.23         18.75         6.55 o                         
  -8   5  21         88.64         99.55        18.08 o                         
  -6   5  21         28.04         18.82        13.44 o                         
  -4   5  21        187.30        177.51        23.60 o                         
  -2   5  21         50.47         39.16         9.38 o                         
   0   5  21        201.52        219.89        15.97 o                         
   2   5  21         80.57         96.00         9.15 o                         
   4   5  21          2.85          7.32         8.54 o                         
   6   5  21          0.60         -7.86         7.86 o                         
  -5   6  21         15.59         53.35        15.69 o                         
  -3   6  21         79.45        101.42        14.46 o                         
  -1   6  21         67.67         72.61        10.47 o                         
   1   6  21         12.02         23.62         9.85 o                         
   3   6  21         10.98         -6.80         9.19 o                         
  -4  -6  22         82.70         86.21        23.60 o                         
  -2  -6  22        127.68        152.36        14.15 o                         
   0  -6  22        269.55        259.58        15.78 o                         
   2  -6  22         10.38         11.25        17.38 o                         
  -7  -5  22        402.96        440.05        58.71 o                         
  -5  -5  22        291.38        298.59        26.62 o                         
  -3  -5  22        795.27        799.24        25.83 o                         
  -1  -5  22         31.71         40.33         7.51 o                         
   1  -5  22        257.23        250.02        14.80 o                         
   3  -5  22        381.46        382.16        42.69 o                         
   5  -5  22        108.75        122.13        20.01 o                         
  -8  -4  22        677.59        667.04        28.45 o                         
  -6  -4  22         31.64         57.45        10.55 o                         
  -4  -4  22        532.68        518.16        17.74 o                         
  -2  -4  22        679.84        632.38        21.16 o                         
   0  -4  22       1569.85       1681.27        51.96 o                         
   2  -4  22       1211.70       1162.38        37.80 o                         
   4  -4  22        880.01        842.12        29.97 o                         
   6  -4  22         74.80         73.34         8.59 o                         
   8  -4  22         25.75         18.64        18.57 o                         
 -11  -3  22        570.23        688.84        35.66 o                         
  -9  -3  22         40.86         39.48         7.41 o                         
  -7  -3  22         79.52         87.21         6.71 o                         
  -5  -3  22        159.09        160.23         7.46 o                         
  -3  -3  22       1024.68        973.20        29.95 o                         
  -1  -3  22        700.06        746.65        23.72 o                         
   1  -3  22        987.83        987.91        26.83 o                         
   3  -3  22       1105.81       1049.43        33.56 o                         
   5  -3  22       2080.88       1951.79        60.45 o                         
   7  -3  22        346.32        331.10        18.38 o                         
   9  -3  22        857.07        865.09        41.71 o                         
 -10  -2  22        565.62        588.16        29.44 o                         
  -8  -2  22          6.84          5.18         5.11 o                         
  -6  -2  22        456.31        461.08        18.47 o                         
  -4  -2  22       1053.28       1003.28        25.85 o                         
  -2  -2  22        796.84        745.47        22.60 o                         
   0  -2  22        389.67        405.58        11.64 o                         
   2  -2  22       4260.14       4230.30       105.08 o                         
   4  -2  22       1206.64       1164.79        36.90 o                         
   6  -2  22       1546.97       1444.27        44.99 o                         
   8  -2  22         88.16        110.22        11.13 o                         
  10  -2  22        224.39        240.96        20.96 o                         
 -11  -1  22        238.87        254.36        44.20 o                         
  -9  -1  22       1480.96       1451.07        51.83 o                         
  -7  -1  22       1180.82       1243.49        43.68 o                         
  -5  -1  22       2584.48       2566.02        63.28 o                         
  -3  -1  22       1788.81       1840.45        45.07 o                         
  -1  -1  22       2173.76       2302.11        64.18 o                         
   1  -1  22       1065.60       1207.12        27.04 o                         
   3  -1  22        466.42        428.98        12.27 o                         
   5  -1  22        456.46        462.83        13.55 o                         
   7  -1  22        175.22        181.17         9.58 o                         
   9  -1  22         65.59         53.70        16.07 o                         
 -12   0  22        764.51        822.49        57.76 o                         
 -10   0  22         19.56         15.32         9.04 o                         
  -8   0  22       2678.81       2591.57        75.00 o                         
  -6   0  22       4116.13       3970.38       116.80 o                         
  -4   0  22       3210.29       3270.43        80.98 o                         
  -2   0  22        283.54        365.34         9.78 o                         
   0   0  22         42.64        113.06         3.83 o                         
   2   0  22        453.96        489.85        15.26 o                         
   4   0  22         86.58        103.87         7.72 o                         
   6   0  22       2792.41       2664.74        67.05 o                         
   8   0  22        927.92        923.05        30.30 o                         
  10   0  22         15.79         26.82        13.99 o                         
 -11   1  22        239.13        231.32        19.14 o                         
  -9   1  22       1481.38       1372.78        50.01 o                         
  -7   1  22       1179.05       1154.34        35.76 o                         
  -5   1  22       2579.62       2539.42        73.46 o                         
  -3   1  22       1787.51       1782.78        52.00 o                         
  -1   1  22       2179.33       2161.45       176.28 o                         
   1   1  22       1064.28       1197.46        36.10 o                         
   3   1  22        465.78        449.30        13.72 o                         
   5   1  22        457.99        447.35        15.08 o                         
   7   1  22        175.59        167.47        10.79 o                         
   9   1  22         65.45         62.96        11.29 o                         
 -10   2  22        565.23        521.02        34.35 o                         
  -8   2  22          7.08          0.44         5.79 o                         
  -6   2  22        453.49        455.92        16.22 o                         
  -4   2  22       1053.09       1030.56        26.08 o                         
  -2   2  22        796.44        790.41        41.18 o                         
   0   2  22        389.80        412.79        16.11 o                         
   2   2  22       4266.71       4277.73       112.20 o                         
   4   2  22       1208.25       1265.90        43.68 o                         
   6   2  22       1546.83       1461.72        52.91 o                         
   8   2  22         88.79        109.66         9.26 o                         
  10   2  22        224.57        207.23        18.81 o                         
 -11   3  22        570.12        584.07        40.32 o                         
  -9   3  22         41.06         41.77        10.44 o                         
  -7   3  22         79.57         80.09         7.79 o                         
  -5   3  22        158.27        156.44        12.72 o                         
  -3   3  22       1021.50       1022.92        37.62 o                         
  -1   3  22        698.12        765.34        38.17 o                         
   1   3  22        988.34       1042.21        25.72 o                         
   3   3  22       1104.24       1110.20        39.17 o                         
   5   3  22       2082.34       2096.49       134.09 o                         
   7   3  22        347.31        352.87        15.43 o                         
   9   3  22        856.07        858.54        46.71 o                         
  -8   4  22        677.38        632.40        58.76 o                         
  -6   4  22         31.39         22.83        10.58 o                         
  -4   4  22        533.13        532.78        26.30 o                         
  -2   4  22        679.18        670.07        26.88 o                         
   0   4  22       1569.19       1787.89        51.01 o                         
   2   4  22       1210.20       1254.00        44.02 o                         
   4   4  22        880.17        928.28        37.16 o                         
   6   4  22         75.03         86.22         8.44 o                         
   8   4  22         25.49         51.16        14.12 o                         
  -7   5  22        402.92        412.85        27.67 o                         
  -5   5  22        291.78        273.31        21.17 o                         
  -3   5  22        797.73        764.97        33.46 o                         
  -1   5  22         31.86         41.18         9.04 o                         
   1   5  22        257.49        268.75        14.96 o                         
   3   5  22        380.56        424.23        25.61 o                         
   5   5  22        109.02        118.69        10.30 o                         
  -4   6  22         81.95        105.62        15.61 o                         
  -2   6  22        127.50        154.05        12.78 o                         
   0   6  22        269.66        235.67        18.21 o                         
   2   6  22         10.24         34.33        18.58 o                         
  -3  -6  23          0.00          7.61         9.64 o                         
  -1  -6  23        249.19        227.37        17.13 o                         
   1  -6  23         77.01         80.87        19.14 o                         
  -8  -5  23         86.41        104.23        25.61 o                         
  -6  -5  23        165.91        173.60        13.56 o                         
  -4  -5  23          5.36         14.68        10.04 o                         
  -2  -5  23         60.10         57.16         7.31 o                         
   0  -5  23         53.20         66.79         7.98 o                         
   2  -5  23        155.24        168.21        18.10 o                         
   4  -5  23         33.63         43.11        16.87 o                         
   6  -5  23         44.11         38.55        29.13 o                         
  -9  -4  23         88.96        114.33        14.60 o                         
  -7  -4  23         20.56         44.98         7.04 o                         
  -5  -4  23         52.62         65.83         7.10 o                         
  -3  -4  23          3.68          9.67         4.85 o                         
  -1  -4  23         91.49         95.70         7.53 o                         
   1  -4  23        126.18        121.34        11.08 o                         
   3  -4  23        183.94        170.82        15.87 o                         
   5  -4  23         42.10         46.99         7.02 o                         
   7  -4  23         25.68         55.82         9.50 o                         
 -10  -3  23         97.05        107.52         9.26 o                         
  -8  -3  23        118.10        129.06         9.39 o                         
  -6  -3  23         12.00         11.90         4.58 o                         
  -4  -3  23        152.50        143.39         7.64 o                         
  -2  -3  23         35.71         33.84         3.72 o                         
   0  -3  23        374.59        373.29        13.57 o                         
   2  -3  23         14.74         15.07         4.08 o                         
   4  -3  23        138.66        133.39         9.11 o                         
   6  -3  23          6.16          0.14        10.69 o                         
   8  -3  23         75.98         86.35        39.68 o                         
 -11  -2  23         49.65         60.69         9.28 o                         
  -9  -2  23         33.39         32.01         7.75 o                         
  -7  -2  23        290.20        291.77        14.56 o                         
  -5  -2  23         46.02         52.73         3.05 o                         
  -3  -2  23        226.71        227.25         8.66 o                         
  -1  -2  23        505.43        474.86        21.09 o                         
   1  -2  23       1031.83        974.41        22.79 o                         
   3  -2  23        232.00        199.52         7.50 o                         
   5  -2  23         73.59         68.35         7.04 o                         
   7  -2  23        100.39        101.66         9.46 o                         
   9  -2  23         37.01         27.17        14.12 o                         
 -12  -1  23         33.84         35.86        11.52 o                         
 -10  -1  23         16.50         25.11        10.04 o                         
  -8  -1  23        139.53        136.42        10.13 o                         
  -6  -1  23        359.22        355.20         9.87 o                         
  -4  -1  23          9.67         12.08         2.03 o                         
  -2  -1  23        129.97        162.51         6.34 o                         
   0  -1  23          6.20          9.89         1.72 o                         
   2  -1  23         32.48         32.23         3.04 o                         
   4  -1  23         73.33         74.17         4.93 o                         
   6  -1  23        461.19        459.87        17.83 o                         
   8  -1  23         66.73         67.38        14.06 o                         
  10  -1  23         36.92         35.52        14.87 o                         
 -11   0  23         49.82         58.12        10.37 o                         
  -9   0  23        140.23        126.64        10.67 o                         
  -7   0  23         13.55         10.57         3.38 o                         
  -5   0  23          3.91         16.70         3.14 o                         
  -1   0  23        587.88        622.81        14.10 o                         
   1   0  23         15.99         21.54         1.91 o                         
   3   0  23         46.38         50.12         4.06 o                         
   5   0  23        115.02        111.30         7.29 o                         
   7   0  23         21.63         23.91         5.18 o                         
   9   0  23         99.91        102.35        12.10 o                         
 -12   1  23         33.77         22.45        13.01 o                         
 -10   1  23         16.54         18.08         6.06 o                         
  -8   1  23        139.17        135.35         8.70 o                         
  -6   1  23        358.84        339.17        15.63 o                         
  -4   1  23          9.72         11.13         2.66 o                         
  -2   1  23        130.37        153.90         6.27 o                         
   0   1  23          6.20         13.07         1.88 o                         
   2   1  23         32.52         32.85         2.22 o                         
   4   1  23         73.39         70.26         4.81 o                         
   6   1  23        461.74        433.94        16.04 o                         
   8   1  23         66.66         74.64        10.58 o                         
  10   1  23         37.05         37.57        10.19 o                         
 -11   2  23         49.69         45.76        10.59 o                         
  -9   2  23         33.29         37.43         7.09 o                         
  -7   2  23        290.76        283.78        12.50 o                         
  -5   2  23         46.03         38.60         3.33 o                         
  -3   2  23        226.98        234.66         8.72 o                         
  -1   2  23        504.87        473.96        18.43 o                         
   1   2  23       1031.86       1018.30        24.98 o                         
   3   2  23        232.13        208.38         7.94 o                         
   5   2  23         73.45         83.44         8.17 o                         
   7   2  23        100.42         93.15         9.64 o                         
   9   2  23         36.92         36.16         8.51 o                         
 -10   3  23         96.89        108.78        12.85 o                         
  -8   3  23        117.91        111.99         9.59 o                         
  -6   3  23         11.95         14.23         5.97 o                         
  -4   3  23        152.47        151.65         8.66 o                         
  -2   3  23         35.44         29.33         5.55 o                         
   0   3  23        375.25        376.05        12.10 o                         
   2   3  23         14.85         20.22         3.25 o                         
   4   3  23        138.81        163.46        16.57 o                         
   6   3  23          6.14         15.53         6.60 o                         
   8   3  23         76.10         71.34         9.71 o                         
  -9   4  23         89.05         97.91        15.97 o                         
  -7   4  23         20.66         17.13        12.01 o                         
  -5   4  23         52.65         63.59        11.32 o                         
  -3   4  23          3.66         12.61         9.54 o                         
  -1   4  23         91.63         97.69         9.54 o                         
   1   4  23        126.34        137.99         6.96 o                         
   3   4  23        183.80        214.48        12.07 o                         
   5   4  23         42.09         42.67         7.53 o                         
   7   4  23         25.70         35.72         7.62 o                         
  -8   5  23         86.24         84.30        17.00 o                         
  -6   5  23        166.10        151.20        16.59 o                         
  -4   5  23          5.40         20.67        10.59 o                         
  -2   5  23         60.26         55.65         9.43 o                         
   0   5  23         53.11         71.32        10.04 o                         
   2   5  23        155.24        177.99        13.99 o                         
   4   5  23         33.67         46.20        13.06 o                         
   6   5  23         44.13         48.41         8.87 o                         
  -3   6  23          0.00         -9.44        19.59 o                         
  -1   6  23        249.01        269.15        18.39 o                         
   1   6  23         76.91         74.88        12.01 o                         
  -4  -6  24        267.32        232.73        17.85 o                         
  -2  -6  24        309.76        323.41        21.17 o                         
   0  -6  24         48.55         45.22        10.75 o                         
   2  -6  24        515.67        492.29        78.30 o                         
  -7  -5  24        259.82        286.92        17.76 o                         
  -5  -5  24        150.81        170.32        13.01 o                         
  -3  -5  24         10.23         25.53         6.33 o                         
  -1  -5  24         42.17         45.86         7.62 o                         
   1  -5  24         25.40         10.70         7.95 o                         
   3  -5  24         77.42        110.05        17.59 o                         
   5  -5  24        131.42        107.39        20.45 o                         
  -8  -4  24        464.65        503.75        19.38 o                         
  -6  -4  24        617.00        630.20        25.57 o                         
  -4  -4  24          2.33          6.69         4.77 o                         
  -2  -4  24         51.07         57.49         5.82 o                         
   0  -4  24        333.10        334.28        19.46 o                         
   2  -4  24        736.41        687.35        34.19 o                         
   4  -4  24        357.42        322.53        15.91 o                         
   6  -4  24         30.96         32.95         7.89 o                         
 -11  -3  24         90.40         63.28        21.09 o                         
  -9  -3  24        237.16        231.01        17.52 o                         
  -7  -3  24        498.72        462.43        19.14 o                         
  -5  -3  24        826.20        764.92        24.24 o                         
  -3  -3  24        310.46        331.70        12.46 o                         
  -1  -3  24        171.15        153.69        10.42 o                         
   1  -3  24         83.33        115.66         6.10 o                         
   3  -3  24        600.52        684.38        26.15 o                         
   5  -3  24        529.06        513.52        20.63 o                         
   7  -3  24        414.09        373.82        19.29 o                         
   9  -3  24        286.66        317.62        25.05 o                         
 -10  -2  24        506.50        485.41        22.60 o                         
  -8  -2  24         39.15         24.11         6.27 o                         
  -6  -2  24        154.31        153.28         9.57 o                         
  -4  -2  24        612.18        569.89        15.03 o                         
  -2  -2  24        851.52        814.37        24.92 o                         
   0  -2  24       1679.90       1792.12        53.14 o                         
   2  -2  24       3780.25       3745.47        94.04 o                         
   4  -2  24        430.94        386.37        15.32 o                         
   6  -2  24       1157.28       1063.85        34.29 o                         
   8  -2  24        175.64        181.23        12.85 o                         
 -11  -1  24        358.21        328.59        19.55 o                         
  -9  -1  24         95.76        114.08         9.15 o                         
  -7  -1  24       1062.43       1059.67        31.10 o                         
  -5  -1  24        141.68        152.29         5.52 o                         
  -3  -1  24       2300.57       2291.39        64.18 o                         
  -1  -1  24       2502.97       2422.93        60.01 o                         
   1  -1  24       5216.96       5052.37       113.47 o                         
   3  -1  24       4426.84       4465.45       111.24 o                         
   5  -1  24       1696.20       1580.83        47.33 o                         
   7  -1  24        682.16        666.58        23.32 o                         
   9  -1  24          1.35          7.17        12.78 o                         
 -12   0  24        985.48       1029.40        74.33 o                         
 -10   0  24         22.17         10.08         8.69 o                         
  -8   0  24       1180.60       1204.44        36.14 o                         
  -6   0  24         23.37         29.75         3.46 o                         
  -4   0  24       2174.97       2181.04        62.63 o                         
  -2   0  24       3944.17       4140.10       101.83 o                         
   0   0  24       8213.22       9003.79       220.60 o                         
   2   0  24       1376.91       1449.49        42.14 o                         
   4   0  24        195.10        171.19         7.91 o                         
   6   0  24         86.37        130.02        15.02 o                         
   8   0  24         94.99         77.59         8.53 o                         
  10   0  24         13.15          5.61        14.44 o                         
 -11   1  24        357.77        337.32        21.27 o                         
  -9   1  24         96.06         95.27        11.09 o                         
  -7   1  24       1066.53       1039.44        32.09 o                         
  -5   1  24        140.87        129.58         6.52 o                         
  -3   1  24       2300.94       2220.12        60.17 o                         
  -1   1  24       2505.56       2450.17        85.23 o                         
   1   1  24       5214.40       5302.43       133.49 o                         
   3   1  24       4430.87       4553.27       128.16 o                         
   5   1  24       1697.67       1569.75        46.20 o                         
   7   1  24        680.69        622.87        22.23 o                         
   9   1  24          1.33          0.09        10.20 o                         
 -10   2  24        508.86        493.08        34.31 o                         
  -8   2  24         38.64         39.80         6.95 o                         
  -6   2  24        154.17        160.08         9.00 o                         
  -4   2  24        613.92        575.61        16.53 o                         
  -2   2  24        849.60        864.28        30.89 o                         
   0   2  24       1679.83       1854.64        52.38 o                         
   2   2  24       3782.90       3835.45        93.29 o                         
   4   2  24        429.92        404.41        37.67 o                         
   6   2  24       1157.42       1053.92        40.12 o                         
   8   2  24        176.08        164.74        15.39 o                         
 -11   3  24         89.97         89.83        19.08 o                         
  -9   3  24        237.29        227.21        15.91 o                         
  -7   3  24        498.93        436.33        17.57 o                         
  -5   3  24        823.18        794.79        25.00 o                         
  -3   3  24        309.40        360.91        15.87 o                         
  -1   3  24        171.37        146.29        10.55 o                         
   1   3  24         83.59        116.66         5.95 o                         
   3   3  24        600.00        709.69        34.15 o                         
   5   3  24        529.38        543.08        31.14 o                         
   7   3  24        412.69        374.42        16.73 o                         
   9   3  24        285.66        334.94        26.02 o                         
  -8   4  24        465.23        450.19        50.22 o                         
  -6   4  24        615.17        641.75        41.18 o                         
  -4   4  24          2.29          9.46         8.17 o                         
  -2   4  24         51.39         53.50        12.05 o                         
   0   4  24        333.29        344.64        16.07 o                         
   2   4  24        736.09        708.65        27.34 o                         
   4   4  24        356.70        350.63        31.64 o                         
   6   4  24         30.94         43.27         7.06 o                         
  -7   5  24        259.89        256.27        23.41 o                         
  -5   5  24        152.11        154.43        16.57 o                         
  -3   5  24         10.08         16.22         9.10 o                         
  -1   5  24         42.08         48.79         6.20 o                         
   1   5  24         25.63         34.21         8.31 o                         
   3   5  24         77.66         78.47        10.59 o                         
   5   5  24        131.76        128.29        10.77 o                         
  -4   6  24        267.61        222.93        18.76 o                         
  -2   6  24        311.38        324.46        21.14 o                         
   0   6  24         48.08         60.93        20.59 o                         
   2   6  24        514.39        510.87        25.54 o                         
  -3  -6  25        108.56         98.18        12.26 o                         
  -1  -6  25         10.62          9.49        10.31 o                         
   1  -6  25         67.65         72.63        19.45 o                         
  -6  -5  25         76.47         83.48         9.23 o                         
  -4  -5  25         40.23         58.23        12.56 o                         
  -2  -5  25        133.53        140.79        10.01 o                         
   0  -5  25        161.90        177.06        13.32 o                         
   2  -5  25          4.54          9.89        13.99 o                         
   4  -5  25         77.31        101.76        19.29 o                         
  -9  -4  25         27.46         48.77         8.52 o                         
  -7  -4  25          6.22         10.52         6.72 o                         
  -5  -4  25        130.50        138.05        14.06 o                         
  -3  -4  25         60.43         57.72         5.82 o                         
  -1  -4  25        150.21        139.62        10.13 o                         
   1  -4  25        151.71        165.50        12.73 o                         
   3  -4  25         25.13         20.54        12.55 o                         
   5  -4  25        115.53        120.01        10.73 o                         
   7  -4  25        132.84        115.54        21.45 o                         
 -10  -3  25         39.84         38.27        11.55 o                         
  -8  -3  25        198.19        198.46        13.56 o                         
  -6  -3  25         75.59         56.32         6.39 o                         
  -4  -3  25         52.75         61.89         7.25 o                         
  -2  -3  25          9.43         14.66         3.67 o                         
   0  -3  25        124.46        114.38         7.04 o                         
   2  -3  25        116.82        113.83         6.87 o                         
   4  -3  25         50.55         61.06         6.87 o                         
   6  -3  25         22.84          9.80         7.23 o                         
   8  -3  25         28.14         55.93        11.78 o                         
 -11  -2  25         13.64          5.13         9.28 o                         
  -9  -2  25         64.41         50.22        10.04 o                         
  -7  -2  25         34.94         29.58         6.01 o                         
  -5  -2  25        702.58        634.19        17.06 o                         
  -3  -2  25        807.51        754.37        23.18 o                         
  -1  -2  25         10.89         11.36         3.39 o                         
   1  -2  25        255.05        244.76         6.93 o                         
   3  -2  25         89.28         92.60         6.67 o                         
   5  -2  25        223.40        209.09        14.88 o                         
   7  -2  25         21.88         11.03         8.36 o                         
   9  -2  25         19.17         16.57        14.45 o                         
 -12  -1  25         10.09         -3.04        19.08 o                         
 -10  -1  25        246.91        248.61        21.60 o                         
  -8  -1  25         87.25         86.13        14.06 o                         
  -6  -1  25         41.24         48.46         3.37 o                         
  -4  -1  25         58.72         61.51         5.26 o                         
  -2  -1  25       1531.56       1402.72        40.98 o                         
   0  -1  25        260.92        233.72         6.79 o                         
   2  -1  25        267.24        265.23         8.33 o                         
   4  -1  25        284.98        268.71        11.57 o                         
   6  -1  25         79.37         87.42         6.38 o                         
   8  -1  25         40.25         44.99        11.32 o                         
  10  -1  25         29.40         26.12        15.61 o                         
 -11   0  25         19.82         16.28        12.56 o                         
  -9   0  25          5.42          5.02         4.49 o                         
  -7   0  25         51.57         62.73         5.00 o                         
  -5   0  25          7.90         17.59         2.84 o                         
  -3   0  25       1120.43       1057.72        26.62 o                         
  -1   0  25        780.40        727.11        16.35 o                         
   1   0  25        658.75        672.53        20.10 o                         
   3   0  25          8.99         13.12         3.25 o                         
   5   0  25        179.33        169.88         9.24 o                         
   7   0  25          2.96         -5.02         5.03 o                         
   9   0  25          0.99         12.63        12.05 o                         
 -12   1  25         10.04         15.71        15.57 o                         
 -10   1  25        246.87        235.09        17.98 o                         
  -8   1  25         87.50         80.89         6.74 o                         
  -6   1  25         41.47         40.86         8.04 o                         
  -4   1  25         58.77         54.69         3.52 o                         
  -2   1  25       1530.21       1444.83        41.17 o                         
   0   1  25        261.67        234.54        21.60 o                         
   2   1  25        267.26        281.76         8.26 o                         
   4   1  25        284.86        272.32        10.44 o                         
   6   1  25         79.44         89.25         7.07 o                         
   8   1  25         40.18         48.66         8.30 o                         
  10   1  25         29.46         52.89        20.52 o                         
 -11   2  25         13.52         28.12        17.08 o                         
  -9   2  25         64.69         67.50         7.82 o                         
  -7   2  25         35.09         33.46         5.74 o                         
  -5   2  25        702.22        664.84        20.42 o                         
  -3   2  25        807.33        779.90        29.09 o                         
  -1   2  25         10.80         14.39         3.14 o                         
   1   2  25        254.74        244.24         7.00 o                         
   3   2  25         89.45         96.37         5.15 o                         
   5   2  25        223.00        218.28        17.08 o                         
   7   2  25         21.81         28.25         6.83 o                         
   9   2  25         19.12         26.44        10.01 o                         
 -10   3  25         40.17         36.96        12.41 o                         
  -8   3  25        198.00        197.73        12.05 o                         
  -6   3  25         75.79         73.53         7.15 o                         
  -4   3  25         52.69         61.35        11.05 o                         
  -2   3  25          9.39         11.62         4.82 o                         
   0   3  25        124.04        123.92        11.99 o                         
   2   3  25        116.93        110.41         9.73 o                         
   4   3  25         50.55         47.49         6.50 o                         
   6   3  25         22.57         28.94        12.56 o                         
   8   3  25         28.17         37.01         9.85 o                         
  -9   4  25         27.49         12.56        14.21 o                         
  -7   4  25          6.37          9.22        11.57 o                         
  -5   4  25        130.16        150.11        13.27 o                         
  -3   4  25         60.56         75.28         8.36 o                         
  -1   4  25        150.25        135.28        10.78 o                         
   1   4  25        151.91        152.92         7.56 o                         
   3   4  25         24.98         41.08         6.39 o                         
   5   4  25        115.69        119.22        10.65 o                         
   7   4  25        132.97        137.41        11.23 o                         
  -6   5  25         76.42         83.00        14.86 o                         
  -4   5  25         40.44         37.29        11.32 o                         
  -2   5  25        133.41        157.06        13.00 o                         
   0   5  25        161.97        199.66        14.12 o                         
   2   5  25          4.51         13.33         8.54 o                         
   4   5  25         77.44         87.71        10.58 o                         
  -3   6  25        108.40        137.61        27.12 o                         
  -1   6  25         10.67         24.99        11.10 o                         
   1   6  25         67.58         69.55        21.09 o                         
  -2  -6  26         27.19         39.68        11.10 o                         
   0  -6  26         25.31         25.84        11.29 o                         
  -7  -5  26        290.75        315.46        18.58 o                         
  -5  -5  26        481.64        473.94        21.27 o                         
  -3  -5  26        941.65        893.87        29.94 o                         
  -1  -5  26        476.86        438.29        23.52 o                         
   1  -5  26        563.92        537.49        23.03 o                         
   3  -5  26        143.26        136.10        29.63 o                         
   5  -5  26         17.05         21.01        19.79 o                         
  -8  -4  26        288.62        314.98        16.87 o                         
  -6  -4  26         64.35         74.44         9.04 o                         
  -4  -4  26        540.81        498.78        17.55 o                         
  -2  -4  26        623.37        591.23        26.58 o                         
   0  -4  26        106.59        105.25         7.90 o                         
   2  -4  26        132.17        132.42        23.60 o                         
   4  -4  26        323.80        332.32        26.29 o                         
   6  -4  26        128.00        159.58        19.74 o                         
  -9  -3  26        140.32        154.39        12.41 o                         
  -7  -3  26        761.14        758.66        29.47 o                         
  -5  -3  26       1053.61       1011.09        37.64 o                         
  -3  -3  26        974.17        977.00        47.71 o                         
  -1  -3  26       2104.86       1976.12        58.95 o                         
   1  -3  26       3734.40       3463.66        87.63 o                         
   3  -3  26        857.68        837.38        30.60 o                         
   5  -3  26        240.34        226.75        12.72 o                         
   7  -3  26         49.44         41.84         9.24 o                         
 -10  -2  26         60.41         61.41        21.09 o                         
  -8  -2  26         58.94         72.87         8.14 o                         
  -6  -2  26        516.52        555.73        21.65 o                         
  -4  -2  26        823.29        802.16        24.36 o                         
  -2  -2  26       3945.17       3882.80       139.56 o                         
   0  -2  26        186.58        177.85         7.95 o                         
   2  -2  26       6768.72       6592.10       167.61 o                         
   4  -2  26          2.95          6.14         5.57 o                         
   6  -2  26        648.42        613.56        22.24 o                         
   8  -2  26         28.90         23.35        11.42 o                         
 -11  -1  26        238.36        267.53        40.18 o                         
  -9  -1  26        355.62        380.16        18.02 o                         
  -7  -1  26        648.10        679.52        20.83 o                         
  -5  -1  26        424.32        412.16        12.92 o                         
  -3  -1  26        206.75        184.11         5.86 o                         
  -1  -1  26       1105.83       1203.96        30.12 o                         
   1  -1  26        927.67       1013.05        26.23 o                         
   3  -1  26        557.66        579.23        28.63 o                         
   5  -1  26        163.67        181.69        10.11 o                         
   7  -1  26        415.48        415.26        17.85 o                         
   9  -1  26          8.22         -4.65        13.00 o                         
 -12   0  26        153.02        167.67        38.17 o                         
 -10   0  26        137.78        142.25        11.57 o                         
  -8   0  26        225.95        230.77         9.90 o                         
  -6   0  26        347.08        408.15        13.50 o                         
  -4   0  26       2403.95       2550.77        73.07 o                         
  -2   0  26       3669.91       3687.67       128.20 o                         
   0   0  26        257.66        308.87        11.60 o                         
   2   0  26        672.45        608.32        23.08 o                         
   4   0  26        347.78        322.09        12.15 o                         
   6   0  26        753.18        741.40        24.52 o                         
   8   0  26        395.78        369.04        25.15 o                         
  10   0  26        385.24        363.25        27.73 o                         
 -11   1  26        238.62        286.94        31.64 o                         
  -9   1  26        358.04        363.25        14.41 o                         
  -7   1  26        649.88        675.88        21.65 o                         
  -5   1  26        425.26        399.93        13.50 o                         
  -3   1  26        206.97        195.97         6.80 o                         
  -1   1  26       1105.74       1214.29        61.27 o                         
   1   1  26        927.59       1041.21        25.86 o                         
   3   1  26        559.33        580.21        24.21 o                         
   5   1  26        164.78        179.32         9.46 o                         
   7   1  26        414.83        418.95        23.46 o                         
   9   1  26          8.31         19.54        15.97 o                         
 -10   2  26         60.31         78.60         8.12 o                         
  -8   2  26         59.00         73.94         7.09 o                         
  -6   2  26        518.68        552.67        18.90 o                         
  -4   2  26        821.55        814.69        36.89 o                         
  -2   2  26       3940.30       4094.25       139.92 o                         
   0   2  26        187.53        191.27         6.91 o                         
   2   2  26       6773.36       7011.19       178.62 o                         
   4   2  26          2.84         12.77         5.52 o                         
   6   2  26        648.69        588.19        24.83 o                         
   8   2  26         28.51         29.83        16.03 o                         
  -9   3  26        141.00        104.46        19.08 o                         
  -7   3  26        761.03        747.87        26.08 o                         
  -5   3  26       1052.01       1018.29        39.76 o                         
  -3   3  26        975.91        997.41        65.79 o                         
  -1   3  26       2104.80       2075.56        72.07 o                         
   1   3  26       3734.71       3575.72       100.32 o                         
   3   3  26        858.81        841.68        31.25 o                         
   5   3  26        239.81        246.58        22.10 o                         
   7   3  26         49.19         58.58         7.91 o                         
  -8   4  26        287.44        312.68        23.72 o                         
  -6   4  26         64.14         76.93        16.07 o                         
  -4   4  26        540.89        532.41        24.31 o                         
  -2   4  26        624.50        643.50        25.74 o                         
   0   4  26        106.55         97.59        11.05 o                         
   2   4  26        131.83        145.55        12.56 o                         
   4   4  26        323.29        368.07        17.30 o                         
   6   4  26        128.14        161.27        24.04 o                         
  -7   5  26        290.68        310.14        24.32 o                         
  -5   5  26        481.71        441.89        26.16 o                         
  -3   5  26        942.74        988.71        38.47 o                         
  -1   5  26        477.48        459.59        20.70 o                         
   1   5  26        563.54        571.90        24.74 o                         
   3   5  26        142.77        137.12        11.36 o                         
   5   5  26         17.16          8.42         9.85 o                         
  -2   6  26         27.45         47.20        12.15 o                         
   0   6  26         25.30         14.03        11.32 o                         
  -3  -6  27          2.45          8.66        10.78 o                         
  -1  -6  27         71.35         67.78        10.78 o                         
   1  -6  27         43.30         11.36        26.12 o                         
  -6  -5  27          7.75          5.07         9.54 o                         
  -4  -5  27        123.51         99.44        12.05 o                         
  -2  -5  27         43.43         44.49         7.18 o                         
   0  -5  27         94.10         81.76         9.25 o                         
   2  -5  27         79.36         67.38        16.29 o                         
   4  -5  27         34.54         48.37        18.30 o                         
  -9  -4  27         18.74         36.09        18.08 o                         
  -7  -4  27         16.49         19.59         7.81 o                         
  -5  -4  27        145.08        130.66        11.70 o                         
  -3  -4  27        128.53        139.62         8.77 o                         
  -1  -4  27          4.31         -0.38         4.84 o                         
   1  -4  27         62.72         60.94         8.68 o                         
   3  -4  27         53.04         41.39        13.27 o                         
   5  -4  27          7.36        -16.60        20.59 o                         
   7  -4  27         30.45         14.30        20.56 o                         
 -10  -3  27         45.72         51.20         9.43 o                         
  -8  -3  27         49.43         60.06         7.96 o                         
  -6  -3  27        189.55        208.01        15.07 o                         
  -4  -3  27        231.25        218.59         9.52 o                         
  -2  -3  27        403.27        396.71        14.55 o                         
   0  -3  27         57.15         53.46         5.63 o                         
   2  -3  27         73.84         63.00         6.67 o                         
   4  -3  27         16.79         17.76         5.73 o                         
   6  -3  27         53.35         44.59         8.90 o                         
   8  -3  27         10.05         19.26        11.09 o                         
 -11  -2  27        254.39        218.29        38.67 o                         
  -9  -2  27        177.07        158.94        22.60 o                         
  -7  -2  27         29.14         31.48         7.53 o                         
  -5  -2  27        123.50        113.51         5.00 o                         
  -3  -2  27        427.47        385.77        13.11 o                         
  -1  -2  27        198.24        189.45         8.07 o                         
   1  -2  27          3.57          4.62         2.37 o                         
   3  -2  27        350.65        347.34        11.06 o                         
   5  -2  27        194.85        198.77        12.28 o                         
   7  -2  27        132.90        138.57        11.29 o                         
   9  -2  27         63.25         89.60        26.12 o                         
 -12  -1  27         87.82         56.43        12.26 o                         
 -10  -1  27         10.15          2.43        12.56 o                         
  -8  -1  27        297.11        275.13        14.55 o                         
  -6  -1  27         18.95         23.07         4.20 o                         
  -4  -1  27        554.33        533.51        14.43 o                         
  -2  -1  27        150.38        132.55         5.28 o                         
   0  -1  27        649.36        633.10        14.53 o                         
   2  -1  27         40.07         22.22         3.64 o                         
   4  -1  27        118.28        118.93         7.72 o                         
   6  -1  27        155.05        137.50         9.82 o                         
   8  -1  27         29.24         15.19        10.78 o                         
 -11   0  27        185.82        204.33        15.26 o                         
  -9   0  27         11.16         18.41         7.43 o                         
  -7   0  27        169.81        175.56         7.82 o                         
  -5   0  27          6.09         10.27         2.90 o                         
  -3   0  27        159.85        212.77         7.86 o                         
  -1   0  27          2.72          6.95         1.68 o                         
   1   0  27        378.54        356.90        11.60 o                         
   3   0  27        542.62        565.17        18.88 o                         
   5   0  27        213.39        199.62         9.98 o                         
   7   0  27          0.06          8.09         5.54 o                         
   9   0  27         31.59         68.13        13.99 o                         
 -12   1  27         87.79         88.54        21.09 o                         
 -10   1  27         10.12         14.71         8.86 o                         
  -8   1  27        297.13        288.03        11.95 o                         
  -6   1  27         18.99         27.53         5.29 o                         
  -4   1  27        553.99        557.20        16.98 o                         
  -2   1  27        150.27        135.96         5.00 o                         
   0   1  27        649.67        626.56        20.86 o                         
   2   1  27         40.16         23.26         3.06 o                         
   4   1  27        118.09        117.44         7.54 o                         
   6   1  27        155.16        133.40        10.86 o                         
   8   1  27         29.38         30.72         8.66 o                         
 -11   2  27        254.18        241.34        20.01 o                         
  -9   2  27        177.06        180.93        15.66 o                         
  -7   2  27         29.17         36.86         5.74 o                         
  -5   2  27        123.42        101.58        10.62 o                         
  -3   2  27        427.93        403.79        16.68 o                         
  -1   2  27        198.06        205.25        12.56 o                         
   1   2  27          3.65         10.19         1.63 o                         
   3   2  27        351.17        369.45        16.53 o                         
   5   2  27        195.18        217.49        13.06 o                         
   7   2  27        132.46        130.75         9.76 o                         
   9   2  27         63.29         63.96        11.14 o                         
 -10   3  27         45.79         50.68        14.06 o                         
  -8   3  27         49.22         55.02        10.99 o                         
  -6   3  27        189.80        200.77        12.46 o                         
  -4   3  27        230.44        212.65        13.27 o                         
  -2   3  27        403.31        415.68        17.59 o                         
   0   3  27         57.34         51.26         3.85 o                         
   2   3  27         74.06         84.98         5.11 o                         
   4   3  27         16.73          7.47         5.55 o                         
   6   3  27         53.53         66.47         8.43 o                         
   8   3  27         10.07          6.49        12.42 o                         
  -9   4  27         18.73         22.38        15.26 o                         
  -7   4  27         16.41         16.07        16.57 o                         
  -5   4  27        144.66        179.45        21.60 o                         
  -3   4  27        128.77        154.14        13.19 o                         
  -1   4  27          4.41          8.23         4.16 o                         
   1   4  27         62.62         74.39        13.56 o                         
   3   4  27         52.88         61.67         7.43 o                         
   5   4  27          7.36          6.11         7.96 o                         
   7   4  27         30.29         52.17         9.59 o                         
  -6   5  27          7.69         -3.76        12.29 o                         
  -4   5  27        123.35        127.89        12.45 o                         
  -2   5  27         43.34         54.54         8.78 o                         
   0   5  27         94.14         82.41         9.54 o                         
   2   5  27         79.42         89.55         9.87 o                         
   4   5  27         34.55         11.72         9.41 o                         
  -3   6  27          2.43        -23.10        23.10 o                         
  -1   6  27         71.33         59.40        12.01 o                         
   1   6  27         43.34         40.61        12.05 o                         
  -2  -6  28        514.72        505.27        31.59 o                         
   0  -6  28        140.00        126.43        16.30 o                         
  -7  -5  28          5.26         -0.16         8.86 o                         
  -5  -5  28         60.31         65.73         9.41 o                         
  -3  -5  28        117.54        114.74        10.59 o                         
  -1  -5  28         93.66        107.05        13.63 o                         
   1  -5  28        121.25        130.01        11.36 o                         
   3  -5  28        112.49        132.17        40.18 o                         
   5  -5  28         27.98         22.97        21.71 o                         
  -8  -4  28        996.01        997.02       101.45 o                         
  -6  -4  28        258.88        267.59        15.26 o                         
  -4  -4  28        501.55        469.08        18.47 o                         
  -2  -4  28       1119.81        999.79        32.04 o                         
   0  -4  28         91.71         99.90         8.13 o                         
   2  -4  28        417.86        425.35        25.45 o                         
   4  -4  28         90.74        109.48        16.15 o                         
   6  -4  28        242.50        222.44        23.01 o                         
  -9  -3  28        152.63        146.68        12.78 o                         
  -7  -3  28        134.98        124.63        10.65 o                         
  -5  -3  28        472.04        508.41        16.82 o                         
  -3  -3  28       1094.29       1100.13        34.00 o                         
  -1  -3  28        281.79        322.48        12.39 o                         
   1  -3  28        396.35        367.69        15.17 o                         
   3  -3  28        156.43        138.94        10.10 o                         
   5  -3  28         66.55         63.92         7.47 o                         
   7  -3  28        146.95        166.63        13.10 o                         
 -10  -2  28         53.74         51.13         9.41 o                         
  -8  -2  28        960.87        950.26        36.91 o                         
  -6  -2  28       1425.56       1374.58        40.98 o                         
  -4  -2  28        245.08        257.23        13.75 o                         
  -2  -2  28       3922.24       3865.44       112.50 o                         
   0  -2  28        126.11        130.19         6.76 o                         
   2  -2  28       1473.22       1342.29        35.00 o                         
   4  -2  28        439.18        400.35        16.37 o                         
   6  -2  28        451.79        451.52        19.90 o                         
   8  -2  28        243.80        232.72        16.24 o                         
 -11  -1  28        522.37        546.32        26.02 o                         
  -9  -1  28         72.20         80.20         9.04 o                         
  -7  -1  28       1411.30       1344.94        49.01 o                         
  -5  -1  28        927.03        953.95        27.82 o                         
  -3  -1  28       5812.49       5819.05       144.89 o                         
  -1  -1  28       2821.76       2827.41        63.16 o                         
   1  -1  28       2744.91       2629.75        66.04 o                         
   3  -1  28        243.93        261.78        10.31 o                         
   5  -1  28         80.89         76.95         7.23 o                         
   7  -1  28        608.52        556.42        22.01 o                         
   9  -1  28        513.86        489.22        29.43 o                         
 -12   0  28          0.07         20.50        22.10 o                         
 -10   0  28          4.50         -5.33         7.96 o                         
  -8   0  28         13.54         10.49         4.60 o                         
  -6   0  28        357.85        378.69        15.63 o                         
  -4   0  28        124.69        153.54         6.17 o                         
  -2   0  28        984.09        989.76        39.72 o                         
   0   0  28       2986.88       2989.57        85.24 o                         
   2   0  28         71.53         77.47         5.53 o                         
   4   0  28        167.18        184.86         9.07 o                         
   6   0  28        288.43        275.79        12.68 o                         
   8   0  28        115.51        103.57        12.76 o                         
 -11   1  28        521.86        524.96        27.28 o                         
  -9   1  28         72.18         70.27         6.50 o                         
  -7   1  28       1412.99       1336.32        40.01 o                         
  -5   1  28        928.29        927.36        28.22 o                         
  -3   1  28       5810.77       5988.05       167.21 o                         
  -1   1  28       2819.60       2906.49        81.57 o                         
   1   1  28       2747.94       2707.17        76.16 o                         
   3   1  28        243.50        255.38         9.86 o                         
   5   1  28         81.17         91.82         6.75 o                         
   7   1  28        608.16        521.76        21.07 o                         
   9   1  28        513.31        481.98        21.34 o                         
 -10   2  28         54.33         64.57         8.22 o                         
  -8   2  28        961.15        975.46        30.52 o                         
  -6   2  28       1426.83       1414.49        41.73 o                         
  -4   2  28        245.05        268.86        13.13 o                         
  -2   2  28       3922.03       4042.23       138.14 o                         
   0   2  28        125.74        136.29         5.74 o                         
   2   2  28       1473.66       1386.54        39.63 o                         
   4   2  28        438.82        428.69        14.25 o                         
   6   2  28        452.74        440.72        20.56 o                         
   8   2  28        243.40        264.35        34.15 o                         
  -9   3  28        151.66        140.49        17.58 o                         
  -7   3  28        134.94        126.17        12.29 o                         
  -5   3  28        471.90        504.95        23.31 o                         
  -3   3  28       1095.03       1168.61        47.21 o                         
  -1   3  28        281.79        333.71        14.44 o                         
   1   3  28        396.37        405.19        12.89 o                         
   3   3  28        156.22        154.21        17.58 o                         
   5   3  28         65.95         95.14         9.94 o                         
   7   3  28        146.92        156.55        11.78 o                         
  -8   4  28        996.69        972.74        42.93 o                         
  -6   4  28        258.81        237.29        20.59 o                         
  -4   4  28        502.98        516.82        33.60 o                         
  -2   4  28       1121.13       1057.46        51.23 o                         
   0   4  28         91.72        108.47         7.03 o                         
   2   4  28        418.07        436.80        36.66 o                         
   4   4  28         90.82         94.69         9.57 o                         
   6   4  28        242.31        269.41        17.13 o                         
  -7   5  28          5.15         22.36        18.58 o                         
  -5   5  28         60.38         46.48        13.01 o                         
  -3   5  28        117.28        120.32        11.70 o                         
  -1   5  28         92.89         97.19        16.57 o                         
   1   5  28        121.67        143.89        12.78 o                         
   3   5  28        111.86        127.93        12.41 o                         
   5   5  28         27.85         33.30        10.95 o                         
  -2   6  28        515.99        512.95        43.14 o                         
   0   6  28        139.99        118.86        13.93 o                         
  -6  -5  29          3.28         -1.45         8.86 o                         
  -4  -5  29         56.92         74.55        31.64 o                         
  -2  -5  29         27.81         27.48         7.29 o                         
   0  -5  29         27.81         30.95         8.53 o                         
   2  -5  29        146.53        154.49        18.73 o                         
   4  -5  29         97.10         80.77        20.73 o                         
  -9  -4  29         32.46         33.89         9.85 o                         
  -7  -4  29         47.06         64.82         8.86 o                         
  -5  -4  29         47.48         55.55        11.05 o                         
  -3  -4  29          6.70          6.03         5.00 o                         
  -1  -4  29         11.44          9.76         5.95 o                         
   1  -4  29         46.61         42.69         7.51 o                         
   3  -4  29          9.76          7.76        12.73 o                         
   5  -4  29         70.71         88.32        18.02 o                         
 -10  -3  29         37.34         44.66        16.07 o                         
  -8  -3  29         81.34        103.66         9.87 o                         
  -6  -3  29        320.33        304.21        14.92 o                         
  -4  -3  29        318.09        301.82        14.56 o                         
  -2  -3  29         67.08         60.03         5.38 o                         
   0  -3  29        140.43        136.14         8.07 o                         
   2  -3  29        346.24        347.84        20.45 o                         
   4  -3  29        151.20        143.93        22.32 o                         
   6  -3  29          0.01          2.31         6.97 o                         
   8  -3  29          9.60          5.76        10.90 o                         
 -11  -2  29         73.30         69.01        25.61 o                         
  -9  -2  29        125.54        140.63        11.55 o                         
  -7  -2  29        161.57        137.11        10.65 o                         
  -5  -2  29        309.77        309.46        12.05 o                         
  -3  -2  29        132.04        129.97         6.48 o                         
  -1  -2  29        139.93        118.82         6.67 o                         
   1  -2  29        119.69        120.85         4.80 o                         
   3  -2  29        125.59        124.31         7.95 o                         
   5  -2  29         39.01         36.43         9.77 o                         
   7  -2  29         60.62         72.30        14.68 o                         
   9  -2  29        207.43        187.66        19.14 o                         
 -10  -1  29         41.83         43.37        10.19 o                         
  -8  -1  29         13.07          8.98         6.01 o                         
  -6  -1  29        110.55        106.63         5.70 o                         
  -4  -1  29        849.99        822.03        21.22 o                         
  -2  -1  29        396.52        418.52         9.93 o                         
   0  -1  29        467.26        473.78        11.38 o                         
   2  -1  29        122.28         99.12         6.75 o                         
   4  -1  29        119.56        112.44         7.16 o                         
   6  -1  29          0.93          2.98         6.35 o                         
   8  -1  29          2.62          6.90         9.24 o                         
 -11   0  29         17.79         26.02        10.86 o                         
  -9   0  29          0.86          2.91         7.53 o                         
  -7   0  29        185.75        153.74         9.94 o                         
  -5   0  29         83.53        100.30         7.30 o                         
  -3   0  29          0.42          6.80         2.17 o                         
  -1   0  29        829.15        828.01        18.77 o                         
   1   0  29         34.27         28.19         3.06 o                         
   3   0  29         46.55         43.11         4.64 o                         
   5   0  29         14.08          8.68         4.95 o                         
   7   0  29         52.86         41.92         6.41 o                         
   9   0  29        105.53        157.69        17.30 o                         
 -10   1  29         41.93         40.69        13.06 o                         
  -8   1  29         13.04         10.75         4.81 o                         
  -6   1  29        110.77         95.98         7.45 o                         
  -4   1  29        849.54        832.89        24.53 o                         
  -2   1  29        396.83        403.81        16.34 o                         
   0   1  29        467.14        494.47        14.88 o                         
   2   1  29        122.54        110.67         7.86 o                         
   4   1  29        119.64        107.88         7.49 o                         
   6   1  29          0.92          1.67         5.80 o                         
   8   1  29          2.59          5.19        10.85 o                         
 -11   2  29         73.61         77.77        13.84 o                         
  -9   2  29        125.33        138.43         9.82 o                         
  -7   2  29        161.34        148.36         8.94 o                         
  -5   2  29        310.05        278.81        13.92 o                         
  -3   2  29        132.55        142.30        11.55 o                         
  -1   2  29        139.71        144.83         7.72 o                         
   1   2  29        119.99        130.85         6.46 o                         
   3   2  29        125.60        118.43         7.32 o                         
   5   2  29         39.18         43.65         7.43 o                         
   7   2  29         60.37         67.32         8.84 o                         
   9   2  29        207.86        215.54        15.65 o                         
 -10   3  29         37.30         39.97        13.44 o                         
  -8   3  29         81.48         80.87        12.41 o                         
  -6   3  29        320.17        308.07        26.62 o                         
  -4   3  29        318.50        325.38        16.15 o                         
  -2   3  29         66.98         69.50         6.50 o                         
   0   3  29        140.88        147.31         8.69 o                         
   2   3  29        345.76        361.60        12.07 o                         
   4   3  29        151.07        153.34        11.05 o                         
   6   3  29          0.01         -8.14         8.14 o                         
   8   3  29          9.54         24.27         9.96 o                         
  -9   4  29         32.48         42.35        15.26 o                         
  -7   4  29         46.91         36.30        19.59 o                         
  -5   4  29         47.37         63.11        11.55 o                         
  -3   4  29          6.70          5.88         6.84 o                         
  -1   4  29         11.45         16.45         4.23 o                         
   1   4  29         46.49         57.52         7.23 o                         
   3   4  29          9.76         15.57         7.10 o                         
   5   4  29         70.61         77.74        12.05 o                         
  -6   5  29          3.27          8.06        13.01 o                         
  -4   5  29         56.84         64.69        11.10 o                         
  -2   5  29         27.77         12.39         9.54 o                         
   0   5  29         27.82         33.15         8.91 o                         
   2   5  29        146.58        148.33        12.29 o                         
   4   5  29         97.25        104.96        11.57 o                         
  -5  -5  30         15.78         16.22        10.04 o                         
  -3  -5  30        195.14        171.67        13.99 o                         
  -1  -5  30        116.04        102.03        10.34 o                         
   1  -5  30         37.59         46.07        15.58 o                         
   3  -5  30        412.27        386.36        31.75 o                         
  -8  -4  30        295.72        298.05        19.08 o                         
  -6  -4  30         22.84         20.38         7.43 o                         
  -4  -4  30        441.80        423.91        16.80 o                         
  -2  -4  30        178.66        183.38        10.62 o                         
   0  -4  30        234.55        241.96        12.67 o                         
   2  -4  30         51.51         57.05        13.27 o                         
   4  -4  30         90.67        105.11        16.87 o                         
   6  -4  30         47.81         59.26        19.74 o                         
  -9  -3  30         35.44         58.11         9.15 o                         
  -7  -3  30       1516.63       1411.25        64.79 o                         
  -5  -3  30       1232.14       1209.12        55.84 o                         
  -3  -3  30       1819.14       1669.66        68.08 o                         
  -1  -3  30       1145.26       1050.73        33.42 o                         
   1  -3  30        177.82        186.15        10.19 o                         
   3  -3  30        235.30        227.98        12.91 o                         
   5  -3  30        425.21        391.15        17.82 o                         
   7  -3  30        308.39        298.89        17.86 o                         
 -10  -2  30        626.91        582.07        26.57 o                         
  -8  -2  30         16.72         25.06         7.43 o                         
  -6  -2  30       1768.84       1684.39        60.37 o                         
  -4  -2  30        307.96        327.09        11.95 o                         
  -2  -2  30       6047.74       5827.02       169.34 o                         
   0  -2  30       1167.63       1121.17        34.00 o                         
   2  -2  30        103.53         95.63         5.12 o                         
   4  -2  30         30.10         37.39         6.45 o                         
   6  -2  30         77.54         80.07        10.96 o                         
   8  -2  30        245.16        239.71        15.99 o                         
 -11  -1  30         79.72         83.91        13.56 o                         
  -9  -1  30        659.44        704.12        27.99 o                         
  -7  -1  30        745.92        721.36        22.21 o                         
  -5  -1  30        608.57        627.62        19.33 o                         
  -3  -1  30        986.37       1005.88        25.86 o                         
  -1  -1  30        113.25        133.06         4.04 o                         
   1  -1  30         78.68         93.12         7.39 o                         
   3  -1  30        308.06        271.72        11.14 o                         
   5  -1  30        422.04        375.01        15.57 o                         
   7  -1  30         50.64         56.39         8.64 o                         
   9  -1  30         37.35         23.80        40.68 o                         
 -10   0  30        720.81        785.02        32.65 o                         
  -8   0  30       1464.70       1425.27        42.12 o                         
  -6   0  30       2181.05       2172.82        62.82 o                         
  -4   0  30          7.94          6.41         2.93 o                         
  -2   0  30         27.10         30.07         2.78 o                         
   0   0  30        156.21        227.30         8.22 o                         
   2   0  30         56.39         70.62         5.00 o                         
   4   0  30          8.14         23.38         4.81 o                         
   6   0  30        801.74        720.69        24.32 o                         
   8   0  30          5.34         15.14         9.96 o                         
 -11   1  30         80.10         82.18        15.07 o                         
  -9   1  30        660.58        650.06        22.60 o                         
  -7   1  30        746.07        724.24        23.00 o                         
  -5   1  30        606.16        628.27        19.70 o                         
  -3   1  30        984.52       1043.48        30.06 o                         
  -1   1  30        112.39        128.92         5.58 o                         
   1   1  30         79.38         90.30         5.71 o                         
   3   1  30        307.32        281.86        13.49 o                         
   5   1  30        423.58        392.06        14.47 o                         
   7   1  30         50.64         54.50         8.66 o                         
   9   1  30         36.94         30.31        14.72 o                         
 -10   2  30        627.65        580.70        21.63 o                         
  -8   2  30         16.81         15.34         5.91 o                         
  -6   2  30       1769.60       1681.29        49.66 o                         
  -4   2  30        307.05        353.60        15.58 o                         
  -2   2  30       6045.92       6136.99       207.75 o                         
   0   2  30       1166.91       1145.47        33.25 o                         
   2   2  30        102.99        108.45         5.80 o                         
   4   2  30         30.15         38.70         7.69 o                         
   6   2  30         77.09         80.58         9.87 o                         
   8   2  30        244.97        251.31        16.15 o                         
  -9   3  30         35.34         51.85        12.41 o                         
  -7   3  30       1519.30       1405.83       130.53 o                         
  -5   3  30       1231.72       1299.88        47.57 o                         
  -3   3  30       1819.75       1766.67        62.12 o                         
  -1   3  30       1146.51       1122.09        32.45 o                         
   1   3  30        177.26        191.96         8.22 o                         
   3   3  30        235.53        266.76        35.16 o                         
   5   3  30        426.57        407.56        33.65 o                         
   7   3  30        308.49        310.83        16.94 o                         
  -8   4  30        295.82        288.00        24.02 o                         
  -6   4  30         22.72         19.25        10.86 o                         
  -4   4  30        441.71        434.24        22.64 o                         
  -2   4  30        179.14        183.56        12.26 o                         
   0   4  30        233.72        269.96        17.34 o                         
   2   4  30         51.72         74.99         8.14 o                         
   4   4  30         89.62        107.01        12.05 o                         
   6   4  30         47.73         57.96        10.86 o                         
  -5   5  30         15.68         22.85        12.26 o                         
  -3   5  30        195.92        200.43        15.50 o                         
  -1   5  30        115.88        142.43        11.32 o                         
   1   5  30         37.60         41.78        10.04 o                         
   3   5  30        411.73        428.38        21.65 o                         
  -6  -5  31        142.07        181.62        13.44 o                         
  -4  -5  31         66.36         70.39        15.07 o                         
  -2  -5  31         82.29         88.77         9.38 o                         
   0  -5  31         20.15         30.64        14.06 o                         
   2  -5  31          2.65         10.31        15.87 o                         
   4  -5  31         15.42         28.02        20.99 o                         
  -7  -4  31         65.06         77.43         9.57 o                         
  -5  -4  31        257.62        246.45        16.07 o                         
  -3  -4  31        145.35        133.10        11.55 o                         
  -1  -4  31        136.24        135.28         9.46 o                         
   1  -4  31          4.10         13.29         7.99 o                         
   3  -4  31         41.24         33.32        14.15 o                         
   5  -4  31          1.26         18.25        16.87 o                         
 -10  -3  31          9.93          6.03         9.64 o                         
  -8  -3  31        104.93        117.25        14.06 o                         
  -6  -3  31          4.64         19.08         6.39 o                         
  -4  -3  31        275.53        265.40        10.99 o                         
  -2  -3  31        192.85        195.22         9.55 o                         
   0  -3  31        103.04         81.77         6.52 o                         
   2  -3  31         15.07          6.95        12.05 o                         
   4  -3  31         51.49         44.35         7.27 o                         
   6  -3  31         63.71         61.06        15.91 o                         
 -11  -2  31        109.71        113.20        30.64 o                         
  -9  -2  31         21.41         41.09         8.69 o                         
  -7  -2  31        479.68        463.27        19.89 o                         
  -5  -2  31        284.27        262.67        10.99 o                         
  -3  -2  31          3.14          6.14         5.47 o                         
  -1  -2  31         25.77         26.61         7.93 o                         
   1  -2  31        149.43        134.73        11.30 o                         
   3  -2  31         30.46         37.38         8.14 o                         
   5  -2  31         16.28         20.95         8.01 o                         
   7  -2  31         49.55         49.96        12.61 o                         
 -10  -1  31         56.66         83.87        12.05 o                         
  -8  -1  31        218.54        215.04        13.13 o                         
  -6  -1  31         13.41         15.73         4.89 o                         
  -4  -1  31        201.89        185.38         6.24 o                         
  -2  -1  31         38.74         35.98         2.18 o                         
   0  -1  31        963.18        878.43        20.92 o                         
   2  -1  31        112.75         90.32         6.17 o                         
   4  -1  31        125.66        127.02         8.46 o                         
   6  -1  31         76.80         90.95         7.03 o                         
   8  -1  31         49.78         56.88        10.70 o                         
 -11   0  31        106.06        118.93        26.12 o                         
  -9   0  31        213.08        183.94        20.09 o                         
  -7   0  31         29.74         33.19         4.13 o                         
  -5   0  31        288.49        274.26         9.86 o                         
  -3   0  31         63.64         53.36         3.98 o                         
  -1   0  31        192.98        235.17         6.98 o                         
   1   0  31        107.16        118.04         7.43 o                         
   3   0  31        341.55        294.38        11.37 o                         
   5   0  31        101.98        118.27         8.84 o                         
   7   0  31         20.64         11.83         7.86 o                         
   9   0  31        114.11        162.18        17.85 o                         
 -10   1  31         56.56         45.38         9.15 o                         
  -8   1  31        218.65        204.10         9.98 o                         
  -6   1  31         13.41         10.04         5.02 o                         
  -4   1  31        202.48        189.46         7.23 o                         
  -2   1  31         38.83         38.28         4.26 o                         
   0   1  31        962.78        973.79        40.15 o                         
   2   1  31        112.47        105.48         6.17 o                         
   4   1  31        125.58        135.17         7.91 o                         
   6   1  31         76.72         77.64         7.72 o                         
   8   1  31         49.84         49.44         9.05 o                         
 -11   2  31        110.05        124.55        21.09 o                         
  -9   2  31         21.53         36.59         7.23 o                         
  -7   2  31        479.63        448.44        21.44 o                         
  -5   2  31        284.77        290.19        14.15 o                         
  -3   2  31          3.12          0.67         4.09 o                         
  -1   2  31         25.73         25.29         3.17 o                         
   1   2  31        149.21        156.46         8.23 o                         
   3   2  31         30.54         36.31         5.88 o                         
   5   2  31         16.33         13.56         7.00 o                         
   7   2  31         49.64         59.72        18.10 o                         
 -10   3  31          9.89         17.78        13.13 o                         
  -8   3  31        105.10        123.55        18.08 o                         
  -6   3  31          4.57          9.29         8.43 o                         
  -4   3  31        275.48        270.38        15.43 o                         
  -2   3  31        193.09        173.77        15.57 o                         
   0   3  31        103.19         95.20         9.52 o                         
   2   3  31         14.86         15.45         3.98 o                         
   4   3  31         51.65         61.27        10.04 o                         
   6   3  31         63.60         78.88        10.65 o                         
  -7   4  31         64.83         74.01        13.27 o                         
  -5   4  31        257.65        251.20        18.30 o                         
  -3   4  31        145.42        141.63        15.07 o                         
  -1   4  31        136.08        148.15         8.33 o                         
   1   4  31          4.11         -6.72         6.72 o                         
   3   4  31         41.42         39.17        10.04 o                         
   5   4  31          1.26         11.16         8.91 o                         
  -6   5  31        141.95        128.52        16.65 o                         
  -4   5  31         66.16         92.41        11.70 o                         
  -2   5  31         82.08         83.38         8.03 o                         
   0   5  31         20.14         16.96         8.91 o                         
   2   5  31          2.61         -3.79        11.05 o                         
   4   5  31         15.40          5.56        11.05 o                         
  -5  -5  32         18.65         27.33         9.85 o                         
  -3  -5  32        142.91        134.52        12.05 o                         
  -1  -5  32        172.39        176.73        13.00 o                         
   1  -5  32         11.90         -5.36        15.87 o                         
   3  -5  32         82.41         92.63        19.52 o                         
  -8  -4  32         19.57         30.40        12.56 o                         
  -6  -4  32          2.19          2.51         7.00 o                         
  -4  -4  32        546.25        520.16        32.09 o                         
  -2  -4  32        244.60        245.49        21.60 o                         
   0  -4  32         61.51         57.09         8.72 o                         
   2  -4  32        159.17        175.61        28.63 o                         
   4  -4  32         25.01         44.67        16.59 o                         
   6  -4  32        231.91        183.11        26.12 o                         
  -9  -3  32        157.21        169.37        13.84 o                         
  -7  -3  32        442.18        411.33        19.18 o                         
  -5  -3  32        714.85        668.25        23.29 o                         
  -3  -3  32         21.57         29.95         4.86 o                         
  -1  -3  32        324.37        273.15        15.37 o                         
   1  -3  32         11.22         17.00         8.91 o                         
   3  -3  32        127.17        131.49        14.44 o                         
   5  -3  32         52.51         40.48        14.15 o                         
   7  -3  32        231.54        243.53        23.65 o                         
 -10  -2  32        263.75        299.20        18.30 o                         
  -8  -2  32        296.30        316.38        21.60 o                         
  -6  -2  32       1676.70       1597.22        47.94 o                         
  -4  -2  32        413.77        387.59        13.31 o                         
  -2  -2  32        383.61        381.13        13.24 o                         
   0  -2  32        678.95        658.26        21.81 o                         
   2  -2  32        465.04        449.37        22.11 o                         
   4  -2  32        121.62        129.22         8.75 o                         
   6  -2  32        520.95        487.79        21.06 o                         
   8  -2  32          5.49        -16.70        18.85 o                         
 -11  -1  32       1154.07       1166.45        45.77 o                         
  -9  -1  32        242.98        269.08        26.12 o                         
  -7  -1  32       1701.98       1671.67        48.32 o                         
  -5  -1  32        782.74        776.95        29.47 o                         
  -3  -1  32        494.94        467.94        13.16 o                         
  -1  -1  32       1019.31        975.45        22.08 o                         
   1  -1  32       1912.34       1818.46        46.57 o                         
   3  -1  32        650.59        582.81        20.06 o                         
   5  -1  32        464.95        396.32        16.49 o                         
   7  -1  32        649.90        586.33        25.53 o                         
   9  -1  32         81.31         74.20        18.08 o                         
 -10   0  32          9.21         12.82        19.08 o                         
  -8   0  32        118.86        130.44         7.61 o                         
  -6   0  32        249.51        303.50        10.99 o                         
  -4   0  32         18.13         25.11         4.26 o                         
  -2   0  32        144.25        128.09         4.67 o                         
   0   0  32        411.55        602.46        18.36 o                         
   2   0  32        330.61        373.07        16.24 o                         
   4   0  32       3226.31       2899.36        84.08 o                         
   6   0  32          5.38         10.57         6.34 o                         
   8   0  32        159.52        154.03        16.15 o                         
 -11   1  32       1153.26       1161.42        58.76 o                         
  -9   1  32        242.31        232.61        11.21 o                         
  -7   1  32       1702.37       1640.86        48.71 o                         
  -5   1  32        781.88        780.29        23.76 o                         
  -3   1  32        495.11        501.70        14.83 o                         
  -1   1  32       1019.40        973.52        28.80 o                         
   1   1  32       1910.05       1915.54        53.54 o                         
   3   1  32        651.12        619.14        19.33 o                         
   5   1  32        464.37        421.34        15.84 o                         
   7   1  32        649.41        578.98        22.40 o                         
   9   1  32         81.42         68.09        11.19 o                         
 -10   2  32        264.39        249.21        18.10 o                         
  -8   2  32        296.66        296.10        13.42 o                         
  -6   2  32       1678.76       1685.71        48.50 o                         
  -4   2  32        414.31        395.79        26.62 o                         
  -2   2  32        383.37        378.84        15.97 o                         
   0   2  32        677.99        704.35        20.66 o                         
   2   2  32        466.21        494.85        26.65 o                         
   4   2  32        121.73        124.23        13.18 o                         
   6   2  32        520.51        497.67        23.44 o                         
   8   2  32          5.42          6.79        10.20 o                         
  -9   3  32        157.77        167.00        15.58 o                         
  -7   3  32        443.51        416.47        22.30 o                         
  -5   3  32        713.61        677.46        28.30 o                         
  -3   3  32         21.27         30.95         6.27 o                         
  -1   3  32        324.80        312.75        10.93 o                         
   1   3  32         11.09         15.15         4.23 o                         
   3   3  32        127.14        138.77         9.94 o                         
   5   3  32         52.01         80.36        11.10 o                         
   7   3  32        231.00        247.40        15.32 o                         
  -8   4  32         19.66          3.30        13.27 o                         
  -6   4  32          2.20         -3.75        11.55 o                         
  -4   4  32        546.33        537.45        25.03 o                         
  -2   4  32        244.72        235.20        23.10 o                         
   0   4  32         61.62         62.63        18.08 o                         
   2   4  32        159.21        201.85        13.84 o                         
   4   4  32         24.83         23.62        13.06 o                         
   6   4  32        231.93        221.66        16.68 o                         
  -5   5  32         18.66         24.51        12.78 o                         
  -3   5  32        143.30        129.93        27.12 o                         
  -1   5  32        171.50        182.89        21.09 o                         
   1   5  32         12.04         20.54         9.41 o                         
   3   5  32         81.66         87.85        17.08 o                         
  -6  -5  33         22.81         34.12        11.55 o                         
  -4  -5  33         32.37         46.20        10.03 o                         
  -2  -5  33         93.06         97.19        14.50 o                         
   0  -5  33         15.65         33.06        10.01 o                         
   2  -5  33         65.13         64.79        18.81 o                         
  -7  -4  33         48.24         63.07         9.94 o                         
  -5  -4  33         52.21         61.29        19.59 o                         
  -3  -4  33         13.79         13.26         6.68 o                         
  -1  -4  33         58.42         62.18         7.56 o                         
   1  -4  33        188.88        175.34        17.00 o                         
   3  -4  33         18.61         24.16        22.60 o                         
   5  -4  33          0.05         18.19        24.61 o                         
 -10  -3  33        138.92        148.51        13.27 o                         
  -8  -3  33         88.48        102.67         9.94 o                         
  -6  -3  33        169.74        163.58        11.70 o                         
  -4  -3  33         45.42         40.65         5.46 o                         
  -2  -3  33         31.85         37.90         5.27 o                         
   0  -3  33         60.52         57.94         6.11 o                         
   2  -3  33         62.20         56.83        13.06 o                         
   4  -3  33         66.10         55.96        14.44 o                         
   6  -3  33         52.48         49.92        16.15 o                         
  -9  -2  33         56.12         66.98         9.94 o                         
  -7  -2  33          5.16          4.52        11.55 o                         
  -5  -2  33        526.19        479.80        16.62 o                         
  -3  -2  33          4.46          2.53         3.64 o                         
  -1  -2  33         67.49         58.54         4.77 o                         
   1  -2  33         68.87         69.81         8.43 o                         
   3  -2  33        145.89        136.39        12.29 o                         
   5  -2  33         12.63         12.05        11.84 o                         
   7  -2  33        195.05        178.45        13.94 o                         
 -10  -1  33         69.28         74.06        10.58 o                         
  -8  -1  33        249.66        227.88        13.84 o                         
  -6  -1  33        213.24        212.52         8.81 o                         
  -4  -1  33         58.07         62.69         4.47 o                         
  -2  -1  33         73.89         76.44         3.43 o                         
   0  -1  33        418.93        400.51        11.47 o                         
   2  -1  33        476.35        432.42        15.80 o                         
   4  -1  33        245.52        233.60        11.80 o                         
   6  -1  33        112.42        121.77        10.11 o                         
   8  -1  33         10.84         11.43        10.28 o                         
 -11   0  33         46.18         66.67        22.10 o                         
  -9   0  33        295.66        267.02        15.63 o                         
  -7   0  33        299.29        317.02        11.57 o                         
  -5   0  33        218.38        227.28         8.88 o                         
  -3   0  33        448.47        406.23        12.92 o                         
  -1   0  33        201.95        210.26         7.67 o                         
   1   0  33         19.52         13.41         3.38 o                         
   3   0  33         37.28         36.94         4.95 o                         
   5   0  33         84.63         70.63         6.67 o                         
   7   0  33          1.32          7.96         9.93 o                         
   9   0  33         23.87         59.52        16.15 o                         
 -10   1  33         69.16         68.23        10.55 o                         
  -8   1  33        250.05        238.01        10.70 o                         
  -6   1  33        212.65        228.51        15.57 o                         
  -4   1  33         57.96         50.87         4.13 o                         
  -2   1  33         73.80         82.38        11.05 o                         
   0   1  33        419.03        427.45        13.14 o                         
   2   1  33        476.32        474.02        15.06 o                         
   4   1  33        245.64        241.23        16.53 o                         
   6   1  33        112.64        115.47        14.06 o                         
   8   1  33         10.89          7.01         8.65 o                         
  -9   2  33         56.18         80.53        16.57 o                         
  -7   2  33          5.11          4.40        13.06 o                         
  -5   2  33        526.66        527.18        21.60 o                         
  -3   2  33          4.42          6.88         4.58 o                         
  -1   2  33         67.34         76.87         5.28 o                         
   1   2  33         68.51         68.01         4.68 o                         
   3   2  33        145.38        144.60        11.61 o                         
   5   2  33         12.65          9.76         8.69 o                         
   7   2  33        194.88        209.85        26.62 o                         
 -10   3  33        138.73        145.22        15.87 o                         
  -8   3  33         88.20         91.91        12.78 o                         
  -6   3  33        170.38        161.76        18.58 o                         
  -4   3  33         45.62         33.53         7.23 o                         
  -2   3  33         31.84         33.94         5.76 o                         
   0   3  33         60.35         65.27         5.05 o                         
   2   3  33         62.28         59.34         6.72 o                         
   4   3  33         66.08         69.83         8.43 o                         
   6   3  33         52.37         49.27        11.55 o                         
  -7   4  33         48.48         52.83        13.27 o                         
  -5   4  33         52.03         78.03        23.60 o                         
  -3   4  33         13.82          8.37         8.04 o                         
  -1   4  33         58.33         65.75         5.66 o                         
   1   4  33        189.07        192.24        13.13 o                         
   3   4  33         18.53         22.10         8.14 o                         
   5   4  33          0.05         -7.37         9.10 o                         
  -6   5  33         22.89         35.65        23.10 o                         
  -4   5  33         32.37         24.53        10.19 o                         
  -2   5  33         92.91         86.91        10.95 o                         
   0   5  33         15.65         22.41        18.58 o                         
   2   5  33         65.05         77.87        19.08 o                         
  -5  -5  34         68.58         62.33        21.60 o                         
  -3  -5  34        260.60        238.46        21.09 o                         
  -1  -5  34         86.94        100.92        15.50 o                         
   1  -5  34        130.01        156.08        19.85 o                         
   3  -5  34        626.59        652.56        41.83 o                         
  -8  -4  34         27.61         42.50        10.28 o                         
  -6  -4  34         36.65         41.53         9.15 o                         
  -4  -4  34         89.09         90.82         9.64 o                         
  -2  -4  34        266.83        259.72        13.60 o                         
   0  -4  34       1022.82        980.66        41.76 o                         
   2  -4  34        202.20        235.22        49.22 o                         
   4  -4  34         95.55         80.58        18.02 o                         
  -9  -3  34        511.82        514.08        23.41 o                         
  -7  -3  34        121.27        128.09         9.94 o                         
  -5  -3  34         35.32         35.61         6.72 o                         
  -3  -3  34         47.28         47.01         5.46 o                         
  -1  -3  34        123.77        108.14        10.02 o                         
   1  -3  34        364.98        299.07        20.01 o                         
   3  -3  34        230.40        245.09        28.12 o                         
   5  -3  34        492.09        445.03        30.44 o                         
   7  -3  34        102.61        126.19        21.45 o                         
 -10  -2  34       1011.07        983.15        39.38 o                         
  -8  -2  34        187.54        196.11        14.24 o                         
  -6  -2  34        872.62        826.01        28.30 o                         
  -4  -2  34        110.83        114.68         6.80 o                         
  -2  -2  34         94.59         99.41         6.33 o                         
   0  -2  34        333.40        325.40        12.83 o                         
   2  -2  34        741.11        705.83        23.99 o                         
   4  -2  34          9.29         14.86         6.40 o                         
   6  -2  34        716.00        656.16        25.52 o                         
   8  -2  34         26.39         15.15        13.24 o                         
 -11  -1  34        341.41        354.26        21.45 o                         
  -9  -1  34         24.75         14.24        15.57 o                         
  -7  -1  34         87.98        103.40         6.33 o                         
  -5  -1  34       1066.76        996.32        30.35 o                         
  -3  -1  34        148.49        144.02         4.72 o                         
  -1  -1  34          4.51         20.31         2.33 o                         
   1  -1  34        130.80        148.72         7.95 o                         
   3  -1  34        773.20        743.04        30.74 o                         
   5  -1  34        865.51        851.53        28.54 o                         
   7  -1  34         25.25         37.45         9.51 o                         
 -10   0  34         14.73         14.38        17.08 o                         
  -8   0  34       1525.75       1482.56        43.68 o                         
  -6   0  34       1262.37       1243.41        36.73 o                         
  -4   0  34        138.93        154.68         7.10 o                         
  -2   0  34        486.26        464.35        12.41 o                         
   2   0  34       1563.95       1390.61        41.17 o                         
   4   0  34         24.67         34.53         6.30 o                         
   6   0  34        112.50        120.11        13.40 o                         
   8   0  34        650.97        585.20        31.75 o                         
 -11   1  34        341.67        358.20        21.98 o                         
  -9   1  34         24.58         12.36         6.46 o                         
  -7   1  34         88.07        102.16         6.50 o                         
  -5   1  34       1063.21       1030.10        30.33 o                         
  -3   1  34        148.13        146.18         6.20 o                         
  -1   1  34          4.37         27.93         3.25 o                         
   1   1  34        131.93        140.95         8.60 o                         
   3   1  34        774.51        720.47        23.00 o                         
   5   1  34        865.93        858.84        28.44 o                         
   7   1  34         25.31         37.01        17.58 o                         
 -10   2  34       1010.21        966.04        39.38 o                         
  -8   2  34        187.01        193.02        14.55 o                         
  -6   2  34        871.50        846.56        33.02 o                         
  -4   2  34        109.81         93.81         8.14 o                         
  -2   2  34         94.36         83.76         7.43 o                         
   0   2  34        333.59        341.15        11.37 o                         
   2   2  34        742.09        776.32        50.22 o                         
   4   2  34          9.35         20.62        10.04 o                         
   6   2  34        715.00        667.39        29.12 o                         
   8   2  34         26.42         32.17        11.07 o                         
  -9   3  34        511.61        477.72        28.07 o                         
  -7   3  34        120.80        102.45        17.08 o                         
  -5   3  34         35.61         41.03        11.05 o                         
  -3   3  34         46.89         44.36         6.69 o                         
  -1   3  34        123.71        119.30         8.34 o                         
   1   3  34        365.04        328.48        15.26 o                         
   3   3  34        230.20        225.00        18.08 o                         
   5   3  34        492.89        484.95        25.06 o                         
   7   3  34        102.76        108.06        13.87 o                         
  -8   4  34         27.68         -7.14        13.44 o                         
  -6   4  34         36.48         23.74        11.57 o                         
  -4   4  34         89.81        116.71        21.60 o                         
  -2   4  34        266.61        272.85        25.61 o                         
   0   4  34       1022.59       1081.01        54.74 o                         
   2   4  34        201.81        201.92        14.21 o                         
   4   4  34         95.86         98.72        10.86 o                         
  -5   5  34         68.67         74.65        13.00 o                         
  -3   5  34        260.83        286.79        17.64 o                         
  -1   5  34         86.83        112.88        11.52 o                         
   1   5  34        129.96        177.38        13.73 o                         
   3   5  34        626.52        699.50        30.84 o                         
  -4  -5  35         39.81         65.10        26.12 o                         
  -2  -5  35         74.44         75.26        10.11 o                         
   0  -5  35         49.57         41.14        10.85 o                         
   2  -5  35         49.25         37.49        21.60 o                         
  -7  -4  35         89.00         94.90        16.57 o                         
  -5  -4  35         41.47         46.59        10.55 o                         
  -3  -4  35         56.78         58.19         9.72 o                         
  -1  -4  35         13.69         11.34         7.29 o                         
   1  -4  35         70.00         80.36        19.08 o                         
   3  -4  35         95.14        113.39        17.71 o                         
   5  -4  35          1.49          2.63        21.60 o                         
  -8  -3  35        146.27        146.80        11.70 o                         
  -6  -3  35         48.83         46.47         7.96 o                         
  -4  -3  35          3.43          3.18         5.00 o                         
  -2  -3  35        171.32        169.43        10.34 o                         
   0  -3  35         60.95         69.65         6.87 o                         
   2  -3  35         16.10         22.39        10.59 o                         
   4  -3  35         29.40         67.62        13.99 o                         
   6  -3  35         35.50         48.52        17.59 o                         
  -9  -2  35        297.59        283.20        17.39 o                         
  -7  -2  35        118.72        127.14         9.87 o                         
  -5  -2  35         63.16         81.55         6.20 o                         
  -3  -2  35        118.40        124.45         7.47 o                         
  -1  -2  35        192.19        160.54        18.66 o                         
   1  -2  35         39.69         26.30         7.72 o                         
   3  -2  35         77.32         82.35         7.81 o                         
   5  -2  35        247.15        233.74        32.60 o                         
   7  -2  35         30.27         20.28        10.22 o                         
 -10  -1  35        126.39        143.35        17.58 o                         
  -8  -1  35         99.69         83.13        13.56 o                         
  -6  -1  35         52.37         59.29         8.77 o                         
  -4  -1  35        263.03        260.26         9.82 o                         
  -2  -1  35        241.31        235.33         6.55 o                         
   0  -1  35         15.66         20.08         4.08 o                         
   2  -1  35        185.30        174.22         9.11 o                         
   4  -1  35         56.02         60.56         7.04 o                         
   6  -1  35         13.06         20.72         8.25 o                         
   8  -1  35        127.33        136.59        13.24 o                         
 -11   0  35          3.26          1.81        18.08 o                         
  -9   0  35         74.21         78.85         8.43 o                         
  -7   0  35        166.40        182.75         8.41 o                         
  -5   0  35        285.36        281.99        10.20 o                         
  -3   0  35         13.18         13.00         3.25 o                         
  -1   0  35        315.60        320.51        10.99 o                         
   1   0  35        127.51        147.96         7.67 o                         
   3   0  35        129.58        127.32         8.12 o                         
   5   0  35         16.72         15.32         6.42 o                         
   7   0  35          0.16          9.70         6.82 o                         
 -10   1  35        126.21        159.83        30.64 o                         
  -8   1  35         99.50        100.97         6.46 o                         
  -6   1  35         52.65         56.18         5.39 o                         
  -4   1  35        262.69        259.85         9.31 o                         
  -2   1  35        241.60        232.88        12.05 o                         
   0   1  35         15.52         16.64         3.25 o                         
   2   1  35        184.80        179.54         8.49 o                         
   4   1  35         56.15         63.70         6.33 o                         
   6   1  35         13.14         23.96        11.83 o                         
   8   1  35        127.48        108.09        14.30 o                         
  -9   2  35        297.44        290.34        17.59 o                         
  -7   2  35        117.95        116.38        10.28 o                         
  -5   2  35         63.14         70.73         7.72 o                         
  -3   2  35        118.63        119.63         9.41 o                         
  -1   2  35        192.51        170.98         7.76 o                         
   1   2  35         39.68         45.40         4.57 o                         
   3   2  35         77.57         82.17         6.56 o                         
   5   2  35        247.51        259.15        23.10 o                         
   7   2  35         30.19         30.17        11.30 o                         
  -8   3  35        146.58        147.14        14.56 o                         
  -6   3  35         48.81         46.36         9.85 o                         
  -4   3  35          3.39          0.05         6.50 o                         
  -2   3  35        171.08        187.61        11.32 o                         
   0   3  35         61.36         70.71         7.01 o                         
   2   3  35         16.22         23.73         7.53 o                         
   4   3  35         29.26         27.64         8.69 o                         
   6   3  35         35.46         31.14        12.05 o                         
  -7   4  35         89.00         85.99        19.08 o                         
  -5   4  35         41.46         45.80         9.85 o                         
  -3   4  35         56.84         66.22         8.52 o                         
  -1   4  35         13.60         15.08         5.68 o                         
   1   4  35         70.05         85.89         9.15 o                         
   3   4  35         95.08        103.83        10.99 o                         
   5   4  35          1.49          6.29        10.37 o                         
  -4   5  35         39.83         35.26        11.10 o                         
  -2   5  35         74.49         93.83        11.52 o                         
   0   5  35         49.51         46.40        10.37 o                         
   2   5  35         49.17         38.67        11.36 o                         
  -5  -5  36         26.78         24.36        11.10 o                         
  -3  -5  36         59.62         46.68        11.32 o                         
  -1  -5  36        132.23        118.95        11.66 o                         
   1  -5  36        205.10        214.43        26.62 o                         
  -8  -4  36         55.78         64.35        17.08 o                         
  -6  -4  36        242.34        236.70        28.12 o                         
  -4  -4  36         60.19         48.87        11.55 o                         
  -2  -4  36        177.93        181.56        11.51 o                         
   0  -4  36         46.09         40.93         8.94 o                         
   2  -4  36        377.47        403.99        27.67 o                         
   4  -4  36         94.81        113.04        26.12 o                         
  -9  -3  36         28.55         56.25        10.28 o                         
  -7  -3  36        364.38        330.48        17.76 o                         
  -5  -3  36         28.95         33.21         8.04 o                         
  -3  -3  36        344.67        344.92        14.35 o                         
  -1  -3  36        722.28        694.42        31.12 o                         
   1  -3  36        382.07        370.88        22.88 o                         
   3  -3  36        131.46        184.52        16.59 o                         
   5  -3  36         77.45         70.64        19.08 o                         
 -10  -2  36        402.61        384.88        21.65 o                         
  -8  -2  36        182.22        184.38        14.15 o                         
  -6  -2  36        330.36        344.95        13.82 o                         
  -4  -2  36        615.22        567.40        26.04 o                         
  -2  -2  36        568.10        523.47        17.74 o                         
   0  -2  36         31.82         27.64         6.99 o                         
   2  -2  36        116.24        118.30         8.84 o                         
   4  -2  36         62.55         68.40         7.88 o                         
   6  -2  36        132.37        113.31        12.97 o                         
 -11  -1  36        237.72        228.66        21.09 o                         
  -9  -1  36          3.25         10.74        15.57 o                         
  -7  -1  36        175.45        163.98        11.90 o                         
  -5  -1  36        129.34        132.48         7.05 o                         
  -3  -1  36       1099.60        984.10        25.73 o                         
  -1  -1  36       2547.89       2444.88        61.77 o                         
   1  -1  36       2059.62       1897.26        57.21 o                         
   3  -1  36        608.83        569.12        20.23 o                         
   5  -1  36        108.44        106.46         8.95 o                         
   7  -1  36        343.72        366.57        24.59 o                         
 -10   0  36         30.28         39.61        16.07 o                         
  -8   0  36        163.00        154.21         8.12 o                         
  -6   0  36         77.27        116.25         6.46 o                         
  -4   0  36       2359.68       2372.82        68.24 o                         
  -2   0  36        398.92        434.07        12.04 o                         
   0   0  36        242.42        340.53        14.20 o                         
   2   0  36       1112.83       1066.76        32.28 o                         
   4   0  36       2615.30       2347.23        69.01 o                         
   6   0  36         18.14         25.59         8.40 o                         
   8   0  36          4.80         23.82        14.46 o                         
 -11   1  36        236.87        211.94        24.11 o                         
  -9   1  36          3.17          2.33         6.33 o                         
  -7   1  36        176.20        160.16         8.81 o                         
  -5   1  36        128.79        128.64         6.80 o                         
  -3   1  36       1098.90       1022.54        30.57 o                         
  -1   1  36       2549.46       2525.08        71.14 o                         
   1   1  36       2059.25       2016.12        62.89 o                         
   3   1  36        608.27        602.47        19.52 o                         
   5   1  36        108.02        104.07         9.57 o                         
   7   1  36        343.59        351.36        23.72 o                         
 -10   2  36        403.36        394.56        33.15 o                         
  -8   2  36        181.29        153.38        13.13 o                         
  -6   2  36        328.77        345.95        17.39 o                         
  -4   2  36        615.60        587.50        23.41 o                         
  -2   2  36        567.13        558.10        21.98 o                         
   0   2  36         32.09         28.71         3.98 o                         
   2   2  36        116.70        142.50         7.67 o                         
   4   2  36         62.47         71.54        10.04 o                         
   6   2  36        132.21        163.47        13.49 o                         
  -9   3  36         28.63         51.39        12.78 o                         
  -7   3  36        365.33        337.47        20.56 o                         
  -5   3  36         29.18         33.81         7.96 o                         
  -3   3  36        344.12        374.99        32.64 o                         
  -1   3  36        722.62        777.67        36.06 o                         
   1   3  36        381.91        405.89        14.25 o                         
   3   3  36        131.35        157.62        11.70 o                         
   5   3  36         77.32         97.24        11.36 o                         
  -8   4  36         55.73         76.15        15.87 o                         
  -6   4  36        242.57        223.00        19.74 o                         
  -4   4  36         60.05         57.86         9.28 o                         
  -2   4  36        178.08        188.29        10.05 o                         
   0   4  36         45.94         44.16         8.69 o                         
   2   4  36        377.33        375.05        19.52 o                         
   4   4  36         94.70        102.92        12.01 o                         
  -5   5  36         26.57         25.15        14.28 o                         
  -3   5  36         60.23         74.33        22.10 o                         
  -1   5  36        132.18        156.69        13.00 o                         
   1   5  36        204.93        228.38        18.73 o                         
  -4  -5  37         78.45         57.34        12.29 o                         
  -2  -5  37         85.05         94.05        13.58 o                         
   0  -5  37         31.96         23.65        11.80 o                         
  -7  -4  37         52.65         50.82        10.28 o                         
  -5  -4  37         43.24         57.88         8.91 o                         
  -3  -4  37         25.43         20.53         7.71 o                         
  -1  -4  37        241.57        220.67        13.37 o                         
   1  -4  37         40.93         39.93        13.99 o                         
   3  -4  37         26.03         14.36        17.59 o                         
  -8  -3  37         66.11         73.81        14.56 o                         
  -6  -3  37         38.29         35.27         7.81 o                         
  -4  -3  37          4.55          3.75         5.15 o                         
  -2  -3  37         12.84         11.24         5.60 o                         
   0  -3  37         31.00         37.17         6.75 o                         
   2  -3  37         38.49         31.97        13.64 o                         
   4  -3  37        274.81        289.89        24.74 o                         
   6  -3  37         36.53         39.21        18.57 o                         
  -9  -2  37        185.29        173.00        32.14 o                         
  -7  -2  37         95.22        107.23        11.55 o                         
  -5  -2  37         57.46         53.56         5.32 o                         
  -3  -2  37        106.51        119.36         7.64 o                         
  -1  -2  37         33.78         30.95         5.04 o                         
   1  -2  37          8.16         11.35        13.06 o                         
   3  -2  37         25.56         40.55         8.61 o                         
   5  -2  37         52.08         35.96        12.12 o                         
   7  -2  37         16.78         10.69        27.62 o                         
 -10  -1  37        135.49        146.71        12.73 o                         
  -8  -1  37        151.54        142.16        11.70 o                         
  -6  -1  37         21.64         30.62         4.61 o                         
  -4  -1  37        273.73        265.85        10.01 o                         
  -2  -1  37        114.90         94.67         7.39 o                         
   0  -1  37         39.28         53.81         4.96 o                         
   2  -1  37         44.42         53.64         6.96 o                         
   4  -1  37         65.48         68.63         7.37 o                         
   6  -1  37          3.96         18.24        14.95 o                         
   8  -1  37          3.31         20.02        11.81 o                         
 -11   0  37        223.17        210.14        15.26 o                         
  -9   0  37         16.10         28.20        12.56 o                         
  -7   0  37        108.97        102.44         6.33 o                         
  -5   0  37          0.00          2.54         3.48 o                         
  -3   0  37        318.01        281.78        16.46 o                         
  -1   0  37       1022.74        938.37        28.22 o                         
   1   0  37         53.76         61.99         5.15 o                         
   3   0  37          1.45         11.91         4.95 o                         
   5   0  37          2.72         10.19         6.83 o                         
   7   0  37          7.55         13.62        12.55 o                         
 -10   1  37        135.70        134.92        12.78 o                         
  -8   1  37        151.14        139.31         8.94 o                         
  -6   1  37         21.47         19.65         4.57 o                         
  -4   1  37        273.17        263.08        10.87 o                         
  -2   1  37        115.42        109.16         7.42 o                         
   0   1  37         39.27         58.11         4.57 o                         
   2   1  37         44.23         49.41         5.15 o                         
   4   1  37         65.30         67.70         6.64 o                         
   6   1  37          3.91          2.51         9.87 o                         
   8   1  37          3.31          9.25        10.62 o                         
  -9   2  37        185.81        202.17        32.14 o                         
  -7   2  37         94.99        101.33        10.28 o                         
  -5   2  37         57.59         47.71         7.00 o                         
  -3   2  37        106.58        134.82         9.64 o                         
  -1   2  37         33.92         36.36         4.08 o                         
   1   2  37          8.20         14.05         3.98 o                         
   3   2  37         25.62         43.87         6.05 o                         
   5   2  37         52.11         54.79         9.94 o                         
   7   2  37         16.82         25.23        12.41 o                         
  -8   3  37         66.45         98.19        23.10 o                         
  -6   3  37         38.44         33.62         9.15 o                         
  -4   3  37          4.60          9.61         7.53 o                         
  -2   3  37         12.71         10.79         4.85 o                         
   0   3  37         31.06         42.33         4.96 o                         
   2   3  37         38.50         41.18        11.05 o                         
   4   3  37        274.36        265.10        34.65 o                         
   6   3  37         36.51         48.66        15.57 o                         
  -7   4  37         52.50         63.67        13.56 o                         
  -5   4  37         43.15         50.65        11.10 o                         
  -3   4  37         25.43         27.38         7.19 o                         
  -1   4  37        241.74        223.27        25.50 o                         
   1   4  37         40.82         59.22         9.87 o                         
   3   4  37         25.89         15.55        13.06 o                         
  -4   5  37         78.34         82.37        12.62 o                         
  -2   5  37         85.09         80.05        12.26 o                         
   0   5  37         31.87         36.89        11.32 o                         
  -3  -5  38        693.13        689.19        34.78 o                         
  -1  -5  38        104.88        100.34        22.52 o                         
   1  -5  38         43.59         28.21        19.85 o                         
  -6  -4  38         57.00         61.02         9.64 o                         
  -4  -4  38        139.12        150.07        13.13 o                         
  -2  -4  38        265.55        253.17        14.60 o                         
   0  -4  38       1364.35       1332.28        55.35 o                         
   2  -4  38         43.67          9.37        19.59 o                         
   4  -4  38         20.80         49.67        20.56 o                         
  -9  -3  38        125.14        132.14        12.41 o                         
  -7  -3  38        307.52        327.56        17.76 o                         
  -5  -3  38        520.56        500.22        32.14 o                         
  -3  -3  38        347.97        313.00        20.98 o                         
  -1  -3  38        163.22        173.71        10.51 o                         
   1  -3  38        289.60        262.98        20.16 o                         
   3  -3  38        401.15        397.19        26.57 o                         
   5  -3  38        117.50        107.85        18.73 o                         
 -10  -2  38         95.59        104.71        14.06 o                         
  -8  -2  38         13.22          5.76         8.14 o                         
  -6  -2  38         66.23         87.26         8.14 o                         
  -4  -2  38        110.87        102.25         9.28 o                         
  -2  -2  38       1386.01       1315.88        39.80 o                         
   0  -2  38        463.79        412.42        24.61 o                         
   2  -2  38       1278.52       1219.08        64.79 o                         
   4  -2  38         98.10         97.75         9.96 o                         
   6  -2  38        368.25        371.39        28.60 o                         
  -9  -1  38         51.71         50.22        13.06 o                         
  -7  -1  38        273.55        274.46        19.12 o                         
  -5  -1  38        581.39        546.66        17.58 o                         
  -3  -1  38        286.56        300.10        11.17 o                         
  -1  -1  38        177.35        179.48         9.23 o                         
   1  -1  38        120.16        125.58         7.64 o                         
   3  -1  38        343.32        297.17        13.70 o                         
   5  -1  38        180.81        196.29        13.21 o                         
   7  -1  38          3.15         10.02         9.82 o                         
 -10   0  38        206.33        187.83        21.09 o                         
  -8   0  38        571.77        527.43        17.47 o                         
  -6   0  38         22.84         15.95         3.76 o                         
  -4   0  38        154.93        180.00         7.82 o                         
  -2   0  38        497.03        397.88        11.26 o                         
   2   0  38        131.64        111.16         7.33 o                         
   4   0  38        166.89        166.12        10.34 o                         
   6   0  38         65.47         83.57         9.30 o                         
  -9   1  38         52.15         57.32         6.35 o                         
  -7   1  38        273.92        278.18        12.56 o                         
  -5   1  38        580.26        539.21        17.34 o                         
  -3   1  38        285.99        302.21        14.21 o                         
  -1   1  38        178.24        179.78         8.53 o                         
   1   1  38        119.81        128.15         9.84 o                         
   3   1  38        343.83        315.98        12.73 o                         
   5   1  38        181.20        171.30        11.48 o                         
   7   1  38          3.10         13.20        16.57 o                         
 -10   2  38         95.82         98.44        19.08 o                         
  -8   2  38         13.42         14.37        10.13 o                         
  -6   2  38         66.45         78.44         8.86 o                         
  -4   2  38        110.98        117.12         9.23 o                         
  -2   2  38       1384.98       1345.85        39.43 o                         
   0   2  38        463.97        455.44        14.86 o                         
   2   2  38       1280.02       1297.47        49.67 o                         
   4   2  38         98.18        107.48        15.07 o                         
   6   2  38        367.96        340.02        22.36 o                         
  -9   3  38        125.65        136.01        15.26 o                         
  -7   3  38        308.01        316.98        44.20 o                         
  -5   3  38        519.32        513.72        24.31 o                         
  -3   3  38        348.17        322.72        20.59 o                         
  -1   3  38        163.06        169.34        13.59 o                         
   1   3  38        289.17        266.27        11.40 o                         
   3   3  38        401.76        423.21        27.62 o                         
   5   3  38        116.86        151.89        17.08 o                         
  -6   4  38         57.37         62.69        12.29 o                         
  -4   4  38        139.36        144.55        12.05 o                         
  -2   4  38        266.17        256.11        12.25 o                         
   0   4  38       1364.59       1549.78        54.30 o                         
   2   4  38         43.41         36.50         9.23 o                         
   4   4  38         20.80         30.95        13.56 o                         
  -3   5  38        693.77        743.53        33.46 o                         
  -1   5  38        105.28        128.18        13.73 o                         
   1   5  38         43.42         64.76        12.73 o                         
  -2  -5  39        102.14         75.34        14.12 o                         
   0  -5  39         59.14         53.93        18.10 o                         
  -7  -4  39         37.08         31.31        10.28 o                         
  -5  -4  39         84.91         99.26        10.86 o                         
  -3  -4  39         34.70         38.05         7.64 o                         
  -1  -4  39         14.04          6.11         8.22 o                         
   1  -4  39         21.36         29.69        35.16 o                         
   3  -4  39         19.33          1.93        18.30 o                         
  -8  -3  39         78.31         79.22        12.05 o                         
  -6  -3  39          0.72          9.22         7.72 o                         
  -4  -3  39          5.05         15.19         8.08 o                         
  -2  -3  39         59.41         54.57         7.04 o                         
   0  -3  39        151.45        157.25        10.75 o                         
   2  -3  39         45.30         25.78        12.73 o                         
   4  -3  39         55.63         72.06        16.59 o                         
  -9  -2  39         17.60         21.50         9.57 o                         
  -7  -2  39          7.71         -5.55         6.72 o                         
  -5  -2  39          5.84          8.60         4.73 o                         
  -3  -2  39         26.25         28.06         4.86 o                         
  -1  -2  39        158.09        155.17         9.22 o                         
   1  -2  39         33.44         27.68         9.41 o                         
   3  -2  39        255.19        235.67        35.16 o                         
   5  -2  39         13.78         12.45        14.96 o                         
 -10  -1  39        187.87        215.91        16.15 o                         
  -8  -1  39         11.47          6.85         7.72 o                         
  -6  -1  39        158.48        172.00        17.70 o                         
  -4  -1  39          7.53          9.36         3.64 o                         
  -2  -1  39        153.11        130.51         8.08 o                         
   0  -1  39         51.05         57.29         5.57 o                         
   2  -1  39        312.61        289.40        12.82 o                         
   4  -1  39         66.68         66.44         7.59 o                         
   6  -1  39        129.11        133.17        10.78 o                         
  -9   0  39        253.65        249.17        27.62 o                         
  -7   0  39         10.27         15.60         4.16 o                         
  -5   0  39        919.06        924.41        28.51 o                         
  -3   0  39          3.94          9.83         2.65 o                         
  -1   0  39         19.59         16.56         4.08 o                         
   1   0  39          1.39          5.02         4.97 o                         
   3   0  39         63.51         69.63         6.64 o                         
   5   0  39         21.05         14.34        11.30 o                         
   7   0  39         80.80         86.09        14.24 o                         
 -10   1  39        187.22        208.93        26.12 o                         
  -8   1  39         11.65         10.56         6.51 o                         
  -6   1  39        158.61        164.51         8.54 o                         
  -4   1  39          7.59          8.73         3.86 o                         
  -2   1  39        152.79        129.90         7.04 o                         
   0   1  39         51.01         57.49         5.74 o                         
   2   1  39        312.78        309.42        13.01 o                         
   4   1  39         66.44         76.25         7.16 o                         
   6   1  39        129.23        109.16        12.73 o                         
  -9   2  39         17.53         10.04        14.06 o                         
  -7   2  39          7.75         -0.50         7.81 o                         
  -5   2  39          5.85         13.38         6.72 o                         
  -3   2  39         26.42         36.89         6.50 o                         
  -1   2  39        157.76        160.31         9.14 o                         
   1   2  39         33.47         37.26         4.77 o                         
   3   2  39        255.12        234.60        14.86 o                         
   5   2  39         13.84         14.06         9.94 o                         
  -8   3  39         78.36         76.62        12.73 o                         
  -6   3  39          0.72          4.58         8.86 o                         
  -4   3  39          4.97         16.53         8.04 o                         
  -2   3  39         59.86         58.41         7.85 o                         
   0   3  39        151.50        162.25         9.44 o                         
   2   3  39         45.37         56.57         8.86 o                         
   4   3  39         55.78         71.40        24.61 o                         
  -7   4  39         36.91         23.54        13.51 o                         
  -5   4  39         84.92        112.66        20.09 o                         
  -3   4  39         34.73         23.77         7.19 o                         
  -1   4  39         14.04          0.00         8.36 o                         
   1   4  39         21.35         25.34         9.15 o                         
   3   4  39         19.28         15.21        10.13 o                         
  -2   5  39        102.23        103.73        16.29 o                         
   0   5  39         59.15         62.67        26.12 o                         
  -6  -4  40        391.20        355.43        20.59 o                         
  -4  -4  40         26.19         46.24         9.28 o                         
  -2  -4  40        138.71        130.22        20.51 o                         
   0  -4  40        429.44        432.87        28.42 o                         
   2  -4  40         39.48         64.77        18.02 o                         
  -7  -3  40         31.71         47.65         9.57 o                         
  -5  -3  40         27.70         46.51         7.96 o                         
  -3  -3  40         95.02        117.57        11.38 o                         
  -1  -3  40        348.96        331.12        15.91 o                         
   1  -3  40         88.31         80.36        18.08 o                         
   3  -3  40         19.00         25.46        15.16 o                         
   5  -3  40         58.37         63.26        18.57 o                         
  -8  -2  40        155.70        175.76        14.55 o                         
  -6  -2  40        627.93        631.27        25.92 o                         
  -4  -2  40        156.04        159.43         9.16 o                         
  -2  -2  40        119.77        139.44         9.00 o                         
   0  -2  40        141.48        141.21        12.29 o                         
   2  -2  40        461.56        447.17        24.83 o                         
   4  -2  40        137.74        120.34        15.87 o                         
   6  -2  40         38.22         24.30        17.61 o                         
  -9  -1  40        230.78        171.61        13.84 o                         
  -7  -1  40        747.93        687.00        27.99 o                         
  -5  -1  40        195.35        195.02         8.94 o                         
  -3  -1  40        713.96        686.94        18.42 o                         
  -1  -1  40        334.69        286.99         9.86 o                         
   1  -1  40         98.44        117.04        10.58 o                         
   3  -1  40        147.69        170.03        12.56 o                         
   5  -1  40        126.91        151.75        13.28 o                         
   7  -1  40        149.89        145.64        12.76 o                         
 -10   0  40         30.39         27.44        12.62 o                         
  -8   0  40        255.84        277.79        19.59 o                         
  -6   0  40         77.10         77.39         5.46 o                         
  -4   0  40       2281.40       2029.53        58.76 o                         
  -2   0  40        152.16        141.96         5.95 o                         
   0   0  40        408.71        556.55        18.90 o                         
   2   0  40         46.41         45.73         5.87 o                         
   4   0  40        216.66        217.44        12.20 o                         
   6   0  40          1.96          4.27        12.49 o                         
  -9   1  40        231.15        199.89        23.10 o                         
  -7   1  40        748.74        718.12        32.14 o                         
  -5   1  40        195.74        205.42        10.06 o                         
  -3   1  40        712.98        693.05        26.63 o                         
  -1   1  40        334.13        318.96        11.17 o                         
   1   1  40         98.87        117.30         9.18 o                         
   3   1  40        148.57        178.70        11.44 o                         
   5   1  40        127.09        130.58        19.08 o                         
   7   1  40        149.80        137.54        16.41 o                         
  -8   2  40        155.68        156.70        12.41 o                         
  -6   2  40        627.95        644.66        26.63 o                         
  -4   2  40        155.98        153.43        12.05 o                         
  -2   2  40        119.09        156.51        10.22 o                         
   0   2  40        141.71        167.04         8.41 o                         
   2   2  40        462.13        492.02        20.16 o                         
   4   2  40        137.78        151.17        12.07 o                         
   6   2  40         38.39         53.46        20.09 o                         
  -7   3  40         31.81         53.69        15.57 o                         
  -5   3  40         28.02         32.37         8.91 o                         
  -3   3  40         95.09        114.52        10.04 o                         
  -1   3  40        349.04        338.97        13.04 o                         
   1   3  40         88.36         96.18         9.57 o                         
   3   3  40         18.99         27.35         9.15 o                         
   5   3  40         58.15         60.40        17.08 o                         
  -6   4  40        391.28        344.77        33.15 o                         
  -4   4  40         26.42         26.29         9.43 o                         
  -2   4  40        139.12        137.59         9.15 o                         
   0   4  40        429.57        536.35        48.67 o                         
   2   4  40         39.01         48.76        10.65 o                         
  -5  -4  41         99.36         97.02        11.10 o                         
  -3  -4  41         19.82         21.23         7.92 o                         
  -1  -4  41         31.93         34.12        10.19 o                         
   1  -4  41         98.61        104.19        20.09 o                         
   3  -4  41         85.57         49.62        21.88 o                         
  -8  -3  41         34.94         33.56        12.05 o                         
  -6  -3  41         36.36         45.00         8.43 o                         
  -4  -3  41         67.17         68.54         7.56 o                         
  -2  -3  41         28.56         30.16         8.57 o                         
   0  -3  41         72.26         59.92        13.01 o                         
   2  -3  41          8.20          4.26        13.27 o                         
   4  -3  41         22.86         37.27        31.14 o                         
  -9  -2  41         71.73         62.42        10.65 o                         
  -7  -2  41         78.62         72.32        14.06 o                         
  -5  -2  41         36.93         52.95         5.91 o                         
  -3  -2  41         67.51         59.62         7.42 o                         
  -1  -2  41         87.62         78.24         6.87 o                         
   1  -2  41        121.86        110.39        20.09 o                         
   3  -2  41          1.11         -2.50        17.08 o                         
   5  -2  41         37.08          5.94        15.43 o                         
 -10  -1  41         46.07         47.57        19.59 o                         
  -8  -1  41         86.36         92.14         9.41 o                         
  -6  -1  41        414.66        411.73        14.27 o                         
  -4  -1  41        105.45        102.93         6.50 o                         
  -2  -1  41        223.83        214.63        13.05 o                         
   0  -1  41         37.85         29.72         7.72 o                         
   2  -1  41         16.96         13.24         6.11 o                         
   4  -1  41         38.94         39.52        21.60 o                         
   6  -1  41          9.43         -6.30         9.62 o                         
  -9   0  41         28.06         39.02        19.59 o                         
  -7   0  41          1.24         -2.87         4.16 o                         
  -5   0  41          3.65          5.72         3.72 o                         
  -3   0  41       1108.24       1126.85        32.17 o                         
  -1   0  41        110.76        112.09         7.23 o                         
   1   0  41          6.38         14.04         5.28 o                         
   3   0  41          1.22          8.71         6.27 o                         
   5   0  41         31.33         32.39         7.71 o                         
   7   0  41         76.30         74.91        17.08 o                         
 -10   1  41         46.01         35.16        17.08 o                         
  -8   1  41         86.49         77.21         8.69 o                         
  -6   1  41        414.45        385.67        27.12 o                         
  -4   1  41        105.39        112.08         7.05 o                         
  -2   1  41        223.57        216.47         8.84 o                         
   0   1  41         37.73         27.52         4.08 o                         
   2   1  41         17.01         13.30         5.46 o                         
   4   1  41         38.86         46.22         7.23 o                         
   6   1  41          9.54          8.68        14.06 o                         
  -9   2  41         71.67         56.59        10.03 o                         
  -7   2  41         78.68         76.81         9.23 o                         
  -5   2  41         36.71         43.07        15.07 o                         
  -3   2  41         67.24         63.50         7.43 o                         
  -1   2  41         87.53         88.18         6.05 o                         
   1   2  41        121.70        103.46        12.05 o                         
   3   2  41          1.13         14.17         9.41 o                         
   5   2  41         37.15         43.92        11.70 o                         
  -8   3  41         34.99         45.20        12.78 o                         
  -6   3  41         36.49         31.31        10.13 o                         
  -4   3  41         67.33         71.92         8.91 o                         
  -2   3  41         28.51         22.80         9.78 o                         
   0   3  41         72.04         83.80         6.69 o                         
   2   3  41          8.22         23.60         8.54 o                         
   4   3  41         22.98         39.12        11.30 o                         
  -5   4  41         99.28         89.63        15.57 o                         
  -3   4  41         19.91         16.83         6.60 o                         
  -1   4  41         31.97         39.98        10.37 o                         
   1   4  41         98.51        122.39        12.07 o                         
   3   4  41         85.58         90.02        12.73 o                         
  -6  -4  42          7.03         18.96        17.08 o                         
  -4  -4  42        116.99        118.46        12.05 o                         
  -2  -4  42         15.72         10.14         8.53 o                         
   0  -4  42          5.90         26.79        15.16 o                         
   2  -4  42        143.19        126.18        21.27 o                         
  -7  -3  42        414.64        418.51        21.27 o                         
  -5  -3  42        261.43        248.45        15.87 o                         
  -3  -3  42        290.72        273.06        13.74 o                         
  -1  -3  42        355.13        330.30        26.56 o                         
   1  -3  42        435.14        406.91        41.68 o                         
   3  -3  42        190.66        222.93        44.70 o                         
   5  -3  42         29.93         47.58        20.87 o                         
  -8  -2  42        198.08        206.02        16.07 o                         
  -6  -2  42        462.44        452.15        20.56 o                         
  -4  -2  42        162.23        158.57         9.46 o                         
  -2  -2  42        769.56        729.63        24.46 o                         
   0  -2  42          3.61         16.65         9.64 o                         
   2  -2  42        375.35        380.34        68.30 o                         
   4  -2  42         18.93         17.46        14.86 o                         
   6  -2  42         68.31         51.68        39.68 o                         
  -9  -1  42         26.31         37.61        17.58 o                         
  -7  -1  42         60.29         67.41         7.43 o                         
  -5  -1  42       1009.93        982.16        30.14 o                         
  -3  -1  42        291.06        275.19        11.23 o                         
  -1  -1  42         39.82         54.69        12.18 o                         
   1  -1  42        209.17        208.75        17.56 o                         
   3  -1  42         17.13         29.04         7.60 o                         
   5  -1  42        106.34         78.17         9.90 o                         
 -10   0  42        220.86        229.44        15.63 o                         
  -8   0  42          0.06          9.49         7.00 o                         
  -6   0  42        143.34        140.47         8.32 o                         
  -4   0  42         22.20         55.46         4.86 o                         
  -2   0  42         26.01         23.25         5.95 o                         
   2   0  42          6.54          8.17         7.55 o                         
   4   0  42          0.01         10.95         6.50 o                         
   6   0  42          7.14         25.40        12.05 o                         
  -9   1  42         26.23         21.09        14.06 o                         
  -7   1  42         60.34         51.05        14.56 o                         
  -5   1  42       1010.12       1001.36        41.68 o                         
  -3   1  42        290.39        301.00        13.18 o                         
  -1   1  42         39.76         38.21         4.49 o                         
   1   1  42        209.46        180.87        10.20 o                         
   3   1  42         17.19         17.15         6.17 o                         
   5   1  42        106.76        105.97        17.58 o                         
  -8   2  42        198.17        199.40        14.21 o                         
  -6   2  42        463.52        466.40        21.65 o                         
  -4   2  42        161.75        168.30        12.29 o                         
  -2   2  42        767.93        769.09        23.76 o                         
   0   2  42          3.63         10.25         5.29 o                         
   2   2  42        375.56        398.51        23.14 o                         
   4   2  42         19.13         18.15         9.57 o                         
   6   2  42         68.67         90.63        36.66 o                         
  -7   3  42        414.22        381.68        54.24 o                         
  -5   3  42        261.55        228.17        16.87 o                         
  -3   3  42        290.29        310.53        23.60 o                         
  -1   3  42        355.83        341.25        13.82 o                         
   1   3  42        434.82        459.94        20.60 o                         
   3   3  42        191.26        202.59        15.26 o                         
   5   3  42         29.84         42.19        13.49 o                         
  -6   4  42          7.00          8.87        12.26 o                         
  -4   4  42        116.83        116.20        12.26 o                         
  -2   4  42         15.83          0.93         7.35 o                         
   0   4  42          5.86          1.04         9.87 o                         
   2   4  42        143.03        180.79        29.63 o                         
  -5  -4  43        211.57        235.64        16.68 o                         
  -3  -4  43         25.29         27.96        10.37 o                         
  -1  -4  43         15.96         13.03         9.60 o                         
   1  -4  43         10.10         11.36        17.39 o                         
  -8  -3  43         25.48         37.39        10.99 o                         
  -6  -3  43          0.04         14.60         9.15 o                         
  -4  -3  43         95.32         92.54         8.57 o                         
  -2  -3  43        130.86        120.73         9.72 o                         
   0  -3  43         86.18        100.07        15.07 o                         
   2  -3  43         55.77         69.00        15.87 o                         
   4  -3  43         32.39         41.67        20.09 o                         
  -9  -2  43         22.31         41.15        10.86 o                         
  -7  -2  43         29.92         42.04         8.43 o                         
  -5  -2  43         34.65         46.30         6.05 o                         
  -3  -2  43         99.12         89.05         7.04 o                         
  -1  -2  43         38.64         40.56         8.67 o                         
   1  -2  43          2.39          7.03        13.06 o                         
   3  -2  43         41.70         46.15        13.44 o                         
   5  -2  43          4.91         16.58        17.13 o                         
  -8  -1  43          4.97          0.17         7.96 o                         
  -6  -1  43        114.66        132.44        12.11 o                         
  -4  -1  43        151.84        150.27        12.88 o                         
  -2  -1  43         31.39         34.17         5.20 o                         
   0  -1  43        109.02        124.55        21.09 o                         
   2  -1  43         48.27         45.54         6.71 o                         
   4  -1  43         15.57         15.07         7.84 o                         
   6  -1  43         30.73         22.31        16.14 o                         
  -9   0  43        344.16        336.44        18.30 o                         
  -7   0  43         24.07         28.26         4.85 o                         
  -5   0  43          2.92          3.01         4.49 o                         
  -3   0  43         14.68         10.95         3.62 o                         
  -1   0  43         56.11         52.80         5.04 o                         
   1   0  43         81.25         85.12         7.20 o                         
   3   0  43         91.10         93.07         8.07 o                         
   5   0  43          7.89         11.58         8.03 o                         
  -8   1  43          4.98          0.53        12.56 o                         
  -6   1  43        114.74        109.86        10.28 o                         
  -4   1  43        151.41        150.61        11.55 o                         
  -2   1  43         31.38         36.97         4.49 o                         
   0   1  43        109.27        117.15         7.49 o                         
   2   1  43         48.54         50.93         6.46 o                         
   4   1  43         15.62         22.19         7.76 o                         
   6   1  43         30.69         40.34        12.78 o                         
  -9   2  43         22.22         26.05        12.05 o                         
  -7   2  43         29.86         17.58         9.23 o                         
  -5   2  43         34.71         33.36         8.43 o                         
  -3   2  43         99.19        107.49        12.55 o                         
  -1   2  43         38.56         32.64         5.68 o                         
   1   2  43          2.41         10.23         5.11 o                         
   3   2  43         41.74         47.91         9.94 o                         
   5   2  43          4.94         36.40        11.70 o                         
  -8   3  43         25.45         19.67        12.73 o                         
  -6   3  43          0.04         -2.26         9.87 o                         
  -4   3  43         95.30        112.18        10.37 o                         
  -2   3  43        130.80        129.89         8.69 o                         
   0   3  43         86.46        111.00        15.74 o                         
   2   3  43         56.04         56.20        10.28 o                         
   4   3  43         32.46         41.74        12.01 o                         
  -5   4  43        211.26        194.55        17.71 o                         
  -3   4  43         25.31         31.21         7.64 o                         
  -1   4  43         15.96         27.59        10.37 o                         
   1   4  43         10.20        -12.05        15.07 o                         
  -4  -4  44        303.89        292.35        19.45 o                         
  -2  -4  44         13.80         14.21        10.95 o                         
   0  -4  44         61.47         80.36        17.71 o                         
  -7  -3  44        107.00        100.63        11.30 o                         
  -5  -3  44         29.30         35.64         9.15 o                         
  -3  -3  44        284.04        277.01        14.66 o                         
  -1  -3  44         28.74         30.71         8.13 o                         
   1  -3  44        130.00        149.87        16.59 o                         
   3  -3  44         58.80         58.53        17.85 o                         
  -8  -2  44        100.20         96.80        11.30 o                         
  -6  -2  44        324.78        318.44        18.81 o                         
  -4  -2  44         91.18         97.08         7.39 o                         
  -2  -2  44        431.93        477.23        19.60 o                         
   0  -2  44         84.42        111.61        12.56 o                         
   2  -2  44        165.32        166.88        17.58 o                         
   4  -2  44         25.79         35.48        36.16 o                         
  -9  -1  44         87.18         70.42        11.30 o                         
  -7  -1  44        499.37        493.62        25.56 o                         
  -5  -1  44         50.90         58.91         5.57 o                         
  -3  -1  44        159.33        171.68         9.00 o                         
  -1  -1  44        112.03        108.06        10.28 o                         
   1  -1  44        316.87        324.67        19.14 o                         
   3  -1  44         13.93         21.68        12.01 o                         
   5  -1  44          7.22         18.75        14.86 o                         
  -8   0  44        202.11        170.44        12.29 o                         
  -6   0  44         46.26         49.91         8.12 o                         
  -4   0  44        211.32        186.14         7.48 o                         
  -2   0  44          1.46         -3.28         4.02 o                         
   0   0  44        508.54        768.09        24.49 o                         
   2   0  44        104.84        118.91         8.81 o                         
   4   0  44        231.65        206.12        12.46 o                         
   6   0  44         86.17         84.40        28.12 o                         
  -9   1  44         87.24         85.38        17.08 o                         
  -7   1  44        499.97        429.18        20.56 o                         
  -5   1  44         51.19         54.17         8.14 o                         
  -3   1  44        159.29        171.29         8.57 o                         
  -1   1  44        112.06        107.59         7.29 o                         
   1   1  44        316.82        304.11        21.84 o                         
   3   1  44         13.95         12.92         8.25 o                         
   5   1  44          7.27         10.78        24.61 o                         
  -8   2  44        100.47        104.90        12.01 o                         
  -6   2  44        325.47        337.32        18.47 o                         
  -4   2  44         91.20         87.39        13.06 o                         
  -2   2  44        432.54        470.00        16.38 o                         
   0   2  44         84.00        104.32         6.91 o                         
   2   2  44        165.32        160.71        19.08 o                         
   4   2  44         25.85         13.06        13.06 o                         
  -7   3  44        107.37        102.28        13.01 o                         
  -5   3  44         29.40         38.10        10.13 o                         
  -3   3  44        284.29        278.99        21.01 o                         
  -1   3  44         28.82         28.51         6.17 o                         
   1   3  44        129.53        174.43        14.86 o                         
   3   3  44         58.71         57.62        11.70 o                         
  -4   4  44        303.72        323.88        58.26 o                         
  -2   4  44         13.95          1.98        10.37 o                         
   0   4  44         61.47         90.47        13.06 o                         
  -3  -4  45         43.44         57.67        12.05 o                         
  -1  -4  45          6.62         10.59        10.83 o                         
   1  -4  45         40.52         30.32        18.81 o                         
  -6  -3  45        173.66        149.25        12.55 o                         
  -4  -3  45        131.27        125.71        11.80 o                         
  -2  -3  45         26.22         20.90         8.12 o                         
   0  -3  45         61.03         75.97        16.57 o                         
   2  -3  45         85.94         87.47        17.59 o                         
  -7  -2  45         15.30         17.70         8.43 o                         
  -5  -2  45         35.73         33.85         6.33 o                         
  -3  -2  45         70.10         81.19         7.29 o                         
  -1  -2  45         90.17         93.01        11.57 o                         
   1  -2  45          9.93         14.98        12.05 o                         
   3  -2  45         16.19          1.42        14.55 o                         
   5  -2  45         37.43         39.53        18.57 o                         
  -8  -1  45         35.00         58.11        14.56 o                         
  -6  -1  45         75.49         67.93         6.06 o                         
  -4  -1  45          3.76         12.05         4.60 o                         
  -2  -1  45         12.88         13.00         5.11 o                         
   0  -1  45         50.68         55.21         9.87 o                         
   2  -1  45        148.96        140.85        14.15 o                         
   4  -1  45         58.20         65.44        16.57 o                         
  -9   0  45        173.30        167.74        20.09 o                         
  -7   0  45         41.04         48.35         5.52 o                         
  -5   0  45         36.47         28.59         4.68 o                         
  -3   0  45         63.28         70.40         6.09 o                         
  -1   0  45          4.63          5.48         4.57 o                         
   1   0  45         43.92         67.47         6.52 o                         
   3   0  45          0.35         17.98         6.42 o
[truncated: 27,948 more chars]
