# Supplementary material for: An exceptional series of phase transitions in hydrophobic amino acids with linear side chains
Source: IUCrJ. 2016 Aug 9;3(Pt 5):341–53. doi: 10.1107/S2052252516010472 (PMC5391856; doi:10.1107/S2052252516010472)
Supplement: Supplementary file 3 [file m-03-00341-Abu215sup3.hkl]

data_Abu215                                                                     
_shelx_title ' LAbu215_a.res in P2(1)'                                          
_shelx_refln_list_code          4                                               
_shelx_F_calc_maximum      150.72                                               
_exptl_crystal_F_000       448.00                                               
_reflns_d_resolution_high  0.8274                                               
                                                                                
loop_                                                                           
 _space_group_symop_operation_xyz                                               
 'x, y, z'                                                                      
 '-x, y+1/2, -z'                                                                
                                                                                
_cell_length_a     9.6176                                                       
_cell_length_b     5.2126                                                       
_cell_length_c    21.7683                                                       
_cell_angle_alpha  90.000                                                       
_cell_angle_beta  101.123                                                       
_cell_angle_gamma  90.000                                                       
                                                                                
_shelx_F_squared_multiplier     1.000                                           
                                                                                
loop_                                                                           
 _refln_index_h                                                                 
 _refln_index_k                                                                 
 _refln_index_l                                                                 
 _refln_F_squared_calc                                                          
 _refln_F_squared_meas                                                          
 _refln_F_squared_sigma                                                         
 _refln_observed_status                                                         
   0  -6   0         61.84         71.20        10.73 o                         
   1  -6   0          3.22         -5.48         5.48 o                         
   2  -6   0          1.56         -0.08         5.59 o                         
   3  -6   0          1.64         10.52        10.08 o                         
   1  -5   0        345.48        332.46        13.90 o                         
   2  -5   0         63.07         62.12         3.12 o                         
   3  -5   0        194.20        182.83         5.86 o                         
   4  -5   0         18.37         18.12         5.59 o                         
   5  -5   0         96.45         90.66         6.46 o                         
   6  -5   0         18.24         16.54         4.02 o                         
   0  -4   0         92.83         99.24         9.20 o                         
   1  -4   0         56.52         55.70         3.68 o                         
   2  -4   0        163.03        148.84         4.71 o                         
   3  -4   0        210.10        194.54         7.65 o                         
   4  -4   0        180.59        181.76         3.96 o                         
   5  -4   0        183.00        185.65         6.95 o                         
   6  -4   0        150.47        150.47         6.96 o                         
   7  -4   0         53.45         55.66         5.99 o                         
   8  -4   0        252.21        255.16        10.03 o                         
   1  -3   0        119.65        135.25         3.36 o                         
   2  -3   0         69.74         67.81         2.37 o                         
   3  -3   0        176.44        163.55         3.76 o                         
   4  -3   0          4.35          3.33         1.46 o                         
   5  -3   0        677.53        663.81        11.28 o                         
   6  -3   0         26.56         27.79         2.66 o                         
   7  -3   0        328.61        336.35         9.96 o                         
   8  -3   0         18.11         19.36         4.51 o                         
   9  -3   0          2.84         13.73         5.70 o                         
  10  -3   0         33.55         37.60         6.34 o                         
   0  -2   0         48.55         33.81         1.30 o                         
   1  -2   0         67.33         67.26         2.59 o                         
   2  -2   0        128.16        120.75         2.20 o                         
   3  -2   0         78.62         72.45         1.91 o                         
   4  -2   0        238.11        231.21         4.91 o                         
   5  -2   0        163.33        175.19         3.70 o                         
   6  -2   0        208.54        211.45         4.55 o                         
   7  -2   0          3.91          0.21         1.56 o                         
   8  -2   0         55.53         66.52         6.39 o                         
   9  -2   0          6.17          3.59         3.41 o                         
  10  -2   0         40.85         34.85         4.94 o                         
   1  -1   0        246.49        250.15         4.90 o                         
   2  -1   0        162.39        153.11         3.29 o                         
   3  -1   0       5956.03       5431.84        64.47 o                         
   4  -1   0         83.38         89.85         4.15 o                         
   5  -1   0        674.65        709.98         9.80 o                         
   6  -1   0         61.49         63.92         3.04 o                         
   7  -1   0        149.27        148.21         5.65 o                         
   8  -1   0         29.06         34.01         5.49 o                         
   9  -1   0         23.67         23.19         3.40 o                         
  10  -1   0          7.55          9.19         3.64 o                         
  11  -1   0        104.74        104.72        12.93 o                         
   1   0   0         21.77         18.81         1.20 o                         
   2   0   0       4807.04       4545.23        57.19 o                         
   3   0   0        289.64        287.60         4.24 o                         
   4   0   0       1016.71       1092.43        13.66 o                         
   5   0   0         19.53         21.42         1.22 o                         
   6   0   0         10.14         30.25         3.10 o                         
   7   0   0         43.04         48.66         2.01 o                         
   8   0   0          7.38         11.64         1.67 o                         
   9   0   0         66.80         74.46         3.66 o                         
  10   0   0          4.29          2.19         5.70 o                         
  11   0   0         12.12          6.79         8.98 o                         
   1   1   0        245.70        250.94         3.61 o                         
   2   1   0        162.28        156.35         3.26 o                         
   3   1   0       5953.74       5613.71        72.17 o                         
   4   1   0         83.42         86.47         4.14 o                         
   5   1   0        676.60        706.33         9.83 o                         
   6   1   0         61.44         54.32         2.27 o                         
   7   1   0        148.53        155.48         4.96 o                         
   8   1   0         29.07         27.04         3.07 o                         
   9   1   0         23.75         24.40         3.74 o                         
  10   1   0          7.55          5.79         3.21 o                         
  11   1   0        105.02        103.62         8.31 o                         
   0   2   0         48.59         34.90         1.05 o                         
   1   2   0         67.30         70.09         1.25 o                         
   2   2   0        127.91        120.91         2.65 o                         
   3   2   0         78.65         74.09         1.71 o                         
   4   2   0        238.20        229.19         4.11 o                         
   5   2   0        163.16        175.48         3.67 o                         
   6   2   0        208.43        220.73         6.13 o                         
   7   2   0          3.93          1.75         2.30 o                         
   8   2   0         55.68         66.93         4.64 o                         
   9   2   0          6.18          2.59         2.96 o                         
  10   2   0         41.07         31.63         3.90 o                         
   1   3   0        119.74        136.84         2.23 o                         
   2   3   0         69.60         70.43         1.64 o                         
   3   3   0        176.15        166.22         3.31 o                         
   4   3   0          4.37          3.23         0.91 o                         
   5   3   0        677.61        653.29        14.13 o                         
   6   3   0         26.62         31.82         5.91 o                         
   7   3   0        328.34        322.97         8.87 o                         
   8   3   0         18.16         16.47         6.35 o                         
   9   3   0          2.89          7.21         6.46 o                         
  10   3   0         33.61         35.15         9.58 o                         
   0   4   0         92.84        106.04         3.11 o                         
   1   4   0         56.49         59.61         1.82 o                         
   2   4   0        163.18        156.70         3.59 o                         
   3   4   0        210.21        192.17         3.40 o                         
   4   4   0        180.30        191.40         4.92 o                         
   5   4   0        183.03        185.68         7.82 o                         
   6   4   0        150.54        146.82         5.40 o                         
   7   4   0         53.51         51.42         9.31 o                         
   8   4   0        252.11        244.80         8.34 o                         
   1   5   0        345.59        336.22         5.48 o                         
   2   5   0         62.89         64.51         2.57 o                         
   3   5   0        194.38        191.64         5.01 o                         
   4   5   0         18.32         22.07         2.30 o                         
   5   5   0         96.43         92.59         4.35 o                         
   6   5   0         18.26         25.67         3.51 o                         
   0   6   0         61.87         58.05         8.76 o                         
   1   6   0          3.21          2.85         3.06 o                         
   2   6   0          1.60          2.69         2.99 o                         
   3   6   0          1.62          3.51         3.72 o                         
  -3  -6   1          3.58         15.77        10.08 o                         
  -2  -6   1         17.89         16.22         5.83 o                         
  -1  -6   1          1.46         -5.24         5.24 o                         
   0  -6   1         69.48         51.99        10.30 o                         
   1  -6   1         11.11          7.25         5.55 o                         
   2  -6   1         10.06         11.74        13.25 o                         
   3  -6   1          7.28         26.29        10.73 o                         
  -6  -5   1         18.87         28.45         6.68 o                         
  -5  -5   1         30.05         30.86         3.59 o                         
  -4  -5   1         86.48         86.51        13.14 o                         
  -3  -5   1         48.45         55.08         5.14 o                         
  -2  -5   1         21.85         20.80         2.25 o                         
  -1  -5   1        355.69        355.33         8.87 o                         
   0  -5   1         61.65         58.49        10.73 o                         
   1  -5   1        200.09        195.86        12.75 o                         
   2  -5   1         13.13         11.69         1.60 o                         
   3  -5   1          0.85          3.98         2.37 o                         
   4  -5   1         66.02         56.68         4.03 o                         
   5  -5   1         31.00         35.41         4.69 o                         
   6  -5   1          9.41         12.54         3.76 o                         
  -8  -4   1         54.10         58.16         5.96 o                         
  -7  -4   1         11.55          6.74         3.41 o                         
  -6  -4   1        125.82        128.53         6.43 o                         
  -5  -4   1         39.11         37.41         2.19 o                         
  -4  -4   1       1786.33       1772.94        22.99 o                         
  -3  -4   1         97.50         91.27         3.89 o                         
  -2  -4   1        582.02        581.86        11.75 o                         
  -1  -4   1         58.29         50.68         6.44 o                         
   0  -4   1        109.31         89.09         6.12 o                         
   1  -4   1         57.08         56.65         3.17 o                         
   2  -4   1        256.09        246.03         5.59 o                         
   3  -4   1        129.37        132.37         4.89 o                         
   4  -4   1         44.14         46.11         2.32 o                         
   5  -4   1         74.67         74.22         5.06 o                         
   6  -4   1         53.91         49.93         4.67 o                         
   7  -4   1         28.65         19.97         4.03 o                         
   8  -4   1         90.12         91.65         7.47 o                         
 -10  -3   1         11.28         10.02         5.45 o                         
  -9  -3   1          9.05         10.12         4.22 o                         
  -8  -3   1          2.88         -2.27         4.73 o                         
  -7  -3   1         79.11         61.74         5.51 o                         
  -6  -3   1         89.31         84.38         3.01 o                         
  -5  -3   1         79.64         85.20         2.64 o                         
  -4  -3   1        129.46        119.33         2.57 o                         
  -3  -3   1         21.14         24.75         1.94 o                         
  -2  -3   1         13.77         13.64         1.29 o                         
  -1  -3   1       1805.93       1851.28        26.04 o                         
   0  -3   1         13.01         13.59         1.01 o                         
   1  -3   1       1534.97       1575.72        20.15 o                         
   2  -3   1         77.75         78.42         1.99 o                         
   3  -3   1         85.46         93.37         3.22 o                         
   4  -3   1         66.35         64.60         2.09 o                         
   5  -3   1        364.65        360.73         6.41 o                         
   6  -3   1         35.52         36.97         3.75 o                         
   7  -3   1        236.00        220.75         8.08 o                         
   8  -3   1         19.93         21.74         3.84 o                         
   9  -3   1         24.60         16.17         4.61 o                         
 -10  -2   1         13.50          8.62         4.20 o                         
  -9  -2   1         13.89          8.26         3.50 o                         
  -8  -2   1         20.59         24.14         3.66 o                         
  -7  -2   1          2.08          4.96         2.09 o                         
  -6  -2   1        131.22        133.79         3.40 o                         
  -5  -2   1         23.15         26.37         1.64 o                         
  -4  -2   1        607.42        662.20        12.96 o                         
  -3  -2   1          7.51          8.75         0.77 o                         
  -2  -2   1        142.70        166.24         2.65 o                         
  -1  -2   1         64.18         67.47         2.02 o                         
   0  -2   1       1013.22       1225.95        18.64 o                         
   1  -2   1         76.28         74.82         1.61 o                         
   2  -2   1         43.77         45.24         1.26 o                         
   3  -2   1         27.51         29.27         1.32 o                         
   4  -2   1        164.09        190.44         3.65 o                         
   5  -2   1         27.79         28.57         1.69 o                         
   6  -2   1        450.95        472.06         7.84 o                         
   7  -2   1         53.65         52.47         7.02 o                         
   8  -2   1         30.26         28.95         5.04 o                         
   9  -2   1         18.47         22.42         4.11 o                         
  10  -2   1        107.98        114.42        11.44 o                         
 -11  -1   1         16.41         20.68         9.11 o                         
 -10  -1   1          4.36          7.64         3.57 o                         
  -9  -1   1        767.02        806.15        16.72 o                         
  -8  -1   1         38.42         39.96         3.78 o                         
  -7  -1   1        456.96        464.47         8.08 o                         
  -6  -1   1         42.06         42.47         3.00 o                         
  -5  -1   1       1023.93       1025.83        15.60 o                         
  -4  -1   1        225.92        231.46         5.67 o                         
  -3  -1   1       3134.11       3228.54        49.74 o                         
  -2  -1   1       1126.62       1062.29        29.41 o                         
  -1  -1   1       8374.89       7606.87        81.15 o                         
   0  -1   1         81.62         71.42         1.19 o                         
   1  -1   1       4140.63       3768.38        41.05 o                         
   2  -1   1        802.33        772.77         9.69 o                         
   3  -1   1       1073.93       1060.70        13.45 o                         
   4  -1   1         85.64         84.19         2.55 o                         
   5  -1   1          4.30          2.00         1.15 o                         
   6  -1   1         21.54         20.58         1.54 o                         
   7  -1   1        464.02        472.95        10.81 o                         
   8  -1   1         41.65         41.20         5.08 o                         
   9  -1   1        369.53        371.79        10.30 o                         
  10  -1   1          8.80          9.93         3.80 o                         
  11  -1   1         29.56         26.73         7.67 o                         
 -11   0   1         19.90         15.97         5.04 o                         
 -10   0   1         92.49         89.12         5.49 o                         
  -9   0   1         56.00         51.57         3.81 o                         
  -8   0   1         48.23         48.05         2.70 o                         
  -7   0   1         30.61         33.30         1.73 o                         
  -6   0   1       1806.86       1866.00        19.64 o                         
  -5   0   1          8.74          8.61         0.87 o                         
  -4   0   1        621.26        656.03         7.47 o                         
  -3   0   1         61.41         61.92         1.37 o                         
  -2   0   1         53.24         51.04         0.98 o                         
  -1   0   1          0.67          0.74         0.18 o                         
   1   0   1          0.75          0.81         0.14 o                         
   2   0   1       4763.90       3933.89        41.86 o                         
   3   0   1        278.08        286.78         3.85 o                         
   4   0   1       4235.74       4123.66        48.35 o                         
   5   0   1          4.86          2.45         0.89 o                         
   6   0   1        951.94        960.12        11.77 o                         
   7   0   1          8.86          6.90         1.30 o                         
   8   0   1          1.40          4.11         1.65 o                         
   9   0   1         10.38         11.23         2.34 o                         
  10   0   1         67.58         65.09         6.50 o                         
  11   0   1         15.08         16.75         5.35 o                         
 -11   1   1         16.39         24.94         6.57 o                         
 -10   1   1          4.35          4.50         3.15 o                         
  -9   1   1        766.53        793.29        16.14 o                         
  -8   1   1         38.37         45.16         3.62 o                         
  -7   1   1        457.30        447.64         9.66 o                         
  -6   1   1         42.09         37.40         2.29 o                         
  -5   1   1       1024.76       1034.61        13.57 o                         
  -4   1   1        225.86        230.60         4.81 o                         
  -3   1   1       3134.51       3158.98        77.75 o                         
  -2   1   1       1126.64       1093.65        12.03 o                         
  -1   1   1       8375.09       7620.44        75.21 o                         
   0   1   1         81.62         74.21         1.15 o                         
   1   1   1       4139.98       3702.00        36.82 o                         
   2   1   1        802.04        750.31        24.84 o                         
   3   1   1       1075.44       1084.12        18.87 o                         
   4   1   1         85.56         82.29         2.04 o                         
   5   1   1          4.29          2.59         1.77 o                         
   6   1   1         21.52         23.22         1.84 o                         
   7   1   1        463.04        462.88        10.13 o                         
   8   1   1         41.75         38.00         3.75 o                         
   9   1   1        369.29        379.74        11.84 o                         
  10   1   1          8.81         13.62         3.32 o                         
  11   1   1         29.47         32.11         5.60 o                         
 -10   2   1         13.53         11.59         5.05 o                         
  -9   2   1         13.85         11.26         5.26 o                         
  -8   2   1         20.44         22.11         3.58 o                         
  -7   2   1          2.07          4.82         4.38 o                         
  -6   2   1        131.69        145.18         4.32 o                         
  -5   2   1         23.14         24.13         1.56 o                         
  -4   2   1        607.95        675.76         9.38 o                         
  -3   2   1          7.51          8.21         0.75 o                         
  -2   2   1        142.47        164.61         2.79 o                         
  -1   2   1         64.15         67.50         1.23 o                         
   0   2   1       1013.40       1233.15        12.11 o                         
   1   2   1         76.34         74.18         1.48 o                         
   2   2   1         43.84         44.81         1.41 o                         
   3   2   1         27.51         27.67         1.53 o                         
   4   2   1        164.19        191.32         3.66 o                         
   5   2   1         27.75         30.94         2.20 o                         
   6   2   1        451.00        493.25        12.27 o                         
   7   2   1         53.67         52.05         3.55 o                         
   8   2   1         30.38         45.02         9.31 o                         
   9   2   1         18.41         19.47         3.61 o                         
  10   2   1        108.07        104.65        11.68 o                         
 -10   3   1         11.28          9.84         3.72 o                         
  -9   3   1          8.94          8.02         6.27 o                         
  -8   3   1          2.88          3.34         2.30 o                         
  -7   3   1         79.16         72.13         6.35 o                         
  -6   3   1         89.36         90.93         3.53 o                         
  -5   3   1         79.60         85.22         6.57 o                         
  -4   3   1        129.49        122.03         2.60 o                         
  -3   3   1         21.32         22.79         1.31 o                         
  -2   3   1         13.79         11.52         0.81 o                         
  -1   3   1       1806.48       1856.27        23.34 o                         
   0   3   1         13.03         12.95         0.70 o                         
   1   3   1       1533.65       1579.17        14.94 o                         
   2   3   1         77.63         81.51         1.72 o                         
   3   3   1         85.62         89.95         1.84 o                         
   4   3   1         66.30         68.57         4.13 o                         
   5   3   1        364.79        393.26        22.53 o                         
   6   3   1         35.44         41.14         5.26 o                         
   7   3   1        235.72        229.25        11.61 o                         
   8   3   1         19.87         20.34         3.18 o                         
   9   3   1         24.74         30.29         6.13 o                         
  -8   4   1         54.26         76.45         7.90 o                         
  -7   4   1         11.52         15.34         3.56 o                         
  -6   4   1        125.92        116.27         5.02 o                         
  -5   4   1         39.00         41.23         2.49 o                         
  -4   4   1       1786.31       1786.58        20.31 o                         
  -3   4   1         97.54         93.91         2.98 o                         
  -2   4   1        581.97        584.48         7.72 o                         
  -1   4   1         58.28         53.03         1.53 o                         
   0   4   1        109.34         95.90         1.87 o                         
   1   4   1         57.09         60.04         1.99 o                         
   2   4   1        255.94        242.61         3.86 o                         
   3   4   1        129.37        131.50         2.88 o                         
   4   4   1         44.05         45.88         1.82 o                         
   5   4   1         74.67         63.37         5.28 o                         
   6   4   1         53.92         74.27         9.20 o                         
   7   4   1         28.78         20.37         7.23 o                         
   8   4   1         90.06        115.15        15.54 o                         
  -6   5   1         18.87         23.73         7.78 o                         
  -5   5   1         30.12         41.33         4.99 o                         
  -4   5   1         86.32         88.11         4.08 o                         
  -3   5   1         48.52         49.85         3.90 o                         
  -2   5   1         21.80         19.95         1.72 o                         
  -1   5   1        355.35        355.27         5.96 o                         
   0   5   1         61.68         55.59         3.58 o                         
   1   5   1        200.60        201.19         3.66 o                         
   2   5   1         13.09         10.80         1.83 o                         
   3   5   1          0.84          2.58         2.29 o                         
   4   5   1         65.98         63.99         3.73 o                         
   5   5   1         31.01         37.33         3.25 o                         
   6   5   1          9.44          9.47         4.33 o                         
  -3   6   1          3.54         17.74         9.86 o                         
  -2   6   1         17.90         20.93         3.64 o                         
  -1   6   1          1.44         -2.97         2.97 o                         
   0   6   1         69.52         64.55         5.28 o                         
   1   6   1         11.06         12.82         3.20 o                         
   2   6   1         10.09         12.15         4.83 o                         
   3   6   1          7.22         18.84        11.61 o                         
  -3  -6   2          0.02         -8.98         8.98 o                         
  -2  -6   2          0.30          7.82         6.79 o                         
  -1  -6   2         19.09         18.48         6.24 o                         
   0  -6   2         18.44         19.86         5.80 o                         
   1  -6   2         32.98         27.24         5.86 o                         
   2  -6   2         18.20         36.15        10.30 o                         
   3  -6   2         17.17          7.23        11.17 o                         
  -7  -5   2         78.87         76.24         9.64 o                         
  -6  -5   2         45.92         50.29         4.70 o                         
  -5  -5   2        126.51        122.32         8.87 o                         
  -4  -5   2         30.50         32.13         4.66 o                         
  -3  -5   2        227.41        225.01         6.54 o                         
  -2  -5   2         40.49         39.88         3.41 o                         
  -1  -5   2        171.24        147.44         4.86 o                         
   0  -5   2        127.94        127.04        12.71 o                         
   1  -5   2         43.87         36.40         2.02 o                         
   2  -5   2         73.52         73.76         3.45 o                         
   3  -5   2         75.97         75.65         4.93 o                         
   4  -5   2         28.52         27.93         3.49 o                         
   5  -5   2         40.44         40.61         4.52 o                         
   6  -5   2         45.78         42.88         4.96 o                         
  -8  -4   2        182.61        180.79         9.73 o                         
  -7  -4   2          7.38         16.52         4.42 o                         
  -6  -4   2          8.46         13.22         3.09 o                         
  -5  -4   2         12.82         10.20         1.55 o                         
  -4  -4   2        380.81        372.32         6.36 o                         
  -3  -4   2         37.32         32.00         3.03 o                         
  -2  -4   2        208.45        208.67         5.42 o                         
  -1  -4   2         89.39         94.97         3.49 o                         
   0  -4   2          5.43          2.74         2.79 o                         
   1  -4   2         35.14         35.54         1.96 o                         
   2  -4   2         62.56         59.72         4.24 o                         
   3  -4   2        241.13        240.59         5.79 o                         
   4  -4   2         86.78         93.02         3.50 o                         
   5  -4   2         60.02         59.64         4.72 o                         
   6  -4   2        170.34        176.82         7.51 o                         
   7  -4   2         10.02         15.65         3.79 o                         
   8  -4   2         63.79         57.79         5.86 o                         
 -10  -3   2         14.07          8.00         5.16 o                         
  -9  -3   2         55.03         56.78         5.46 o                         
  -8  -3   2          6.48          3.18         3.29 o                         
  -7  -3   2        102.14        101.51         6.05 o                         
  -6  -3   2         37.37         42.25         2.37 o                         
  -5  -3   2        764.24        782.36        11.21 o                         
  -4  -3   2         27.87         29.74         2.28 o                         
  -3  -3   2        281.43        263.19         4.15 o                         
  -2  -3   2        104.00        105.88         3.40 o                         
  -1  -3   2         19.89         27.62         1.59 o                         
   0  -3   2        192.73        195.13         4.77 o                         
   1  -3   2         61.80         72.65         2.26 o                         
   2  -3   2         99.72        105.47         2.89 o                         
   3  -3   2         92.76        100.14         2.51 o                         
   4  -3   2         41.17         36.90         1.70 o                         
   5  -3   2        285.01        283.10         8.92 o                         
   6  -3   2          9.86         12.98         2.93 o                         
   7  -3   2         41.75         47.64         4.76 o                         
   8  -3   2          7.96          2.93         3.57 o                         
   9  -3   2         26.09         22.19         5.46 o                         
 -10  -2   2         99.15         88.42         9.79 o                         
  -9  -2   2         18.71         16.94         4.53 o                         
  -8  -2   2         82.46         67.93         5.64 o                         
  -7  -2   2         12.97         12.64         1.64 o                         
  -6  -2   2         72.40         79.96         2.65 o                         
  -5  -2   2         17.52         18.65         1.43 o                         
  -4  -2   2        458.43        484.22         7.25 o                         
  -3  -2   2         21.81         22.20         1.78 o                         
  -2  -2   2         84.17         82.77         1.68 o                         
  -1  -2   2        136.34        139.92         2.80 o                         
   0  -2   2        180.45        213.39         3.11 o                         
   1  -2   2        111.27        117.28         2.29 o                         
   2  -2   2        957.97        949.91        13.86 o                         
   3  -2   2          2.95          5.79         1.17 o                         
   4  -2   2        695.30        705.25         9.93 o                         
   5  -2   2         21.54         22.02         1.74 o                         
   6  -2   2        236.99        222.06         5.40 o                         
   7  -2   2         36.69         29.60         4.21 o                         
   8  -2   2        197.70        182.80         7.77 o                         
   9  -2   2          9.63         12.25         5.47 o                         
  10  -2   2        210.75        178.29         9.24 o                         
 -11  -1   2         65.50         81.91        13.91 o                         
 -10  -1   2         19.88         25.17         5.57 o                         
  -9  -1   2         47.37         72.31         5.42 o                         
  -8  -1   2         23.67         23.15         1.59 o                         
  -7  -1   2        305.11        296.97         4.35 o                         
  -6  -1   2         20.47         21.33         0.99 o                         
  -5  -1   2       1884.71       2037.48        22.89 o                         
  -4  -1   2         73.02         70.26         1.57 o                         
  -3  -1   2       7437.38       7129.02       125.88 o                         
  -2  -1   2        171.70        155.98         2.72 o                         
  -1  -1   2       1181.01       1096.09        12.22 o                         
   0  -1   2        842.85        778.96         9.55 o                         
   1  -1   2        190.19        184.35         2.48 o                         
   2  -1   2         15.08         14.22         0.97 o                         
   3  -1   2        632.36        608.67         8.18 o                         
   4  -1   2         40.34         37.69         2.05 o                         
   5  -1   2        421.20        419.79         6.44 o                         
   6  -1   2         10.17          8.62         1.37 o                         
   7  -1   2        246.64        238.55         7.25 o                         
   8  -1   2         14.91         13.84         2.93 o                         
   9  -1   2         71.85         70.41         6.53 o                         
  10  -1   2          2.25          2.28         4.01 o                         
  11  -1   2         76.52         73.61        10.52 o                         
 -11   0   2          4.35         -1.77         4.71 o                         
 -10   0   2          1.54          0.90         2.58 o                         
  -9   0   2         12.61          7.86         2.32 o                         
  -8   0   2       1285.58       1210.59        21.72 o                         
  -7   0   2         76.78         79.85         2.41 o                         
  -6   0   2        257.20        256.78         3.86 o                         
  -5   0   2          8.79          6.92         0.74 o                         
  -4   0   2       5695.90       5508.97        54.37 o                         
  -3   0   2        237.49        232.21         3.01 o                         
  -2   0   2       3916.02       3631.74        35.73 o                         
  -1   0   2         43.01         39.35         0.65 o                         
   1   0   2          0.97          0.72         0.15 o                         
   2   0   2         32.33         36.13         0.90 o                         
   3   0   2        178.52        181.60         3.06 o                         
   4   0   2         66.76         61.80         2.11 o                         
   5   0   2        252.18        269.48         4.10 o                         
   6   0   2        207.14        204.20         3.99 o                         
   7   0   2         13.06         17.29         2.12 o                         
   8   0   2        481.50        451.91         8.68 o                         
   9   0   2          6.67          5.76         2.94 o                         
  10   0   2          3.94          2.06         4.71 o                         
  11   0   2         13.01          8.54         6.13 o                         
 -11   1   2         65.34         74.75         7.36 o                         
 -10   1   2         19.82         25.09         4.88 o                         
  -9   1   2         47.39         62.63         4.50 o                         
  -8   1   2         23.63         24.54         2.88 o                         
  -7   1   2        304.35        286.78         5.42 o                         
  -6   1   2         20.50         20.96         1.49 o                         
  -5   1   2       1885.08       2026.63        25.11 o                         
  -4   1   2         73.03         71.65         1.89 o                         
  -3   1   2       7439.69       7300.45       138.93 o                         
  -2   1   2        171.87        165.32         4.20 o                         
  -1   1   2       1181.58       1104.43        11.32 o                         
   0   1   2        842.83        771.12         8.04 o                         
   1   1   2        190.46        184.58         2.28 o                         
   2   1   2         15.06         16.73         0.50 o                         
   3   1   2        631.70        622.19        17.21 o                         
   4   1   2         40.28         40.68         1.57 o                         
   5   1   2        420.67        418.29         6.44 o                         
   6   1   2         10.16          9.75         1.27 o                         
   7   1   2        247.10        234.51         6.69 o                         
   8   1   2         14.91         15.55         2.60 o                         
   9   1   2         72.06         80.59         7.89 o                         
  10   1   2          2.24          4.99         4.45 o                         
  11   1   2         76.67         72.51        10.30 o                         
 -10   2   2         98.48         96.43         6.63 o                         
  -9   2   2         18.72         20.73         2.94 o                         
  -8   2   2         82.18         66.45         4.24 o                         
  -7   2   2         12.91         15.14         1.98 o                         
  -6   2   2         72.49         87.53         3.19 o                         
  -5   2   2         17.42         20.33         1.73 o                         
  -4   2   2        458.52        491.16        11.08 o                         
  -3   2   2         21.80         21.90         0.99 o                         
  -2   2   2         84.43         87.80         1.95 o                         
  -1   2   2        136.22        141.44         2.18 o                         
   0   2   2        180.48        216.28         2.77 o                         
   1   2   2        111.51        117.94         1.90 o                         
   2   2   2        956.62        964.39        10.40 o                         
   3   2   2          2.95          4.18         0.87 o                         
   4   2   2        694.01        706.85         9.84 o                         
   5   2   2         21.55         22.51         1.52 o                         
   6   2   2        236.91        232.63         6.52 o                         
   7   2   2         36.73         39.95         3.24 o                         
   8   2   2        197.66        196.17         7.82 o                         
   9   2   2          9.66         16.57         3.46 o                         
  10   2   2        210.61        196.10         9.09 o                         
 -10   3   2         14.04         12.31         3.99 o                         
  -9   3   2         55.32         52.83         4.67 o                         
  -8   3   2          6.46          0.51         3.54 o                         
  -7   3   2        101.95         98.40         4.17 o                         
  -6   3   2         37.33         46.93         4.49 o                         
  -5   3   2        764.29        757.43        13.74 o                         
  -4   3   2         27.93         28.24         2.03 o                         
  -3   3   2        281.69        260.14         3.99 o                         
  -2   3   2        104.11        105.14         2.04 o                         
  -1   3   2         19.66         24.91         1.05 o                         
   0   3   2        192.68        197.02         2.48 o                         
   1   3   2         61.83         73.72         1.63 o                         
   2   3   2         99.61        106.21         2.17 o                         
   3   3   2         93.29         98.24         2.05 o                         
   4   3   2         41.12         38.19         2.16 o                         
   5   3   2        285.58        301.96         8.90 o                         
   6   3   2          9.86         16.02         2.31 o                         
   7   3   2         41.76         52.03        10.52 o                         
   8   3   2          7.95          7.65         6.35 o                         
   9   3   2         26.05         30.18         3.78 o                         
  -8   4   2        182.78        208.63        11.00 o                         
  -7   4   2          7.35          9.67         2.56 o                         
  -6   4   2          8.41         16.05         4.76 o                         
  -5   4   2         12.78          9.66         1.66 o                         
  -4   4   2        380.75        379.47         6.74 o                         
  -3   4   2         37.32         37.07         2.06 o                         
  -2   4   2        208.20        208.43         3.56 o                         
  -1   4   2         89.28         92.49         2.01 o                         
   0   4   2          5.42          6.27         0.61 o                         
   1   4   2         35.25         38.18         1.60 o                         
   2   4   2         62.76         56.02         2.01 o                         
   3   4   2        241.43        237.49         4.06 o                         
   4   4   2         86.85         90.08         2.50 o                         
   5   4   2         60.12         63.79         6.15 o                         
   6   4   2        170.50        173.27         6.03 o                         
   7   4   2          9.97         10.68         2.63 o                         
   8   4   2         63.64         73.37         7.01 o                         
  -7   5   2         78.80         89.38         5.26 o                         
  -6   5   2         45.94         50.81        11.82 o                         
  -5   5   2        126.59        130.75         5.60 o                         
  -4   5   2         30.46         36.10         2.94 o                         
  -3   5   2        227.35        221.50         6.03 o                         
  -2   5   2         40.60         40.30         2.21 o                         
  -1   5   2        171.18        158.32         3.26 o                         
   0   5   2        128.01        126.99         4.55 o                         
   1   5   2         43.95         41.75         1.62 o                         
   2   5   2         73.51         72.52         3.48 o                         
   3   5   2         75.85         68.66         4.20 o                         
   4   5   2         28.62         26.73         3.03 o                         
   5   5   2         40.37         47.97         3.42 o                         
   6   5   2         45.86         40.57         3.76 o                         
  -3   6   2          0.02         -3.02         3.10 o                         
  -2   6   2          0.29          2.88         2.92 o                         
  -1   6   2         19.10         13.59         3.23 o                         
   0   6   2         18.45         21.01         4.96 o                         
   1   6   2         32.99         28.25         4.54 o                         
   2   6   2         18.18         19.94         3.98 o                         
   3   6   2         17.16         17.48         3.99 o                         
  -3  -6   3         10.57          4.60         9.86 o                         
  -2  -6   3          6.82          8.94         8.87 o                         
  -1  -6   3          3.84          4.71         5.58 o                         
   0  -6   3          9.41         12.62         5.73 o                         
   1  -6   3         13.98          4.62         5.53 o                         
   2  -6   3         24.82         18.62         9.64 o                         
  -7  -5   3         43.32         61.12         9.20 o                         
  -6  -5   3         62.88         72.14         9.28 o                         
  -5  -5   3         34.58         27.82         5.37 o                         
  -4  -5   3         71.73         67.95         4.29 o                         
  -3  -5   3         12.83         15.68         2.50 o                         
  -2  -5   3          1.36          0.01         1.86 o                         
  -1  -5   3         73.11         74.57         7.26 o                         
   0  -5   3        116.88        114.39        10.04 o                         
   1  -5   3          1.95          4.58         4.65 o                         
   2  -5   3          3.45          0.63         1.44 o                         
   3  -5   3         89.43         80.40         7.18 o                         
   4  -5   3         83.26         88.37         5.11 o                         
   5  -5   3         20.83         13.25         5.79 o                         
   6  -5   3          0.94         -2.71         4.20 o                         
  -8  -4   3        281.19        309.95        10.57 o                         
  -7  -4   3         51.45         53.72         5.18 o                         
  -6  -4   3         53.89         47.86         4.77 o                         
  -5  -4   3          0.35          0.19         1.11 o                         
  -4  -4   3       1216.27       1221.58        16.97 o                         
  -3  -4   3         31.06         30.45         2.48 o                         
  -2  -4   3        288.86        292.44         7.07 o                         
  -1  -4   3          9.64         10.51         2.43 o                         
   0  -4   3         18.27         19.53         3.46 o                         
   1  -4   3         53.06         58.69         2.51 o                         
   2  -4   3        285.95        284.76         6.18 o                         
   3  -4   3         80.98         78.44         4.21 o                         
   4  -4   3        316.49        329.30         8.85 o                         
   5  -4   3         27.68         31.94         5.15 o                         
   6  -4   3        110.36        115.69         9.90 o                         
   7  -4   3         43.50         43.01         4.73 o                         
   8  -4   3        141.14        154.08         9.25 o                         
 -10  -3   3          0.95          1.22         7.41 o                         
  -9  -3   3         42.39         39.26         4.64 o                         
  -8  -3   3          0.82         -3.03         3.03 o                         
  -7  -3   3        110.70         89.87         4.49 o                         
  -6  -3   3         37.36         38.13         2.17 o                         
  -5  -3   3         53.46         54.80         2.79 o                         
  -4  -3   3         72.96         76.00         2.19 o                         
  -3  -3   3        138.94        165.01         3.72 o                         
  -2  -3   3         91.17         83.59         2.79 o                         
  -1  -3   3        507.17        519.84         8.76 o                         
   0  -3   3         36.94         38.72         1.24 o                         
   1  -3   3        697.71        705.32        17.69 o                         
   2  -3   3         21.33         25.56         1.31 o                         
   3  -3   3        469.14        494.62         8.39 o                         
   4  -3   3         63.60         60.52         2.18 o                         
   5  -3   3        627.48        640.84        14.90 o                         
   6  -3   3         97.97         96.34         5.73 o                         
   7  -3   3        215.19        217.62         8.19 o                         
   8  -3   3         14.07         17.05         3.94 o                         
   9  -3   3         54.15         55.71        10.34 o                         
 -10  -2   3          0.23         -0.49         4.00 o                         
  -9  -2   3          5.84          7.65         3.36 o                         
  -8  -2   3         30.84         36.42         3.08 o                         
  -7  -2   3         68.36         67.84         5.14 o                         
  -6  -2   3        101.60        106.99         3.08 o                         
  -5  -2   3         17.54         19.46         1.58 o                         
  -4  -2   3        296.60        331.45         4.78 o                         
  -3  -2   3         16.21         19.49         1.13 o                         
  -2  -2   3        141.69        128.62         2.40 o                         
  -1  -2   3         60.81         61.08         2.42 o                         
   0  -2   3        223.42        223.81         3.70 o                         
   1  -2   3         79.25         78.99         1.96 o                         
   2  -2   3        621.95        583.13         8.01 o                         
   3  -2   3         13.69         12.17         1.41 o                         
   4  -2   3        313.38        340.84         5.60 o                         
   5  -2   3         72.69         71.14         2.42 o                         
   6  -2   3        492.65        521.74        11.90 o                         
   7  -2   3          4.98          3.51         3.01 o                         
   8  -2   3          6.58         15.84         3.42 o                         
   9  -2   3          9.62          9.39         3.76 o                         
  10  -2   3         92.60        100.72         7.92 o                         
 -11  -1   3          8.27         10.74         5.42 o                         
 -10  -1   3          4.52         10.84         4.42 o                         
  -9  -1   3        610.86        586.15        10.59 o                         
  -8  -1   3         36.39         34.71         3.39 o                         
  -7  -1   3        643.28        672.56        12.12 o                         
  -6  -1   3         11.31         12.76         0.88 o                         
  -5  -1   3        845.90        901.42        15.22 o                         
  -4  -1   3        148.41        153.31         3.62 o                         
  -3  -1   3       1272.32       1290.92        15.29 o                         
  -2  -1   3        715.37        709.55         8.87 o                         
  -1  -1   3       2117.98       1824.95        21.78 o                         
   0  -1   3         42.99         45.35         1.10 o                         
   1  -1   3       1879.28       1603.01        18.94 o                         
   2  -1   3         98.43         96.01         1.79 o                         
   3  -1   3        840.87        820.58         9.60 o                         
   4  -1   3          9.32          9.84         0.56 o                         
   5  -1   3        112.83        110.09         2.59 o                         
   6  -1   3          7.97          7.51         1.33 o                         
   7  -1   3        117.93        114.76         3.35 o                         
   8  -1   3         63.40         53.64         4.69 o                         
   9  -1   3        319.01        339.13        10.04 o                         
  10  -1   3          0.53          3.06         6.24 o                         
 -11   0   3         34.81         35.20         5.67 o                         
 -10   0   3         19.40         15.15         3.44 o                         
  -9   0   3          0.01          0.60         2.02 o                         
  -8   0   3         23.74         38.22         2.17 o                         
  -7   0   3         14.51         15.21         1.36 o                         
  -6   0   3        224.32        232.46         4.00 o                         
  -5   0   3         89.02         83.12         2.01 o                         
  -4   0   3       1368.49       1344.00        40.05 o                         
  -3   0   3        142.22        137.91         2.08 o                         
  -2   0   3       4210.75       3341.48        35.49 o                         
  -1   0   3         24.14         20.88         0.49 o                         
   0   0   3          2.27          3.03         0.22 o                         
   1   0   3         23.66         23.85         0.64 o                         
   2   0   3       2568.14       2755.69        35.95 o                         
   3   0   3         96.14         96.64         1.81 o                         
   4   0   3       1269.72       1251.65        19.21 o                         
   5   0   3        208.97        210.78         3.98 o                         
   6   0   3         35.58         51.06         2.13 o                         
   7   0   3         20.09         23.21         3.61 o                         
   8   0   3        251.70        252.14         6.14 o                         
   9   0   3         11.46         13.58         2.93 o                         
  10   0   3          1.60         -3.23        10.52 o                         
  11   0   3         20.52         13.36         6.57 o                         
 -11   1   3          8.23         10.61         3.82 o                         
 -10   1   3          4.51          6.57         4.05 o                         
  -9   1   3        611.13        586.17        12.71 o                         
  -8   1   3         36.36         36.42         2.95 o                         
  -7   1   3        643.46        649.66         9.92 o                         
  -6   1   3         11.31         12.30         1.17 o                         
  -5   1   3        845.38        888.78        11.00 o                         
  -4   1   3        148.43        146.80         2.80 o                         
  -3   1   3       1270.71       1289.46        14.51 o                         
  -2   1   3        715.65        711.94         8.22 o                         
  -1   1   3       2119.68       1822.57        17.12 o                         
   0   1   3         42.98         45.68         0.87 o                         
   1   1   3       1877.98       1599.57        33.49 o                         
   2   1   3         98.66         98.00         1.57 o                         
   3   1   3        840.72        832.41        10.48 o                         
   4   1   3          9.39          9.78         0.82 o                         
   5   1   3        112.91        109.70         2.86 o                         
   6   1   3          7.96          8.26         1.95 o                         
   7   1   3        117.85        114.41         3.65 o                         
   8   1   3         63.45         53.81         5.65 o                         
   9   1   3        319.23        326.22        11.10 o                         
  10   1   3          0.53          8.36         3.88 o                         
 -10   2   3          0.23         -3.25         3.25 o                         
  -9   2   3          5.83          9.31         2.49 o                         
  -8   2   3         30.91         38.78         3.35 o                         
  -7   2   3         68.40         71.47         4.09 o                         
  -6   2   3        101.40        112.24         3.51 o                         
  -5   2   3         17.54         21.30         1.33 o                         
  -4   2   3        296.17        331.79         4.58 o                         
  -3   2   3         16.26         18.86         0.90 o                         
  -2   2   3        141.74        126.20         2.25 o                         
  -1   2   3         60.78         64.15         1.53 o                         
   0   2   3        223.36        221.71         2.87 o                         
   1   2   3         79.19         77.17         1.46 o                         
   2   2   3        622.47        577.66         6.63 o                         
   3   2   3         13.62         13.17         0.69 o                         
   4   2   3        313.05        340.62         7.71 o                         
   5   2   3         72.68         69.48         2.53 o                         
   6   2   3        492.28        525.11        12.21 o                         
   7   2   3          5.00          6.35         2.63 o                         
   8   2   3          6.66          8.45         2.85 o                         
   9   2   3          9.61         11.21         5.04 o                         
  10   2   3         92.76         96.68         7.49 o                         
 -10   3   3          0.94          5.52         3.71 o                         
  -9   3   3         42.23         41.08         5.14 o                         
  -8   3   3          0.83         -3.13         3.37 o                         
  -7   3   3        110.67         91.41         3.69 o                         
  -6   3   3         37.35         31.92         6.02 o                         
  -5   3   3         53.52         58.48         4.47 o                         
  -4   3   3         72.93         69.53         2.81 o                         
  -3   3   3        138.31        158.03         2.74 o                         
  -2   3   3         91.19         87.18         1.69 o                         
  -1   3   3        507.92        514.81         6.62 o                         
   0   3   3         37.02         38.27         1.41 o                         
   1   3   3        697.88        718.24         7.77 o                         
   2   3   3         21.42         26.57         1.09 o                         
   3   3   3        468.55        482.80         6.40 o                         
   4   3   3         63.73         61.97         2.60 o                         
   5   3   3        628.28        638.33        12.01 o                         
   6   3   3         97.93         87.35         5.81 o                         
   7   3   3        215.01        211.06         6.93 o                         
   8   3   3         14.06          8.93         3.61 o                         
   9   3   3         54.08         58.02         7.56 o                         
  -8   4   3        281.33        299.80         7.94 o                         
  -7   4   3         51.43         53.28         3.56 o                         
  -6   4   3         53.90         52.55         3.09 o                         
  -5   4   3          0.36          1.00         1.83 o                         
  -4   4   3       1216.57       1209.36        18.02 o                         
  -3   4   3         31.05         33.93         2.01 o                         
  -2   4   3        289.01        281.67         5.53 o                         
  -1   4   3          9.63          8.77         1.10 o                         
   0   4   3         18.15         14.53         0.89 o                         
   1   4   3         53.07         61.24         1.88 o                         
   2   4   3        286.16        286.57         4.64 o                         
   3   4   3         80.93         84.12         3.92 o                         
   4   4   3        316.42        315.42         7.04 o                         
   5   4   3         27.59         34.34         3.02 o                         
   6   4   3        110.31        134.37        15.01 o                         
   7   4   3         43.52         37.50         3.70 o                         
   8   4   3        141.04        148.26         6.64 o                         
  -7   5   3         43.31         65.28         4.82 o                         
  -6   5   3         62.94         62.98         3.89 o                         
  -5   5   3         34.47         36.18         4.34 o                         
  -4   5   3         71.92         68.91         4.37 o                         
  -3   5   3         12.68         11.82         2.44 o                         
  -2   5   3          1.38          0.27         1.68 o                         
  -1   5   3         72.85         70.84         3.35 o                         
   0   5   3        116.88        112.64         4.53 o                         
   1   5   3          1.94          3.75         1.15 o                         
   2   5   3          3.45          0.29         1.58 o                         
   3   5   3         89.16         88.11         3.59 o                         
   4   5   3         83.37         89.24         4.43 o                         
   5   5   3         20.78         29.62         3.16 o                         
   6   5   3          0.93         -1.93         5.03 o                         
  -3   6   3         10.61          7.40         2.29 o                         
  -2   6   3          6.83          3.95         2.05 o                         
  -1   6   3          3.89          5.11         3.15 o                         
   0   6   3          9.42         22.63         7.34 o                         
   1   6   3         13.91         14.47         3.17 o                         
   2   6   3         24.78         24.09         4.23 o                         
  -3  -6   4          3.10          4.77         6.68 o                         
  -2  -6   4         21.41         26.12         7.91 o                         
  -1  -6   4          9.20          4.20         5.65 o                         
   0  -6   4          0.19         -7.23         7.23 o                         
   1  -6   4          4.96         -8.76         8.98 o                         
   2  -6   4         56.28         80.84        13.14 o                         
  -7  -5   4         51.50         64.41         9.20 o                         
  -6  -5   4         16.08          7.60         3.96 o                         
  -5  -5   4         91.67         84.88         9.97 o                         
  -4  -5   4         16.62          3.71         8.00 o                         
  -3  -5   4         85.24         75.56         4.67 o                         
  -2  -5   4         88.52         93.42         4.32 o                         
  -1  -5   4         21.34         24.92         2.31 o                         
   0  -5   4        164.84        187.29        14.02 o                         
   1  -5   4         10.21         12.15         4.15 o                         
   2  -5   4         13.32         13.64         2.08 o                         
   3  -5   4         23.08         17.17         4.67 o                         
   4  -5   4         12.70         19.50         2.92 o                         
   5  -5   4         63.39         75.16        11.98 o                         
   6  -5   4          6.85          5.91         4.82 o                         
  -8  -4   4         48.30         57.25         6.01 o                         
  -7  -4   4         18.87         17.88         4.51 o                         
  -6  -4   4         20.84         22.56         3.35 o                         
  -5  -4   4        112.07        104.40         2.96 o                         
  -4  -4   4        140.27        145.41         4.60 o                         
  -3  -4   4        349.05        332.80         7.83 o                         
  -2  -4   4         28.28         29.35         2.29 o                         
  -1  -4   4         33.95         38.12         5.32 o                         
   0  -4   4          4.73          3.99         2.78 o                         
   1  -4   4         46.84         48.91         3.73 o                         
   2  -4   4         82.38         81.98         3.63 o                         
   3  -4   4        144.70        147.78         5.48 o                         
   4  -4   4        236.19        239.76         7.60 o                         
   5  -4   4         33.47         29.76         3.65 o                         
   6  -4   4          5.96          4.26         3.26 o                         
   7  -4   4         21.96         22.15         5.00 o                         
   8  -4   4          9.98         -2.94         5.74 o                         
 -10  -3   4          1.53          2.18         4.92 o                         
  -9  -3   4         74.00         78.27         6.39 o                         
  -8  -3   4          1.01          2.79         3.12 o                         
  -7  -3   4         59.55         55.16         3.21 o                         
  -6  -3   4         19.16         18.14         1.70 o                         
  -5  -3   4        697.70        657.38         8.71 o                         
  -4  -3   4         21.70         20.44         1.44 o                         
  -3  -3   4         86.98         85.61         2.20 o                         
  -2  -3   4        107.09        110.84         3.15 o                         
  -1  -3   4        187.95        197.46         4.34 o                         
   0  -3   4        680.17        689.37         9.79 o                         
   1  -3   4        132.03        140.10         3.32 o                         
   2  -3   4         55.44         51.37         1.96 o                         
   3  -3   4         84.06         94.04         2.58 o                         
   4  -3   4          0.66          1.59         1.21 o                         
   5  -3   4        347.36        349.87        30.55 o                         
   6  -3   4         38.04         32.40         4.02 o                         
   7  -3   4        182.76        172.54         7.57 o                         
   8  -3   4         23.28         29.51         4.31 o                         
   9  -3   4         66.83         66.64         6.34 o                         
 -10  -2   4        289.50        293.71        11.58 o                         
  -9  -2   4          3.37          5.69         3.31 o                         
  -8  -2   4        195.76        162.12         5.24 o                         
  -7  -2   4         18.62         16.73         1.65 o                         
  -6  -2   4         99.36        100.61         3.69 o                         
  -5  -2   4        184.97        201.10         3.51 o                         
  -4  -2   4        125.99        122.42         2.47 o                         
  -3  -2   4         34.88         36.04         1.50 o                         
  -2  -2   4       1351.49       1363.60        18.90 o                         
  -1  -2   4         15.26         14.76         1.14 o                         
   0  -2   4        620.78        638.00         8.74 o                         
   1  -2   4         26.74         25.33         1.24 o                         
   2  -2   4       2372.80       2465.26        29.87 o                         
   3  -2   4         15.79         12.54         0.99 o                         
   4  -2   4        135.62        129.05         3.01 o                         
   5  -2   4         36.29         36.46         1.98 o                         
   6  -2   4        326.63        334.90         9.04 o                         
   7  -2   4          5.70          4.43         2.67 o                         
   8  -2   4         36.62         29.73         3.86 o                         
   9  -2   4         17.26         13.80         4.80 o                         
  10  -2   4         91.48         82.84         7.29 o                         
 -11  -1   4         50.55         41.85        10.19 o                         
 -10  -1   4         68.97         63.68         6.81 o                         
  -9  -1   4         63.48         74.67         4.91 o                         
  -8  -1   4         16.01         14.39         1.12 o                         
  -7  -1   4        103.94        110.07         6.51 o                         
  -6  -1   4         25.90         24.45         1.09 o                         
  -5  -1   4       1057.26       1137.15        12.08 o                         
  -4  -1   4         72.38         75.17         1.59 o                         
  -3  -1   4       1234.84       1192.30        13.31 o                         
  -2  -1   4         41.22         38.93         0.98 o                         
  -1  -1   4       1185.54       1131.37        15.43 o                         
   0  -1   4        596.35        573.03         9.52 o                         
   1  -1   4       3925.88       3567.76        46.63 o                         
   2  -1   4        309.89        309.09         4.02 o                         
   3  -1   4       4033.63       3813.74        41.46 o                         
   4  -1   4          6.84          7.65         0.62 o                         
   5  -1   4        789.84        838.43        11.29 o                         
   6  -1   4         29.29         26.76         1.22 o                         
   7  -1   4        201.69        199.66         4.55 o                         
   8  -1   4         14.29         19.13         3.21 o                         
   9  -1   4          7.96          9.77         3.59 o                         
  10  -1   4         20.36         15.86         4.47 o                         
 -11   0   4         10.99         17.94         5.42 o                         
 -10   0   4          5.39          5.58         4.57 o                         
  -9   0   4          2.18          3.07         2.05 o                         
  -8   0   4       1644.59       1577.63        22.46 o                         
  -7   0   4         39.59         43.10         2.34 o                         
  -6   0   4        153.87        177.01         3.86 o                         
  -5   0   4         50.08         44.43         1.88 o                         
  -4   0   4        179.23        171.17         3.68 o                         
  -3   0   4         21.39         19.29         0.84 o                         
  -2   0   4          3.73          2.49         0.42 o                         
  -1   0   4          3.74          4.97         0.26 o                         
   0   0   4       5568.08       5107.71        64.47 o                         
   1   0   4        107.23        111.09         1.98 o                         
   2   0   4       2425.91       2342.16        26.82 o                         
   3   0   4        125.81        123.32         2.32 o                         
   4   0   4         13.73         17.41         1.00 o                         
   5   0   4         67.89         73.10         1.90 o                         
   6   0   4         29.71         30.99         2.20 o                         
   7   0   4         29.64         27.47         2.33 o                         
   8   0   4        726.29        707.14        12.00 o                         
   9   0   4          1.00          5.35         3.48 o                         
  10   0   4          0.03         -4.82         4.82 o                         
 -11   1   4         50.42         47.03         4.39 o                         
 -10   1   4         68.99         70.39         5.20 o                         
  -9   1   4         63.38         71.49         4.63 o                         
  -8   1   4         16.07         17.88         2.40 o                         
  -7   1   4        104.38        105.80         3.24 o                         
  -6   1   4         25.86         25.24         2.11 o                         
  -5   1   4       1055.02       1120.74        12.40 o                         
  -4   1   4         72.31         70.86         1.66 o                         
  -3   1   4       1235.69       1183.37        15.49 o                         
  -2   1   4         41.23         39.17         1.16 o                         
  -1   1   4       1186.14       1135.31        12.48 o                         
   0   1   4        596.32        569.01         8.04 o                         
   1   1   4       3925.13       3576.01        37.87 o                         
   2   1   4        310.10        310.40         3.96 o                         
   3   1   4       4034.40       3909.34        66.39 o                         
   4   1   4          6.88          7.32         0.76 o                         
   5   1   4        789.78        836.08        10.25 o                         
   6   1   4         29.23         31.91         2.85 o                         
   7   1   4        201.21        202.03         7.50 o                         
   8   1   4         14.27         15.52         6.02 o                         
   9   1   4          7.97          9.98         4.60 o                         
  10   1   4         20.37         17.99         4.85 o                         
 -11   2   4          6.38          3.51         9.42 o                         
 -10   2   4        289.47        272.66         8.78 o                         
  -9   2   4          3.37          3.23         2.35 o                         
  -8   2   4        195.92        158.77         6.17 o                         
  -7   2   4         18.64         18.39         3.92 o                         
  -6   2   4         99.39        106.03         3.06 o                         
  -5   2   4        185.20        198.57         3.93 o                         
  -4   2   4        126.39        124.66         2.04 o                         
  -3   2   4         34.81         35.08         1.11 o                         
  -2   2   4       1352.14       1336.66        14.42 o                         
  -1   2   4         15.19         12.96         0.85 o                         
   0   2   4        620.52        638.89         6.73 o                         
   1   2   4         26.70         25.62         0.86 o                         
   2   2   4       2374.97       2468.49        24.92 o                         
   3   2   4         15.74         14.12         1.04 o                         
   4   2   4        135.36        135.74         3.05 o                         
   5   2   4         36.26         34.27         1.92 o                         
   6   2   4        326.52        327.30         8.66 o                         
   7   2   4          5.62          1.97         5.91 o                         
   8   2   4         36.52         27.33         4.01 o                         
   9   2   4         17.19         23.78         4.93 o                         
  10   2   4         91.15         78.51        10.52 o                         
 -10   3   4          1.50         -6.35         8.11 o                         
  -9   3   4         74.05         79.93         6.29 o                         
  -8   3   4          1.02          2.82         2.02 o                         
  -7   3   4         59.63         63.07         3.08 o                         
  -6   3   4         19.16         17.88         1.80 o                         
  -5   3   4        697.63        647.37         9.29 o                         
  -4   3   4         21.71         20.54         1.22 o                         
  -3   3   4         86.41         84.53         1.94 o                         
  -2   3   4        107.19        103.89         2.45 o                         
  -1   3   4        188.33        193.59         3.19 o                         
   0   3   4        680.41        689.80         7.22 o                         
   1   3   4        131.66        140.37         2.30 o                         
   2   3   4         55.39         53.95         1.54 o                         
   3   3   4         84.21         93.54         2.03 o                         
   4   3   4          0.68          1.20         1.26 o                         
   5   3   4        347.40        390.10        27.00 o                         
   6   3   4         38.05         32.42         5.91 o                         
   7   3   4        182.51        186.56         6.48 o                         
   8   3   4         23.40         20.93         3.17 o                         
   9   3   4         66.94         64.96         5.74 o                         
  -8   4   4         48.18         55.53         5.82 o                         
  -7   4   4         18.91         18.84         2.72 o                         
  -6   4   4         20.72         24.64         3.00 o                         
  -5   4   4        112.13        112.71         3.37 o                         
  -4   4   4        140.50        148.85         3.54 o                         
  -3   4   4        348.77        336.35         8.72 o                         
  -2   4   4         28.17         24.82         1.95 o                         
  -1   4   4         33.93         35.38         1.63 o                         
   0   4   4          4.73          6.03         1.94 o                         
   1   4   4         46.82         51.04         1.85 o                         
   2   4   4         82.22         81.12         2.40 o                         
   3   4   4        144.56        146.08         3.26 o                         
   4   4   4        235.93        236.90         5.40 o                         
   5   4   4         33.52         35.48         3.11 o                         
   6   4   4          5.97          5.26         5.70 o                         
   7   4   4         21.95         29.36         3.72 o                         
   8   4   4         10.01         15.34         8.54 o                         
  -6   5   4         16.10         12.58         2.37 o                         
  -5   5   4         91.62         83.12         4.44 o                         
  -4   5   4         16.64         13.06         2.57 o                         
  -3   5   4         85.37         80.38         4.67 o                         
  -2   5   4         88.42         93.78         3.38 o                         
  -1   5   4         21.29         21.60         1.91 o                         
   0   5   4        164.73        160.02         4.64 o                         
   1   5   4         10.21         13.23         2.02 o                         
   2   5   4         13.38         11.43         1.76 o                         
   3   5   4         23.05         17.92         2.03 o                         
   4   5   4         12.65         13.73         2.55 o                         
   5   5   4         63.51         61.28         4.84 o                         
   6   5   4          6.85          6.46         2.96 o                         
  -3   6   4          3.10          6.54         2.69 o                         
  -2   6   4         21.38         25.59         2.53 o                         
  -1   6   4          9.16          5.24         2.66 o                         
   0   6   4          0.20          1.60         2.24 o                         
   1   6   4          4.98          1.98         3.61 o                         
   2   6   4         56.10         53.76         8.87 o                         
  -3  -6   5          3.32          0.24         3.18 o                         
  -2  -6   5         26.04         22.17         8.11 o                         
  -1  -6   5         15.69         14.00         5.95 o                         
   0  -6   5         53.40         65.72        10.95 o                         
   1  -6   5         14.12         15.99         9.86 o                         
   2  -6   5          8.83         -9.86         9.86 o                         
  -6  -5   5          4.48          1.04         3.60 o                         
  -5  -5   5         64.14         64.72         5.24 o                         
  -4  -5   5         66.27         56.62         4.09 o                         
  -3  -5   5         81.61         84.41         4.24 o                         
  -2  -5   5         36.34         30.08         2.75 o                         
  -1  -5   5        133.64        128.62         4.71 o                         
   0  -5   5          7.15          7.94         4.57 o                         
   1  -5   5        204.93        208.32        16.21 o                         
   2  -5   5         77.55         81.71        12.71 o                         
   3  -5   5        111.04        108.03         7.79 o                         
   4  -5   5         91.54         97.55         6.41 o                         
   5  -5   5         15.86          7.73         6.00 o                         
  -8  -4   5        167.24        187.69         8.58 o                         
  -7  -4   5         49.82         51.59         4.80 o                         
  -6  -4   5        120.97        113.29         5.87 o                         
  -5  -4   5         36.41         39.97         3.21 o                         
  -4  -4   5         28.76         27.03         2.51 o                         
  -3  -4   5        141.06        140.12         5.18 o                         
  -2  -4   5        392.96        407.79         8.97 o                         
  -1  -4   5        103.83        101.79         3.63 o                         
   0  -4   5         87.04         97.77         6.39 o                         
   1  -4   5         87.61         88.23        10.08 o                         
   2  -4   5        330.09        328.10         8.67 o                         
   3  -4   5         55.57         59.97         4.00 o                         
   4  -4   5        761.15        759.76        15.85 o                         
   5  -4   5         64.32         59.60         5.58 o                         
   6  -4   5         55.42         54.29         5.10 o                         
   7  -4   5         30.69         30.63         5.22 o                         
   8  -4   5         97.03         94.19        10.01 o                         
 -10  -3   5         20.04         23.90         5.48 o                         
  -9  -3   5         35.83         33.04         7.45 o                         
  -8  -3   5          0.77          3.09         3.18 o                         
  -7  -3   5        101.86         93.33         3.47 o                         
  -6  -3   5         34.03         35.97         2.59 o                         
  -5  -3   5        291.17        273.64         5.54 o                         
  -4  -3   5          7.31          9.62         1.10 o                         
  -3  -3   5        279.53        288.58         6.83 o                         
  -2  -3   5          2.21          4.32         1.22 o                         
  -1  -3   5       2067.78       2092.91        29.19 o                         
   0  -3   5          4.77          7.15         1.30 o                         
   1  -3   5       2154.07       2232.23        35.62 o                         
   2  -3   5         68.21         66.38         2.17 o                         
   3  -3   5        192.95        195.54         5.97 o                         
   4  -3   5         75.45         73.64         5.06 o                         
   5  -3   5         75.06         85.11         5.20 o                         
   6  -3   5         14.98         13.71         3.29 o                         
   7  -3   5         33.61         31.33         4.10 o                         
   8  -3   5         21.41         17.68         4.16 o                         
   9  -3   5         25.82         36.65        10.24 o                         
 -10  -2   5          0.53          2.15         4.77 o                         
  -9  -2   5          0.35         -2.24         3.16 o                         
  -8  -2   5         20.28         25.58         2.83 o                         
  -7  -2   5          1.40         -1.24         1.24 o                         
  -6  -2   5        261.98        271.41         4.39 o                         
  -5  -2   5          6.89         10.78         1.36 o                         
  -4  -2   5        202.83        225.48         4.80 o                         
  -3  -2   5          9.41         11.40         0.84 o                         
  -2  -2   5        720.29        676.55        10.43 o                         
  -1  -2   5        110.97        103.65         2.44 o                         
   0  -2   5        133.94        174.29         3.53 o                         
   1  -2   5         34.50         35.26         1.33 o                         
   2  -2   5       3603.07       3527.56        38.67 o                         
   3  -2   5          4.70          4.85         0.71 o                         
   4  -2   5        179.19        184.45         3.28 o                         
   5  -2   5        108.51        108.33         4.86 o                         
   6  -2   5        151.53        156.04         8.02 o                         
   7  -2   5         17.02         23.49         3.72 o                         
   8  -2   5          4.81         -0.07         4.25 o                         
   9  -2   5         43.61         37.71         4.80 o                         
  10  -2   5         19.00         19.45         5.76 o                         
 -11  -1   5          0.19          7.63        16.54 o                         
 -10  -1   5          0.89          7.91         4.21 o                         
  -9  -1   5        530.87        502.74        10.35 o                         
  -8  -1   5         83.00         85.84         2.22 o                         
  -7  -1   5        419.63        414.64         5.83 o                         
  -6  -1   5         23.20         24.34         1.21 o                         
  -5  -1   5        112.74        100.42         2.19 o                         
  -4  -1   5        103.96        100.57         1.88 o                         
  -3  -1   5       1149.05       1090.92        12.33 o                         
  -2  -1   5        109.01        111.09         2.14 o                         
  -1  -1   5        878.33        774.61        10.85 o                         
   0  -1   5          2.03          1.61         0.39 o                         
   1  -1   5        717.94        701.92         8.01 o                         
   2  -1   5         46.58         49.92         1.17 o                         
   3  -1   5         19.96         27.44         1.24 o                         
   4  -1   5         21.17         19.43         0.88 o                         
   5  -1   5        563.05        567.36         8.30 o                         
   6  -1   5         86.40         88.06         2.52 o                         
   7  -1   5        229.80        230.94         9.14 o                         
   8  -1   5         72.49         62.35         5.16 o                         
   9  -1   5         97.16        108.35         7.96 o                         
  10  -1   5         26.67         33.12         5.05 o                         
 -11   0   5          0.14         -2.30         4.70 o                         
 -10   0   5          2.37          3.56         2.37 o                         
  -9   0   5         23.83         28.31         2.59 o                         
  -8   0   5         44.47         56.38         2.18 o                         
  -7   0   5          3.63          3.81         0.91 o                         
  -6   0   5       1631.88       1657.37        20.90 o                         
  -5   0   5          2.06          5.29         0.73 o                         
  -4   0   5       4484.39       4394.73        68.79 o                         
  -3   0   5        142.77        141.79         2.31 o                         
  -2   0   5       3938.67       3933.24        44.27 o                         
  -1   0   5          1.58          1.16         0.20 o                         
   1   0   5          5.29          5.44         0.50 o                         
   2   0   5        130.35        103.87         1.81 o                         
   3   0   5        105.20        108.05         2.15 o                         
   4   0   5          7.10          5.19         0.66 o                         
   5   0   5        272.93        270.25         4.15 o                         
   6   0   5        546.30        550.31        11.48 o                         
   7   0   5         82.13         75.06         4.20 o                         
   8   0   5        388.64        389.46         7.89 o                         
   9   0   5         34.71         36.91         5.91 o                         
  10   0   5         39.90         48.75         6.73 o                         
 -11   1   5          0.20          2.80         3.53 o                         
 -10   1   5          0.89         -0.75         2.84 o                         
  -9   1   5        531.04        519.42        11.46 o                         
  -8   1   5         83.04         91.64         4.74 o                         
  -7   1   5        419.33        414.88         6.90 o                         
  -6   1   5         23.13         24.29         1.83 o                         
  -5   1   5        112.48        101.77         2.91 o                         
  -4   1   5        103.95        102.33         1.98 o                         
  -3   1   5       1148.58       1090.79        11.70 o                         
  -2   1   5        108.81        112.75         2.32 o                         
  -1   1   5        878.76        762.90         9.64 o                         
   0   1   5          2.02          1.79         0.24 o                         
   1   1   5        717.98        694.09         8.55 o                         
   2   1   5         46.51         50.16         1.09 o                         
   3   1   5         20.18         28.98         1.70 o                         
   4   1   5         21.14         18.97         1.13 o                         
   5   1   5        563.65        568.30         7.46 o                         
   6   1   5         86.39         85.11         3.57 o                         
   7   1   5        230.01        236.47         5.61 o                         
   8   1   5         72.60         69.45         4.25 o                         
   9   1   5         96.89        107.72         7.07 o                         
  10   1   5         26.68         32.32         5.21 o                         
 -11   2   5         18.65         21.67         7.78 o                         
 -10   2   5          0.52          4.01         3.11 o                         
  -9   2   5          0.34          0.55         2.35 o                         
  -8   2   5         20.21         27.45         4.49 o                         
  -7   2   5          1.40          0.77         1.35 o                         
  -6   2   5        261.37        270.48         5.47 o                         
  -5   2   5          6.91          8.57         0.96 o                         
  -4   2   5        203.06        225.16         3.12 o                         
  -3   2   5          9.36         11.68         0.80 o                         
  -2   2   5        719.47        681.66         7.95 o                         
  -1   2   5        110.93        103.44         2.58 o                         
   0   2   5        133.90        175.93         2.87 o                         
   1   2   5         34.42         33.97         1.09 o                         
   2   2   5       3605.67       3610.15        54.62 o                         
   3   2   5          4.65          5.93         0.97 o                         
   4   2   5        179.29        188.93         3.28 o                         
   5   2   5        108.58        115.21         4.11 o                         
   6   2   5        151.83        159.26         5.44 o                         
   7   2   5         16.97         19.84         2.72 o                         
   8   2   5          4.78         -5.91         5.91 o                         
   9   2   5         43.58         50.49         5.58 o                         
  10   2   5         19.02         18.35         7.12 o                         
 -10   3   5         20.06         11.90         6.04 o                         
  -9   3   5         35.98         31.77         4.90 o                         
  -8   3   5          0.78          0.10         2.06 o                         
  -7   3   5        101.76         92.56         5.59 o                         
  -6   3   5         34.01         36.11         2.15 o                         
  -5   3   5        291.13        282.57         5.50 o                         
  -4   3   5          7.35          8.06         1.22 o                         
  -3   3   5        280.02        285.80         4.49 o                         
  -2   3   5          2.17          2.85         0.86 o                         
  -1   3   5       2067.79       2085.78        19.32 o                         
   0   3   5          4.82          6.80         0.71 o                         
   1   3   5       2154.08       2225.75        20.26 o                         
   2   3   5         68.41         65.91         1.76 o                         
   3   3   5        192.59        197.89         3.61 o                         
   4   3   5         75.54         75.49         1.99 o                         
   5   3   5         75.15         86.68         6.32 o                         
   6   3   5         14.97         20.09         2.55 o                         
   7   3   5         33.54         36.41         7.56 o                         
   8   3   5         21.34         23.44         3.33 o                         
   9   3   5         25.66         26.92         5.59 o                         
  -8   4   5        167.01        199.00         8.75 o                         
  -7   4   5         49.81         45.99         3.86 o                         
  -6   4   5        120.94        116.52         5.63 o                         
  -5   4   5         36.46         38.58         2.32 o                         
  -4   4   5         28.65         29.00         1.94 o                         
  -3   4   5        141.23        146.39         4.77 o                         
  -2   4   5        392.84        397.86         8.02 o                         
  -1   4   5        103.92         99.15         2.54 o                         
   0   4   5         87.07         91.79         2.73 o                         
   1   4   5         87.56         85.59         2.49 o                         
   2   4   5        330.12        320.62         5.10 o                         
   3   4   5         55.59         55.63         2.48 o                         
   4   4   5        761.05        745.90        10.33 o                         
   5   4   5         64.41         65.01         4.27 o                         
   6   4   5         55.51         48.94         6.68 o                         
   7   4   5         30.66         29.58         3.68 o                         
   8   4   5         97.14        101.94         6.15 o                         
  -6   5   5          4.44          5.72         3.09 o                         
  -5   5   5         64.06         57.84         6.87 o                         
  -4   5   5         66.29         64.08         7.13 o                         
  -3   5   5         81.89         87.42         6.99 o                         
  -2   5   5         36.31         36.44         2.35 o                         
  -1   5   5        133.78        139.59         3.96 o                         
   0   5   5          7.14          9.39         1.99 o                         
   1   5   5        204.78        210.15         5.20 o                         
   2   5   5         77.52         80.40         3.45 o                         
   3   5   5        110.77        107.31         4.46 o                         
   4   5   5         91.38         89.68         4.66 o                         
   5   5   5         15.78         20.79         8.76 o                         
   6   5   5         18.49         20.40         3.19 o                         
  -3   6   5          3.37          5.54         1.85 o                         
  -2   6   5         26.13         30.97         6.07 o                         
  -1   6   5         15.65         17.15         2.91 o                         
   0   6   5         53.45         52.27         3.50 o                         
   1   6   5         14.16         15.42         2.49 o                         
   2   6   5          8.85         11.12         6.57 o                         
  -2  -6   6         68.60         83.72        11.72 o                         
  -1  -6   6          0.27         -3.07         8.54 o                         
   0  -6   6          7.28         10.95         9.20 o                         
   1  -6   6         11.34         11.83         9.86 o                         
  -6  -5   6         30.52         28.38         5.04 o                         
  -5  -5   6         41.86         48.63         4.84 o                         
  -4  -5   6         29.85         36.07         3.42 o                         
  -3  -5   6         71.64         73.55         6.44 o                         
  -2  -5   6         17.89         15.33         2.30 o                         
  -1  -5   6         36.65         37.11         5.50 o                         
   0  -5   6         46.40         45.79         8.76 o                         
   1  -5   6        110.68        116.96        13.36 o                         
   2  -5   6         43.56         51.17         6.00 o                         
   3  -5   6         82.29         81.48        11.39 o                         
   4  -5   6         98.66         79.49        12.82 o                         
   5  -5   6         24.25         34.66         6.79 o                         
  -8  -4   6        316.98        324.31        10.77 o                         
  -7  -4   6         50.31         53.28         4.94 o                         
  -6  -4   6        268.57        266.37         8.36 o                         
  -5  -4   6         88.69         82.28         3.88 o                         
  -4  -4   6        161.82        159.31         5.62 o                         
  -3  -4   6        226.74        231.17         6.36 o                         
  -2  -4   6         88.70         87.83         3.61 o                         
  -1  -4   6         58.00         51.91         2.82 o                         
   0  -4   6          4.06          7.01         4.82 o                         
   1  -4   6         19.72         17.90         3.83 o                         
   2  -4   6        154.67        158.79         8.11 o                         
   3  -4   6          5.63          5.74         4.43 o                         
   4  -4   6        299.97        289.27         8.61 o                         
   5  -4   6         49.06         48.21         4.61 o                         
   6  -4   6         37.96         41.63         5.78 o                         
   7  -4   6          6.28          4.59         4.27 o                         
 -10  -3   6          5.67          3.94         7.89 o                         
  -9  -3   6         28.36         44.14         4.84 o                         
  -8  -3   6          1.80          0.48         5.17 o                         
  -7  -3   6        336.91        331.17         7.56 o                         
  -6  -3   6         12.68         12.51         1.61 o                         
  -5  -3   6        431.37        405.75         6.74 o                         
  -4  -3   6         40.60         37.82         1.74 o                         
  -3  -3   6         62.49         67.44         3.36 o                         
  -2  -3   6          5.07          5.17         1.15 o                         
  -1  -3   6         51.46         59.83         2.85 o                         
   0  -3   6         69.32         76.55         2.54 o                         
   1  -3   6         83.59         93.42         4.08 o                         
   2  -3   6        198.56        202.92         4.61 o                         
   3  -3   6        107.09        104.56         4.53 o                         
   4  -3   6          5.74          2.55         2.28 o                         
   5  -3   6        411.94        397.55        10.28 o                         
   6  -3   6          0.23          3.01         3.08 o                         
   7  -3   6        130.85        131.01         7.16 o                         
   8  -3   6         12.01          5.30         4.06 o                         
   9  -3   6         41.47         41.49        10.84 o                         
 -10  -2   6        175.08        169.65         9.83 o                         
  -9  -2   6         19.40         16.08         4.26 o                         
  -8  -2   6          9.58         14.79         2.81 o                         
  -7  -2   6         11.27         10.20         1.69 o                         
  -6  -2   6        121.02        123.48         3.66 o                         
  -5  -2   6         16.14         17.25         1.69 o                         
  -4  -2   6        477.22        513.92         6.74 o                         
  -3  -2   6         26.74         20.90         1.55 o                         
  -2  -2   6       2162.32       2235.91        34.86 o                         
  -1  -2   6         60.70         71.96         2.10 o                         
   0  -2   6         50.64         58.36         1.71 o                         
   1  -2   6        127.25        136.78         2.52 o                         
   2  -2   6        142.34        145.62         2.71 o                         
   3  -2   6         56.81         53.54         1.67 o                         
   4  -2   6          0.97          2.41         1.04 o                         
   5  -2   6         63.37         68.36         4.29 o                         
   6  -2   6         39.74         42.43         4.02 o                         
   7  -2   6         89.90         81.31         6.13 o                         
   8  -2   6         39.52         47.78         4.98 o                         
   9  -2   6         22.61         29.28         4.69 o                         
 -11  -1   6         11.17         17.15         7.12 o                         
 -10  -1   6         16.41         17.50         4.55 o                         
  -9  -1   6         39.59         39.61         2.67 o                         
  -8  -1   6         10.56         11.74         1.30 o                         
  -7  -1   6        245.60        242.65         4.58 o                         
  -6  -1   6         33.59         34.85         1.72 o                         
  -5  -1   6        207.55        205.06         3.34 o                         
  -4  -1   6        101.31        101.19         1.89 o                         
  -3  -1   6       2904.23       2840.30        37.29 o                         
  -2  -1   6        453.62        447.18         6.98 o                         
  -1  -1   6       3041.25       2972.65        56.44 o                         
   0  -1   6       2591.09       2493.97        26.77 o                         
   1  -1   6        860.62        920.37        10.35 o                         
   2  -1   6        433.65        430.51         5.54 o                         
   3  -1   6       1556.27       1613.80        17.98 o                         
   4  -1   6        133.83        128.17         2.30 o                         
   5  -1   6        350.77        348.89         7.98 o                         
   6  -1   6         10.95         10.73         1.29 o                         
   7  -1   6        278.38        264.57         5.67 o                         
   8  -1   6          7.06          8.17         2.96 o                         
   9  -1   6          7.74          5.03         3.61 o                         
  10  -1   6          0.02          9.20         5.47 o                         
 -11   0   6         10.28         10.53         4.94 o                         
 -10   0   6          0.25         -0.77         2.29 o                         
  -9   0   6         12.11         13.54         1.52 o                         
  -8   0   6        133.09        140.68         3.49 o                         
  -7   0   6          2.18          2.29         0.93 o                         
  -6   0   6         24.89         39.03         1.67 o                         
  -5   0   6        112.89        120.80         2.33 o                         
  -4   0   6         73.69         69.49         1.61 o                         
  -3   0   6        115.94        119.77         1.83 o                         
  -2   0   6       2735.50       2647.52        35.57 o                         
  -1   0   6        584.98        587.89         7.13 o                         
   0   0   6      14219.24      12951.91       177.77 o                         
   1   0   6        582.88        551.89         8.85 o                         
   2   0   6       2932.16       2884.01        30.76 o                         
   3   0   6         95.36         94.40         1.82 o                         
   4   0   6       1148.56       1192.49        15.42 o                         
   5   0   6          0.71          0.87         0.98 o                         
   6   0   6         39.87         39.60         2.35 o                         
   7   0   6         16.37         17.83         2.32 o                         
   8   0   6        193.52        180.21         6.96 o                         
   9   0   6          0.00         -2.41         4.75 o                         
  10   0   6          0.09          3.54         6.57 o                         
 -11   1   6         11.25         14.21         6.46 o                         
 -10   1   6         16.42         15.72         3.78 o                         
  -9   1   6         39.61         42.70         3.79 o                         
  -8   1   6         10.54         12.31         1.86 o                         
  -7   1   6        246.55        247.84         5.17 o                         
  -6   1   6         33.62         36.73         2.03 o                         
  -5   1   6        207.98        210.46         3.81 o                         
  -4   1   6        101.33         97.79         1.97 o                         
  -3   1   6       2903.86       2804.05        37.65 o                         
  -2   1   6        453.48        446.96         6.24 o                         
  -1   1   6       3041.09       2952.64        31.45 o                         
   0   1   6       2591.18       2498.28        24.76 o                         
   1   1   6        860.82        910.13        11.66 o                         
   2   1   6        433.55        436.67         5.92 o                         
   3   1   6       1556.11       1614.31        19.81 o                         
   4   1   6        133.92        132.01         3.28 o                         
   5   1   6        351.32        359.90         6.39 o                         
   6   1   6         10.98         11.17         1.61 o                         
   7   1   6        277.53        276.37         6.46 o                         
   8   1   6          7.02          7.29         3.16 o                         
   9   1   6          7.71          6.33         3.58 o                         
  10   1   6          0.03          5.33         4.64 o                         
 -10   2   6        175.64        168.59         7.36 o                         
  -9   2   6         19.36         17.80         2.77 o                         
  -8   2   6          9.68         15.45         2.15 o                         
  -7   2   6         11.27         12.59         2.87 o                         
  -6   2   6        121.12        130.18         2.78 o                         
  -5   2   6         16.15         19.42         1.37 o                         
  -4   2   6        478.21        505.55         5.86 o                         
  -3   2   6         26.72         24.22         1.12 o                         
  -2   2   6       2160.61       2224.84        21.48 o                         
  -1   2   6         60.84         72.31         1.97 o                         
   0   2   6         50.64         59.53         1.38 o                         
   1   2   6        127.17        136.66         2.08 o                         
   2   2   6        142.65        151.61         2.14 o                         
   3   2   6         56.64         54.94         1.75 o                         
   4   2   6          0.93          1.62         0.84 o                         
   5   2   6         63.39         55.88         2.83 o                         
   6   2   6         39.90         46.81         3.37 o                         
   7   2   6         89.80         84.36         6.13 o                         
   8   2   6         39.61         44.38         4.54 o                         
   9   2   6         22.66         34.36        11.28 o                         
 -10   3   6          5.69          4.59         4.47 o                         
  -9   3   6         28.14         34.19         4.22 o                         
  -8   3   6          1.80         -0.73         2.37 o                         
  -7   3   6        337.32        337.49         6.92 o                         
  -6   3   6         12.61         10.85         1.64 o                         
  -5   3   6        430.81        404.15         6.13 o                         
  -4   3   6         40.66         37.85         1.71 o                         
  -3   3   6         62.18         67.11         2.19 o                         
  -2   3   6          5.06          5.08         0.88 o                         
  -1   3   6         51.20         62.83         2.17 o                         
   0   3   6         69.30         76.82         2.28 o                         
   1   3   6         83.69         92.84         3.03 o                         
   2   3   6        198.47        201.08         5.19 o                         
   3   3   6        106.90         96.80         2.36 o                         
   4   3   6          5.66          4.99         1.96 o                         
   5   3   6        411.85        375.97        15.23 o                         
   6   3   6          0.23          3.88         1.65 o                         
   7   3   6        130.69        112.76         5.40 o                         
   8   3   6         12.02         10.91         3.02 o                         
   9   3   6         41.69         42.26         5.75 o                         
  -8   4   6        316.82        317.72        13.57 o                         
  -7   4   6         50.28         51.00         4.14 o                         
  -6   4   6        268.58        253.18         7.73 o                         
  -5   4   6         88.65         88.80         3.15 o                         
  -4   4   6        161.67        157.32         3.63 o                         
  -3   4   6        226.99        219.45         4.63 o                         
  -2   4   6         88.93         82.15         4.12 o                         
  -1   4   6         57.92         58.17         2.38 o                         
   0   4   6          4.06          3.62         0.92 o                         
   1   4   6         19.79         19.75         1.75 o                         
   2   4   6        154.45        163.77         3.47 o                         
   3   4   6          5.64          6.22         1.65 o                         
   4   4   6        299.78        304.54        10.92 o                         
   5   4   6         49.12         56.42         4.49 o                         
   6   4   6         38.01         42.09         3.58 o                         
   7   4   6          6.28          7.57         2.66 o                         
  -6   5   6         30.49         27.12         3.72 o                         
  -5   5   6         41.94         46.18         3.98 o                         
  -4   5   6         29.78         27.90         3.63 o                         
  -3   5   6         71.82         69.97         6.06 o                         
  -2   5   6         17.80         15.89         2.24 o                         
  -1   5   6         36.65         31.10         2.53 o                         
   0   5   6         46.39         48.79         3.29 o                         
   1   5   6        110.85        102.77         3.80 o                         
   2   5   6         43.51         42.97         3.50 o                         
   3   5   6         82.37         81.39         3.42 o                         
   4   5   6         98.68        106.75         9.15 o                         
   5   5   6         24.33         25.24         3.09 o                         
  -2   6   6         68.83         69.74         5.18 o                         
  -1   6   6          0.26          0.06         2.52 o                         
   0   6   6          7.29          9.34         2.51 o                         
   1   6   6         11.33          9.78         3.75 o                         
  -2  -6   7         16.08         20.15         8.98 o                         
  -1  -6   7         45.40         48.20        10.30 o                         
   0  -6   7          6.49          7.67         8.54 o                         
   1  -6   7         18.67         24.32        10.52 o                         
  -6  -5   7          7.56          1.30         3.43 o                         
  -5  -5   7         32.41         31.00         3.74 o                         
  -4  -5   7         81.51         81.92         4.56 o                         
  -3  -5   7        114.88        116.04         4.77 o                         
  -2  -5   7         47.24         48.36         3.38 o                         
  -1  -5   7        135.15        133.39        13.14 o                         
   0  -5   7         18.33         21.03         7.23 o                         
   1  -5   7        105.25         90.48        13.14 o                         
   2  -5   7          7.97          3.06         4.41 o                         
   3  -5   7         26.79         30.75         5.47 o                         
   4  -5   7         23.36         16.65         7.45 o                         
   5  -5   7         45.33         44.73         7.95 o                         
  -8  -4   7         95.99        110.72        14.52 o                         
  -7  -4   7         45.08         43.77         4.46 o                         
  -6  -4   7         49.44         51.50         5.42 o                         
  -5  -4   7         61.93         70.38         4.38 o                         
  -4  -4   7        389.27        378.54        14.57 o                         
  -3  -4   7         85.19         78.85         4.33 o                         
  -2  -4   7        209.96        217.64         5.99 o                         
  -1  -4   7          9.10          8.82         1.86 o                         
   0  -4   7          8.91          6.86         5.26 o                         
   1  -4   7         36.94         39.87         5.59 o                         
   2  -4   7        123.08        122.57         4.61 o                         
   3  -4   7         37.43         30.34         3.28 o                         
   4  -4   7        331.38        333.24         9.13 o                         
   5  -4   7          1.44          4.13         4.24 o                         
   6  -4   7          5.21          3.88         4.44 o                         
   7  -4   7          2.49         -0.14         5.23 o                         
 -10  -3   7          1.43          0.22         8.11 o                         
  -9  -3   7          5.20         10.36         4.64 o                         
  -8  -3   7          3.51          4.02         3.22 o                         
  -7  -3   7        228.83        222.73         5.33 o                         
  -6  -3   7         28.44         28.51         2.46 o                         
  -5  -3   7        867.37        857.75        11.07 o                         
  -4  -3   7         67.11         68.78         3.56 o                         
  -3  -3   7        263.45        272.01         6.64 o                         
  -2  -3   7        177.82        176.81         4.86 o                         
  -1  -3   7        970.36        993.18        17.07 o                         
   0  -3   7         22.96         23.03         2.32 o                         
   1  -3   7        281.62        288.04         9.20 o                         
   2  -3   7         13.99         12.03         1.87 o                         
   3  -3   7         39.29         42.77         3.55 o                         
   4  -3   7          7.00         11.08         2.79 o                         
   5  -3   7         55.89         59.39         6.05 o                         
   6  -3   7         49.18         50.05         5.06 o                         
   7  -3   7        118.24        130.22         7.04 o                         
   8  -3   7          2.20          4.65         4.29 o                         
 -10  -2   7          7.88         12.90         4.79 o                         
  -9  -2   7          0.80          2.12         3.95 o                         
  -8  -2   7          1.82         -0.64         1.67 o                         
  -7  -2   7         49.54         49.08         2.08 o                         
  -6  -2   7        593.38        634.70         8.99 o                         
  -5  -2   7         60.66         56.70         2.02 o                         
  -4  -2   7        148.31        160.77         3.25 o                         
  -3  -2   7         61.70         56.23         3.61 o                         
  -2  -2   7       3205.29       3226.61        49.32 o                         
  -1  -2   7         42.20         46.48         1.64 o                         
   0  -2   7          5.90          3.27         0.67 o                         
   1  -2   7        126.10        134.97         2.55 o                         
   2  -2   7        198.51        221.68         4.17 o                         
   3  -2   7         32.64         34.12         1.53 o                         
   4  -2   7        280.31        283.39         5.35 o                         
   5  -2   7         49.55         51.97         2.89 o                         
   6  -2   7          5.42          6.54         2.76 o                         
   7  -2   7          3.01          6.06         3.24 o                         
   8  -2   7         20.08         18.05         3.98 o                         
   9  -2   7          1.49          5.03         4.70 o                         
 -11  -1   7         13.61         23.55         5.68 o                         
 -10  -1   7          1.12          1.84         4.30 o                         
  -9  -1   7        458.54        484.53        10.06 o                         
  -8  -1   7          9.81         12.79         1.08 o                         
  -7  -1   7        501.65        509.79         7.87 o                         
  -6  -1   7         67.40         63.86         1.61 o                         
  -5  -1   7         26.95         33.44         1.70 o                         
  -4  -1   7          5.53          4.86         0.67 o                         
  -3  -1   7         13.98         19.37         2.05 o                         
  -2  -1   7         45.00         40.55         1.26 o                         
  -1  -1   7       1353.33       1333.77        16.31 o                         
   0  -1   7         39.56         36.49         1.16 o                         
   1  -1   7       1221.05       1258.76        15.26 o                         
   2  -1   7         54.44         57.28         1.33 o                         
   3  -1   7        351.36        357.32         4.78 o                         
   4  -1   7        107.57        107.30         2.07 o                         
   5  -1   7        394.55        377.01         6.79 o                         
   6  -1   7         40.93         41.46         1.86 o                         
   7  -1   7         82.35         89.83         3.42 o                         
   8  -1   7         34.95         37.24         6.30 o                         
   9  -1   7        165.04        182.54        15.44 o                         
  10  -1   7          0.43         -4.66         4.66 o                         
 -11   0   7         29.17         31.07         5.39 o                         
 -10   0   7        154.46        156.78         5.67 o                         
  -9   0   7        114.59        119.42         4.49 o                         
  -8   0   7         34.20         35.96         1.93 o                         
  -7   0   7          0.08          4.66         1.20 o                         
  -6   0   7        299.84        263.67         4.19 o                         
  -5   0   7        136.63        134.42         2.79 o                         
  -4   0   7        636.90        659.71         8.07 o                         
  -3   0   7          4.41          6.04         0.73 o                         
  -2   0   7        337.75        291.09         4.47 o                         
  -1   0   7         65.67         65.66         1.15 o                         
   1   0   7          5.75          5.46         0.61 o                         
   2   0   7          4.02          3.99         0.42 o                         
   3   0   7         57.65         54.50         1.32 o                         
   4   0   7        211.92        215.76         3.36 o                         
   5   0   7         72.66         67.67         2.23 o                         
   6   0   7        331.42        350.26         6.72 o                         
   7   0   7         44.63         44.40         2.79 o                         
   8   0   7         11.73         10.57         2.09 o                         
   9   0   7          6.76          6.98         4.86 o                         
  10   0   7         71.66         92.22        14.24 o                         
 -11   1   7         13.64         13.26         4.68 o                         
 -10   1   7          1.12          2.94         2.88 o                         
  -9   1   7        458.96        501.38        11.07 o                         
  -8   1   7          9.80          9.11         1.84 o                         
  -7   1   7        502.52        523.06         8.12 o                         
  -6   1   7         67.49         63.33         2.23 o                         
  -5   1   7         26.83         31.88         1.37 o                         
  -4   1   7          5.49          5.36         0.74 o                         
  -3   1   7         14.08         19.90         1.10 o                         
  -2   1   7         44.98         42.57         1.31 o                         
  -1   1   7       1352.60       1337.75        17.90 o                         
   0   1   7         39.53         37.38         0.77 o                         
   1   1   7       1221.99       1245.53        15.39 o                         
   2   1   7         54.53         57.12         1.29 o                         
   3   1   7        351.52        362.20         4.75 o                         
   4   1   7        107.67        106.55         2.25 o                         
   5   1   7        395.44        376.77         6.07 o                         
   6   1   7         40.97         37.99         3.67 o                         
   7   1   7         82.13         94.10         5.55 o                         
   8   1   7         34.87         33.69         3.45 o                         
   9   1   7        164.61        167.58         8.59 o                         
  10   1   7          0.43         10.52         5.48 o                         
 -10   2   7          7.85          4.90        11.61 o                         
  -9   2   7          0.80          1.98         2.40 o                         
  -8   2   7          1.77          0.00         1.97 o                         
  -7   2   7         49.54         46.98         2.63 o                         
  -6   2   7        593.81        640.13         9.56 o                         
  -5   2   7         60.73         55.68         1.90 o                         
  -4   2   7        148.38        162.16         2.26 o                         
  -3   2   7         61.80         62.38         1.35 o                         
  -2   2   7       3203.35       3196.33        30.25 o                         
  -1   2   7         42.23         48.65         1.36 o                         
   0   2   7          5.69          5.73         0.56 o                         
   1   2   7        126.07        136.58         2.07 o                         
   2   2   7        198.74        223.08         3.06 o                         
   3   2   7         32.69         33.30         1.42 o                         
   4   2   7        280.65        278.95         5.36 o                         
   5   2   7         49.69         49.72         2.35 o                         
   6   2   7          5.48          5.22         1.98 o                         
   7   2   7          3.04          3.12         2.40 o                         
   8   2   7         19.98         18.87         3.94 o                         
   9   2   7          1.48          3.96         7.78 o                         
 -10   3   7          1.44          7.07         4.61 o                         
  -9   3   7          5.26          0.25         3.79 o                         
  -8   3   7          3.52          3.09         3.89 o                         
  -7   3   7        229.13        227.71         5.27 o                         
  -6   3   7         28.50         26.79         1.54 o                         
  -5   3   7        866.64        862.76        13.43 o                         
  -4   3   7         67.01         65.45         2.32 o                         
  -3   3   7        263.91        270.71         4.34 o                         
  -2   3   7        177.44        179.53         3.32 o                         
  -1   3   7        970.48        980.43         9.83 o                         
   0   3   7         22.95         23.30         1.16 o                         
   1   3   7        281.59        281.96         4.04 o                         
   2   3   7         13.98         13.43         1.00 o                         
   3   3   7         39.45         41.96         1.68 o                         
   4   3   7          7.02          8.47         1.05 o                         
   6   3   7         49.12         46.21        12.93 o                         
   7   3   7        118.11        108.46         5.58 o                         
   8   3   7          2.22          2.21         6.68 o                         
  -8   4   7         95.83        100.30         9.63 o                         
  -7   4   7         45.01         42.35         2.73 o                         
  -6   4   7         49.51         49.09         2.65 o                         
  -5   4   7         62.13         59.10         2.79 o                         
  -4   4   7        389.15        393.74         7.62 o                         
  -3   4   7         85.23         83.06         3.11 o                         
  -2   4   7        210.01        215.71         4.08 o                         
  -1   4   7          9.12          7.84         1.37 o                         
   0   4   7          8.91          3.89         1.12 o                         
   1   4   7         36.87         36.73         2.12 o                         
   2   4   7        122.98        128.58         3.15 o                         
   3   4   7         37.41         39.10         2.38 o                         
   4   4   7        331.23        325.64         5.94 o                         
   5   4   7          1.43          7.49         2.01 o                         
   6   4   7          5.24          4.54         4.60 o                         
   7   4   7          2.50          4.39         2.85 o                         
  -6   5   7          7.51          8.77         5.52 o                         
  -5   5   7         32.49         35.50         5.16 o                         
  -4   5   7         81.50         79.55         4.72 o                         
  -3   5   7        115.27        107.73         8.72 o                         
  -2   5   7         47.25         45.36         4.52 o                         
  -1   5   7        135.19        131.26         3.98 o                         
   0   5   7         18.35         19.01         2.05 o                         
   1   5   7        105.24        107.12         3.90 o                         
   2   5   7          7.98         10.08         1.88 o                         
   3   5   7         26.67         28.35         2.34 o                         
   4   5   7         23.29         38.25        10.63 o                         
   5   5   7         45.37         46.66         4.49 o                         
  -2   6   7         16.05         16.34         3.74 o                         
  -1   6   7         45.35         48.79         3.35 o                         
   0   6   7          6.49          9.06         3.13 o                         
   1   6   7         18.67         10.73        10.30 o                         
  -6  -5   8         32.22         29.75         4.74 o                         
  -5  -5   8         60.25         55.98        10.41 o                         
  -4  -5   8         21.99         17.67         2.62 o                         
  -3  -5   8         30.51         28.39         3.72 o                         
  -2  -5   8         14.09         14.80         2.27 o                         
  -1  -5   8        196.43        192.11        14.90 o                         
   0  -5   8          3.33          7.67         6.57 o                         
   1  -5   8        171.76        166.04        15.55 o                         
   2  -5   8         22.45         19.85         7.67 o                         
   3  -5   8         95.18         99.35        11.49 o                         
   4  -5   8         17.58         15.69         5.94 o                         
   5  -5   8         12.73         18.40         8.98 o                         
  -8  -4   8        124.69        130.39         8.73 o                         
  -7  -4   8          7.78         -3.72         3.72 o                         
  -6  -4   8         79.09         86.44         6.30 o                         
  -5  -4   8         28.36         33.30         3.18 o                         
  -4  -4   8        166.59        166.44         5.77 o                         
  -3  -4   8         24.25         25.43         4.27 o                         
  -2  -4   8         73.39         78.13         6.57 o                         
  -1  -4   8         22.63         21.90         7.12 o                         
   0  -4   8          1.42         -0.17         3.07 o                         
   1  -4   8         59.49         71.16         6.26 o                         
   2  -4   8         74.99         66.75         4.06 o                         
   3  -4   8         87.95         86.61         8.49 o                         
   4  -4   8         12.55         18.86         3.57 o                         
   5  -4   8         54.65         55.40         4.67 o                         
   6  -4   8         54.32         60.55         6.00 o                         
   7  -4   8          4.81          8.07         4.76 o                         
 -10  -3   8         28.26         28.92         8.98 o                         
  -9  -3   8          4.74         10.05         4.57 o                         
  -8  -3   8         27.37         18.10         4.02 o                         
  -7  -3   8         93.17         96.83         4.05 o                         
  -6  -3   8         31.00         28.99         2.05 o                         
  -5  -3   8        375.86        383.30         6.59 o                         
  -4  -3   8          6.46          4.06         1.74 o                         
  -3  -3   8         41.83         38.12         3.04 o                         
  -2  -3   8        159.24        161.26         5.23 o                         
  -1  -3   8         22.17         27.69         1.79 o                         
   0  -3   8         37.81         38.82         3.73 o                         
   1  -3   8          1.28          4.31         2.21 o                         
   2  -3   8         58.35         57.61         3.57 o                         
   3  -3   8         68.12         61.65         4.08 o                         
   4  -3   8          9.99         10.56         3.12 o                         
   5  -3   8         90.70         90.89         5.66 o                         
   6  -3   8          4.43          5.24         4.26 o                         
   7  -3   8          2.06          1.83         3.66 o                         
   8  -3   8          1.28          6.56         4.49 o                         
 -10  -2   8         32.25         40.62         5.48 o                         
  -9  -2   8         10.42         11.98         6.02 o                         
  -8  -2   8        138.68        144.40         5.49 o                         
  -7  -2   8          7.87          9.24         1.17 o                         
  -6  -2   8        366.29        365.69         5.74 o                         
  -5  -2   8         23.89         26.89         1.47 o                         
  -4  -2   8         98.43        101.80         3.84 o                         
  -3  -2   8         66.56         59.15         2.94 o                         
  -2  -2   8        122.08        113.69         3.04 o                         
  -1  -2   8          3.24          3.16         0.77 o                         
   0  -2   8         38.14         38.36         2.06 o                         
   1  -2   8         42.98         45.27         1.69 o                         
   2  -2   8        232.74        232.27         4.38 o                         
   3  -2   8         41.08         40.14         1.69 o                         
   4  -2   8         31.37         37.67         2.55 o                         
   5  -2   8        128.12        117.41         4.19 o                         
   6  -2   8        115.50        113.44         4.43 o                         
   7  -2   8         11.16         12.79         3.60 o                         
   8  -2   8        165.40        169.21         8.25 o                         
   9  -2   8         19.50         18.19         5.58 o                         
 -11  -1   8         91.40         88.51         9.37 o                         
 -10  -1   8         32.03         35.05         7.89 o                         
  -9  -1   8         29.53         28.96         1.92 o                         
  -8  -1   8         35.39         33.44         3.79 o                         
  -7  -1   8        219.03        225.22         5.53 o                         
  -6  -1   8         20.67         19.74         0.91 o                         
  -5  -1   8        615.84        655.88         9.17 o                         
  -4  -1   8          2.27          2.24         0.71 o                         
  -3  -1   8       2091.94       2172.86        29.52 o                         
  -2  -1   8        366.37        367.50         5.74 o                         
  -1  -1   8        127.48        136.36         1.85 o                         
   0  -1   8         75.70         85.21         2.59 o                         
   1  -1   8        717.13        747.43         8.80 o                         
   2  -1   8         77.76         75.98         1.62 o                         
   3  -1   8        670.46        650.84         7.93 o                         
   4  -1   8         70.00         68.12         1.69 o                         
   5  -1   8         37.89         38.37         3.19 o                         
   6  -1   8         25.70         26.11         2.52 o                         
   7  -1   8        179.07        178.07         6.92 o                         
   8  -1   8          0.51          5.59         3.72 o                         
   9  -1   8         41.50         36.61         4.93 o                         
 -11   0   8          0.46         -0.22         8.32 o                         
 -10   0   8          0.05          2.60         2.18 o                         
  -9   0   8         45.52         44.80         2.46 o                         
  -8   0   8         65.51         63.71         3.76 o                         
  -7   0   8         11.81          9.72         1.48 o                         
  -6   0   8        138.78        134.60         2.58 o                         
  -5   0   8        168.12        174.22         2.88 o                         
  -4   0   8        101.18         99.11         1.99 o                         
  -3   0   8        140.37        146.06         2.26 o                         
  -2   0   8       2571.81       2552.34        27.24 o                         
  -1   0   8        190.03        183.10         2.33 o                         
   0   0   8      22716.44      20979.47       267.22 o                         
   1   0   8         50.09         48.35         0.98 o                         
   2   0   8         14.91         15.58         0.86 o                         
   3   0   8         12.34         12.55         0.94 o                         
   4   0   8       1140.87       1132.04        14.48 o                         
   5   0   8         34.43         31.08         1.86 o                         
   6   0   8          2.63          6.22         1.56 o                         
   7   0   8          1.19          0.81         1.49 o                         
   8   0   8         32.79         33.31         3.62 o                         
   9   0   8          6.01          8.41         3.76 o                         
  10   0   8          0.19          3.94         6.79 o                         
 -11   1   8         91.50        106.18        12.04 o                         
 -10   1   8         32.08         42.32         4.29 o                         
  -9   1   8         29.45         27.62         2.88 o                         
  -8   1   8         35.40         35.78         2.54 o                         
  -7   1   8        218.74        225.84         4.86 o                         
  -6   1   8         20.68         20.77         1.42 o                         
  -5   1   8        616.14        651.61         8.85 o                         
  -4   1   8          2.25          2.38         0.68 o                         
  -3   1   8       2091.79       2173.86        22.23 o                         
  -2   1   8        366.39        372.02         5.90 o                         
  -1   1   8        127.56        137.82         2.46 o                         
   0   1   8         75.69         84.76         1.42 o                         
   1   1   8        717.33        750.80         7.84 o                         
   2   1   8         77.69         79.88         1.51 o                         
   3   1   8        670.31        649.42         7.81 o                         
   4   1   8         70.00         66.72         1.88 o                         
   5   1   8         38.13         33.26         1.97 o                         
   6   1   8         25.68         25.90         2.54 o                         
   7   1   8        178.76        169.85         5.84 o                         
   8   1   8          0.50         -2.42         2.42 o                         
   9   1   8         41.53         31.11         8.98 o                         
  10   1   8         14.17         17.31         6.57 o                         
 -10   2   8         32.31         23.02         4.95 o                         
  -9   2   8         10.43          6.23         2.25 o                         
  -8   2   8        138.53        147.74         4.82 o                         
  -7   2   8          7.87         10.83         1.45 o                         
  -6   2   8        366.43        351.74         6.33 o                         
  -5   2   8         23.89         25.86         1.82 o                         
  -4   2   8         98.49         97.90         2.37 o                         
  -3   2   8         66.71         60.32         1.40 o                         
  -2   2   8        121.82        119.16         2.05 o                         
  -1   2   8          3.20          4.72         0.59 o                         
   0   2   8         38.04         37.18         1.23 o                         
   1   2   8         43.11         47.14         1.11 o                         
   2   2   8        232.82        229.43         3.34 o                         
   3   2   8         41.06         42.18         1.36 o                         
   4   2   8         31.19         35.28         2.43 o                         
   5   2   8        128.07        116.59         3.65 o                         
   6   2   8        115.34        108.61         4.93 o                         
   7   2   8         11.18         11.88         2.72 o                         
   8   2   8        165.30        172.85         7.63 o                         
   9   2   8         19.46         21.49         4.49 o                         
 -10   3   8         28.22         27.41         5.34 o                         
  -9   3   8          4.70         -1.21         4.47 o                         
  -8   3   8         27.35         26.85         2.82 o                         
  -7   3   8         93.10         90.58         4.62 o                         
  -6   3   8         31.01         32.06         1.64 o                         
  -5   3   8        375.59        384.93         8.85 o                         
  -4   3   8          6.50          6.88         1.32 o                         
  -3   3   8         41.90         43.28         1.80 o                         
  -2   3   8        159.35        164.89         3.22 o                         
  -1   3   8         22.16         29.08         1.26 o                         
   0   3   8         37.82         38.66         1.57 o                         
   1   3   8          1.28          2.67         0.73 o                         
   2   3   8         58.27         56.45         2.00 o                         
   3   3   8         68.06         65.00         2.05 o                         
   4   3   8          9.97          8.71         1.02 o                         
   5   3   8         91.07         88.06         3.68 o                         
   6   3   8          4.43          2.69         2.19 o                         
   7   3   8          2.07          7.45         6.02 o                         
   8   3   8          1.27          4.37         7.01 o                         
  -8   4   8        124.94        111.81         9.37 o                         
  -7   4   8          7.77         12.93         4.36 o                         
  -6   4   8         79.08         73.66         3.94 o                         
  -5   4   8         28.29         24.84         1.67 o                         
  -4   4   8        166.79        162.50         4.45 o                         
  -3   4   8         24.23         21.36         1.87 o                         
  -2   4   8         73.52         71.34         2.73 o                         
  -1   4   8         22.66         24.23         1.76 o                         
   0   4   8          1.42          4.05         1.13 o                         
   1   4   8         59.44         60.64         2.51 o                         
   2   4   8         75.14         75.30         2.69 o                         
   3   4   8         88.00         84.49         3.05 o                         
   4   4   8         12.60         11.60         2.32 o                         
   5   4   8         54.77         50.37         3.74 o                         
   6   4   8         54.45         44.03         4.60 o                         
   7   4   8          4.82          6.31         2.88 o                         
  -6   5   8         32.19         35.11         6.26 o                         
  -5   5   8         60.16         51.75         3.41 o                         
  -4   5   8         22.05         16.72         4.35 o                         
  -3   5   8         30.50         31.39         2.60 o                         
  -2   5   8         14.11         14.64         2.74 o                         
  -1   5   8        196.13        195.34         4.92 o                         
   0   5   8          3.32          2.61         2.37 o                         
   1   5   8        172.15        159.11         5.25 o                         
   2   5   8         22.45         20.21         2.08 o                         
   3   5   8         95.11         94.00         4.17 o                         
   4   5   8         17.60         17.93         2.63 o                         
   5   5   8         12.61         14.06         3.88 o                         
  -6  -5   9          6.44          7.45         4.38 o                         
  -5  -5   9         12.10         12.05         3.72 o                         
  -4  -5   9         44.32         44.17         4.14 o                         
  -3  -5   9          7.74          6.30         2.26 o                         
  -2  -5   9         15.10         12.81         2.96 o                         
  -1  -5   9         58.92         61.56         9.42 o                         
   0  -5   9         16.91         31.11         7.67 o                         
   1  -5   9         34.16         40.75         8.98 o                         
   2  -5   9         31.89         44.55         8.76 o                         
   3  -5   9        136.20        135.96        10.53 o                         
   4  -5   9         37.14         34.51         8.87 o                         
  -8  -4   9         75.56         81.93        10.30 o                         
  -7  -4   9         34.59         32.42         5.70 o                         
  -6  -4   9        156.51        157.83         7.10 o                         
  -5  -4   9         94.69         90.39         5.32 o                         
  -4  -4   9        596.72        591.06        14.60 o                         
  -3  -4   9         18.27         17.99         3.40 o                         
  -2  -4   9         59.36         60.10         5.48 o                         
  -1  -4   9          7.91          9.01         2.96 o                         
   0  -4   9        382.79        375.23        15.55 o                         
   1  -4   9          2.38          3.88         3.52 o                         
   2  -4   9         87.40         82.70        18.07 o                         
   3  -4   9          2.86          3.01         2.31 o                         
   4  -4   9          7.42          4.79         2.90 o                         
   5  -4   9          7.33          9.39         5.79 o                         
   6  -4   9          8.73         16.30         7.10 o                         
   7  -4   9          5.10          8.65         6.59 o                         
  -9  -3   9         41.83         46.03         5.73 o                         
  -8  -3   9         38.08         32.61         4.64 o                         
  -7  -3   9        169.02        168.56         5.87 o                         
  -6  -3   9         74.95         77.77         3.60 o                         
  -5  -3   9        108.39        110.37         4.37 o                         
  -4  -3   9         29.91         32.22         5.81 o                         
  -3  -3   9         47.35         52.46         3.28 o                         
  -2  -3   9         31.85         34.96         8.43 o                         
  -1  -3   9        125.28        129.03         3.67 o                         
   0  -3   9          1.71         -3.29         3.29 o                         
   1  -3   9         44.65         42.50         8.54 o                         
   2  -3   9         36.19         37.77         3.80 o                         
   3  -3   9         59.54         67.13         9.17 o                         
   4  -3   9         12.59         13.37         2.69 o                         
   5  -3   9        219.58        215.11         7.73 o                         
   6  -3   9          1.89          7.30         3.64 o                         
   7  -3   9        236.11        232.34         9.24 o                         
   8  -3   9          5.89          2.24         4.84 o                         
 -10  -2   9         62.69         71.17         8.26 o                         
  -9  -2   9         16.12         17.41         4.33 o                         
  -8  -2   9         17.48         18.16         2.36 o                         
  -7  -2   9          1.54          3.54         1.13 o                         
  -6  -2   9        382.56        378.40         6.94 o                         
  -5  -2   9         43.63         46.13         2.50 o                         
  -4  -2   9        249.68        248.59         6.71 o                         
  -3  -2   9         68.98         69.27         3.29 o                         
  -2  -2   9        143.06        145.48         3.00 o                         
  -1  -2   9         21.10         24.05         1.36 o                         
   0  -2   9        289.50        297.84         5.75 o                         
   1  -2   9          9.19          9.32         0.98 o                         
   2  -2   9         30.72         27.93         1.68 o                         
   3  -2   9         15.23         20.14         1.80 o                         
   4  -2   9          6.48          3.74         1.58 o                         
   5  -2   9         19.99         20.15         2.30 o                         
   6  -2   9        188.97        182.44         5.50 o                         
   7  -2   9         12.86          7.51         4.17 o                         
   8  -2   9         18.70         19.62         4.32 o                         
   9  -2   9         24.00         16.01         5.60 o                         
 -11  -1   9          0.88          2.87         5.32 o                         
 -10  -1   9          4.60          7.83         4.36 o                         
  -9  -1   9        449.20        425.15         9.16 o                         
  -8  -1   9          3.53          4.21         1.77 o                         
  -7  -1   9        130.11        121.23         3.07 o                         
  -6  -1   9         30.88         24.93         1.58 o                         
  -5  -1   9        473.30        465.38         6.97 o                         
  -4  -1   9         11.24         11.85         1.02 o                         
  -3  -1   9        144.39        146.51         2.79 o                         
  -2  -1   9         84.35         83.69         1.94 o                         
  -1  -1   9        952.09        920.37        10.52 o                         
   0  -1   9          7.75          8.01         0.79 o                         
   1  -1   9        344.57        332.29         4.39 o                         
   2  -1   9        497.32        497.55         6.25 o                         
   3  -1   9         70.23         73.37         1.68 o                         
   4  -1   9         55.17         54.72         3.28 o                         
   5  -1   9        170.64        168.64         5.75 o                         
   6  -1   9          0.33          1.24         1.16 o                         
   7  -1   9        174.13        170.75         4.68 o                         
   8  -1   9          4.96          5.46         3.89 o                         
   9  -1   9         39.86         42.60         5.06 o                         
 -11   0   9         10.17         17.31         8.76 o                         
 -10   0   9         99.56         99.67         5.52 o                         
  -9   0   9          0.29         -0.33         1.35 o                         
  -8   0   9         42.96         44.62         2.04 o                         
  -7   0   9         35.98         35.83         1.81 o                         
  -6   0   9         74.24         84.19         2.16 o                         
  -5   0   9        120.11        121.58         2.21 o                         
  -4   0   9         21.80         20.50         0.97 o                         
  -3   0   9        261.10        255.65         3.73 o                         
  -2   0   9         17.17         11.93         0.58 o                         
  -1   0   9         33.38         29.68         0.72 o                         
   0   0   9         16.46         18.72         0.80 o                         
   1   0   9         86.26         80.61         1.49 o                         
   2   0   9         38.13         48.08         1.28 o                         
   3   0   9         45.42         48.63         1.31 o                         
   4   0   9        680.71        701.05        10.73 o                         
   5   0   9          5.02          7.55         1.15 o                         
   6   0   9         19.86         24.51         2.18 o                         
   7   0   9         18.52         17.25         2.85 o                         
   8   0   9        167.08        162.35         6.83 o                         
   9   0   9         13.97          8.98         4.32 o                         
 -11   1   9          0.88          1.92         4.14 o                         
 -10   1   9          4.62          2.07         6.79 o                         
  -9   1   9        449.20        436.71        10.14 o                         
  -8   1   9          3.53          6.41         1.62 o                         
  -7   1   9        130.28        125.14         3.06 o                         
  -6   1   9         30.85         29.42         2.52 o                         
  -5   1   9        473.03        458.98         7.56 o                         
  -4   1   9         11.28         11.57         1.29 o                         
  -3   1   9        144.34        143.24         2.54 o                         
  -2   1   9         84.18         87.74         1.78 o                         
  -1   1   9        951.62        926.88        11.29 o                         
   0   1   9          7.76          8.36         0.53 o                         
   1   1   9        344.34        330.85         3.72 o                         
   2   1   9        496.99        505.34         6.59 o                         
   3   1   9         70.35         74.16         1.66 o                         
   4   1   9         55.11         53.88         2.09 o                         
   5   1   9        170.49        159.30         3.98 o                         
   6   1   9          0.32         -0.14         1.79 o                         
   7   1   9        173.99        175.24         6.02 o                         
   8   1   9          4.98          5.58         3.54 o                         
   9   1   9         39.85         37.35         8.00 o                         
 -10   2   9         62.67         64.64         5.72 o                         
  -9   2   9         16.19         13.52         3.28 o                         
  -8   2   9         17.43         17.14         2.15 o                         
  -7   2   9          1.53          0.85         2.55 o                         
  -6   2   9        382.69        371.76         6.69 o                         
  -5   2   9         43.58         45.16         2.54 o                         
  -4   2   9        249.50        247.87         3.85 o                         
  -3   2   9         68.87         70.34         1.68 o                         
  -2   2   9        142.80        148.80         2.57 o                         
  -1   2   9         21.13         24.71         1.06 o                         
   0   2   9        289.74        291.22         3.76 o                         
   1   2   9          9.20          9.72         0.73 o                         
   2   2   9         30.59         27.28         1.01 o                         
   3   2   9         15.18         17.90         1.21 o                         
   4   2   9          6.57          7.23         1.30 o                         
   5   2   9         19.88         20.02         2.58 o                         
   6   2   9        188.71        190.97         7.14 o                         
   7   2   9         12.83         10.72         4.93 o                         
   8   2   9         18.69         13.31         5.48 o                         
   9   2   9         24.00         28.40         5.30 o                         
  -9   3   9         41.69         50.79         8.00 o                         
  -8   3   9         38.17         41.81         6.91 o                         
  -7   3   9        169.24        170.81         4.42 o                         
  -6   3   9         74.97         72.49         3.77 o                         
  -5   3   9        108.16        106.58         2.34 o                         
  -4   3   9         29.91         32.28         1.69 o                         
  -3   3   9         47.38         51.00         1.90 o                         
  -2   3   9         31.94         34.92         1.82 o                         
  -1   3   9        125.25        124.53         2.46 o                         
   0   3   9          1.72          2.59         0.73 o                         
   1   3   9         44.54         50.77         1.87 o                         
   2   3   9         36.16         35.33         1.88 o                         
   3   3   9         59.80         64.31         2.02 o                         
   4   3   9         12.49         10.51         1.16 o                         
   5   3   9        220.00        198.71         4.53 o                         
   6   3   9          1.88          3.63         2.03 o                         
   7   3   9        235.78        224.87        13.69 o                         
   8   3   9          5.90         -1.69         5.04 o                         
  -8   4   9         75.69         91.27         8.88 o                         
  -7   4   9         34.54         33.08         5.16 o                         
  -6   4   9        156.51        141.32         7.17 o                         
  -5   4   9         94.56         84.52         2.83 o                         
  -4   4   9        596.88        597.83        10.32 o                         
  -3   4   9         18.28         18.61         2.00 o                         
  -2   4   9         59.32         60.21         2.73 o                         
  -1   4   9          7.93          9.79         1.37 o                         
   0   4   9        382.80        376.22         6.95 o                         
   1   4   9          2.39          0.43         1.21 o                         
   2   4   9         87.47         76.75         3.04 o                         
   3   4   9          2.85          4.75         2.56 o                         
   4   4   9          7.35          6.82         2.83 o                         
   5   4   9          7.35          8.17         2.21 o                         
   6   4   9          8.72         16.27         3.40 o                         
   7   4   9          5.11          6.08         3.43 o                         
  -6   5   9          6.45         17.96         7.01 o                         
  -5   5   9         12.10          8.11         5.26 o                         
  -4   5   9         44.40         46.09         3.66 o                         
  -3   5   9          7.81          7.43         2.37 o                         
  -2   5   9         15.07         15.21         1.79 o                         
  -1   5   9         58.86         65.04         3.07 o                         
   0   5   9         16.94         14.70         1.85 o                         
   1   5   9         34.24         34.53         3.31 o                         
   2   5   9         31.88         35.79         3.02 o                         
   3   5   9        135.92        141.85         5.43 o                         
   4   5   9         37.13         32.45         3.49 o                         
  -6  -5  10          3.25          5.26         3.94 o                         
  -5  -5  10         60.38         67.91         6.13 o                         
  -4  -5  10         36.91         43.56         4.37 o                         
  -3  -5  10        136.27        137.00         6.02 o                         
  -2  -5  10         38.39         41.98         3.55 o                         
  -1  -5  10         87.54         95.30        12.49 o                         
   0  -5  10         79.25         79.09        13.36 o                         
   1  -5  10         29.89         37.73         5.42 o                         
   2  -5  10          9.59          3.46         5.05 o                         
   3  -5  10          6.71          5.73         5.74 o                         
   4  -5  10         15.61         30.13         8.12 o                         
  -8  -4  10         11.20          7.89         5.70 o                         
  -7  -4  10         23.54         11.61         4.82 o                         
  -6  -4  10         23.82         23.90         3.37 o                         
  -5  -4  10         39.34         42.08         3.93 o                         
  -4  -4  10        214.92        220.05         7.57 o                         
  -3  -4  10         79.61         72.74         4.60 o                         
  -2  -4  10         90.16         83.55         4.27 o                         
  -1  -4  10         20.82         21.05         2.92 o                         
   0  -4  10         23.36         30.50         4.05 o                         
   1  -4  10          2.19          5.12         3.63 o                         
   2  -4  10          3.27          4.84         5.15 o                         
   3  -4  10         24.47         26.50         3.06 o                         
   4  -4  10         45.22         43.10         4.34 o                         
   5  -4  10          4.89         -1.35         5.10 o                         
   6  -4  10         26.97         29.24         4.90 o                         
  -9  -3  10         35.18         36.01         5.42 o                         
  -8  -3  10          1.64          7.40         3.68 o                         
  -7  -3  10        186.77        176.28         6.79 o                         
  -6  -3  10         31.67         30.51         3.71 o                         
  -5  -3  10        443.30        416.51        11.08 o                         
  -4  -3  10         23.06         24.97         2.86 o                         
  -3  -3  10        131.63        128.05         5.00 o                         
  -2  -3  10         98.76         92.00         3.94 o                         
  -1  -3  10          2.47          1.00         2.35 o                         
   0  -3  10         10.88         13.38         2.47 o                         
   1  -3  10         16.58         17.34         2.51 o                         
   2  -3  10         66.41         74.92         4.77 o                         
   3  -3  10        152.61        154.31         4.96 o                         
   4  -3  10          0.71          3.70         2.84 o                         
   5  -3  10         95.76        109.69         6.16 o                         
   6  -3  10         40.06         37.67         4.75 o                         
   7  -3  10         63.15         66.81         6.30 o                         
   8  -3  10         12.86         15.44         6.60 o                         
 -10  -2  10        161.85        146.00        16.10 o                         
  -9  -2  10         11.57          3.40         4.03 o                         
  -8  -2  10        105.52         95.97         3.90 o                         
  -7  -2  10          9.58         14.00         2.37 o                         
  -6  -2  10        139.18        134.44         4.33 o                         
  -5  -2  10         85.68         85.39         3.18 o                         
  -4  -2  10         10.82         13.60         1.78 o                         
  -3  -2  10          7.18          7.28         1.27 o                         
  -2  -2  10        252.77        240.08         4.25 o                         
  -1  -2  10         61.84         62.00         1.98 o                         
   0  -2  10        124.51        114.35         3.32 o                         
   1  -2  10        119.97        113.86         2.55 o                         
   2  -2  10        152.48        138.58         3.32 o                         
   3  -2  10         67.21         67.72         3.09 o                         
   4  -2  10        218.56        229.23         6.99 o                         
   5  -2  10         14.07         15.28         2.69 o                         
   6  -2  10        261.86        252.63         8.92 o                         
   7  -2  10         24.67         28.40         4.13 o                         
   8  -2  10          7.17         -1.03         4.21 o                         
   9  -2  10          0.57         -8.56         9.31 o                         
 -11  -1  10         95.04         97.71        16.21 o                         
 -10  -1  10          0.41         10.57         4.52 o                         
  -9  -1  10         43.57         44.21         2.45 o                         
  -8  -1  10         21.20         19.80         1.70 o                         
  -7  -1  10        225.45        199.37         4.17 o                         
  -6  -1  10         14.14         13.05         1.24 o                         
  -5  -1  10        455.59        471.44         7.97 o                         
  -4  -1  10         78.53         82.77         2.41 o                         
  -3  -1  10       1139.11       1154.10        14.53 o                         
  -2  -1  10         95.93         93.63         2.48 o                         
  -1  -1  10       1278.67       1342.92        14.88 o                         
   0  -1  10        191.83        194.93         2.91 o                         
   1  -1  10        834.74        837.72         9.81 o                         
   2  -1  10        187.83        183.33         2.94 o                         
   3  -1  10        464.07        448.31        10.30 o                         
   4  -1  10        140.85        136.76         3.48 o                         
   5  -1  10        199.38        189.02         4.48 o                         
   6  -1  10          1.47          1.66         1.77 o                         
   7  -1  10        265.18        263.89         8.77 o                         
   8  -1  10          5.98          6.66         3.54 o                         
   9  -1  10         34.71         30.30         5.85 o                         
 -11   0  10         25.88         46.22         9.20 o                         
 -10   0  10          0.09         -0.02         2.04 o                         
  -9   0  10         15.22         17.43         2.16 o                         
  -8   0  10        766.19        712.43        16.12 o                         
  -7   0  10         35.58         36.48         1.64 o                         
  -6   0  10          4.10          5.37         0.87 o                         
  -5   0  10          4.85          4.81         0.73 o                         
  -4   0  10       1867.84       1872.87        20.68 o                         
  -3   0  10        109.93        110.06         2.14 o                         
  -2   0  10        127.51        137.60         2.25 o                         
  -1   0  10         29.23         31.74         0.73 o                         
   0   0  10         36.55         41.81         0.89 o                         
   1   0  10        460.22        454.50        10.51 o                         
   2   0  10        599.57        640.84         7.48 o                         
   3   0  10        567.61        540.70         7.39 o                         
   4   0  10        145.52        132.43         2.92 o                         
   5   0  10         88.52         90.37         2.93 o                         
   6   0  10        167.97        165.00         4.25 o                         
   7   0  10         28.91         27.24         3.65 o                         
   8   0  10         94.59         93.91         7.97 o                         
   9   0  10         12.61         22.14         5.23 o                         
 -11   1  10         94.85        108.59        10.40 o                         
 -10   1  10          0.41          5.80         3.44 o                         
  -9   1  10         43.46         53.50         4.17 o                         
  -8   1  10         21.17         22.78         1.76 o                         
  -7   1  10        225.79        202.32         5.00 o                         
  -6   1  10         14.15         15.16         1.35 o                         
  -5   1  10        455.11        466.22         6.71 o                         
  -4   1  10         78.49         79.93         1.89 o                         
  -3   1  10       1139.35       1144.11        13.12 o                         
  -2   1  10         95.98         97.41         1.77 o                         
  -1   1  10       1277.86       1332.12        15.98 o                         
   0   1  10        191.89        199.33         2.56 o                         
   1   1  10        835.82        853.49         8.78 o                         
   2   1  10        187.67        183.81         2.70 o                         
   3   1  10        464.05        461.49         6.42 o                         
   4   1  10        140.75        136.41         4.17 o                         
   5   1  10        199.11        190.14         5.26 o                         
   6   1  10          1.48          1.76         1.96 o                         
   7   1  10        265.25        264.85        10.12 o                         
   8   1  10          6.00         14.61         3.75 o                         
   9   1  10         34.79         33.56         6.46 o                         
 -10   2  10        161.57        147.04        12.92 o                         
  -9   2  10         11.54          6.01         3.62 o                         
  -8   2  10        105.60        106.53         6.31 o                         
  -7   2  10          9.48          8.65         1.93 o                         
  -6   2  10        139.09        139.71         3.56 o                         
  -5   2  10         85.52         84.85         2.51 o                         
  -4   2  10         10.93         13.63         1.10 o                         
  -3   2  10          7.15          7.62         0.90 o                         
  -2   2  10        252.89        242.32         3.79 o                         
  -1   2  10         61.84         64.93         1.50 o                         
   0   2  10        124.55        114.87         1.80 o                         
   1   2  10        119.89        112.94         1.89 o                         
   2   2  10        152.20        136.53         2.34 o                         
   3   2  10         67.23         63.93         1.82 o                         
   4   2  10        218.38        219.03         5.38 o                         
   5   2  10         14.06         11.50         1.71 o                         
   6   2  10        261.63        265.15         6.47 o                         
   7   2  10         24.74         35.03         4.01 o                         
   8   2  10          7.12          7.34         3.56 o                         
   9   2  10          0.59         -3.29         7.23 o                         
  -9   3  10         35.17         37.82         4.64 o                         
  -8   3  10          1.63         -3.64         3.64 o                         
  -7   3  10        187.02        182.53         6.40 o                         
  -6   3  10         31.70         27.41         2.32 o                         
  -5   3  10        443.58        428.56         7.44 o                         
  -4   3  10         23.19         21.59         1.43 o                         
  -3   3  10        131.82        126.59         3.37 o                         
  -2   3  10         98.73         98.18         2.39 o                         
  -1   3  10          2.46          1.36         0.73 o                         
   0   3  10         10.88         13.75         1.18 o                         
   1   3  10         16.61         19.52         1.95 o                         
   2   3  10         66.46         69.21         2.02 o                         
   3   3  10        152.77        157.65         3.19 o                         
   4   3  10          0.69          1.36         1.19 o                         
   5   3  10         95.74        102.65         3.46 o                         
   6   3  10         40.02         37.09         7.89 o                         
   7   3  10         63.11         68.35        10.52 o                         
   8   3  10         12.81         17.82         4.19 o                         
  -8   4  10         11.23          9.91         4.93 o                         
  -7   4  10         23.50         18.83         6.57 o                         
  -6   4  10         23.87         19.13         4.30 o                         
  -5   4  10         39.25         36.26         2.56 o                         
  -4   4  10        214.97        209.16         5.00 o                         
  -3   4  10         79.63         87.15         3.48 o                         
  -2   4  10         90.04         83.82         2.74 o                         
  -1   4  10         20.81         22.18         2.19 o                         
   0   4  10         23.40         29.81         2.14 o                         
   1   4  10          2.19          1.76         1.23 o                         
   2   4  10          3.27          2.97         1.33 o                         
   3   4  10         24.46         28.10         2.61 o                         
   4   4  10         45.10         46.75         5.81 o                         
   5   4  10          4.89          4.88         2.23 o                         
   6   4  10         27.00         25.33         3.37 o                         
  -6   5  10          3.24         10.52         7.23 o                         
  -5   5  10         60.22         74.65         7.56 o                         
  -4   5  10         36.85         44.11         6.68 o                         
  -3   5  10        136.35        133.95         4.18 o                         
  -2   5  10         38.34         39.12         2.78 o                         
  -1   5  10         87.44         90.19         3.50 o                         
   0   5  10         79.25         85.71         4.71 o                         
   1   5  10         29.84         34.94         3.32 o                         
   2   5  10          9.62         14.91         2.04 o                         
   3   5  10          6.74         11.42         2.61 o                         
   4   5  10         15.60         19.09         3.06 o                         
  -5  -5  11         29.84         22.78         4.16 o                         
  -4  -5  11         34.49         32.66         5.04 o                         
  -3  -5  11        116.49        124.57         5.74 o                         
  -2  -5  11         47.89         49.67         3.94 o                         
  -1  -5  11          2.59         -3.07         6.79 o                         
   0  -5  11         16.29         10.08         7.45 o                         
   1  -5  11         13.42          9.94         4.68 o                         
   2  -5  11         21.47         17.83         5.58 o                         
   3  -5  11         66.16         73.15         8.30 o                         
   4  -5  11         29.56         42.94         9.86 o                         
  -8  -4  11        157.60        159.03        12.49 o                         
  -7  -4  11         23.49         17.96         5.04 o                         
  -6  -4  11         14.59         11.01         4.38 o                         
  -5  -4  11         16.93         19.71         3.18 o                         
  -4  -4  11        173.41        179.13         7.01 o                         
  -3  -4  11         24.63         24.84         4.93 o                         
  -2  -4  11        139.52        126.04         5.27 o                         
  -1  -4  11         42.84         54.11         9.42 o                         
   0  -4  11        229.22        250.76         9.79 o                         
   1  -4  11        125.14        130.80         8.05 o                         
   2  -4  11        132.26        126.74         8.41 o                         
   3  -4  11         37.72         38.26         4.94 o                         
   4  -4  11        128.89        137.97         8.27 o                         
   5  -4  11         13.68         19.22         6.65 o                         
   6  -4  11          8.69          5.06         5.10 o                         
  -9  -3  11         15.36         -3.72         6.35 o                         
  -8  -3  11          1.00         -3.29         4.60 o                         
  -7  -3  11         21.11         19.14         4.60 o                         
  -6  -3  11          6.14          4.16         2.48 o                         
  -5  -3  11         47.17         43.39         3.95 o                         
  -4  -3  11          2.84          2.85         3.29 o                         
  -3  -3  11        124.51        116.71         8.20 o                         
  -2  -3  11         25.08         26.92         2.63 o                         
  -1  -3  11         51.50         54.78         2.64 o                         
   0  -3  11         59.98         62.79         4.98 o                         
   1  -3  11        191.38        196.31         6.41 o                         
   2  -3  11         60.98         68.29         3.67 o                         
   3  -3  11        188.61        192.39         5.54 o                         
   4  -3  11        107.36         98.65         4.71 o                         
   5  -3  11        248.08        246.36         8.44 o                         
   6  -3  11          1.85          1.30         3.66 o                         
   7  -3  11         30.33         28.48         4.65 o                         
 -10  -2  11        107.19        118.03        11.82 o                         
  -9  -2  11          2.15          1.53         4.16 o                         
  -8  -2  11          1.18          2.73         1.82 o                         
  -7  -2  11         13.01         15.81         1.79 o                         
  -6  -2  11         78.55         74.33         3.23 o                         
  -5  -2  11        104.87         99.22         4.65 o                         
  -4  -2  11        209.34        210.88         5.01 o                         
  -3  -2  11         56.64         55.26         2.48 o                         
  -2  -2  11         81.59         74.39         2.38 o                         
  -1  -2  11        173.89        179.46         3.55 o                         
   0  -2  11         15.89         18.31         1.06 o                         
   1  -2  11         84.64         82.22         2.69 o                         
   2  -2  11        729.70        738.98        11.87 o                         
   3  -2  11         32.14         36.16         2.53 o                         
   4  -2  11        194.28        206.02         5.36 o                         
   5  -2  11          7.99          8.26         2.11 o                         
   6  -2  11        421.20        419.41        11.28 o                         
   7  -2  11         21.45         18.57         6.44 o                         
   8  -2  11          4.77          4.60         4.53 o                         
 -10  -1  11         10.35          8.77         4.40 o                         
  -9  -1  11        365.33        353.59         7.93 o                         
  -8  -1  11        102.79         98.77         6.26 o                         
  -7  -1  11        216.29        222.99         5.94 o                         
  -6  -1  11         95.56         95.23         3.25 o                         
  -5  -1  11        551.32        544.65         9.92 o                         
  -4  -1  11        132.38        133.59         3.62 o                         
  -3  -1  11        361.81        373.54         5.57 o                         
  -2  -1  11        448.22        453.00         5.19 o                         
  -1  -1  11        372.04        389.40         4.99 o                         
   0  -1  11         11.58         10.17         0.74 o                         
   1  -1  11        354.06        373.34         4.94 o                         
   2  -1  11         67.92         64.01         1.64 o                         
   3  -1  11        108.97        108.75         2.61 o                         
   4  -1  11         68.68         68.21         2.61 o                         
   5  -1  11         44.50         44.58         2.44 o                         
   6  -1  11         73.73         72.80         3.03 o                         
   7  -1  11          9.69          3.50         3.44 o                         
   8  -1  11         59.19         57.84         5.12 o                         
   9  -1  11          7.35         23.99         7.13 o                         
 -11   0  11         19.56          8.76         8.54 o                         
 -10   0  11          0.01         -2.41         2.41 o                         
  -9   0  11         32.89         32.10         2.98 o                         
  -8   0  11        382.55        388.36         7.08 o                         
  -7   0  11         27.07         25.20         1.40 o                         
  -6   0  11        746.05        749.04         9.63 o                         
  -5   0  11        214.19        216.12         3.39 o                         
  -4   0  11        366.66        377.13         4.95 o                         
  -3   0  11        109.50        116.47         1.79 o                         
  -2   0  11         63.81         80.90         1.50 o                         
  -1   0  11         36.47         43.25         0.92 o                         
   0   0  11          0.05          9.20         1.31 o                         
   1   0  11          5.84          7.77         0.62 o                         
   2   0  11        192.95        191.37         2.80 o                         
   3   0  11          1.94          0.09         0.93 o                         
   4   0  11         36.77         33.24         1.78 o                         
   5   0  11          6.04          6.43         1.58 o                         
   6   0  11        402.28        422.05        15.72 o                         
   7   0  11         64.03         74.56         5.05 o                         
   8   0  11        143.10        138.84         7.18 o                         
   9   0  11         34.16         41.39         6.28 o                         
 -11   1  11         22.65         32.16         9.75 o                         
 -10   1  11         10.33         12.60         4.05 o                         
  -9   1  11        365.23        360.01         9.01 o                         
  -8   1  11        102.65         93.97         3.38 o                         
  -7   1  11        216.05        222.14         4.59 o                         
  -6   1  11         95.60         96.34         2.78 o                         
  -5   1  11        550.24        530.78         7.45 o                         
  -4   1  11        132.39        131.16         2.45 o                         
  -3   1  11        361.54        364.63         4.90 o                         
  -2   1  11        448.51        455.75         5.42 o                         
  -1   1  11        372.92        392.77         5.15 o                         
   0   1  11         11.56          9.73         0.53 o                         
   1   1  11        353.71        378.20         4.23 o                         
   2   1  11         68.09         66.09         1.44 o                         
   3   1  11        108.86        108.45         2.36 o                         
   4   1  11         68.80         71.78         3.10 o                         
   5   1  11         44.73         51.15         3.26 o                         
   6   1  11         73.90         80.91         4.18 o                         
   7   1  11          9.69         13.75         3.40 o                         
   8   1  11         59.18         60.56        11.06 o                         
   9   1  11          7.35         12.93         6.35 o                         
 -10   2  11        107.10        106.96         6.49 o                         
  -9   2  11          2.15          2.61         3.46 o                         
  -8   2  11          1.22          0.37         2.52 o                         
  -7   2  11         13.05         11.44         2.02 o                         
  -6   2  11         78.16         70.87         2.76 o                         
  -5   2  11        104.64         96.49         2.67 o                         
  -4   2  11        209.21        209.65         3.75 o                         
  -3   2  11         56.74         57.46         1.90 o                         
  -2   2  11         81.61         77.33         1.61 o                         
  -1   2  11        173.75        185.32         2.92 o                         
   0   2  11         15.89         18.55         1.02 o                         
   1   2  11         84.66         82.68         1.51 o                         
   2   2  11        730.76        721.46        10.50 o                         
   3   2  11         32.24         29.91         1.71 o                         
   4   2  11        194.59        199.51         6.48 o                         
   5   2  11          7.98          8.32         1.66 o                         
   6   2  11        421.21        417.14        11.34 o                         
   7   2  11         21.46         18.63         3.29 o                         
   8   2  11          4.80          1.97         3.92 o                         
  -9   3  11         15.38         10.44         4.07 o                         
  -8   3  11          1.00         -3.03         3.03 o                         
  -7   3  11         21.13         21.08         3.55 o                         
  -6   3  11          6.16          5.62         1.84 o                         
  -5   3  11         47.09         41.57         3.86 o                         
  -4   3  11          2.85          2.25         1.19 o                         
  -3   3  11        124.06        119.34         3.33 o                         
  -2   3  11         25.17         24.98         1.91 o                         
  -1   3  11         51.34         55.40         1.95 o                         
   0   3  11         60.07         57.38         2.14 o                         
   1   3  11        191.69        193.12         4.13 o                         
   2   3  11         61.13         62.99         2.68 o                         
   3   3  11        188.24        184.04         3.53 o                         
   4   3  11        107.38        100.83         3.99 o                         
   5   3  11        248.26        243.40         9.24 o                         
   6   3  11          1.84          2.69         2.52 o                         
   7   3  11         30.47         34.82         4.51 o                         
  -8   4  11        157.58        166.78        11.41 o                         
  -7   4  11         23.52         24.46         4.79 o                         
  -6   4  11         14.53          9.43         3.68 o                         
  -5   4  11         16.94         14.23         2.22 o                         
  -4   4  11        173.56        181.18         5.74 o                         
  -3   4  11         24.68         25.92         1.93 o                         
  -2   4  11        139.42        130.40         3.32 o                         
  -1   4  11         42.87         43.10         2.25 o                         
   0   4  11        229.21        251.41         5.24 o                         
   1   4  11        125.06        127.90         3.65 o                         
   2   4  11        132.02        134.63         3.92 o                         
   3   4  11         37.67         38.19         2.26 o                         
   4   4  11        128.82        120.93         7.85 o                         
   5   4  11         13.66         18.52         7.56 o                         
   6   4  11          8.73          7.67         3.03 o                         
  -5   5  11         29.91         27.89         5.32 o                         
  -4   5  11         34.57         28.92         2.90 o                         
  -3   5  11        116.89        130.51         4.14 o                         
  -2   5  11         47.93         51.21         3.03 o                         
  -1   5  11          2.55          3.73         2.50 o                         
   0   5  11         16.28         17.60         2.94 o                         
   1   5  11         13.38         12.81         2.18 o                         
   2   5  11         21.45         22.14         3.64 o                         
   3   5  11         65.98         83.92         7.78 o                         
   4   5  11         29.55         25.68         6.79 o                         
  -5  -5  12         12.34         10.52         3.94 o                         
  -4  -5  12          1.82          4.10         5.04 o                         
  -3  -5  12          9.57         15.10         2.66 o                         
  -2  -5  12         32.76         30.59        10.08 o                         
  -1  -5  12          3.59          3.29         7.01 o                         
   0  -5  12         55.80         60.46         9.86 o                         
   1  -5  12         17.21          2.71         9.20 o                         
   2  -5  12          4.60         -4.82         6.57 o                         
   3  -5  12         14.26         18.92         7.21 o                         
  -7  -4  12          8.93          1.97         4.60 o                         
  -6  -4  12         60.73         70.94        14.35 o                         
  -5  -4  12         99.64        103.11         6.24 o                         
  -4  -4  12          4.42          1.85         2.52 o                         
  -3  -4  12         82.79         79.70         5.48 o                         
  -2  -4  12          2.09          3.11         5.04 o                         
  -1  -4  12          3.03          6.35         3.15 o                         
   0  -4  12         30.41         35.23         4.46 o                         
   1  -4  12          0.36         -2.03         3.68 o                         
   2  -4  12        147.84        144.89         8.68 o                         
   3  -4  12          0.59         -0.73         8.32 o                         
   4  -4  12         57.36         47.96         6.26 o                         
   5  -4  12         21.09         15.19         5.84 o                         
   6  -4  12          2.06          9.64        10.73 o                         
  -9  -3  12         88.12         74.70        11.61 o                         
  -8  -3  12         26.99         17.53         5.48 o                         
  -7  -3  12        100.44         83.63         6.57 o                         
  -6  -3  12          8.08          5.04         3.40 o                         
  -5  -3  12        141.37        134.79         5.81 o                         
  -4  -3  12         33.82         34.37         3.57 o                         
  -3  -3  12         38.45         44.69         6.57 o                         
  -2  -3  12        101.90        107.69         7.88 o                         
  -1  -3  12         10.18          9.96         2.40 o                         
   0  -3  12         30.12         33.26         4.09 o                         
   1  -3  12          9.40          9.19         3.72 o                         
   2  -3  12          4.90          9.17         2.40 o                         
   3  -3  12        211.18        228.02         6.95 o                         
   4  -3  12          3.68          6.03         3.64 o                         
   5  -3  12         97.15         90.08         6.26 o                         
   6  -3  12         13.80         15.85         5.97 o                         
   7  -3  12         49.81         48.07         5.65 o                         
 -10  -2  12        162.05        154.19        14.02 o                         
  -9  -2  12         12.06          6.62         4.24 o                         
  -8  -2  12          3.52         -1.53         2.96 o                         
  -7  -2  12         85.86         86.73         3.67 o                         
  -6  -2  12         42.10         43.32         3.19 o                         
  -5  -2  12        118.58        122.74         4.06 o                         
  -4  -2  12         65.94         68.57         2.97 o                         
  -3  -2  12         90.91         86.89         3.28 o                         
  -2  -2  12        158.40        155.66         3.71 o                         
  -1  -2  12         91.14         87.06         2.62 o                         
   0  -2  12        571.52        573.37         8.73 o                         
   1  -2  12         78.80         80.12         3.03 o                         
   2  -2  12        661.68        663.04        10.99 o                         
   3  -2  12          5.32          5.79         1.73 o                         
   4  -2  12         34.08         29.41         2.82 o                         
   5  -2  12         50.28         47.09         3.59 o                         
   6  -2  12        114.08         99.25         6.59 o                         
   7  -2  12          7.85         12.30         4.21 o                         
   8  -2  12         58.26         50.37         5.93 o                         
 -10  -1  12          3.69         -2.91         4.16 o                         
  -9  -1  12         19.66         19.29         2.11 o                         
  -8  -1  12         26.65         25.20         2.00 o                         
  -7  -1  12        205.82        195.50         5.80 o                         
  -6  -1  12         10.64         10.14         3.07 o                         
  -5  -1  12         71.67         71.86         2.69 o                         
  -4  -1  12         40.84         42.91         3.11 o                         
  -3  -1  12        287.11        279.61         4.58 o                         
  -2  -1  12        160.37        161.39         2.52 o                         
  -1  -1  12        396.11        390.77         4.62 o                         
   0  -1  12         58.64         53.53         1.37 o                         
   1  -1  12        833.03        794.99         9.51 o                         
   2  -1  12        165.79        163.65         3.35 o                         
   3  -1  12        855.06        859.94        13.16 o                         
   4  -1  12         12.38         10.06         2.00 o                         
   5  -1  12        317.51        308.38         6.47 o                         
   6  -1  12         10.45          8.92         1.54 o                         
   7  -1  12        104.93        112.03         6.50 o                         
   8  -1  12          3.08          5.43         4.24 o                         
 -11   0  12         10.34          7.45         8.54 o                         
 -10   0  12          1.11         -6.35         6.35 o                         
  -9   0  12          1.99          3.50         1.71 o                         
  -8   0  12        412.36        415.51         7.55 o                         
  -7   0  12         13.24         11.45         1.27 o                         
  -6   0  12         35.99         39.68         1.66 o                         
  -5   0  12         43.52         41.40         1.38 o                         
  -4   0  12        518.54        511.42         6.34 o                         
  -3   0  12        338.19        320.08         4.17 o                         
  -2   0  12        633.34        668.24         7.16 o                         
  -1   0  12        509.72        507.73         5.95 o                         
   0   0  12       1541.95       1655.76        18.17 o                         
   1   0  12        266.91        279.85         4.45 o                         
   2   0  12        138.02        128.96         2.16 o                         
   3   0  12         51.68         57.29         1.76 o                         
   4   0  12         31.60         28.03         1.79 o                         
   5   0  12         50.02         44.95         2.64 o                         
   6   0  12          0.46          8.92         2.68 o                         
   7   0  12          0.12         -0.40         2.92 o                         
   8   0  12         29.72         31.91         4.72 o                         
 -10   1  12          3.69          3.75         3.44 o                         
  -9   1  12         19.67         21.09         3.44 o                         
  -8   1  12         26.75         26.41         2.26 o                         
  -7   1  12        206.60        193.81         4.24 o                         
  -6   1  12         10.63         11.37         1.25 o                         
  -5   1  12         71.27         65.40         2.39 o                         
  -4   1  12         40.83         42.21         1.60 o                         
  -3   1  12        287.30        277.46         3.96 o                         
  -2   1  12        160.53        163.47         2.15 o                         
  -1   1  12        396.18        398.21         4.78 o                         
   0   1  12         58.69         54.40         1.06 o                         
   1   1  12        832.75        805.23         9.06 o                         
   2   1  12        165.82        169.90         2.39 o                         
   3   1  12        855.71        857.62        12.93 o                         
   4   1  12         12.37         11.84         1.75 o                         
   5   1  12        317.78        308.86         7.49 o                         
   6   1  12         10.44          8.45         2.30 o                         
   7   1  12        104.69        104.01         5.56 o                         
   8   1  12          3.08          1.82         6.02 o                         
 -10   2  12        162.39        153.73         7.16 o                         
  -9   2  12         12.10         10.32         3.18 o                         
  -8   2  12          3.55          0.68         2.84 o                         
  -7   2  12         86.00         77.40         3.65 o                         
  -6   2  12         42.05         48.72         2.55 o                         
  -5   2  12        118.70        116.99         2.91 o                         
  -4   2  12         66.21         66.39         1.99 o                         
  -3   2  12         91.01         90.67         2.55 o                         
  -2   2  12        158.18        154.70         3.26 o                         
  -1   2  12         91.11         90.23         2.03 o                         
   0   2  12        571.47        592.39         7.68 o                         
   1   2  12         78.80         80.00         1.73 o                         
   2   2  12        662.12        652.76        13.35 o                         
   3   2  12          5.28          4.67         1.58 o                         
   4   2  12         34.04         29.08         2.18 o                         
   5   2  12         50.12         46.49         7.53 o                         
   6   2  12        114.03        111.48         6.40 o                         
   7   2  12          7.77         10.77         8.43 o                         
   8   2  12         58.34         56.14         7.45 o                         
  -9   3  12         88.02         79.49         7.86 o                         
  -8   3  12         26.87         24.67         4.73 o                         
  -7   3  12        100.48         88.96         4.79 o                         
  -6   3  12          8.08          3.48         1.82 o                         
  -5   3  12        141.00        127.91         6.55 o                         
  -4   3  12         33.75         31.95         2.63 o                         
  -3   3  12         38.24         43.54         2.36 o                         
  -2   3  12        101.81        110.23         2.66 o                         
  -1   3  12         10.19          9.58         1.06 o                         
   0   3  12         30.13         32.36         1.84 o                         
   1   3  12          9.42         13.63         1.62 o                         
   2   3  12          4.88          4.35         1.12 o                         
   3   3  12        211.05        216.48         3.96 o                         
   4   3  12          3.63          1.91         2.49 o                         
   5   3  12         97.31         97.14         4.99 o                         
   6   3  12         13.76         15.23         6.57 o                         
   7   3  12         49.67         44.25         6.35 o                         
  -8   4  12         36.60         42.28         7.67 o                         
  -7   4  12          8.99         10.57         5.26 o                         
  -6   4  12         60.56         70.77         6.46 o                         
  -5   4  12         99.55        100.19         6.86 o                         
  -4   4  12          4.38          3.76         1.82 o                         
  -3   4  12         82.79         87.05         3.14 o                         
  -2   4  12          2.12          3.84         1.20 o                         
  -1   4  12          3.02          4.75         1.68 o                         
   0   4  12         30.42         31.90         2.33 o                         
   1   4  12          0.37          1.79         1.62 o                         
   2   4  12        147.68        140.66         4.05 o                         
   3   4  12          0.60          1.35         1.20 o                         
   4   4  12         57.27         71.83         4.64 o                         
   5   4  12         21.18         13.33         2.96 o                         
   6   4  12          2.07         19.50         9.20 o                         
  -5   5  12         12.45         15.06         5.16 o                         
  -4   5  12          1.80          5.12         2.70 o                         
  -3   5  12          9.60          9.87         3.25 o                         
  -2   5  12         32.68         30.06         3.27 o                         
  -1   5  12          3.58          4.34         1.73 o                         
   0   5  12         55.77         56.56         4.05 o                         
   1   5  12         17.28         18.37         3.23 o                         
   2   5  12          4.61          3.77         1.88 o                         
   3   5  12         14.29         19.42         4.63 o                         
  -5  -5  13        102.11        100.55         7.67 o                         
  -4  -5  13         32.76         24.25         5.70 o                         
  -3  -5  13        113.44        103.43         5.77 o                         
  -2  -5  13         46.87         41.40         9.20 o                         
  -1  -5  13         35.48         43.60         8.98 o                         
   0  -5  13         13.27          7.45         7.89 o                         
   1  -5  13         71.83         69.50         7.97 o                         
   2  -5  13          7.98          8.18         9.53 o                         
  -7  -4  13         18.01          8.11         5.04 o                         
  -6  -4  13          5.18         11.85         7.78 o                         
  -5  -4  13          9.16          8.11         4.60 o                         
  -4  -4  13         23.76         25.61         3.58 o                         
  -3  -4  13         44.05         46.50         3.63 o                         
  -2  -4  13         90.57         83.49         5.91 o                         
  -1  -4  13         51.73         47.69         6.24 o                         
   0  -4  13          1.00          4.93         3.63 o                         
   1  -4  13         31.83         35.79         5.10 o                         
   2  -4  13         24.51         32.17         5.00 o                         
   3  -4  13         12.23         15.58         4.89 o                         
   4  -4  13         49.71         48.22        14.24 o                         
   5  -4  13          2.52          4.94        12.60 o                         
  -8  -3  13         16.38         12.71         5.26 o                         
  -7  -3  13         81.57         90.38         7.78 o                         
  -6  -3  13         32.23         34.80         3.74 o                         
  -5  -3  13        210.16        208.24         7.19 o                         
  -4  -3  13         10.09          9.43         3.51 o                         
  -3  -3  13         66.36         65.50         3.88 o                         
  -2  -3  13         33.46         34.71         2.82 o                         
  -1  -3  13        429.30        415.39        11.41 o                         
   0  -3  13         11.33          7.23         3.51 o                         
   1  -3  13        466.63        455.33        13.29 o                         
   2  -3  13         16.56         17.40         2.57 o                         
   3  -3  13        158.25        144.90         6.14 o                         
   4  -3  13         11.31         13.28         3.20 o                         
   5  -3  13         27.16         31.17         4.14 o                         
   6  -3  13          4.28          0.60         4.07 o                         
   7  -3  13         22.28         30.96         6.67 o                         
 -10  -2  13         21.91         13.36         9.64 o                         
  -9  -2  13         17.27         13.36         6.13 o                         
  -8  -2  13          9.93         10.32         6.24 o                         
  -7  -2  13          0.82          2.25         4.09 o                         
  -6  -2  13         20.73         28.38         4.47 o                         
  -5  -2  13         26.79         24.54         3.72 o                         
  -4  -2  13         73.28         72.68         3.27 o                         
  -3  -2  13         33.08         35.41         3.08 o                         
  -2  -2  13        682.17        697.33        12.51 o                         
  -1  -2  13         43.37         45.26         1.79 o                         
   0  -2  13         24.51         23.34         1.38 o                         
   1  -2  13          4.22          7.13         1.57 o                         
   2  -2  13       1523.90       1520.44        21.76 o                         
   3  -2  13         24.05         26.47         2.69 o                         
   4  -2  13          2.29         -0.01         2.04 o                         
   5  -2  13         88.38         92.15         4.53 o                         
   6  -2  13         86.91         87.34         9.31 o                         
   7  -2  13         11.98         16.30         4.30 o                         
   8  -2  13          8.10         16.50         6.84 o                         
 -10  -1  13         16.01         22.78         7.45 o                         
  -9  -1  13         93.41         89.05         4.21 o                         
  -8  -1  13         46.14         45.37         7.34 o                         
  -7  -1  13         97.37        105.33         4.05 o                         
  -6  -1  13         20.12         18.33         1.88 o                         
  -5  -1  13         28.59         25.95         2.61 o                         
  -4  -1  13         24.30         23.00         2.84 o                         
  -3  -1  13         42.94         42.16         2.28 o                         
  -2  -1  13         76.05         74.36         1.56 o                         
  -1  -1  13        314.92        338.56         4.16 o                         
   0  -1  13          1.01          0.80         0.63 o                         
   1  -1  13        199.67        207.31         2.95 o                         
   2  -1  13          9.02         11.59         1.20 o                         
   3  -1  13         46.70         52.70         2.44 o                         
   4  -1  13         26.83         23.97         2.09 o                         
   5  -1  13         49.62         47.87         4.16 o                         
   6  -1  13         28.74         28.29         2.82 o                         
   7  -1  13         57.49         71.65        12.49 o                         
   8  -1  13         12.30         20.36        17.09 o                         
 -11   0  13         32.33         26.73         9.20 o                         
 -10   0  13          2.87          1.48         2.28 o                         
  -9   0  13          8.69          1.97         5.70 o                         
  -8   0  13         98.69        109.94         3.79 o                         
  -7   0  13         72.08         72.68         8.07 o                         
  -6   0  13        138.85        145.09         3.53 o                         
  -5   0  13          9.55          7.63         0.75 o                         
  -4   0  13        789.99        805.17        10.25 o                         
  -3   0  13          0.10         -0.14         0.85 o                         
  -2   0  13        525.95        519.22         5.73 o                         
  -1   0  13          0.08          1.18         0.45 o                         
   0   0  13          7.72         19.14         1.22 o                         
   1   0  13         14.89         14.39         0.76 o                         
   2   0  13        160.96        144.55         2.72 o                         
   3   0  13         66.28         67.68         2.76 o                         
   4   0  13         25.51         28.00         3.24 o                         
   5   0  13        154.06        156.51         5.60 o                         
   6   0  13         56.48         56.68         4.65 o                         
   7   0  13          0.15         -4.03         4.03 o                         
   8   0  13         60.24         62.82         7.58 o                         
 -10   1  13         16.03         14.97         4.71 o                         
  -9   1  13         93.79        100.31         6.03 o                         
  -8   1  13         46.16         45.39         3.64 o                         
  -7   1  13         97.57         98.57         3.23 o                         
  -6   1  13         20.07         19.13         1.51 o                         
  -5   1  13         28.73         26.40         1.67 o                         
  -4   1  13         24.31         21.97         1.40 o                         
  -3   1  13         43.01         41.33         1.38 o                         
  -2   1  13         75.92         74.41         1.45 o                         
  -1   1  13        314.92        343.14         4.26 o                         
   0   1  13          1.00          1.30         0.45 o                         
   1   1  13        199.63        208.30         3.17 o                         
   2   1  13          9.00         12.22         1.16 o                         
   3   1  13         46.92         47.28         2.51 o                         
   4   1  13         26.93         28.97         6.13 o                         
   5   1  13         49.93         52.41         3.47 o                         
   6   1  13         28.76         31.38         3.54 o                         
   7   1  13         57.43         63.57         5.79 o                         
   8   1  13         12.33         23.73         4.87 o                         
 -10   2  13         21.83         13.62         3.62 o                         
  -9   2  13         17.33          9.99         8.22 o                         
  -8   2  13         10.03         11.38         2.74 o                         
  -7   2  13          0.85          2.73         2.30 o                         
  -6   2  13         20.86         25.19         2.25 o                         
  -5   2  13         26.89         27.38         3.30 o                         
  -4   2  13         73.14         71.71         2.07 o                         
  -3   2  13         32.94         33.95         1.87 o                         
  -2   2  13        681.22        697.34        10.10 o                         
  -1   2  13         43.34         41.02         1.57 o                         
   0   2  13         24.58         26.62         1.28 o                         
   1   2  13          4.20          4.50         0.98 o                         
   2   2  13       1524.90       1444.92        28.60 o                         
   3   2  13         24.12         23.24         1.73 o                         
   4   2  13          2.33         -0.73         1.76 o                         
   5   2  13         88.35         86.94         4.76 o                         
   6   2  13         86.91         76.97         4.53 o                         
   7   2  13         11.95         12.89         6.79 o                         
  -9   3  13         34.77         49.57         5.50 o                         
  -8   3  13         16.38          9.64         3.87 o                         
  -7   3  13         81.59         80.99         4.51 o                         
  -6   3  13         32.32         30.93         3.00 o                         
  -5   3  13        209.82        199.34        11.83 o                         
  -4   3  13         10.03          7.90         3.51 o                         
  -3   3  13         66.56         67.16         2.24 o                         
  -2   3  13         33.35         35.82         3.00 o                         
  -1   3  13        429.10        416.78         8.28 o                         
   0   3  13         11.29         14.50         1.73 o                         
   1   3  13        466.60        451.03         7.43 o                         
   2   3  13         16.54         19.05         1.90 o                         
   3   3  13        158.35        150.77         3.58 o                         
   4   3  13         11.29         11.27         1.48 o                         
   5   3  13         27.05         23.29         2.55 o                         
   6   3  13          4.26          0.63         3.72 o                         
  -7   4  13         17.99         20.61         5.26 o                         
  -6   4  13          5.19          2.87         6.02 o                         
  -5   4  13          9.11         10.22         3.37 o                         
  -4   4  13         23.79         25.11         2.36 o                         
  -3   4  13         44.16         45.28         3.76 o                         
  -2   4  13         90.78         92.19         2.95 o                         
  -1   4  13         51.80         47.32         2.39 o                         
   0   4  13          1.00         -0.01         1.30 o                         
   1   4  13         31.85         32.96         2.60 o                         
   2   4  13         24.42         24.05         2.22 o                         
   3   4  13         12.21          8.37         1.47 o                         
   4   4  13         49.65         53.45         4.27 o                         
   5   4  13          2.53          1.73         3.83 o                         
  -5   5  13        102.19        107.57        12.27 o                         
  -4   5  13         32.78         27.76         3.38 o                         
  -3   5  13        113.69        117.60         4.75 o                         
  -2   5  13         46.89         45.52         3.01 o                         
  -1   5  13         35.57         32.30         4.62 o                         
   0   5  13         13.27         12.54         2.11 o                         
   1   5  13         71.76         64.37         3.66 o                         
   2   5  13          7.98          2.41         2.88 o                         
  -4  -5  14          9.66         12.69         3.29 o                         
  -3  -5  14         22.26         24.40         3.40 o                         
  -2  -5  14          2.86         12.27         7.67 o                         
  -1  -5  14         21.96         41.40         9.20 o                         
   0  -5  14          1.17         10.30         8.98 o                         
   1  -5  14         40.34         50.50        11.50 o                         
   2  -5  14         16.55         22.78         8.32 o                         
  -7  -4  14          7.23         15.34         5.48 o                         
  -6  -4  14         58.26         63.58         9.97 o                         
  -5  -4  14          4.78          3.29         3.07 o                         
  -4  -4  14         45.42         43.93         3.91 o                         
  -3  -4  14          7.76         14.13         5.15 o                         
  -2  -4  14        152.32        140.56         5.79 o                         
  -1  -4  14          3.84          3.12         3.40 o                         
   0  -4  14         34.72         43.56        14.02 o                         
   1  -4  14          5.34          6.82         4.79 o                         
   2  -4  14         98.02         96.42         8.31 o                         
   3  -4  14          7.60         14.02         5.91 o                         
   4  -4  14         13.51          6.84         5.68 o                         
   5  -4  14         15.30         18.62         8.98 o                         
  -8  -3  14          1.84          4.38         5.26 o                         
  -7  -3  14         22.18         18.84         4.60 o                         
  -6  -3  14         52.09         51.84         4.72 o                         
  -5  -3  14         76.80         83.49         7.12 o                         
  -4  -3  14          0.20         -0.75         1.97 o                         
  -3  -3  14        179.06        196.89         6.65 o                         
  -2  -3  14         17.03         19.43         2.06 o                         
  -1  -3  14         43.36         48.34         4.87 o                         
   0  -3  14         11.97         17.53         5.26 o                         
   1  -3  14        113.44        117.33         6.95 o                         
   2  -3  14        115.98        118.07         5.29 o                         
   3  -3  14          5.07          4.99         2.75 o                         
   4  -3  14          0.96          2.40         3.15 o                         
   5  -3  14         15.33         18.25         5.16 o                         
   6  -3  14          8.26         12.69         4.62 o                         
  -9  -2  14         27.22         30.45         6.79 o                         
  -8  -2  14        129.12        145.85         5.70 o                         
  -7  -2  14         18.61         39.43         6.79 o                         
  -6  -2  14        153.98        153.97         5.89 o                         
  -5  -2  14         25.64         22.38         2.55 o                         
  -4  -2  14        117.38        117.44         3.62 o                         
  -3  -2  14         15.16         13.80         1.11 o                         
  -2  -2  14        615.78        635.06        12.33 o                         
  -1  -2  14         12.89         13.70         1.14 o                         
   0  -2  14         11.87         13.04         1.64 o                         
   1  -2  14          2.54          0.12         1.52 o                         
   2  -2  14        176.07        176.35         5.38 o                         
   3  -2  14          6.04          7.35         2.12 o                         
   4  -2  14        119.79        120.51         5.41 o                         
   5  -2  14         17.52         21.37         3.76 o                         
   6  -2  14        106.94        103.97         6.86 o                         
   7  -2  14         10.32         17.80         7.58 o                         
 -10  -1  14         10.51          6.13         7.01 o                         
  -9  -1  14          2.17         -1.48         1.97 o                         
  -8  -1  14          0.43          1.16         2.41 o                         
  -7  -1  14        216.83        213.72         8.76 o                         
  -6  -1  14         29.32         23.18         2.41 o                         
  -5  -1  14         98.21         98.15         3.34 o                         
  -4  -1  14        147.95        139.77         3.88 o                         
  -3  -1  14       1020.45       1045.45        13.23 o                         
  -2  -1  14        152.60        155.95         2.74 o                         
  -1  -1  14        742.81        737.86         9.78 o                         
   0  -1  14        223.51        233.36         3.58 o                         
   1  -1  14        489.41        473.77         6.33 o                         
   2  -1  14          0.88          0.33         2.09 o                         
   3  -1  14         59.24         55.78         3.01 o                         
   4  -1  14         13.47         12.71         2.81 o                         
   5  -1  14         34.43         46.74         4.52 o                         
   6  -1  14          0.08         -3.13         3.13 o                         
   7  -1  14        101.47        101.16         8.37 o                         
   8  -1  14          1.61         -1.82        11.28 o                         
 -10   0  14          2.60          6.38         2.27 o                         
  -9   0  14          0.23         -0.07         2.04 o                         
  -8   0  14          0.81         -0.13         2.34 o                         
  -7   0  14          0.95         -0.12         1.60 o                         
  -6   0  14         24.80         26.64         2.31 o                         
  -5   0  14         33.62         39.54         3.90 o                         
  -4   0  14         18.08         19.83         1.40 o                         
  -3   0  14        183.25        207.04         4.66 o                         
  -2   0  14         90.13         91.56         1.56 o                         
  -1   0  14         78.52         83.51         1.91 o                         
   0   0  14        913.33        848.31         9.69 o                         
   1   0  14          1.39          0.47         0.56 o                         
   2   0  14         51.13         55.22         1.56 o                         
   3   0  14         10.98         10.66         1.83 o                         
   4   0  14         59.24         53.69         4.69 o                         
   5   0  14         22.43         19.85         2.80 o                         
   6   0  14          8.54          2.24         2.91 o                         
   7   0  14          5.52         12.68         4.05 o                         
   8   0  14         28.85         38.14         6.79 o                         
 -10   1  14         10.53          7.59         3.44 o                         
  -9   1  14          2.19         -0.82         2.57 o                         
  -8   1  14          0.42          2.49         2.04 o                         
  -7   1  14        217.31        213.02         4.81 o                         
  -6   1  14         29.32         28.55         2.08 o                         
  -5   1  14         98.53         99.18         2.80 o                         
  -4   1  14        147.95        143.98         3.23 o                         
  -3   1  14       1019.97       1039.57        13.52 o                         
  -2   1  14        152.61        155.78         2.41 o                         
  -1   1  14        742.45        748.05         8.52 o                         
   0   1  14        223.48        239.19         3.83 o                         
   1   1  14        489.91        479.83         6.28 o                         
   2   1  14          0.88          0.33         0.72 o                         
   3   1  14         59.20         55.78         2.28 o                         
   4   1  14         13.39         15.73         1.97 o                         
   5   1  14         34.49         40.02         7.01 o                         
   6   1  14          0.08          1.00         2.55 o                         
   7   1  14        101.37        110.16         7.63 o                         
 -10   2  14         28.33         36.17        11.39 o                         
  -9   2  14         27.16         28.31         4.21 o                         
  -8   2  14        129.12        140.07         7.05 o                         
  -7   2  14         18.58         20.31         2.34 o                         
  -6   2  14        154.11        155.80         4.28 o                         
  -5   2  14         25.63         20.59         1.86 o                         
  -4   2  14        117.51        121.62         3.57 o                         
  -3   2  14         15.15         14.49         2.18 o                         
  -2   2  14        615.62        649.33        11.11 o                         
  -1   2  14         12.92         13.16         1.35 o                         
   0   2  14         11.84         14.02         1.06 o                         
   1   2  14          2.54          2.15         0.81 o                         
   2   2  14        176.05        172.03         3.65 o                         
   3   2  14          6.04          6.58         1.20 o                         
   4   2  14        119.74        102.96         3.77 o                         
   5   2  14         17.55         17.18         2.19 o                         
   6   2  14        107.12        119.56        10.28 o                         
   7   2  14         10.30         15.29         4.49 o                         
  -9   3  14         23.14         17.67         4.74 o                         
  -8   3  14          1.85         -2.41         3.56 o                         
  -7   3  14         22.18         14.14         3.48 o                         
  -6   3  14         52.07         49.04         5.10 o                         
  -5   3  14         76.68         74.44         7.89 o                         
  -4   3  14          0.20         -1.75         2.31 o                         
  -3   3  14        179.05        202.84         4.46 o                         
  -2   3  14         17.03         15.50         1.42 o                         
  -1   3  14         43.32         45.89         2.41 o                         
   0   3  14         11.96         10.35         1.22 o                         
   1   3  14        113.49        107.70         3.88 o                         
   2   3  14        115.95        113.60         4.26 o                         
   3   3  14          5.04          4.01         1.10 o                         
   4   3  14          0.96          0.38         1.99 o                         
   5   3  14         15.22         13.54         4.16 o                         
   6   3  14          8.25          8.17         3.23 o                         
  -7   4  14          7.21          3.22         5.15 o                         
  -6   4  14         58.16         71.82         6.63 o                         
  -5   4  14          4.79          5.23         3.42 o                         
  -4   4  14         45.56         46.44         3.37 o                         
  -3   4  14          7.79          7.46         1.44 o                         
  -2   4  14        152.49        140.62         3.83 o                         
  -1   4  14          3.82          3.87         1.31 o                         
   0   4  14         34.74         34.28         2.42 o                         
   1   4  14          5.32          5.36         1.58 o                         
   2   4  14         98.09         97.31         5.05 o                         
   3   4  14          7.61          8.02         1.62 o                         
   4   4  14         13.53          5.38         2.63 o                         
   5   4  14         15.32         18.40         8.32 o                         
  -4   5  14          9.66         12.03         4.18 o                         
  -3   5  14         22.23         22.23         2.71 o                         
  -2   5  14          2.85          5.15         2.10 o                         
  -1   5  14         21.89         20.17         3.03 o                         
   0   5  14          1.17          3.27         2.35 o                         
   1   5  14         40.45         42.51         3.19 o                         
   2   5  14         16.57         17.70         3.22 o                         
  -3  -5  15         32.03         29.64         5.70 o                         
  -2  -5  15          4.07          6.79         8.54 o                         
  -1  -5  15         26.04         22.35         9.64 o                         
   0  -5  15          3.97         -3.25         5.26 o                         
   1  -5  15         16.24         15.07         9.42 o                         
  -6  -4  15          8.70         11.30         3.65 o                         
  -5  -4  15         26.08         25.02         3.58 o                         
  -4  -4  15         77.47         80.48         5.07 o                         
  -3  -4  15          9.03         12.73         2.43 o                         
  -2  -4  15         11.13         15.62         8.32 o                         
  -1  -4  15          9.01          5.70         3.94 o                         
   0  -4  15         21.43         28.76         4.68 o                         
   1  -4  15          2.73          2.78         7.67 o                         
   2  -4  15         11.40         13.30         5.05 o                         
   3  -4  15          7.46          6.21         5.21 o                         
   4  -4  15         21.59          7.84         6.63 o                         
  -8  -3  15          3.92          9.20         5.48 o                         
  -7  -3  15        232.76        237.01         8.54 o                         
  -6  -3  15          1.94          1.87         2.74 o                         
  -5  -3  15        294.99        311.16         9.29 o                         
  -4  -3  15         88.28         81.94         4.66 o                         
  -3  -3  15        248.36        251.26         9.20 o                         
  -2  -3  15         15.48         17.54         2.38 o                         
  -1  -3  15        210.43        204.22         8.43 o                         
   0  -3  15          0.99          1.46         6.68 o                         
   1  -3  15         56.38         55.44         2.91 o                         
   2  -3  15         20.61         22.90         5.40 o                         
   3  -3  15          6.47          5.09         2.99 o                         
   4  -3  15         25.08         26.37         5.59 o                         
   5  -3  15        101.90        100.65         9.88 o                         
   6  -3  15          0.20          6.71         4.95 o                         
  -9  -2  15          4.79         12.71         5.91 o                         
  -8  -2  15          4.51          4.91         3.18 o                         
  -7  -2  15          6.25         11.39         3.07 o                         
  -6  -2  15        334.81        333.51         9.21 o                         
  -5  -2  15          8.26          8.64         1.90 o                         
  -4  -2  15        108.62        111.46         2.65 o                         
  -3  -2  15          6.17          9.00         0.99 o                         
  -2  -2  15       1320.82       1305.40        17.11 o                         
  -1  -2  15         14.30         13.22         1.41 o                         
   0  -2  15         65.71         62.18         4.10 o                         
   1  -2  15          5.40          6.19         1.10 o                         
   2  -2  15         20.89         25.23         3.52 o                         
   3  -2  15          9.66         12.00         3.36 o                         
   4  -2  15          9.05          9.85         3.21 o                         
   5  -2  15         12.11         11.03         4.73 o                         
   6  -2  15         37.24         35.15         4.69 o                         
   7  -2  15         16.98         14.22         4.97 o                         
 -10  -1  15         10.33          4.60         7.01 o                         
  -9  -1  15        125.40        128.05         6.10 o                         
  -8  -1  15         20.83         23.85         2.79 o                         
  -7  -1  15        194.79        191.51         6.12 o                         
  -6  -1  15          0.85          1.92         1.48 o                         
  -5  -1  15         87.57         94.11         3.41 o                         
  -4  -1  15         78.20         82.35         2.66 o                         
  -3  -1  15         68.49         75.40         1.96 o                         
  -2  -1  15         46.96         50.18         1.46 o                         
  -1  -1  15         25.17         29.66         1.41 o                         
   0  -1  15         25.10         29.13         1.54 o                         
   1  -1  15          9.39          9.99         1.39 o                         
   2  -1  15         25.76         25.61         2.49 o                         
   3  -1  15         18.59         17.51         2.56 o                         
   4  -1  15          5.39          9.76         4.21 o                         
   5  -1  15         67.29         58.41         5.04 o                         
   6  -1  15         13.48         16.17         4.43 o                         
   7  -1  15          4.81         10.56         4.27 o                         
 -10   0  15         96.28         94.65         5.59 o                         
  -9   0  15         25.86         24.64         3.21 o                         
  -8   0  15        129.64        132.86         5.27 o                         
  -7   0  15         10.77         13.14         2.41 o                         
  -6   0  15        189.08        210.76        10.63 o                         
  -5   0  15          4.06          6.12         0.93 o                         
  -4   0  15          6.94          5.89         0.73 o                         
  -3   0  15          8.63          9.25         0.71 o                         
  -2   0  15         64.99         64.07         1.71 o                         
  -1   0  15         11.33         10.72         0.77 o                         
   0   0  15          4.06          9.42         1.75 o                         
   1   0  15          0.79          1.25         0.70 o                         
   2   0  15          5.65          6.86         1.51 o                         
   3   0  15         38.33         34.01         2.94 o                         
   4   0  15          1.43         -1.78         2.63 o                         
   5   0  15          1.14          5.08         3.24 o                         
   6   0  15         67.34         61.60         5.36 o                         
   7   0  15          0.27          1.38         3.74 o                         
   8   0  15          8.13         -3.72        12.27 o                         
 -10   1  15         10.32         13.90         8.43 o                         
  -9   1  15        125.74        140.66         6.65 o                         
  -8   1  15         20.85         20.04         3.21 o                         
  -7   1  15        195.00        200.73         4.53 o                         
  -6   1  15          0.85          0.37         1.20 o                         
  -5   1  15         87.31         89.34         2.66 o                         
  -4   1  15         78.06         80.56         2.21 o                         
  -3   1  15         68.32         73.21         1.86 o                         
  -2   1  15         46.92         51.92         1.76 o                         
  -1   1  15         25.11         28.12         1.10 o                         
   0   1  15         25.08         26.57         1.20 o                         
   1   1  15          9.52          9.88         0.94 o                         
   2   1  15         25.77         24.86         1.89 o                         
   3   1  15         18.54         16.43         2.51 o                         
   4   1  15          5.36          9.44         2.03 o                         
   5   1  15         67.53         62.55         4.21 o                         
   6   1  15         13.51         13.12         3.51 o                         
   7   1  15          4.79         10.08         4.13 o                         
  -9   2  15          4.76          5.85         7.34 o                         
  -8   2  15          4.53          1.77         2.33 o                         
  -7   2  15          6.26         10.52         2.63 o                         
  -6   2  15        335.00        336.58         7.32 o                         
  -5   2  15          8.22          9.69         1.45 o                         
  -4   2  15        108.44        111.38         2.89 o                         
  -3   2  15          6.13          9.18         1.36 o                         
  -2   2  15       1320.23       1322.99        17.94 o                         
  -1   2  15         14.28         14.93         1.22 o                         
   0   2  15         65.64         65.86         1.88 o                         
   1   2  15          5.43          4.83         0.84 o                         
   2   2  15         20.80         20.56         1.55 o                         
   3   2  15          9.71         10.61         1.28 o                         
   4   2  15          9.13         11.39         2.12 o                         
   5   2  15         12.17         15.09         2.27 o                         
   6   2  15         37.13         37.46         4.66 o                         
   7   2  15         17.00         25.28        11.39 o                         
  -8   3  15          3.93          8.30         6.68 o                         
  -7   3  15        233.11        232.22        15.99 o                         
  -6   3  15          1.94          3.91         5.15 o                         
  -5   3  15        294.75        308.50        15.23 o                         
  -4   3  15         88.36         86.68         7.01 o                         
  -3   3  15        248.51        243.39        10.66 o                         
  -2   3  15         15.48         15.87         1.71 o                         
  -1   3  15        210.73        215.36         4.39 o                         
   0   3  15          1.00          0.34         1.11 o                         
   1   3  15         56.22         54.69         1.92 o                         
   2   3  15         20.68         22.68         3.90 o                         
   3   3  15          6.49          5.73         1.38 o                         
   4   3  15         25.08         19.26         2.95 o                         
   5   3  15        102.07         96.07         5.45 o                         
   6   3  15          0.20         15.12        10.52 o                         
  -7   4  15         14.30          5.26         5.70 o                         
  -6   4  15          8.71          9.43         4.38 o                         
  -5   4  15         26.07         27.72         4.27 o                         
  -4   4  15         77.47         81.78         4.00 o                         
  -3   4  15          9.02          7.07         1.98 o                         
  -2   4  15         11.18         10.95         1.57 o                         
  -1   4  15          9.02          8.46         1.49 o                         
   0   4  15         21.40         25.45         2.13 o                         
   1   4  15          2.72          0.53         1.54 o                         
   2   4  15         11.42         13.12         1.81 o                         
   3   4  15          7.45          4.09         1.74 o                         
   4   4  15         21.41         18.23         6.35 o                         
  -3   5  15         32.15         34.84         3.46 o                         
  -2   5  15          4.06         -1.13         2.18 o                         
  -1   5  15         26.04         22.62         2.66 o                         
   0   5  15          3.97          5.65         2.50 o                         
   1   5  15         16.25         21.52         4.11 o                         
  -6  -4  16          6.41         -0.95         3.52 o                         
  -5  -4  16         31.30         25.77         3.52 o                         
  -4  -4  16         41.25         40.25         4.25 o                         
  -3  -4  16         14.01         15.71         2.60 o                         
  -2  -4  16         68.00         82.15        11.83 o                         
  -1  -4  16         37.17         41.51         4.68 o                         
   0  -4  16          3.28          3.35         5.70 o                         
   1  -4  16         22.41         22.75         5.26 o                         
   2  -4  16         26.13         25.56         5.68 o                         
   3  -4  16          2.09         10.72         5.94 o                         
   4  -4  16          4.15          4.16         8.32 o                         
  -8  -3  16          1.01          2.41         5.70 o                         
  -7  -3  16         64.19         68.13         8.32 o                         
  -6  -3  16         24.58         21.49         4.71 o                         
  -5  -3  16        133.19        132.18         6.05 o                         
  -4  -3  16         17.46         17.02         2.50 o                         
  -3  -3  16          9.27          8.76         2.13 o                         
  -2  -3  16        146.20        152.02         4.54 o                         
  -1  -3  16         49.58         48.24         4.68 o                         
   0  -3  16         10.15          8.62         3.42 o                         
   1  -3  16          9.14         15.27         2.60 o                         
   2  -3  16          4.56          2.53         4.57 o                         
   3  -3  16         55.05         47.85         6.53 o                         
   4  -3  16          2.31          5.31         3.69 o                         
   5  -3  16          5.72          8.58         4.37 o                         
  -9  -2  16         19.72         30.01         7.01 o                         
  -8  -2  16         87.91         79.96         5.39 o                         
  -7  -2  16         50.77         58.91         8.98 o                         
  -6  -2  16        261.53        267.84        10.41 o                         
  -5  -2  16         21.33         22.80         2.22 o                         
  -4  -2  16         49.95         49.68         1.95 o                         
  -3  -2  16         14.74         16.77         1.25 o                         
  -2  -2  16         82.73         82.08         2.32 o                         
  -1  -2  16         75.00         73.70         2.87 o                         
   0  -2  16        209.12        201.37         4.54 o                         
   1  -2  16         83.19         80.43         2.67 o                         
   2  -2  16         54.64         63.24         4.63 o                         
   3  -2  16         31.85         32.53         3.52 o                         
   4  -2  16          9.08         12.07         3.44 o                         
   5  -2  16          1.01          4.74         3.66 o                         
   6  -2  16         64.73         53.04         5.56 o                         
 -10  -1  16         11.83         12.71         7.67 o                         
  -9  -1  16         46.67         44.93        10.08 o                         
  -8  -1  16          4.27          1.91         4.05 o                         
  -7  -1  16        329.06        319.52        24.85 o                         
  -6  -1  16          2.70          2.53         1.93 o                         
  -5  -1  16        261.98        256.73         6.22 o                         
  -4  -1  16         24.72         24.13         1.84 o                         
  -3  -1  16        185.98        189.90         3.50 o                         
  -2  -1  16          0.82          0.99         0.76 o                         
  -1  -1  16        152.37        154.91         2.98 o                         
   0  -1  16        241.29        239.05         4.10 o                         
   1  -1  16        225.29        227.74         4.59 o                         
   2  -1  16        129.24        125.15         7.12 o                         
   3  -1  16        195.78        177.00         6.27 o                         
   4  -1  16         65.07         67.43         5.09 o                         
   5  -1  16         67.49         67.85         5.70 o                         
   6  -1  16         28.80         22.38         4.13 o                         
   7  -1  16         98.38         83.86         6.80 o                         
 -10   0  16          0.22         -0.59         2.28 o                         
  -9   0  16          4.65         20.37         6.35 o                         
  -8   0  16         30.37         32.51         3.12 o                         
  -7   0  16          0.05          8.54         7.01 o                         
  -6   0  16        101.02        107.39        13.24 o                         
  -5   0  16         71.53         71.25         4.93 o                         
  -4   0  16          8.65          7.88         1.03 o                         
  -3   0  16          3.65          3.25         0.62 o                         
  -2   0  16         18.66         20.84         1.01 o                         
  -1   0  16         51.88         56.35         1.58 o                         
   0   0  16        206.40        231.28         4.60 o                         
   1   0  16         28.73         25.30         3.64 o                         
   2   0  16         20.98         24.19         2.40 o                         
   3   0  16         36.00         35.01         5.05 o                         
   4   0  16        390.47        378.27         9.45 o                         
   5   0  16         95.81        101.50         6.52 o                         
   6   0  16          0.69          7.65         4.24 o                         
   7   0  16          1.09          5.84         5.15 o                         
 -10   1  16         11.79          6.39         6.13 o                         
  -9   1  16         46.60         39.65         5.70 o                         
  -8   1  16          4.26          0.03         1.86 o                         
  -7   1  16        329.05        342.96         7.30 o                         
  -6   1  16          2.71          1.50         1.20 o                         
  -5   1  16        261.82        268.16         4.81 o                         
  -4   1  16         24.75         25.39         1.61 o                         
  -3   1  16        185.98        188.43         3.34 o                         
  -2   1  16          0.83          0.13         0.62 o                         
  -1   1  16        152.30        152.79         3.36 o                         
   0   1  16        241.37        235.42         4.01 o                         
   1   1  16        225.03        226.52         4.07 o                         
   2   1  16        129.18        122.14         4.25 o                         
   3   1  16        195.95        185.37         6.88 o                         
   4   1  16         65.09         62.43         5.53 o                         
   5   1  16         67.36         69.70         8.01 o                         
   6   1  16         28.81         26.89         3.53 o                         
   7   1  16         98.27        102.75        10.08 o                         
  -9   2  16         19.75         28.59         4.21 o                         
  -8   2  16         88.02         82.09         5.58 o                         
  -7   2  16         50.75         55.83         3.66 o                         
  -6   2  16        261.80        263.57         6.14 o                         
  -5   2  16         21.46         21.96         3.38 o                         
  -4   2  16         49.99         45.06         2.56 o                         
  -3   2  16         14.77         15.15         2.07 o                         
  -2   2  16         82.75         80.74         2.28 o                         
  -1   2  16         75.02         81.08         2.11 o                         
   0   2  16        209.03        210.03         4.05 o                         
   1   2  16         83.08         79.31         4.05 o                         
   2   2  16         54.73         55.51         2.03 o                         
   3   2  16         31.76         33.45         4.17 o                         
   4   2  16          9.12         15.93         2.99 o                         
   5   2  16          1.01          3.50         2.28 o                         
   6   2  16         64.70         57.45        11.28 o                         
  -8   3  16          1.02         -3.71         3.71 o                         
  -7   3  16         64.30         61.87         7.56 o                         
  -6   3  16         24.68         22.83         5.04 o                         
  -5   3  16        133.03        129.72         6.19 o                         
  -4   3  16         17.54         18.11         2.03 o                         
  -3   3  16          9.33         10.87         3.07 o                         
  -2   3  16        146.33        146.06         3.56 o                         
  -1   3  16         49.63         47.36         2.94 o                         
   0   3  16         10.15         11.62         1.31 o                         
   1   3  16          9.08          8.73         1.78 o                         
   2   3  16          4.58          6.30         1.42 o                         
   3   3  16         55.08         48.22         2.69 o                         
   4   3  16          2.31          0.23         3.57 o                         
   5   3  16          5.67          4.13         4.16 o                         
  -6   4  16          6.41         -0.72         3.89 o                         
  -5   4  16         31.22         34.91         4.40 o                         
  -4   4  16         41.29         33.83         3.07 o                         
  -3   4  16         14.01         13.91         1.96 o                         
  -2   4  16         67.99         68.69         2.97 o                         
  -1   4  16         37.17         33.83         2.40 o                         
   0   4  16          3.29          5.43         1.60 o                         
   1   4  16         22.36         21.33         2.60 o                         
   2   4  16         26.12         24.55         2.41 o                         
   3   4  16          2.09          7.23         2.85 o                         
  -6  -4  17          8.15          1.31         7.01 o                         
  -5  -4  17          1.65         -0.15         4.82 o                         
  -4  -4  17         27.19         32.24         4.37 o                         
  -3  -4  17         13.52          5.18         5.37 o                         
  -2  -4  17         24.17          9.64         6.79 o                         
  -1  -4  17          4.82          5.73         4.42 o                         
   0  -4  17         82.52         83.37         8.31 o                         
   1  -4  17         21.42         21.73         5.30 o                         
   2  -4  17         23.40         20.51         5.87 o                         
   3  -4  17         16.57          9.86         7.89 o                         
  -7  -3  17         33.83         42.97         9.97 o                         
  -6  -3  17          2.41         -2.17         2.89 o                         
  -5  -3  17         14.64         11.53         2.62 o                         
  -4  -3  17          3.56          5.40         2.52 o                         
  -3  -3  17         39.77         39.06         4.93 o                         
  -2  -3  17          9.77         13.74         2.51 o                         
  -1  -3  17          6.22          5.58         3.04 o                         
   0  -3  17          0.30         -2.70         3.42 o                         
   1  -3  17         54.75         55.71         4.46 o                         
   2  -3  17          9.93         12.52         3.07 o                         
   3  -3  17         36.68         32.45         3.82 o                         
   4  -3  17          7.33          1.60         6.13 o                         
   5  -3  17         65.65         58.90         6.31 o                         
  -9  -2  17         19.32         13.36         7.45 o                         
  -8  -2  17         12.41         17.27         3.20 o                         
  -7  -2  17         13.46         18.73         3.29 o                         
  -6  -2  17        276.46        287.83        15.55 o                         
  -5  -2  17        103.88        102.17         3.09 o                         
  -4  -2  17         21.10         21.86         1.55 o                         
  -3  -2  17         37.82         37.38         3.36 o                         
  -2  -2  17         15.31         18.46         1.58 o                         
  -1  -2  17          5.32          5.87         1.71 o                         
   0  -2  17         45.37         44.98         3.47 o                         
   1  -2  17          2.81          1.45         2.56 o                         
   2  -2  17        169.54        162.08         5.60 o                         
   3  -2  17         18.14         20.59         3.23 o                         
   4  -2  17          1.42          6.38         4.32 o                         
   5  -2  17          8.94          6.20         4.79 o                         
   6  -2  17        111.40        121.16         8.65 o                         
  -9  -1  17         31.25         24.48         4.16 o                         
  -8  -1  17         20.05         16.32         2.48 o                         
  -7  -1  17         14.28         16.63         4.82 o                         
  -6  -1  17         59.12         58.58         3.84 o                         
  -5  -1  17         58.28         55.65         8.32 o                         
  -4  -1  17         11.30         12.72         1.18 o                         
  -3  -1  17         37.99         42.01         1.72 o                         
  -2  -1  17          4.36          4.85         0.83 o                         
  -1  -1  17          6.68          9.89         1.58 o                         
   0  -1  17         18.74         18.48         1.48 o                         
   1  -1  17          5.22          5.72         1.64 o                         
   2  -1  17         33.98         40.06         3.45 o                         
   3  -1  17         91.88         91.68         6.48 o                         
   4  -1  17          5.29          1.82         4.06 o                         
   5  -1  17        114.47        121.53         6.50 o                         
   6  -1  17         11.36         15.95         4.13 o                         
   7  -1  17          2.54         11.06         6.66 o                         
 -10   0  17         67.59         67.21         4.66 o                         
  -9   0  17          7.30          7.27         2.22 o                         
  -8   0  17        168.91        165.22         5.90 o                         
  -7   0  17         75.38         84.73        11.06 o                         
  -6   0  17        246.69        255.23         7.12 o                         
  -5   0  17        143.75        149.29         5.03 o                         
  -4   0  17         20.99         21.40         1.38 o                         
  -3   0  17        169.70        173.34         3.88 o                         
  -2   0  17         13.07         13.14         1.73 o                         
  -1   0  17          4.30          6.44         0.83 o                         
   0   0  17          0.14          7.67         1.97 o                         
   1   0  17          0.83         -1.35         1.41 o                         
   2   0  17        262.29        234.57         6.24 o                         
   3   0  17         22.53         24.57         2.86 o                         
   4   0  17         15.95         20.77         3.00 o                         
   5   0  17          3.52          0.92         3.05 o                         
   6   0  17         10.59          8.31         3.79 o                         
   7   0  17          4.48          9.31         6.66 o                         
  -9   1  17         31.19         32.51         4.05 o                         
  -8   1  17         20.10         20.81         5.26 o                         
  -7   1  17         14.28         14.87         1.74 o                         
  -6   1  17         58.99         62.55         2.37 o                         
  -5   1  17         57.92         62.22         2.40 o                         
  -4   1  17         11.25         11.00         1.02 o                         
  -3   1  17         37.97         37.21         1.43 o                         
  -2   1  17          4.34          3.26         0.75 o                         
  -1   1  17          6.60          8.00         0.84 o                         
   0   1  17         18.76         17.44         1.32 o                         
   1   1  17          5.31          5.25         1.22 o                         
   2   1  17         33.89         37.13         3.33 o                         
   3   1  17         92.00         93.88         4.01 o                         
   4   1  17          5.33         -2.41         3.41 o                         
   5   1  17        114.45        106.81         6.88 o                         
   6   1  17         11.41         14.55         3.61 o                         
  -9   2  17         19.34         18.62         5.04 o                         
  -8   2  17         12.37         10.85         2.54 o                         
  -7   2  17         13.43         12.85         2.15 o                         
  -6   2  17        276.35        278.20         6.17 o                         
  -5   2  17        103.97        106.42         3.18 o                         
  -4   2  17         20.95         17.97         1.72 o                         
  -3   2  17         37.76         35.80         2.10 o                         
  -2   2  17         15.33         14.50         1.12 o                         
  -1   2  17          5.28          5.60         1.39 o                         
   0   2  17         45.41         46.30         2.02 o                         
   1   2  17          2.79          5.25         1.02 o                         
   2   2  17        169.63        157.87         6.44 o                         
   3   2  17         18.17         17.48         2.49 o                         
   4   2  17          1.40          1.39         2.96 o                         
   5   2  17          8.98          9.21         2.80 o                         
   6   2  17        111.22        124.35         9.35 o                         
  -8   3  17         38.13         33.99         6.35 o                         
  -7   3  17         33.80         35.06         9.64 o                         
  -6   3  17          2.41         -1.72         2.86 o                         
  -5   3  17         14.73         10.18         2.71 o                         
  -4   3  17          3.54          2.64         2.06 o                         
  -3   3  17         39.66         35.60         2.54 o                         
  -2   3  17          9.72         12.20         1.36 o                         
  -1   3  17          6.18          8.58         1.39 o                         
   0   3  17          0.29          0.37         2.05 o                         
   1   3  17         54.82         51.56         2.94 o                         
   2   3  17          9.92          9.54         1.62 o                         
   3   3  17         36.71         26.38         3.43 o                         
   4   3  17          7.34          7.64         2.17 o                         
  -6   4  17          8.12          0.00         5.26 o                         
  -5   4  17          1.64          3.08         3.05 o                         
  -4   4  17         27.26         25.93         2.87 o                         
  -3   4  17         13.59         12.69         2.99 o                         
  -2   4  17         24.15         15.12         4.16 o                         
  -1   4  17          4.82          6.64         1.58 o                         
   0   4  17         82.48         84.91         3.34 o                         
   1   4  17         21.51         22.29         2.88 o                         
   2   4  17         23.32         18.54         2.16 o                         
   3   4  17         16.57         23.00         9.20 o                         
  -5  -4  18         20.81         27.17         7.45 o                         
  -4  -4  18          8.18          6.53         3.27 o                         
  -3  -4  18          5.35          9.94         3.29 o                         
  -2  -4  18         25.72         27.60         7.45 o                         
  -1  -4  18         16.44         27.82         8.54 o                         
   0  -4  18          4.33         -3.07         7.89 o                         
   1  -4  18          6.50          3.03        11.83 o                         
   2  -4  18         40.58         45.35         8.54 o                         
  -7  -3  18         41.14         48.87        13.03 o                         
  -6  -3  18         11.35          5.85         3.15 o                         
  -5  -3  18         16.83         21.03         5.26 o                         
  -4  -3  18          7.40          6.72         5.81 o                         
  -3  -3  18         52.03         53.19         6.13 o                         
  -2  -3  18          8.28         10.62         3.18 o                         
  -1  -3  18         64.88         67.75         8.22 o                         
   0  -3  18          4.34          2.36         9.20 o                         
   1  -3  18         78.45         90.41         7.48 o                         
   2  -3  18         16.51         27.10         5.26 o                         
   3  -3  18         18.32         14.25         5.91 o                         
   4  -3  18         19.06         21.98         6.12 o                         
  -8  -2  18         16.87         18.85         3.36 o                         
  -7  -2  18          8.09         10.93         3.02 o                         
  -6  -2  18         34.08         39.38         4.17 o                         
  -5  -2  18         14.95         14.70         1.64 o                         
  -4  -2  18         93.85         89.50         2.91 o                         
  -3  -2  18          5.43          4.38         1.19 o                         
  -2  -2  18         59.14         62.56         2.58 o                         
  -1  -2  18         51.06         46.00         2.62 o                         
   0  -2  18          0.84         -1.59         1.59 o                         
   1  -2  18         18.72         18.79         2.77 o                         
   2  -2  18         36.80         40.99         5.10 o                         
   3  -2  18          3.79          2.94         4.73 o                         
   4  -2  18         12.94         25.55         3.79 o                         
   5  -2  18          4.90          5.09         7.23 o                         
  -9  -1  18         14.21         11.59         2.58 o                         
  -8  -1  18          6.95          7.77         5.59 o                         
  -7  -1  18         72.96         64.26         4.05 o                         
  -6  -1  18         16.37         14.93         2.19 o                         
  -5  -1  18         61.45         62.09         3.30 o                         
  -4  -1  18         14.32         12.13         1.39 o                         
  -3  -1  18        162.42        160.08         3.60 o                         
  -2  -1  18         69.54         67.67         2.34 o                         
  -1  -1  18        310.50        305.66         5.05 o                         
   0  -1  18         10.49         15.60         1.61 o                         
   1  -1  18        264.59        255.65         6.50 o                         
   2  -1  18         27.37         28.56         4.15 o                         
   3  -1  18         89.16         83.41        14.02 o                         
   4  -1  18          1.38          2.48         3.10 o                         
   5  -1  18         15.26         20.77         3.95 o                         
   6  -1  18          0.38          0.30         4.40 o                         
  -9   0  18         32.28         31.67         3.68 o                         
  -8   0  18         31.62         28.22         2.99 o                         
  -7   0  18          0.15          2.41         1.92 o                         
  -6   0  18          5.29          7.35         1.86 o                         
  -5   0  18          0.31          1.63         2.08 o                         
  -4   0  18        174.37        185.01         3.27 o                         
  -3   0  18         50.66         48.96         1.49 o                         
  -2   0  18         46.62         48.60         1.83 o                         
  -1   0  18         42.28         40.21         3.01 o                         
   0   0  18         59.85         70.25         3.00 o                         
   1   0  18         80.96         88.18         3.61 o                         
   2   0  18         89.22         88.19         4.89 o                         
   3   0  18         53.32         54.63         4.16 o                         
   4   0  18        294.70        282.28         8.11 o                         
   5   0  18          0.28          2.11         3.22 o                         
   6   0  18          8.28         14.54         4.12 o                         
  -9   1  18         14.14         16.15         3.02 o                         
  -8   1  18          6.91         12.91         6.35 o                         
  -7   1  18         73.13         70.05         3.53 o                         
  -6   1  18         16.37         11.70         1.78 o                         
  -5   1  18         61.29         62.86         2.40 o                         
  -4   1  18         14.38         14.03         1.23 o                         
  -3   1  18        162.20        152.22         3.17 o                         
  -2   1  18         69.58         68.10         1.98 o                         
  -1   1  18        310.74        309.35         5.05 o                         
   0   1  18         10.47         12.86         1.20 o                         
   1   1  18        264.54        242.29        10.79 o                         
   2   1  18         27.42         23.82         2.33 o                         
   3   1  18         89.18         85.24         4.04 o                         
   4   1  18          1.38         -2.32         2.32 o                         
   5   1  18         15.20         18.45         4.84 o                         
   6   1  18          0.38          0.85         3.92 o                         
  -9   2  18          0.23          3.51         4.82 o                         
  -8   2  18         16.79         13.43         3.44 o                         
  -7   2  18          8.04          5.95         1.97 o                         
  -6   2  18         33.93         31.92         2.67 o                         
  -5   2  18         14.92         12.14         1.32 o                         
  -4   2  18         93.92         93.04         3.19 o                         
  -3   2  18          5.47          6.13         1.29 o                         
  -2   2  18         59.08         54.90         1.99 o                         
  -1   2  18         51.18         47.83         1.71 o                         
   0   2  18          0.84          1.25         1.01 o                         
   1   2  18         18.72         18.58         2.62 o                         
   2   2  18         36.87         38.80         3.16 o                         
   3   2  18          3.80          2.02         2.75 o                         
   4   2  18         12.95         13.51         2.41 o                         
   5   2  18          4.89          5.35         3.07 o                         
  -7   3  18         41.25         39.53         5.70 o                         
  -6   3  18         11.35          9.53         6.68 o                         
  -5   3  18         16.83         21.03         2.93 o                         
  -4   3  18          7.39          1.94         1.64 o                         
  -3   3  18         51.91         58.58         3.23 o                         
  -2   3  18          8.25         10.01         1.33 o                         
  -1   3  18         64.95         67.43         2.78 o                         
   0   3  18          4.34          6.86         1.38 o                         
   1   3  18         78.45         79.93         3.27 o                         
   2   3  18         16.53         13.65         1.77 o                         
   3   3  18         18.32         21.76         2.51 o                         
   4   3  18         18.99         21.37         4.73 o                         
  -5   4  18         20.80         12.71         4.82 o                         
  -4   4  18          8.14         10.41         2.31 o                         
  -3   4  18          5.35          4.54         4.07 o                         
  -2   4  18         25.73         25.68         3.78 o                         
  -1   4  18         16.45         15.11         2.06 o                         
   0   4  18          4.33          1.45         2.77 o                         
   1   4  18          6.48          7.82         2.00 o                         
   2   4  18         40.56         39.46         3.63 o                         
  -4  -4  19         22.03         23.22         8.54 o                         
  -3  -4  19          8.01         10.29         3.51 o                         
  -1  -4  19         22.76         32.64         9.42 o                         
   0  -4  19        154.56        180.93        17.96 o                         
   1  -4  19         17.25         32.64         7.89 o                         
  -7  -3  19         23.49         30.23         5.91 o                         
  -6  -3  19          0.67         -3.72         3.72 o                         
  -5  -3  19         48.01         60.01         4.81 o                         
  -4  -3  19         11.20         14.79         5.48 o                         
  -3  -3  19         20.23         20.15         2.85 o                         
  -2  -3  19          1.99          8.11         5.70 o                         
  -1  -3  19         53.31         52.22         9.75 o                         
   0  -3  19          3.75          5.38         7.01 o                         
   1  -3  19         46.95         41.19         8.11 o                         
   2  -3  19          0.63          8.03         7.89 o                         
   3  -3  19         60.86         59.58         7.05 o                         
   4  -3  19          7.02         12.05         8.11 o                         
  -8  -2  19          0.60          3.46         6.46 o                         
  -7  -2  19         11.48         12.71         3.17 o                         
  -6  -2  19          8.73         12.78         1.72 o                         
  -5  -2  19          1.10          1.35         1.28 o                         
  -4  -2  19          6.78          4.33         1.24 o                         
  -3  -2  19          1.28          1.56         1.45 o                         
  -2  -2  19        201.28        204.89         5.13 o                         
  -1  -2  19         15.02         15.13         2.33 o                         
   0  -2  19         58.14         58.03         6.34 o                         
   1  -2  19          0.79          3.30         2.77 o                         
   2  -2  19        162.77        177.05         6.60 o                         
   3  -2  19          7.89         10.13         7.67 o                         
   4  -2  19         14.25         20.56         5.31 o                         
   5  -2  19          0.54         -4.47         4.47 o                         
  -9  -1  19          5.79          6.80         5.04 o                         
  -8  -1  19         53.70         51.59         4.34 o                         
  -7  -1  19         45.57         47.60         3.77 o                         
  -6  -1  19         18.75         20.08         2.37 o                         
  -5  -1  19         96.45         97.05         4.75 o                         
  -4  -1  19         15.05         14.50         1.43 o                         
  -3  -1  19         41.61         48.83         1.95 o                         
  -2  -1  19         25.54         27.66         1.98 o                         
  -1  -1  19         13.74         17.20         1.74 o                         
   0  -1  19          8.56         11.22         2.16 o                         
   1  -1  19         22.52         21.72         2.46 o                         
   2  -1  19         61.23         71.17         5.09 o                         
   3  -1  19         30.67         21.07         4.41 o                         
   4  -1  19         14.91         10.91         3.43 o                         
   5  -1  19         14.80         15.18         4.08 o                         
   6  -1  19          5.95          6.49         5.22 o                         
  -9   0  19         42.57         35.71         4.38 o                         
  -8   0  19         82.65         84.52         5.04 o                         
  -7   0  19          1.14         -2.41         2.41 o                         
  -6   0  19          0.33         -0.05         1.78 o                         
  -5   0  19         10.91         14.01         2.30 o                         
  -4   0  19          4.67          3.44         0.83 o                         
  -3   0  19          1.51          3.08         0.84 o                         
  -2   0  19        152.03        134.81         2.94 o                         
  -1   0  19         17.15         16.26         1.42 o                         
   0   0  19          1.13         28.72         2.48 o                         
   1   0  19          0.00          3.58         2.21 o                         
   2   0  19          1.09          1.64         2.86 o                         
   3   0  19          9.95          5.84         2.70 o                         
   4   0  19         21.79         28.17         3.48 o                         
   5   0  19         12.68          7.47         3.61 o                         
   6   0  19          3.36         10.84         5.91 o                         
  -9   1  19          5.81          5.68         5.81 o                         
  -8   1  19         53.73         59.42         6.90 o                         
  -7   1  19         45.64         42.72         4.38 o                         
  -6   1  19         18.75         22.02         1.83 o                         
  -5   1  19         96.14         89.71         2.64 o                         
  -4   1  19         15.04         14.07         1.09 o                         
  -3   1  19         41.49         49.59         3.94 o                         
  -2   1  19         25.58         25.12         1.71 o                         
  -1   1  19         13.84         16.30         1.40 o                         
   0   1  19          8.57          6.44         1.18 o                         
   1   1  19         22.44         19.42         1.95 o                         
   2   1  19         61.30         67.74         3.81 o                         
   3   1  19         30.69         25.40         3.51 o                         
   4   1  19         14.90         20.93         2.98 o                         
   5   1  19         14.86         16.69         5.74 o                         
   6   1  19          5.95          3.51         8.32 o                         
  -8   2  19          0.62         -3.72         3.72 o                         
  -7   2  19         11.50         12.57         2.29 o                         
  -6   2  19          8.74          8.36         1.48 o                         
  -5   2  19          1.08          2.07         1.14 o                         
  -4   2  19          6.77          6.69         1.73 o                         
  -3   2  19          1.26         -0.73         1.14 o                         
  -2   2  19        201.17        200.04         4.81 o                         
  -1   2  19         15.01         14.10         1.31 o                         
   0   2  19         58.14         53.59         3.16 o                         
   1   2  19          0.79          0.48         1.43 o                         
   2   2  19        162.99        161.71         9.00 o                         
   3   2  19          7.92         11.42         2.15 o                         
   4   2  19         14.26         15.90         2.76 o                         
   5   2  19          0.55          3.18         4.16 o                         
  -7   3  19         23.53         20.15         5.04 o                         
  -6   3  19          0.66          7.29         5.37 o                         
  -5   3  19         47.91         43.34         3.38 o                         
  -4   3  19         11.21         12.34         1.83 o                         
  -3   3  19         20.24         13.54         1.90 o                         
  -2   3  19          2.00          2.93         1.38 o                         
  -1   3  19         53.30         43.99         4.71 o                         
   0   3  19          3.75          2.94         1.36 o                         
   1   3  19         46.89         45.62         3.24 o                         
   2   3  19          0.63          2.23         1.78 o                         
   3   3  19         60.90         64.65         7.33 o                         
  -4   4  19         22.13         19.69         3.68 o                         
  -3   4  19          7.99          7.82         2.19 o                         
  -2   4  19         15.14         10.90         2.09 o                         
  -1   4  19         22.74         20.13         2.23 o                         
   0   4  19        154.61        154.39         9.85 o                         
   1   4  19         17.27         12.25         2.47 o                         
  -3  -4  20         10.48          7.45         8.32 o                         
  -2  -4  20         26.44         46.66        10.08 o                         
  -6  -3  20          5.52          3.59         3.68 o                         
  -5  -3  20          8.68         17.03         6.79 o                         
  -4  -3  20          4.11          3.12         8.22 o                         
  -3  -3  20         18.91         20.37         2.94 o                         
  -2  -3  20          5.38         12.93         6.13 o                         
  -1  -3  20         43.09         46.66         8.54 o                         
   0  -3  20         17.90         18.22         4.74 o                         
   1  -3  20         15.32         10.62         4.71 o                         
   2  -3  20          2.36         -3.58         5.05 o                         
   3  -3  20         13.14          3.72         7.45 o                         
  -8  -2  20         26.10         33.74         5.26 o                         
  -7  -2  20         17.84         19.50         3.48 o                         
  -6  -2  20        105.72        114.11         6.56 o                         
  -5  -2  20          5.37          6.86         1.65 o                         
  -4  -2  20         13.17         14.83         1.56 o                         
  -3  -2  20         10.20         11.76         1.65 o                         
  -2  -2  20         42.46         56.47         3.99 o                         
  -1  -2  20          0.83          0.39         3.58 o                         
   0  -2  20         25.14         30.25         5.06 o                         
   1  -2  20          8.36         13.16         3.31 o                         
   2  -2  20         59.10         60.56         5.17 o                         
   3  -2  20         20.10         16.85         4.75 o                         
   4  -2  20          9.03         14.46         4.44 o                         
  -8  -1  20          0.71          2.96         2.75 o                         
  -7  -1  20         68.08         67.35         4.37 o                         
  -6  -1  20          6.75          5.74         2.15 o                         
  -5  -1  20         41.99         43.76         2.44 o                         
  -4  -1  20         23.40         26.49         1.86 o                         
  -3  -1  20        137.76        138.45         2.98 o                         
  -2  -1  20         26.65         23.61         1.99 o                         
  -1  -1  20         67.10         65.73         4.08 o                         
   0  -1  20          1.03          1.96         2.13 o                         
   1  -1  20         27.95         30.49         2.89 o                         
   2  -1  20          1.66          0.15         4.53 o                         
   3  -1  20         32.62         43.92         4.08 o                         
   4  -1  20          6.84          5.61         6.23 o                         
   5  -1  20         22.19         34.08         4.71 o                         
  -9   0  20          0.30         -0.37         3.72 o                         
  -8   0  20         37.67         32.09         3.52 o                         
  -7   0  20          3.13         -0.66         3.18 o                         
  -6   0  20          1.37          2.37         2.96 o                         
  -5   0  20        117.93        117.50         5.29 o                         
  -4   0  20        316.97        294.26         6.61 o                         
  -3   0  20         66.88         64.19         2.14 o                         
  -2   0  20         45.48         44.93         2.02 o                         
  -1   0  20         49.35         50.48         4.88 o                         
   0   0  20         72.06         87.39         4.21 o                         
   1   0  20          8.32          8.72         2.52 o                         
   2   0  20          7.82          7.18         2.45 o                         
   3   0  20          1.23         -0.70         3.52 o                         
   4   0  20         18.10         22.89         4.11 o                         
   5   0  20          0.02         -2.27         4.06 o                         
  -8   1  20          0.72          0.22         3.72 o                         
  -7   1  20         68.18         67.13         4.09 o                         
  -6   1  20          6.75          8.67         3.18 o                         
  -5   1  20         42.08         40.72         1.83 o                         
  -4   1  20         23.39         19.52         1.38 o                         
  -3   1  20        137.66        133.74         3.34 o                         
  -2   1  20         26.62         25.72         1.96 o                         
  -1   1  20         67.00         61.55         3.00 o                         
   0   1  20          1.02          0.63         1.41 o                         
   1   1  20         28.05         24.65         2.82 o                         
   2   1  20          1.67          5.70         2.12 o                         
   3   1  20         32.75         34.05         3.93 o                         
   4   1  20          6.83          8.80         3.08 o                         
   5   1  20         22.23         18.96         4.14 o                         
  -8   2  20         26.10         23.00         5.70 o                         
  -7   2  20         17.90         15.55         3.94 o                         
  -6   2  20        105.66        115.26         4.84 o                         
  -5   2  20          5.36          3.98         1.58 o                         
  -4   2  20         13.13         11.16         1.55 o                         
  -3   2  20         10.20          8.57         1.38 o                         
  -2   2  20         42.31         46.15         3.18 o                         
  -1   2  20          0.84          3.11         1.21 o                         
   0   2  20         25.15         23.55         1.96 o                         
   1   2  20          8.35          7.89         2.17 o                         
   2   2  20         59.19         63.84         3.51 o                         
   3   2  20         20.07         20.32         3.16 o                         
   4   2  20          9.06         22.48         4.73 o                         
  -6   3  20          5.55          5.91         3.94 o                         
  -5   3  20          8.77         13.96         3.29 o                         
  -4   3  20          4.11          3.89         1.76 o                         
  -3   3  20         18.89         14.73         1.76 o                         
  -2   3  20          5.37          3.74         1.51 o                         
  -1   3  20         43.09         41.05         2.77 o                         
   0   3  20         17.91         15.27         2.67 o                         
   1   3  20         15.34          8.24         2.77 o                         
   2   3  20          2.35          1.11         3.15 o                         
   3   3  20         13.14         16.45         2.94 o                         
  -3   4  20         10.51         -0.57         2.99 o                         
  -2   4  20         26.48         19.67         2.93 o                         
  -1   4  20          1.14         -2.31         2.31 o                         
  -5  -3  21         75.07         88.60         6.52 o                         
  -4  -3  21          6.80         14.84         3.21 o                         
  -3  -3  21         38.39         39.21         7.45 o                         
  -2  -3  21          1.74          4.38         7.01 o                         
  -1  -3  21         45.17         41.62         8.32 o                         
   0  -3  21          8.55          1.97         7.67 o                         
   1  -3  21         45.22         40.09         9.64 o                         
   2  -3  21          9.81          8.11         7.01 o                         
  -7  -2  21         19.20         19.28         5.81 o                         
  -6  -2  21         52.26         56.58         4.99 o                         
  -5  -2  21         26.98         24.18         3.04 o                         
  -4  -2  21         11.93         13.56         4.93 o                         
  -3  -2  21         12.52         16.53         2.91 o                         
  -2  -2  21        106.45        111.38         5.30 o                         
  -1  -2  21          3.67          7.75         3.07 o                         
   0  -2  21          0.31          2.38         4.49 o                         
   1  -2  21          6.71          7.33         4.21 o                         
   2  -2  21         86.86         91.05        10.26 o                         
   3  -2  21          1.93          7.07         5.72 o                         
   4  -2  21          4.91          5.63         6.70 o                         
  -8  -1  21         11.85          7.34         3.51 o                         
  -7  -1  21          8.12         10.52         4.16 o                         
  -6  -1  21         10.20         14.34         2.55 o                         
  -5  -1  21         92.12         95.07         5.42 o                         
  -4  -1  21         20.03         21.57         2.25 o                         
  -3  -1  21         61.09         60.63         3.34 o                         
  -2  -1  21         65.51         72.61         3.38 o                         
  -1  -1  21         14.06         13.04         2.51 o                         
   0  -1  21         13.40         13.94         2.54 o                         
   1  -1  21         22.58         19.90         4.03 o                         
   2  -1  21          3.15          7.02         3.05 o                         
   3  -1  21          7.04          1.62         3.53 o                         
   4  -1  21          0.98          6.30         4.93 o                         
  -8   0  21          7.70         15.77         5.04 o                         
  -7   0  21          1.30          0.44         2.19 o                         
  -6   0  21         22.51         19.89         3.51 o                         
  -5   0  21          0.02          0.29         2.75 o                         
  -4   0  21         37.76         45.08         2.67 o                         
  -3   0  21         27.17         31.07         3.21 o                         
  -2   0  21          0.15          0.95         1.42 o                         
  -1   0  21          0.40          0.87         1.48 o                         
   0   0  21          0.49         35.93         5.70 o                         
   1   0  21          0.21         -2.22         2.22 o                         
   2   0  21          7.34          4.64         2.67 o                         
   3   0  21          0.00          2.07         3.12 o                         
   4   0  21          0.13         -3.65         3.65 o                         
   5   0  21          6.68          6.08         4.52 o                         
  -8   1  21         11.84          4.51         2.55 o                         
  -7   1  21          8.15         11.07         2.26 o                         
  -6   1  21         10.16         11.83         2.63 o                         
  -5   1  21         92.19         83.26         2.33 o                         
  -4   1  21         19.99         19.31         3.19 o                         
  -3   1  21         61.02         58.97         3.57 o                         
  -2   1  21         65.47         67.79         5.04 o                         
  -1   1  21         14.06         11.99         1.63 o                         
   0   1  21         13.39         11.89         1.73 o                         
   1   1  21         22.60         22.21         2.19 o                         
   2   1  21          3.16          6.70         2.27 o                         
   3   1  21          7.04         13.73         2.89 o                         
   4   1  21          0.99          5.59         3.64 o                         
  -7   2  21         19.19         19.28         4.38 o                         
  -6   2  21         52.37         51.92         5.91 o                         
  -5   2  21         26.92         31.85         2.50 o                         
  -4   2  21         11.92         12.42         2.20 o                         
  -3   2  21         12.47         11.04         1.78 o                         
  -2   2  21        106.26        108.95         3.23 o                         
  -1   2  21          3.66          2.64         1.33 o                         
   0   2  21          0.32         -0.55         1.45 o                         
   1   2  21          6.71          9.90         1.82 o                         
   2   2  21         86.95         87.37         6.20 o                         
   3   2  21          1.92          0.26         2.63 o                         
   4   2  21          4.95         15.99         6.35 o                         
  -5   3  21         75.01         77.29         4.10 o                         
  -4   3  21          6.79          7.56         1.95 o                         
  -3   3  21         38.31         28.65         2.73 o                         
  -2   3  21          1.74          3.42         1.60 o                         
  -1   3  21         45.26         40.69         3.29 o                         
   0   3  21          8.55         10.84         1.87 o                         
   1   3  21         45.14         32.90         3.21 o                         
   2   3  21          9.84          8.50         6.02 o                         
  -4  -3  22          7.38         26.73         7.45 o                         
  -3  -3  22         19.09         32.20         7.89 o                         
  -2  -3  22          4.39          4.38         7.45 o                         
  -1  -3  22          1.25         -4.60         8.11 o                         
   0  -3  22          2.33          9.20        11.17 o                         
  -6  -2  22         28.66         23.01         3.47 o                         
  -5  -2  22          1.66          1.58         4.05 o                         
  -4  -2  22         11.32         15.26         3.18 o                         
  -2  -2  22         54.04         76.89         9.20 o                         
  -1  -2  22         14.44         18.62         6.35 o                         
   0  -2  22         13.69          9.31         3.36 o                         
   1  -2  22          4.44          6.68         6.48 o                         
   2  -2  22         23.18         25.61         4.31 o                         
   3  -2  22          2.05          4.17         5.42 o                         
  -7  -1  22         85.69         87.10         5.33 o                         
  -6  -1  22         30.41         23.13         4.82 o                         
  -5  -1  22         15.37         16.93         3.01 o                         
  -4  -1  22          2.03          0.45         1.40 o                         
  -3  -1  22         36.65         38.74         3.12 o                         
  -2  -1  22          3.77          3.95         1.88 o                         
  -1  -1  22         12.62         15.52         2.44 o                         
   0  -1  22          2.13          4.14         3.21 o                         
   1  -1  22         28.63         35.55         3.76 o                         
   2  -1  22          8.20          8.25         3.49 o                         
   3  -1  22         10.21         15.94         3.99 o                         
   4  -1  22          3.91          9.40         4.48 o                         
  -8   0  22         32.73         40.76        10.30 o                         
  -7   0  22          0.21          0.98         2.37 o                         
  -6   0  22          2.41          6.14         1.91 o                         
  -5   0  22          2.98          0.92         1.42 o                         
  -4   0  22         95.22         87.83         3.88 o                         
  -3   0  22          0.63          2.58         1.48 o                         
  -2   0  22          3.78          5.10         1.79 o                         
  -1   0  22         10.63         11.94         1.92 o                         
   0   0  22        129.87        176.61         5.30 o                         
   1   0  22         22.10         21.86         2.82 o                         
   2   0  22          0.40          3.34         4.53 o                         
   3   0  22          4.35          7.38         3.45 o                         
   4   0  22         32.55         23.21         7.03 o                         
  -7   1  22         85.85         89.67         4.55 o                         
  -6   1  22         30.38         25.01         3.18 o                         
  -5   1  22         15.44         17.57         1.77 o                         
  -4   1  22          2.01          1.97         1.19 o                         
  -3   1  22         36.55         37.20         2.23 o                         
  -2   1  22          3.76          3.69         1.75 o                         
  -1   1  22         12.59         11.72         2.96 o                         
   0   1  22          2.13          1.73         2.38 o                         
   1   1  22         28.60         41.76         3.91 o                         
   2   1  22          8.18          8.43         2.60 o                         
   3   1  22         10.24         14.72         3.27 o                         
   4   1  22          3.90         -0.24         3.93 o                         
  -6   2  22         28.69         29.79         5.26 o                         
  -5   2  22          1.67         -1.63         1.63 o                         
  -4   2  22         11.31          7.82         1.64 o                         
  -3   2  22         19.82         17.84         2.00 o                         
  -2   2  22         54.05         60.12         4.57 o                         
  -1   2  22         14.45         12.17         1.71 o                         
   0   2  22         13.68         16.14         2.24 o                         
   1   2  22          4.44          2.96         1.99 o                         
   2   2  22         23.15         25.91         6.57 o                         
   3   2  22          2.05         -2.11         3.26 o                         
  -4   3  22          7.42          9.62         2.75 o                         
  -3   3  22         19.10         17.27         2.00 o                         
  -2   3  22          4.39          0.70         1.71 o                         
  -1   3  22          1.26         -0.28         4.27 o                         
   0   3  22          2.33          2.39         2.15 o                         
   1   3  22          4.56          2.55         2.41 o                         
  -3  -3  23         71.35        114.99        14.46 o                         
  -6  -2  23         96.86        108.21        10.40 o                         
  -5  -2  23          4.40          8.12         3.15 o                         
  -4  -2  23         11.40          8.81         2.85 o                         
  -3  -2  23          1.71          5.48         5.70 o                         
  -2  -2  23         84.91         93.11        10.73 o                         
  -1  -2  23          2.47          1.53         6.35 o                         
   0  -2  23          7.65         15.99         7.89 o                         
   1  -2  23          3.21         -5.26         5.26 o                         
   2  -2  23         10.10         13.36         7.45 o                         
  -7  -1  23          8.76          7.52         2.35 o                         
  -6  -1  23          7.52          8.41         1.93 o                         
  -5  -1  23         22.42         20.49         2.51 o                         
  -4  -1  23          5.66          7.21         1.81 o                         
  -3  -1  23          2.12          0.90         4.93 o                         
  -2  -1  23          2.25          7.01         2.67 o                         
  -1  -1  23          9.95         16.87         5.04 o                         
   0  -1  23          0.28          0.22         5.16 o                         
   1  -1  23          4.01          7.33         4.36 o                         
   2  -1  23          3.65          3.13         3.78 o                         
   3  -1  23          2.96          3.72         4.30 o                         
  -7   0  23          1.36         -2.74         2.74 o                         
  -6   0  23         11.05         11.77         2.00 o                         
  -5   0  23         10.08          7.34         1.61 o                         
  -4   0  23          6.06          3.78         2.74 o                         
  -3   0  23          0.01          3.51         2.41 o                         
  -2   0  23         14.11         10.36         1.82 o                         
  -1   0  23          0.99          1.52         2.02 o                         
   1   0  23          1.72          4.65         2.85 o                         
   2   0  23          0.00          2.39         3.71 o                         
   3   0  23          0.02          5.00         3.88 o                         
  -7   1  23          8.79          8.94         2.62 o                         
  -6   1  23          7.50          8.64         1.88 o                         
  -5   1  23         22.37         19.69         2.31 o                         
  -4   1  23          5.67          4.60         1.84 o                         
  -3   1  23          2.13          2.11         1.35 o                         
  -2   1  23          2.24         -0.36         1.48 o                         
  -1   1  23          9.89         10.76         2.05 o                         
   0   1  23          0.28         -1.17         3.06 o                         
   1   1  23          4.06          8.42         3.64 o                         
   2   1  23          3.64          5.93         2.96 o                         
   3   1  23          2.95         10.60         5.03 o                         
  -6   2  23         96.93        110.61         9.20 o                         
  -5   2  23          4.36          0.40         2.24 o                         
  -4   2  23         11.40          8.21         1.61 o                         
  -3   2  23          1.70         -0.70         1.71 o                         
  -2   2  23         84.84         91.76         3.38 o                         
  -1   2  23          2.46          2.24         3.09 o                         
   0   2  23          7.63         11.85         3.05 o                         
   1   2  23          3.23          0.88         2.29 o                         
   2   2  23         10.05         15.19         4.38 o                         
  -2   3  23          4.47         10.01         2.85 o                         
  -1   3  23         48.54         47.54         5.91 o                         
  -5  -2  24          1.62          7.45         6.57 o                         
  -4  -2  24          5.46          0.66         6.57 o                         
  -3  -2  24          3.17          6.35         6.57 o                         
  -2  -2  24         16.37         17.09         7.45 o                         
  -1  -2  24          5.11          5.04         8.54 o                         
  -6  -1  24          9.09          7.39         4.93 o                         
  -5  -1  24         22.95         23.01         2.35 o                         
  -4  -1  24         13.98         10.86         2.31 o                         
  -3  -1  24         15.69         14.82         2.82 o                         
  -2  -1  24          6.45          9.23         3.20 o                         
  -1  -1  24         27.59         30.02         4.27 o                         
   0  -1  24         34.46         33.40         5.48 o                         
   1  -1  24         22.41         28.39         7.93 o                         
   2  -1  24          9.96         18.92         5.80 o                         
  -6   0  24          7.94          6.58         1.93 o                         
  -5   0  24          0.40          5.94         4.93 o                         
  -4   0  24         13.06          8.08         2.15 o                         
  -3   0  24          0.46         -1.71         2.15 o                         
  -2   0  24          1.93          5.87         2.25 o                         
  -1   0  24         22.64         25.92         5.02 o                         
   0   0  24         13.69         52.27         5.96 o                         
   1   0  24          3.48          3.65         3.25 o                         
   2   0  24          7.36         10.21         5.91 o                         
  -6   1  24          9.12          8.13         2.31 o                         
  -5   1  24         22.91         23.23         8.00 o                         
  -4   1  24         14.00          5.79         2.21 o                         
  -3   1  24         15.64         14.48         1.97 o                         
  -2   1  24          6.47         -0.12         1.92 o                         
  -1   1  24         27.62         22.44         2.61 o                         
   0   1  24         34.48         27.81         3.83 o                         
   1   1  24         22.37         24.63         3.08 o                         
   2   1  24          9.94         12.70         6.61 o                         
  -4   2  24          5.43          4.60         3.29 o                         
  -3   2  24          3.18          0.91         1.71 o                         
  -2   2  24         16.40         17.14         2.31 o                         
  -1   2  24          5.11          0.01         1.89 o                         
   0   2  24         22.96         24.80         2.85 o                         
  -5  -1  25         18.25         12.71         5.48 o                         
  -4  -1  25          1.51         -3.81         4.71 o                         
  -3  -1  25          2.72          3.71         8.00 o                         
  -2  -1  25          3.96          4.53         6.13 o                         
  -1  -1  25          2.78          5.55         6.79 o                         
   0  -1  25          1.56         -3.07         5.91 o                         
  -5   0  25         25.55         17.69         2.80 o                         
  -4   0  25          0.26         -1.43         4.38 o                         
  -3   0  25         11.84          7.49         2.55 o                         
  -2   0  25          2.29          2.54         6.02 o                         
  -1   0  25          0.17          1.08         3.83 o                         
   0   0  25          0.63         25.35         3.46 o                         
   1   0  25          0.20         -0.98         3.66 o                         
  -5   1  25         18.15         13.36         3.29 o                         
  -4   1  25          1.51          3.72         3.07 o                         
  -3   1  25          2.73         -1.12         2.42 o                         
  -2   1  25          3.96         11.38         4.39 o                         
  -1   1  25          2.77          6.62         2.35 o                         
   0   1  25          1.56          1.82         2.66 o                         
  -3   0  26         21.59         23.44         3.94 o                         
  -2   0  26          4.58         -0.88         4.16 o                         
  -1   0  26          0.97         -1.10         5.04 o                         
                                                                                
