# Supplementary material for: An exceptional series of phase transitions in hydrophobic amino acids with linear side chains
Source: IUCrJ. 2016 Aug 9;3(Pt 5):341–53. doi: 10.1107/S2052252516010472 (PMC5391856; doi:10.1107/S2052252516010472)
Supplement: Supplementary file 4 [file m-03-00341-Abu330sup4.hkl]

data_Abu330                                                                     
_shelx_title ' Abu330 in P2(1)'                                                 
_shelx_refln_list_code          4                                               
_shelx_F_calc_maximum      146.61                                               
_exptl_crystal_F_000       448.00                                               
_reflns_d_resolution_high  0.8400                                               
                                                                                
loop_                                                                           
 _space_group_symop_operation_xyz                                               
 'x, y, z'                                                                      
 '-x, y+1/2, -z'                                                                
                                                                                
_cell_length_a     9.6132                                                       
_cell_length_b     5.2239                                                       
_cell_length_c    22.4134                                                       
_cell_angle_alpha  90.000                                                       
_cell_angle_beta  101.453                                                       
_cell_angle_gamma  90.000                                                       
                                                                                
_shelx_F_squared_multiplier     1.000                                           
                                                                                
loop_                                                                           
 _refln_index_h                                                                 
 _refln_index_k                                                                 
 _refln_index_l                                                                 
 _refln_F_squared_calc                                                          
 _refln_F_squared_meas                                                          
 _refln_F_squared_sigma                                                         
 _refln_observed_status                                                         
   0  -6   0          0.71          8.16         6.38 o                         
   1  -6   0          1.50          5.43         9.95 o                         
   2  -6   0          1.52          6.78         4.49 o                         
   1  -5   0        203.82        198.94         3.94 o                         
   2  -5   0         13.22         19.26         2.12 o                         
   3  -5   0         36.09         40.14         3.36 o                         
   4  -5   0         40.31         38.86         3.68 o                         
   5  -5   0         18.46         16.53         2.72 o                         
   6  -5   0          4.98          2.37         6.55 o                         
   0  -4   0         79.74         86.23         9.73 o                         
   1  -4   0         79.55         72.98         2.59 o                         
   2  -4   0        100.08         87.80         2.55 o                         
   3  -4   0        136.44        126.41         6.67 o                         
   4  -4   0        256.71        250.42        11.99 o                         
   5  -4   0         73.38         82.56         6.64 o                         
   6  -4   0        102.89        101.22         8.53 o                         
   7  -4   0          4.61          8.08         4.25 o                         
   8  -4   0         31.21         22.17         4.06 o                         
   1  -3   0         14.24         21.06         2.50 o                         
   2  -3   0        108.56        113.28         5.76 o                         
   3  -3   0         86.81         77.57         2.31 o                         
   4  -3   0         11.73         14.13         1.09 o                         
   5  -3   0        224.82        275.32        31.76 o                         
   6  -3   0         21.02         22.72         2.41 o                         
   7  -3   0         74.78         75.40         6.56 o                         
   8  -3   0          6.08          3.58         3.37 o                         
   9  -3   0          1.71          9.74         4.07 o                         
   0  -2   0         35.94         42.59         3.01 o                         
   1  -2   0         48.76         41.69         1.79 o                         
   2  -2   0         47.65         40.15         2.07 o                         
   3  -2   0         36.41         33.91         2.52 o                         
   4  -2   0        155.60        132.99         6.86 o                         
   5  -2   0        152.91        145.44        10.57 o                         
   6  -2   0        106.21         92.91         6.23 o                         
   7  -2   0          6.76          1.97         2.64 o                         
   8  -2   0         37.23         47.70         7.68 o                         
   9  -2   0          2.38          7.24         3.08 o                         
  10  -2   0         25.07         21.79         4.64 o                         
   1  -1   0        405.18        376.77        33.12 o                         
   2  -1   0        207.66        207.29        17.30 o                         
   3  -1   0       5200.90       4779.80       248.71 o                         
   4  -1   0         87.95         79.09         5.36 o                         
   5  -1   0        451.54        434.23        18.18 o                         
   6  -1   0         12.50         13.67         1.58 o                         
   7  -1   0        101.36         95.62         3.08 o                         
   8  -1   0         43.66         47.97         5.11 o                         
   9  -1   0         16.59         18.27         2.72 o                         
  10  -1   0          8.78          6.51         3.25 o                         
  11  -1   0         64.76         52.08         8.37 o                         
   1   0   0          3.86          2.58         0.38 o                         
   2   0   0       5398.41       4796.08       234.21 o                         
   3   0   0         87.13         81.05         3.82 o                         
   4   0   0       1062.73       1091.06        48.14 o                         
   5   0   0          2.01          6.20         0.86 o                         
   6   0   0          3.59         17.32         1.73 o                         
   7   0   0          2.95         11.33         1.95 o                         
   8   0   0          2.76          5.82         3.08 o                         
   9   0   0         26.84         34.05         2.66 o                         
  10   0   0          0.03          3.48         2.39 o                         
  11   0   0          7.68          7.95         6.97 o                         
   1   1   0        404.08        363.67        68.71 o                         
   2   1   0        207.51        162.23        13.98 o                         
   3   1   0       5198.63       5183.68       122.99 o                         
   4   1   0         87.97         87.04         3.38 o                         
   5   1   0        452.96        458.15         7.02 o                         
   6   1   0         12.49         12.48         1.19 o                         
   7   1   0        100.88        131.63        17.74 o                         
   8   1   0         43.67         41.99         4.50 o                         
   9   1   0         16.65         13.11         4.99 o                         
  10   1   0          8.77         16.11         5.58 o                         
   0   2   0         35.95         49.12         2.37 o                         
   1   2   0         48.74         47.48         1.75 o                         
   2   2   0         47.51         43.63         1.89 o                         
   3   2   0         36.40         35.88         2.09 o                         
   4   2   0        155.63        150.70         3.90 o                         
   5   2   0        152.76        158.21         7.06 o                         
   6   2   0        106.31        101.28         4.36 o                         
   7   2   0          6.77          6.37         2.88 o                         
   8   2   0         37.34         44.73         5.75 o                         
   9   2   0          2.39          4.18         4.99 o                         
  10   2   0         25.21         27.86         7.15 o                         
   1   3   0         14.21         34.91         6.17 o                         
   2   3   0        108.44        117.46         3.22 o                         
   3   3   0         86.62         78.26         3.15 o                         
   4   3   0         11.72          9.73         2.20 o                         
   5   3   0        224.88        223.15         8.73 o                         
   6   3   0         21.06         21.44         2.96 o                         
   7   3   0         74.72         76.36         8.66 o                         
   8   3   0          6.09          7.15         4.57 o                         
   9   3   0          1.74         16.11         6.17 o                         
   0   4   0         79.73         88.90         4.78 o                         
   1   4   0         79.58         79.01         3.45 o                         
   2   4   0        100.20        102.89         8.86 o                         
   3   4   0        136.53        136.78         4.47 o                         
   4   4   0        256.57        256.16         8.94 o                         
   5   4   0         73.38         77.48         5.56 o                         
   6   4   0        102.87        113.96         6.28 o                         
   7   4   0          4.63          2.37         3.48 o                         
   8   4   0         31.17         42.74         7.95 o                         
   1   5   0        203.91        211.37         7.57 o                         
   2   5   0         13.14         14.39         2.58 o                         
   3   5   0         36.07         38.33         6.36 o                         
   4   5   0         40.20         43.05        24.86 o                         
   5   5   0         18.46         18.57         3.57 o                         
   6   5   0          4.99         11.92         5.58 o                         
   1   6   0          1.49          3.59         4.78 o                         
  -3  -6   1          6.03         -2.91         4.58 o                         
  -2  -6   1          2.15          1.68        13.02 o                         
  -1  -6   1          1.46         10.09        19.58 o                         
   0  -6   1         26.58         37.30        12.43 o                         
   1  -6   1          5.27         16.72         4.51 o                         
   2  -6   1          0.77          3.24         4.41 o                         
  -6  -5   1          9.05         -6.38         6.38 o                         
  -5  -5   1         21.43         23.13         2.72 o                         
  -4  -5   1         30.20         35.19         3.60 o                         
  -3  -5   1         52.58         55.44         2.86 o                         
  -2  -5   1         47.99         45.47         2.53 o                         
  -1  -5   1         25.67         26.68         3.03 o                         
   0  -5   1         71.16         78.62         3.08 o                         
   1  -5   1         14.77         17.17         2.27 o                         
   2  -5   1         25.90         26.90         4.82 o                         
   3  -5   1         10.75         13.14         2.75 o                         
   4  -5   1         22.29         20.79         2.82 o                         
   5  -5   1         15.49         20.79         4.27 o                         
   6  -5   1          0.52         13.32         7.15 o                         
  -8  -4   1         78.40         70.21         8.75 o                         
  -7  -4   1         29.48         27.50         5.06 o                         
  -6  -4   1         34.95         36.78         3.66 o                         
  -5  -4   1         60.83         66.77         6.56 o                         
  -4  -4   1        453.36        450.08        26.16 o                         
  -3  -4   1         43.81         42.45         3.56 o                         
  -2  -4   1        149.25        142.28         5.96 o                         
  -1  -4   1         17.51         16.73         1.43 o                         
   0  -4   1         15.94         14.81         1.56 o                         
   1  -4   1         15.24         16.65         1.46 o                         
   2  -4   1        123.97        113.78         6.09 o                         
   3  -4   1        230.43        209.33        13.47 o                         
   4  -4   1         17.87         18.68         2.44 o                         
   5  -4   1        103.11        103.08         6.93 o                         
   6  -4   1          0.17          3.45         2.85 o                         
   7  -4   1         10.60         18.78         4.20 o                         
   8  -4   1         74.43         84.19         7.10 o                         
  -9  -3   1          7.05         10.07         4.27 o                         
  -8  -3   1          1.51          0.35         2.88 o                         
  -7  -3   1         77.75         63.61         7.88 o                         
  -6  -3   1         44.96         47.75         3.84 o                         
  -5  -3   1        205.15        246.93        30.00 o                         
  -4  -3   1         87.23         76.40         5.55 o                         
  -3  -3   1         34.64         33.38         2.37 o                         
  -2  -3   1         25.70         24.51         2.37 o                         
  -1  -3   1       1391.36       1326.62        59.93 o                         
   0  -3   1          8.40          8.03         0.95 o                         
   1  -3   1       1007.49        953.49        46.98 o                         
   2  -3   1          1.64          1.03         0.96 o                         
   3  -3   1         42.24         41.26         2.58 o                         
   4  -3   1         39.77         35.34         2.07 o                         
   5  -3   1        382.81        368.76        20.23 o                         
   6  -3   1         61.91         58.91         3.40 o                         
   7  -3   1        163.18        153.06         6.52 o                         
   8  -3   1         14.33         13.85         4.57 o                         
   9  -3   1         15.33         31.44         4.78 o                         
 -10  -2   1         23.68         32.70         4.83 o                         
  -9  -2   1         21.72         17.04         3.33 o                         
  -8  -2   1          2.37          6.17         3.09 o                         
  -7  -2   1          2.32          1.59         2.12 o                         
  -6  -2   1         69.26         69.29         6.25 o                         
  -5  -2   1         32.65         33.82         3.89 o                         
  -4  -2   1        298.16        369.74        45.36 o                         
  -3  -2   1          4.20          4.34         0.74 o                         
  -2  -2   1        117.96        136.02         5.59 o                         
  -1  -2   1         83.33         73.19         5.35 o                         
   0  -2   1        769.16        867.98        43.20 o                         
   1  -2   1         37.97         41.38         1.87 o                         
   2  -2   1         44.95         38.89         1.04 o                         
   3  -2   1         27.30         26.93         1.25 o                         
   4  -2   1        121.70        124.99         5.66 o                         
   5  -2   1         18.49         12.83         1.80 o                         
   6  -2   1        438.16        410.54        15.26 o                         
   7  -2   1         24.24         25.70         1.99 o                         
   8  -2   1          6.89          3.71         2.15 o                         
   9  -2   1         11.03         13.41         3.81 o                         
  10  -2   1         67.01         77.00        12.92 o                         
 -11  -1   1          4.94          0.35        10.44 o                         
 -10  -1   1          0.86          1.54         4.25 o                         
  -9  -1   1        322.09        322.19        24.36 o                         
  -8  -1   1         14.46         17.29         2.05 o                         
  -7  -1   1        258.36        246.92        10.91 o                         
  -6  -1   1         30.13         27.63         2.15 o                         
  -5  -1   1        949.88        849.61        42.07 o                         
  -4  -1   1        120.13        104.14         4.75 o                         
  -3  -1   1       3407.90       3957.12       276.88 o                         
  -2  -1   1        888.76       1004.57       130.52 o                         
  -1  -1   1       8623.98       7958.30       326.68 o                         
   0  -1   1         20.26         20.53         0.93 o                         
   1  -1   1       4006.94       3486.58       186.22 o                         
   2  -1   1        458.58        302.05        39.75 o                         
   3  -1   1       1234.96       1097.72        62.26 o                         
   4  -1   1        104.15         95.14         4.68 o                         
   5  -1   1         24.17         19.35         1.26 o                         
   6  -1   1          5.42          4.90         1.52 o                         
   7  -1   1        240.48        232.39         7.99 o                         
   8  -1   1          4.04          4.34         1.87 o                         
   9  -1   1        241.18        227.19         5.76 o                         
  10  -1   1          2.61          2.33         3.15 o                         
 -11   0   1          1.92         -0.59         6.97 o                         
 -10   0   1         51.16         61.34         9.92 o                         
  -9   0   1          4.69          4.98         2.12 o                         
  -8   0   1         67.31         64.93         5.19 o                         
  -7   0   1         31.71         29.90         2.49 o                         
  -6   0   1       1381.99       1336.31        78.19 o                         
  -5   0   1          2.89          3.70         0.81 o                         
  -4   0   1        591.23        543.82        26.42 o                         
  -3   0   1         32.32         27.85         1.14 o                         
  -2   0   1         95.38         79.59         2.05 o                         
  -1   0   1          5.44          6.55         0.59 o                         
   1   0   1          0.00         -0.06         0.22 o                         
   2   0   1       5136.80       4161.55       248.36 o                         
   3   0   1        228.28        207.13        11.17 o                         
   4   0   1       3473.47       3287.97       167.86 o                         
   5   0   1         14.98         16.40         1.16 o                         
   6   0   1        781.58        701.64        18.15 o                         
   7   0   1          7.30          3.63         1.31 o                         
   8   0   1          1.89          4.69         1.57 o                         
   9   0   1          1.23          0.89         2.04 o                         
  10   0   1         37.06         40.75         9.64 o                         
  11   0   1         12.49         -3.77         6.76 o                         
 -11   1   1          4.95         -2.58         7.74 o                         
 -10   1   1          0.86         -5.16         5.16 o                         
  -9   1   1        321.81        326.89        26.55 o                         
  -8   1   1         14.46         18.10         3.68 o                         
  -7   1   1        258.47        232.26        13.87 o                         
  -6   1   1         30.11         26.23         1.59 o                         
  -5   1   1        950.49       1380.06       235.18 o                         
  -4   1   1        120.10        150.63        19.62 o                         
  -3   1   1       3408.12       3799.26       269.06 o                         
  -2   1   1        888.74        775.02        30.69 o                         
  -1   1   1       8623.97       7253.89       524.01 o                         
   0   1   1         20.26         19.30         1.41 o                         
   1   1   1       4006.69       3373.20       206.57 o                         
   2   1   1        458.37        385.43         8.16 o                         
   3   1   1       1236.55       1160.34        41.45 o                         
   4   1   1        104.11        100.82         4.57 o                         
   5   1   1         24.29         21.68         3.17 o                         
   6   1   1          5.41          6.69         1.98 o                         
   7   1   1        240.03        233.26         9.94 o                         
   8   1   1          4.06          3.49         2.98 o                         
   9   1   1        241.10        262.48        11.12 o                         
  10   1   1          2.62         13.91         5.37 o                         
 -10   2   1         23.69         19.49         6.76 o                         
  -9   2   1         21.68         19.49         5.58 o                         
  -8   2   1          2.32          1.25         3.08 o                         
  -7   2   1          2.32          2.14         1.98 o                         
  -6   2   1         69.51         69.38         3.42 o                         
  -5   2   1         32.59         29.63         3.77 o                         
  -4   2   1        298.40        325.70        12.72 o                         
  -3   2   1          4.15          4.17         1.08 o                         
  -2   2   1        117.90        132.99         7.60 o                         
  -1   2   1         83.31         78.11         6.01 o                         
   0   2   1        769.15        904.23        63.84 o                         
   1   2   1         38.01         45.44         1.67 o                         
   2   2   1         44.79         40.93         1.86 o                         
   3   2   1         27.29         30.84         2.09 o                         
   4   2   1        121.76        131.84         3.77 o                         
   5   2   1         18.50         14.28         2.39 o                         
   6   2   1        438.08        448.23        11.54 o                         
   7   2   1         24.25         29.93         3.48 o                         
   8   2   1          6.87          9.73         4.36 o                         
   9   2   1         10.99         14.92         5.16 o                         
  10   2   1         67.01         67.42         8.75 o                         
  -9   3   1          7.01          9.94         6.55 o                         
  -8   3   1          1.51         -4.78         4.78 o                         
  -7   3   1         77.69         86.28         6.14 o                         
  -6   3   1         44.99         48.70         5.75 o                         
  -5   3   1        205.08        207.59         5.46 o                         
  -4   3   1         87.28         77.95         3.50 o                         
  -3   3   1         34.74         34.29         2.60 o                         
  -2   3   1         25.73         24.44         2.49 o                         
  -1   3   1       1391.58       1487.62         9.62 o                         
   0   3   1          8.40          8.68         1.39 o                         
   1   3   1       1006.99       1055.07         7.98 o                         
   2   3   1          1.66          0.99         1.90 o                         
   3   3   1         42.27         49.70         3.29 o                         
   4   3   1         39.79         34.55         2.85 o                         
   5   3   1        383.10        397.80         7.84 o                         
   6   3   1         61.86         59.78         4.20 o                         
   7   3   1        163.08        141.79         9.13 o                         
   8   3   1         14.29         11.12         5.58 o                         
   9   3   1         15.39         11.75         6.55 o                         
  -8   4   1         78.50         82.22         6.85 o                         
  -7   4   1         29.44         35.61        10.25 o                         
  -6   4   1         35.05         31.91         3.65 o                         
  -5   4   1         60.88         58.49         4.29 o                         
  -4   4   1        453.32        461.95         7.65 o                         
  -3   4   1         43.81         46.03         3.38 o                         
  -2   4   1        149.24        167.10         4.49 o                         
  -1   4   1         17.53         18.51         1.96 o                         
   0   4   1         15.94         13.15         1.81 o                         
   1   4   1         15.22         14.46         1.96 o                         
   2   4   1        123.86        125.53         4.01 o                         
   3   4   1        230.38        231.34         6.57 o                         
   4   4   1         17.83         15.67         2.60 o                         
   5   4   1        103.07        105.39         7.57 o                         
   6   4   1          0.18         -2.81         2.81 o                         
   7   4   1         10.63         14.71         5.16 o                         
   8   4   1         74.39         85.10         9.94 o                         
  -6   5   1          9.06          5.01         6.55 o                         
  -5   5   1         21.46         23.23         3.57 o                         
  -4   5   1         30.16         37.20         4.78 o                         
  -3   5   1         52.61         51.13         8.86 o                         
  -2   5   1         47.99         52.14         4.41 o                         
  -1   5   1         25.63         26.33         6.07 o                         
   0   5   1         71.16         75.97         5.58 o                         
   1   5   1         14.83         16.77         2.63 o                         
   2   5   1         25.84         31.30         3.89 o                         
   3   5   1         10.80         13.63         2.82 o                         
   4   5   1         22.29         22.32         3.33 o                         
   5   5   1         15.48         16.98         3.53 o                         
   6   5   1          0.52         -2.90         4.88 o                         
   0   6   1         26.58         44.94         6.17 o                         
   1   6   1          5.27         11.33         5.37 o                         
   2   6   1          0.77          4.57         5.58 o                         
  -2  -6   2          0.67          2.76         5.87 o                         
  -1  -6   2         15.05         13.18         8.35 o                         
   0  -6   2          1.10          6.83         4.57 o                         
   1  -6   2         25.18         19.57         4.64 o                         
   2  -6   2          9.61         24.53         8.37 o                         
  -6  -5   2         31.09         29.08         5.18 o                         
  -5  -5   2         23.69         20.36         3.58 o                         
  -4  -5   2         39.14         45.07         5.29 o                         
  -3  -5   2         32.21         31.08         2.45 o                         
  -2  -5   2         18.85         22.96         2.62 o                         
  -1  -5   2        123.57        129.59         9.62 o                         
   0  -5   2         21.41         21.20         2.01 o                         
   1  -5   2         46.03         43.13         3.06 o                         
   2  -5   2         56.87         56.41         2.83 o                         
   3  -5   2          9.74         10.62         2.65 o                         
   4  -5   2         50.41         54.64         7.12 o                         
   5  -5   2          3.62         10.14         5.96 o                         
   6  -5   2         19.27         22.81         4.26 o                         
  -8  -4   2         40.88         43.54         7.15 o                         
  -7  -4   2          6.94         11.62         4.48 o                         
  -6  -4   2         26.44         33.56         4.73 o                         
  -5  -4   2          7.83         12.78         2.14 o                         
  -4  -4   2        637.65        627.83        34.39 o                         
  -3  -4   2         81.92         67.11         3.51 o                         
  -2  -4   2        129.54        120.82         4.90 o                         
  -1  -4   2         73.39         67.85         2.26 o                         
   0  -4   2         13.07         13.67         1.33 o                         
   1  -4   2         40.14         39.91         4.11 o                         
   2  -4   2          8.63          8.97         1.47 o                         
   3  -4   2        107.83        105.43         4.53 o                         
   4  -4   2         71.16         70.56         3.05 o                         
   5  -4   2         43.25         49.29         7.36 o                         
   6  -4   2         86.46         74.57         4.57 o                         
   7  -4   2          0.78          1.49         2.98 o                         
   8  -4   2         11.49         20.95         9.26 o                         
  -9  -3   2         12.34         24.12         4.27 o                         
  -8  -3   2          0.76         -1.19         5.37 o                         
  -7  -3   2         85.29         68.77         8.12 o                         
  -6  -3   2         41.59         42.73         4.65 o                         
  -5  -3   2        357.04        418.76        46.25 o                         
  -4  -3   2         36.28         38.26         2.56 o                         
  -3  -3   2        164.34        139.30         6.85 o                         
  -2  -3   2        130.90        128.68         7.26 o                         
  -1  -3   2         55.92         62.48         3.69 o                         
   0  -3   2        301.70        305.38        14.67 o                         
   1  -3   2         79.19         73.23         5.20 o                         
   2  -3   2        165.18        158.89         5.91 o                         
   3  -3   2         70.83         63.15         2.59 o                         
   4  -3   2         34.61         32.83         1.43 o                         
   5  -3   2         47.82         50.17         3.46 o                         
   6  -3   2          5.15          0.72         1.57 o                         
   7  -3   2         31.51         33.92         3.42 o                         
   8  -3   2          4.75          7.11         3.06 o                         
   9  -3   2          5.59          8.43         6.17 o                         
 -10  -2   2         44.63         45.00         4.85 o                         
  -9  -2   2         12.85         12.95         3.03 o                         
  -8  -2   2         40.79         32.38         3.79 o                         
  -7  -2   2          8.87         10.40         2.31 o                         
  -6  -2   2         89.91         83.82         4.85 o                         
  -5  -2   2         30.14         37.98         3.16 o                         
  -4  -2   2        587.74        828.39       139.54 o                         
  -3  -2   2         18.74         17.14         1.16 o                         
  -2  -2   2         47.23         46.37         2.65 o                         
  -1  -2   2        202.09        197.16         6.69 o                         
   0  -2   2        114.64        134.94         5.97 o                         
   1  -2   2        150.46        161.62         9.65 o                         
   2  -2   2        571.46        580.48        22.72 o                         
   3  -2   2         22.58         23.10         1.12 o                         
   4  -2   2        453.80        426.17        22.93 o                         
   5  -2   2         28.25         27.01         1.60 o                         
   6  -2   2         90.57         81.95         4.28 o                         
   7  -2   2         10.73         10.79         1.78 o                         
   8  -2   2         94.07        102.02         7.90 o                         
   9  -2   2          3.90          3.14         3.15 o                         
  10  -2   2         85.36         87.05         6.72 o                         
 -11  -1   2         33.77         39.80         5.35 o                         
 -10  -1   2         12.05          9.93         3.38 o                         
  -9  -1   2         20.26         31.82         3.19 o                         
  -8  -1   2         40.52         44.09         2.80 o                         
  -7  -1   2        185.67        158.37        10.33 o                         
  -6  -1   2          2.22          2.19         1.23 o                         
  -5  -1   2       1228.68       1146.25        40.73 o                         
  -4  -1   2         56.99         51.99         1.52 o                         
  -3  -1   2       5679.83       6466.53       982.02 o                         
  -2  -1   2        184.48        180.55        22.88 o                         
  -1  -1   2       1452.09       1405.54        49.78 o                         
   0  -1   2        951.64        910.53        29.09 o                         
   1  -1   2        295.45        280.17         7.03 o                         
   2  -1   2          0.72          0.91         0.47 o                         
   3  -1   2        451.05        383.03        16.34 o                         
   4  -1   2         22.65         18.32         2.64 o                         
   5  -1   2        272.59        240.26        10.82 o                         
   6  -1   2          6.70          7.50         1.22 o                         
   7  -1   2        197.12        188.35         5.80 o                         
   8  -1   2         27.92         24.31         2.93 o                         
   9  -1   2         21.39         22.02         2.92 o                         
  10  -1   2          0.62         -0.26         3.04 o                         
 -11   0   2          3.75         -6.38         6.38 o                         
 -10   0   2          2.30         -0.15         2.42 o                         
  -9   0   2          1.75          5.51         2.54 o                         
  -8   0   2        682.97        652.66        41.76 o                         
  -7   0   2         14.97         16.33         2.41 o                         
  -6   0   2         96.11         84.04         3.84 o                         
  -5   0   2          2.57          3.95         0.82 o                         
  -4   0   2       5240.44       5067.29       169.31 o                         
  -3   0   2         56.49         48.34         1.92 o                         
  -2   0   2       4133.44       4281.09        46.61 o                         
  -1   0   2         13.15         12.85         0.95 o                         
   1   0   2          0.99          0.83         0.28 o                         
   2   0   2          5.69          7.70         0.91 o                         
   3   0   2         65.43         56.34         2.12 o                         
   4   0   2         10.10          9.44         0.94 o                         
   5   0   2        169.23        168.40         7.95 o                         
   6   0   2         65.35         69.09         2.14 o                         
   7   0   2          2.13          2.48         1.30 o                         
   8   0   2        270.84        252.20         4.97 o                         
   9   0   2          6.06          8.96         2.76 o                         
  10   0   2          0.49         -3.49         5.47 o                         
  11   0   2          0.51         -1.60         6.97 o                         
 -11   1   2         33.71         20.67         7.15 o                         
 -10   1   2         12.02          9.13         5.96 o                         
  -9   1   2         20.25         37.96         5.20 o                         
  -8   1   2         40.49         55.87         8.73 o                         
  -7   1   2        185.10        207.16        35.18 o                         
  -6   1   2          2.22          1.99         0.91 o                         
  -5   1   2       1229.19       1231.64        50.62 o                         
  -4   1   2         57.01         63.67         8.14 o                         
  -3   1   2       5681.78       6007.76       405.59 o                         
  -2   1   2        184.65        142.05         6.18 o                         
  -1   1   2       1453.11       1342.63        53.16 o                         
   0   1   2        951.64        641.04       178.15 o                         
   1   1   2        295.58        263.20        10.51 o                         
   2   1   2          0.72          1.57         0.51 o                         
   3   1   2        450.61        366.75        46.14 o                         
   4   1   2         22.68         17.12         2.58 o                         
   5   1   2        272.09        268.27         7.74 o                         
   6   1   2          6.70         10.95         2.79 o                         
   7   1   2        197.22        179.30         6.66 o                         
   8   1   2         27.90         27.92         3.89 o                         
   9   1   2         21.46         21.68         5.16 o                         
  10   1   2          0.61         -5.75         5.75 o                         
 -10   2   2         44.35         48.53         7.15 o                         
  -9   2   2         12.85         21.86         5.37 o                         
  -8   2   2         40.59         43.85         4.44 o                         
  -7   2   2          8.83          9.49         2.19 o                         
  -6   2   2         90.00        106.06         5.97 o                         
  -5   2   2         30.09         30.36         4.18 o                         
  -4   2   2        587.67        553.25        32.17 o                         
  -3   2   2         18.76         17.92         1.97 o                         
  -2   2   2         47.37         42.91         2.96 o                         
  -1   2   2        201.96        190.60         9.10 o                         
   0   2   2        114.64        121.78         8.09 o                         
   1   2   2        150.76        141.17         9.13 o                         
   2   2   2        570.77        608.91        29.95 o                         
   3   2   2         22.64         25.51         3.49 o                         
   4   2   2        452.79        465.26        13.23 o                         
   5   2   2         28.27         27.05         3.59 o                         
   6   2   2         90.57         85.69         6.38 o                         
   7   2   2         10.75         14.50         4.57 o                         
   8   2   2         94.12         89.88         8.16 o                         
   9   2   2          3.89         -1.78         5.16 o                         
  10   2   2         85.35         57.66         8.16 o                         
  -9   3   2         12.44          3.59         5.96 o                         
  -8   3   2          0.76         -0.08         3.38 o                         
  -7   3   2         85.23         68.56         6.57 o                         
  -6   3   2         41.57         40.58         2.91 o                         
  -5   3   2        357.09        381.01         9.94 o                         
  -4   3   2         36.27         41.70         5.86 o                         
  -3   3   2        164.51        155.39         4.00 o                         
  -2   3   2        131.07        139.00         3.42 o                         
  -1   3   2         56.10         77.34         2.63 o                         
   0   3   2        301.65        326.27         4.44 o                         
   1   3   2         78.84         83.04         4.17 o                         
   2   3   2        164.95        171.36         3.67 o                         
   3   3   2         71.25         61.49         2.77 o                         
   4   3   2         34.56         31.24         2.80 o                         
   5   3   2         47.97         62.87         6.36 o                         
   6   3   2          5.13          1.01         3.59 o                         
   7   3   2         31.45         21.86         4.78 o                         
   8   3   2          4.74          6.76         5.37 o                         
   9   3   2          5.59          2.37         6.38 o                         
  -8   4   2         40.91         46.10         5.18 o                         
  -7   4   2          6.95         13.05         8.86 o                         
  -6   4   2         26.37         23.11         4.97 o                         
  -5   4   2          7.81          5.18         2.54 o                         
  -4   4   2        637.68        645.45         9.20 o                         
  -3   4   2         81.87         73.01         5.98 o                         
  -2   4   2        129.38        138.30         5.26 o                         
  -1   4   2         73.29         78.09         3.28 o                         
   0   4   2         13.08         12.97         1.73 o                         
   1   4   2         40.22         42.07         3.17 o                         
   2   4   2          8.69          8.55         1.77 o                         
   3   4   2        107.91        101.61        16.70 o                         
   4   4   2         71.24         77.95         4.05 o                         
   5   4   2         43.29         41.19         7.16 o                         
   6   4   2         86.55         85.10         7.95 o                         
   7   4   2          0.79         -5.37         5.37 o                         
   8   4   2         11.47         17.71         6.76 o                         
  -6   5   2         31.08         32.82         4.51 o                         
  -5   5   2         23.70          7.30         3.68 o                         
  -4   5   2         39.13         52.45        12.32 o                         
  -3   5   2         32.22         39.62         4.27 o                         
  -2   5   2         18.95         20.37         2.72 o                         
  -1   5   2        123.47        135.60         9.34 o                         
   0   5   2         21.43         29.25         2.80 o                         
   1   5   2         46.10         40.02         2.96 o                         
   2   5   2         56.85         53.47         3.90 o                         
   3   5   2          9.71          3.10         2.56 o                         
   4   5   2         50.47         46.56         3.67 o                         
   5   5   2          3.61          5.96         5.58 o                         
   6   5   2         19.31          1.99         6.76 o                         
  -2   6   2          0.66         -2.58         5.37 o                         
  -1   6   2         15.07         21.48         5.37 o                         
   1   6   2         25.17         33.22         5.96 o                         
   2   6   2          9.62         -3.77         6.17 o                         
  -2  -6   3          0.20          8.53         4.63 o                         
  -1  -6   3          3.70          3.41         4.49 o                         
   0  -6   3          0.21         15.19        10.84 o                         
   1  -6   3          1.52         -0.82         4.86 o                         
   2  -6   3          0.59          1.86         4.78 o                         
  -6  -5   3         11.08         11.82         5.00 o                         
  -5  -5   3         18.62         16.97         3.63 o                         
  -4  -5   3         38.90         41.02         5.29 o                         
  -3  -5   3         25.88         21.13         2.29 o                         
  -2  -5   3         23.74         25.41         3.62 o                         
  -1  -5   3          7.03          8.36         1.79 o                         
   0  -5   3        226.36        219.43        12.01 o                         
   1  -5   3          4.07          4.53         1.99 o                         
   2  -5   3         27.75         30.15         2.50 o                         
   3  -5   3         54.83         64.09         7.78 o                         
   4  -5   3         42.77         45.08         2.63 o                         
   5  -5   3         17.24         11.54         3.34 o                         
   6  -5   3          1.45          4.99         7.15 o                         
  -8  -4   3        100.30        179.75        12.13 o                         
  -7  -4   3         39.87         42.52         6.87 o                         
  -6  -4   3         32.84         39.30         5.72 o                         
  -5  -4   3         31.75         32.48         4.27 o                         
  -4  -4   3        345.01        315.21        19.57 o                         
  -3  -4   3        146.32        126.47         5.36 o                         
  -2  -4   3        143.52        137.03         8.47 o                         
  -1  -4   3          3.15          3.76         1.22 o                         
   0  -4   3         12.43          7.46         1.27 o                         
   1  -4   3         13.50         11.72         1.44 o                         
   2  -4   3        113.55        105.39         6.73 o                         
   3  -4   3        161.48        150.32         7.80 o                         
   4  -4   3         60.97         64.38         3.68 o                         
   5  -4   3         60.33         77.63         5.22 o                         
   6  -4   3         30.47         37.52         4.13 o                         
   7  -4   3         37.49         38.75         3.79 o                         
   8  -4   3         48.99         63.89         8.35 o                         
 -10  -3   3          2.23          7.74         6.97 o                         
  -9  -3   3         45.85         46.19         7.25 o                         
  -8  -3   3          0.79          5.11         6.85 o                         
  -7  -3   3         18.15          8.17         2.86 o                         
  -6  -3   3         41.61         40.09         5.20 o                         
  -5  -3   3        250.58        263.48        26.55 o                         
  -4  -3   3         55.36         57.98         5.78 o                         
  -3  -3   3         55.06         83.04         7.39 o                         
  -2  -3   3          9.92         10.42         2.84 o                         
  -1  -3   3        396.09        381.00        24.72 o                         
   0  -3   3         52.93         53.83         1.92 o                         
   1  -3   3        489.28        468.76        17.90 o                         
   2  -3   3         19.64         22.72         1.74 o                         
   3  -3   3        179.11        193.34         8.41 o                         
   4  -3   3         21.15         27.48         1.71 o                         
   5  -3   3        449.21        434.97        13.42 o                         
   6  -3   3         47.79         48.05         2.63 o                         
   7  -3   3         66.82         72.64         6.11 o                         
   8  -3   3          6.42          9.57         5.16 o                         
   9  -3   3         38.75         38.81         6.36 o                         
 -10  -2   3          2.84          2.10         5.67 o                         
  -9  -2   3          5.72          3.81         2.91 o                         
  -8  -2   3          5.73         14.40         2.85 o                         
  -7  -2   3         24.14         25.49         5.21 o                         
  -6  -2   3         29.09         28.09         2.95 o                         
  -5  -2   3         16.49         20.18         1.87 o                         
  -4  -2   3        193.74        286.76        47.37 o                         
  -3  -2   3         27.59         29.06         2.71 o                         
  -2  -2   3         89.67         78.72         4.13 o                         
  -1  -2   3          4.15          5.48         1.03 o                         
   0  -2   3        106.46        101.16         4.19 o                         
   1  -2   3         49.31         46.20         2.24 o                         
   2  -2   3       1046.24       1000.37        23.24 o                         
   3  -2   3          5.56          4.98         1.03 o                         
   4  -2   3        100.27        109.46         4.82 o                         
   5  -2   3         36.70         39.15         2.61 o                         
   6  -2   3        378.85        385.69        14.49 o                         
   7  -2   3          7.61         10.47         1.86 o                         
   8  -2   3          2.13          1.50         2.38 o                         
   9  -2   3          3.54         -1.02         4.96 o                         
  10  -2   3         43.67         50.15         5.40 o                         
 -11  -1   3          5.97         13.19         4.40 o                         
 -10  -1   3          5.01          3.47         2.94 o                         
  -9  -1   3        372.06        359.56        31.16 o                         
  -8  -1   3         19.80         19.51         2.19 o                         
  -7  -1   3        436.60        391.88        28.70 o                         
  -6  -1   3          8.66          7.69         1.34 o                         
  -5  -1   3        999.03        960.18        25.10 o                         
  -4  -1   3         91.26         93.70         5.36 o                         
  -3  -1   3       1714.68       2226.66       402.50 o                         
  -2  -1   3        382.32        485.83        78.32 o                         
  -1  -1   3       1533.05       1559.10        97.70 o                         
   0  -1   3         19.34         23.10         1.18 o                         
   1  -1   3       2307.45       1936.46        27.30 o                         
   2  -1   3        128.89        170.97        21.31 o                         
   3  -1   3        988.40        696.57       188.04 o                         
   4  -1   3         26.96         24.66         1.33 o                         
   5  -1   3        112.26        103.51         4.05 o                         
   6  -1   3          0.87          2.61         1.19 o                         
   7  -1   3         77.47         75.64         2.89 o                         
   8  -1   3         19.72         23.72         2.38 o                         
   9  -1   3        149.65        164.16         5.26 o                         
  10  -1   3          1.37          2.30         3.30 o                         
 -11   0   3         15.13         10.35         7.15 o                         
 -10   0   3         11.02         19.98         4.01 o                         
  -9   0   3          0.49         -0.81         2.01 o                         
  -8   0   3          2.49          6.59         1.83 o                         
  -7   0   3          0.14         -0.02         1.81 o                         
  -6   0   3         78.51         80.03         3.99 o                         
  -5   0   3         49.97         42.28         3.33 o                         
  -4   0   3        971.16        982.84        46.32 o                         
  -3   0   3        154.66        133.23        10.65 o                         
  -2   0   3       3714.56       3547.95       246.01 o                         
  -1   0   3         14.92         15.94         2.79 o                         
   0   0   3          0.49          0.70         0.27 o                         
   1   0   3         12.60         14.09         1.31 o                         
   2   0   3       2616.87       3030.66       110.12 o                         
   3   0   3         57.60         52.11         2.93 o                         
   4   0   3       1329.16       1194.88        60.72 o                         
   5   0   3         39.03         35.08         1.91 o                         
   6   0   3         27.08         46.25         2.27 o                         
   7   0   3         22.77         25.61         2.46 o                         
   8   0   3        173.36        165.53         3.73 o                         
   9   0   3          0.53         -0.55         1.99 o                         
  10   0   3          0.01          2.68         3.02 o                         
 -11   1   3          5.95         -3.77         6.55 o                         
 -10   1   3          5.00         14.20         8.45 o                         
  -9   1   3        371.98        440.50        88.98 o                         
  -8   1   3         19.81         23.44         5.33 o                         
  -7   1   3        436.71        577.55        76.09 o                         
  -6   1   3          8.68         12.50         2.30 o                         
  -5   1   3        998.65       1276.35       176.01 o                         
  -4   1   3         91.30        110.10        13.75 o                         
  -3   1   3       1713.35       1986.14       203.22 o                         
  -2   1   3        382.54        398.99        23.35 o                         
  -1   1   3       1534.58       1453.82        34.24 o                         
   0   1   3         19.34         20.42         0.99 o                         
   1   1   3       2305.64       1856.73        76.59 o                         
   2   1   3        129.06        132.18         8.14 o                         
   3   1   3        988.31       1038.36       107.79 o                         
   4   1   3         27.03         28.83         3.38 o                         
   6   1   3          0.87          0.21         2.58 o                         
   7   1   3         77.46         75.51         4.98 o                         
   8   1   3         19.74         15.27         3.38 o                         
   9   1   3        149.77        180.38        10.53 o                         
  10   1   3          1.37         -0.21         6.17 o                         
 -10   2   3          2.82         16.91         5.75 o                         
  -9   2   3          5.74         11.75         4.99 o                         
  -8   2   3          5.76          3.26         2.47 o                         
  -7   2   3         24.15         27.86         3.38 o                         
  -6   2   3         29.02         30.51         1.46 o                         
  -5   2   3         16.55         16.45         1.20 o                         
  -4   2   3        193.50        207.84         7.55 o                         
  -3   2   3         27.66         27.32         3.54 o                         
  -2   2   3         89.91         74.21         2.27 o                         
  -1   2   3          4.14          6.50         0.83 o                         
   0   2   3        106.39         94.91         4.33 o                         
   1   2   3         49.36         40.93         1.58 o                         
   2   2   3       1046.90        913.01        50.69 o                         
   3   2   3          5.51          4.79         0.96 o                         
   4   2   3        100.14        124.49         5.75 o                         
   5   2   3         36.70         39.19         4.57 o                         
   6   2   3        378.50        412.04        12.13 o                         
   7   2   3          7.63          6.97         3.97 o                         
   8   2   3          2.13         -2.58         4.57 o                         
   9   2   3          3.54          4.18         5.37 o                         
  10   2   3         43.70         36.19         7.36 o                         
 -10   3   3          2.21         -4.99         7.36 o                         
  -9   3   3         45.76         44.36         4.99 o                         
  -8   3   3          0.79          0.06         3.38 o                         
  -7   3   3         18.16         17.16         3.67 o                         
  -6   3   3         41.59         35.32         2.88 o                         
  -5   3   3        250.66        239.29         5.92 o                         
  -4   3   3         55.28         52.86         2.39 o                         
  -3   3   3         54.79         81.55         4.59 o                         
  -2   3   3          9.88          8.30         1.49 o                         
  -1   3   3        396.24        388.92        22.48 o                         
   0   3   3         52.93         54.04         1.92 o                         
   1   3   3        489.42        494.74        27.85 o                         
   2   3   3         19.68         22.32         3.28 o                         
   3   3   3        178.75        195.89         5.16 o                         
   4   3   3         21.23         20.93         2.49 o                         
   5   3   3        449.69        462.94        12.13 o                         
   6   3   3         47.77         60.07         6.76 o                         
   7   3   3         66.83         58.85         6.76 o                         
   8   3   3          6.40         -4.99         4.99 o                         
   9   3   3         38.72         26.84         7.15 o                         
  -8   4   3        100.37        109.34        19.09 o                         
  -7   4   3         39.85         36.73         5.77 o                         
  -6   4   3         32.82         40.61         4.40 o                         
  -5   4   3         31.72         34.71         3.23 o                         
  -4   4   3        345.13        384.86        21.28 o                         
  -3   4   3        146.32        130.25         5.96 o                         
  -2   4   3        143.60        157.47         9.45 o                         
  -1   4   3          3.14          5.65         1.57 o                         
   0   4   3         12.41         10.72         1.68 o                         
   1   4   3         13.51         15.30         2.20 o                         
   2   4   3        113.70        113.24         3.53 o                         
   3   4   3        161.45        157.05        17.80 o                         
   4   4   3         61.00         55.08         4.78 o                         
   5   4   3         60.26         57.28         6.17 o                         
   6   4   3         30.41         34.79         5.37 o                         
   7   4   3         37.51         18.09         5.96 o                         
   8   4   3         48.96         54.11         8.96 o                         
  -6   5   3         11.09         13.88         3.54 o                         
  -5   5   3         18.60         17.95         8.35 o                         
  -4   5   3         38.95         40.34         4.46 o                         
  -3   5   3         25.76         22.29         3.15 o                         
  -2   5   3         23.81         24.32         2.94 o                         
  -1   5   3          6.98          6.79         3.78 o                         
   0   5   3        226.35        227.24         6.96 o                         
   1   5   3          4.07          6.07         7.97 o                         
   2   5   3         27.81         26.04         3.00 o                         
   3   5   3         54.67         55.08         4.01 o                         
   4   5   3         42.76         41.42         9.95 o                         
   5   5   3         17.21         15.30         5.96 o                         
   6   5   3          1.44          4.18         5.96 o                         
  -2   6   3          0.20         10.74         5.75 o                         
  -1   6   3          3.72          3.77         5.16 o                         
   0   6   3          0.21          8.75         5.58 o                         
   1   6   3          1.50         -5.75         5.75 o                         
  -2  -6   4         11.25         29.70        11.23 o                         
  -1  -6   4         21.07         14.72        11.24 o                         
   0  -6   4          1.23         -1.06         4.02 o                         
   1  -6   4         15.03         12.96         6.43 o                         
   2  -6   4         16.29         29.17         5.41 o                         
  -6  -5   4         16.32         28.93        11.64 o                         
  -5  -5   4         14.88         15.69         3.06 o                         
  -4  -5   4         56.05         57.25         6.66 o                         
  -3  -5   4         17.07         14.38         2.26 o                         
  -2  -5   4         49.49         41.33         2.50 o                         
  -1  -5   4          6.10          4.55         1.81 o                         
   0  -5   4         40.35         49.64         5.58 o                         
   1  -5   4          8.99          6.85         1.87 o                         
   2  -5   4         18.39         21.14         3.60 o                         
   3  -5   4          1.98          3.20         1.87 o                         
   4  -5   4         11.30          8.24         3.11 o                         
   5  -5   4          6.33          0.80         6.17 o                         
  -8  -4   4         38.80         36.99         7.57 o                         
  -7  -4   4          4.21         10.30        15.01 o                         
  -6  -4   4         34.14         40.97         6.75 o                         
  -5  -4   4         62.60         68.91         5.34 o                         
  -4  -4   4        212.10        219.95        17.21 o                         
  -3  -4   4        186.82        179.79        12.63 o                         
  -2  -4   4          8.72          6.11         1.31 o                         
  -1  -4   4         44.99         50.01         3.07 o                         
   0  -4   4          0.03          0.30         1.26 o                         
   1  -4   4         64.04         68.71         5.65 o                         
   2  -4   4         94.78         92.51         3.00 o                         
   3  -4   4        128.68        130.44         7.84 o                         
   4  -4   4        220.10        219.25         8.31 o                         
   5  -4   4          5.05          6.56         1.76 o                         
   6  -4   4         15.47         17.13         2.78 o                         
   7  -4   4          0.08         -1.90         3.21 o                         
   8  -4   4         15.36          6.58         5.18 o                         
 -10  -3   4          1.65          6.93         8.24 o                         
  -9  -3   4         17.02         19.70         6.17 o                         
  -8  -3   4          1.54          1.03         6.07 o                         
  -7  -3   4         65.04         54.11         9.61 o                         
  -6  -3   4         43.97         48.39         3.56 o                         
  -5  -3   4        311.99        359.69        64.02 o                         
  -4  -3   4         18.00         26.62         4.70 o                         
  -3  -3   4         54.54         54.23         3.77 o                         
  -2  -3   4        184.57        187.68         4.86 o                         
  -1  -3   4         31.75         38.37         1.78 o                         
   0  -3   4        635.36        652.88        27.19 o                         
   1  -3   4         31.58         48.70         3.27 o                         
   2  -3   4         33.64         31.48         2.04 o                         
   3  -3   4        119.70        110.77         5.47 o                         
   4  -3   4         10.73         10.55         0.94 o                         
   5  -3   4        169.50        170.89         7.55 o                         
   6  -3   4         60.68         57.11         3.37 o                         
   7  -3   4        107.95        101.80         9.15 o                         
   8  -3   4          2.64          1.13         3.16 o                         
   9  -3   4         15.91         19.45         5.67 o                         
 -10  -2   4        154.33        138.52         9.15 o                         
  -9  -2   4          1.00         -0.28         3.69 o                         
  -8  -2   4        152.49        119.48        10.54 o                         
  -7  -2   4          9.39          9.02         1.41 o                         
  -6  -2   4         95.71        106.55         5.52 o                         
  -5  -2   4        134.49        170.09        21.20 o                         
  -4  -2   4        103.41        133.89        26.73 o                         
  -3  -2   4         36.17         46.91         5.90 o                         
  -2  -2   4        777.66        828.33        41.68 o                         
  -1  -2   4         66.94         65.40         1.47 o                         
   0  -2   4        398.54        378.86         5.07 o                         
   1  -2   4         18.36         19.01         0.89 o                         
   2  -2   4       1087.21       1201.56        36.68 o                         
   3  -2   4          5.16          6.38         1.22 o                         
   4  -2   4        112.47        117.19         3.31 o                         
   5  -2   4         46.53         44.85         2.81 o                         
   6  -2   4        166.11        169.38         8.15 o                         
   7  -2   4          3.23          1.28         2.69 o                         
   8  -2   4         24.33         20.22         2.62 o                         
   9  -2   4         11.31         18.18         3.32 o                         
  10  -2   4         35.41         32.85         7.16 o                         
 -11  -1   4         24.73         32.19         4.82 o                         
 -10  -1   4         25.00         24.99         6.90 o                         
  -9  -1   4         36.71         40.71         3.21 o                         
  -8  -1   4         19.19         16.56         1.84 o                         
  -7  -1   4        121.67        109.07         6.64 o                         
  -6  -1   4         11.36          8.82         1.37 o                         
  -5  -1   4        762.88        786.76        10.95 o                         
  -4  -1   4         98.17         96.83         6.65 o                         
  -3  -1   4       1413.51       1782.88       325.55 o                         
  -2  -1   4          0.88          0.77         0.49 o                         
  -1  -1   4        729.52        828.96        51.30 o                         
   0  -1   4        294.16        288.20        13.66 o                         
   1  -1   4       3365.69       3846.17       311.96 o                         
   2  -1   4        173.56        172.92         3.07 o                         
   3  -1   4       3152.27       3484.61       139.29 o                         
   4  -1   4          0.30         -0.17         0.68 o                         
   5  -1   4        464.49        447.30        13.40 o                         
   6  -1   4         23.59         22.38         1.93 o                         
   7  -1   4        168.16        156.57         5.03 o                         
   8  -1   4         15.08         12.91         2.19 o                         
   9  -1   4          3.39          2.78         3.18 o                         
  10  -1   4          8.95          2.81         5.99 o                         
 -11   0   4          0.06         -6.97         6.97 o                         
 -10   0   4          0.47         -2.48         2.48 o                         
  -9   0   4          1.37          4.14         3.62 o                         
  -8   0   4       1163.49       1309.74       143.68 o                         
  -7   0   4          3.07          6.76         1.27 o                         
  -6   0   4        116.36        121.57         7.63 o                         
  -5   0   4         14.29         13.22         1.72 o                         
  -4   0   4        482.30        488.95        28.74 o                         
  -3   0   4          3.34          1.95         0.62 o                         
  -2   0   4          0.47          1.37         0.47 o                         
  -1   0   4          0.37          0.05         0.37 o                         
   0   0   4       5344.66       7939.30      1207.47 o                         
   1   0   4         40.74         55.82         5.41 o                         
   2   0   4       1893.27       2145.37       110.93 o                         
   3   0   4         70.42         60.91         3.04 o                         
   4   0   4          3.38          8.02         1.15 o                         
   5   0   4         32.34         31.55         1.60 o                         
   6   0   4         29.78         25.14         2.15 o                         
   7   0   4          0.69          0.22         1.35 o                         
   8   0   4        394.98        383.85        16.21 o                         
   9   0   4          0.14          3.19         2.39 o                         
  10   0   4          1.54         -5.69         6.36 o                         
 -11   1   4         24.65         29.04         7.36 o                         
 -10   1   4         25.01         37.17        11.34 o                         
  -9   1   4         36.74         55.47        10.40 o                         
  -8   1   4         19.22         22.36         3.49 o                         
  -7   1   4        122.02        144.03        20.32 o                         
  -6   1   4         11.35         12.55         1.22 o                         
  -5   1   4        761.23        970.92       124.81 o                         
  -4   1   4         98.10        103.10        12.63 o                         
  -3   1   4       1414.46       1528.17       153.76 o                         
  -2   1   4          0.88          0.40         0.42 o                         
  -1   1   4        729.93        769.14        22.00 o                         
   0   1   4        294.08        260.32         3.14 o                         
   1   1   4       3365.27       3417.13       115.18 o                         
   2   1   4        173.63        191.23        18.26 o                         
   3   1   4       3152.72       3969.75       587.29 o                         
   4   1   4          0.30         -0.65         0.65 o                         
   5   1   4        464.35        593.94       113.00 o                         
   6   1   4         23.57         39.06         6.28 o                         
   7   1   4        167.85        188.12         8.54 o                         
   8   1   4         15.08         16.91         4.18 o                         
   9   1   4          3.38          5.75         5.16 o                         
  10   1   4          8.94          0.80         6.55 o                         
 -10   2   4        154.23        101.03        10.95 o                         
  -9   2   4          1.00          0.49         8.05 o                         
  -8   2   4        152.58        121.78         5.15 o                         
  -7   2   4          9.42         10.49         2.48 o                         
  -6   2   4         95.66        101.87         3.59 o                         
  -5   2   4        134.70        126.19         3.61 o                         
  -4   2   4        103.55         94.58         3.27 o                         
  -3   2   4         36.10         34.17         1.33 o                         
  -2   2   4        778.21        772.38        24.76 o                         
  -1   2   4         66.68         55.89         1.94 o                         
   0   2   4        398.53        342.43        20.06 o                         
   1   2   4         18.42         18.81         3.27 o                         
   2   2   4       1088.17        986.35        60.57 o                         
   3   2   4          5.14          2.74         0.84 o                         
   4   2   4        112.30        111.78         5.67 o                         
   5   2   4         46.50         51.49         4.78 o                         
   6   2   4        166.16        158.90         8.54 o                         
   7   2   4          3.21         -2.58         3.17 o                         
   8   2   4         24.28         21.86         4.78 o                         
   9   2   4         11.30         14.12         5.37 o                         
  10   2   4         35.26         31.41         7.74 o                         
 -10   3   4          1.63         12.34         7.15 o                         
  -9   3   4         17.06         25.96         4.36 o                         
  -8   3   4          1.54          6.84         3.38 o                         
  -7   3   4         65.08         67.35         9.23 o                         
  -6   3   4         43.98         40.58         4.48 o                         
  -5   3   4        311.91        266.52        13.54 o                         
  -4   3   4         18.06         21.40         1.71 o                         
  -3   3   4         54.21         47.09         3.07 o                         
  -2   3   4        184.75        179.53        12.06 o                         
  -1   3   4         32.00         39.41         2.99 o                         
   0   3   4        635.41        593.81        62.46 o                         
   1   3   4         31.60         46.68         9.55 o                         
   2   3   4         33.59         30.48         1.69 o                         
   3   3   4        119.86        113.99         9.74 o                         
   4   3   4         10.77         14.71         3.17 o                         
   5   3   4        169.47        152.14         8.37 o                         
   6   3   4         60.71         57.87         6.97 o                         
   7   3   4        107.77        117.73         8.96 o                         
   8   3   4          2.65         -2.58         4.99 o                         
   9   3   4         15.97          1.19         5.96 o                         
  -8   4   4         38.78         39.80         5.05 o                         
  -7   4   4          4.20          6.92         3.19 o                         
  -6   4   4         34.20         34.31         3.29 o                         
  -5   4   4         62.64         66.54         9.22 o                         
  -4   4   4        212.21        225.56        11.84 o                         
  -3   4   4        186.64        196.14         5.15 o                         
  -2   4   4          8.66         11.92         2.20 o                         
  -1   4   4         44.99         51.49         3.38 o                         
   0   4   4          0.03         -1.36         1.36 o                         
   1   4   4         64.02         63.83         3.19 o                         
   2   4   4         94.63         93.51         7.65 o                         
   3   4   4        128.54        124.16        11.14 o                         
   4   4   4        219.99        226.29         9.55 o                         
   5   4   4          5.06         12.93         4.18 o                         
   6   4   4         15.49         17.50         5.16 o                         
   7   4   4          0.08         12.93         5.37 o                         
   8   4   4         15.37          5.16         6.76 o                         
  -6   5   4         16.34         19.05         3.72 o                         
  -5   5   4         14.88          9.98         4.15 o                         
  -4   5   4         56.14         75.97         7.57 o                         
  -3   5   4         17.11         10.96         2.85 o                         
  -2   5   4         49.48         48.15         3.72 o                         
  -1   5   4          6.09          4.25         2.13 o                         
   0   5   4         40.33         47.61         6.55 o                         
   1   5   4          8.98          5.19         2.06 o                         
   2   5   4         18.43         16.64         2.12 o                         
   3   5   4          1.98         -3.38         3.38 o                         
   4   5   4         11.31         17.29         5.58 o                         
   5   5   4          6.36         19.28         6.38 o                         
   6   5   4          6.90         -4.78         6.55 o                         
  -2   6   4         11.25         16.49         6.17 o                         
  -1   6   4         21.05          8.37         5.96 o                         
   0   6   4          1.23          5.75         5.75 o                         
   1   6   4         15.07         -5.96         5.96 o                         
   2   6   4         16.25          3.97         6.76 o                         
  -2  -6   5          1.23         -0.75         4.53 o                         
  -1  -6   5          3.00         -4.37         4.37 o                         
   0  -6   5         10.96         12.77         6.08 o                         
   1  -6   5          8.23          6.03         7.65 o                         
  -6  -5   5          2.66         -5.16         5.96 o                         
  -5  -5   5         15.30         14.76         3.15 o                         
  -4  -5   5         27.53         26.50         5.88 o                         
  -3  -5   5         38.31         53.70         9.14 o                         
  -2  -5   5         32.26         32.68         2.42 o                         
  -1  -5   5         24.12         28.95         3.72 o                         
   0  -5   5         72.22         70.89         3.29 o                         
   1  -5   5         30.52         35.08         3.07 o                         
   2  -5   5         40.41         38.29         3.08 o                         
   3  -5   5         46.43         46.68         3.19 o                         
   4  -5   5         56.53         68.06        13.42 o                         
   5  -5   5          6.49          1.01         6.38 o                         
  -8  -4   5         91.42        119.72        11.33 o                         
  -7  -4   5         49.34         43.71         3.90 o                         
  -6  -4   5         20.33         25.27         2.87 o                         
  -5  -4   5        116.32        100.82         7.04 o                         
  -4  -4   5          0.15         -1.83         1.98 o                         
  -3  -4   5        238.39        243.71        14.17 o                         
  -2  -4   5        125.20        121.46         6.71 o                         
  -1  -4   5         33.83         34.07         4.15 o                         
   0  -4   5         58.50         58.06         3.64 o                         
   1  -4   5         19.95         19.91         2.10 o                         
   2  -4   5         73.18         77.80         4.57 o                         
   3  -4   5          5.93          4.04         1.46 o                         
   4  -4   5        156.82        175.23        10.58 o                         
   5  -4   5         47.90         49.34         3.72 o                         
   6  -4   5         20.46         22.11         3.04 o                         
   7  -4   5         21.39         11.54         4.05 o                         
 -10  -3   5          2.79          0.59         7.15 o                         
  -9  -3   5         52.00         54.11         7.74 o                         
  -8  -3   5          1.21          4.18         5.16 o                         
  -7  -3   5         58.11         59.06         5.60 o                         
  -6  -3   5         51.09         63.49         9.80 o                         
  -5  -3   5        302.22        410.86        86.01 o                         
  -4  -3   5         16.91         22.55         2.06 o                         
  -3  -3   5        153.00        176.05        14.21 o                         
  -2  -3   5         32.44         39.76         3.32 o                         
  -1  -3   5       1185.53       1219.95        19.36 o                         
   0  -3   5         61.26         63.51         2.73 o                         
   1  -3   5       1146.15       1193.57        19.26 o                         
   2  -3   5         34.03         37.12         1.70 o                         
   3  -3   5         75.26         77.28         5.40 o                         
   4  -3   5         28.77         33.13         2.92 o                         
   5  -3   5        122.51        121.44         5.77 o                         
   6  -3   5          1.42         -0.84         2.16 o                         
   7  -3   5          1.33         -1.95         3.79 o                         
   8  -3   5          7.28          6.37         4.26 o                         
   9  -3   5         20.28         20.99         4.82 o                         
 -10  -2   5          8.86          5.47         5.18 o                         
  -9  -2   5          3.97          0.16         3.88 o                         
  -8  -2   5          3.59          4.37         1.61 o                         
  -7  -2   5          2.25          0.77         1.70 o                         
  -6  -2   5        118.19        127.56         5.83 o                         
  -5  -2   5         16.79         21.54         3.15 o                         
  -4  -2   5         93.76        132.47        24.90 o                         
  -3  -2   5          6.91          9.05         1.62 o                         
  -2  -2   5       1120.67       1209.52       112.13 o                         
  -1  -2   5         67.76         67.73         2.17 o                         
   0  -2   5         55.45         69.36         2.19 o                         
   1  -2   5         89.26         87.24         2.37 o                         
   2  -2   5       2985.32       3347.14       203.30 o                         
   3  -2   5         27.69         44.26         5.45 o                         
   4  -2   5        121.25        144.08        12.05 o                         
   5  -2   5         32.13         36.85         2.66 o                         
   6  -2   5         79.88         71.23         2.85 o                         
   7  -2   5          4.77          2.77         2.19 o                         
   8  -2   5          4.50          1.24         2.37 o                         
   9  -2   5         12.08         13.87         5.62 o                         
 -11  -1   5          0.28         10.70         4.36 o                         
 -10  -1   5          1.95         -3.90         3.90 o                         
  -9  -1   5        343.38        300.26        24.60 o                         
  -8  -1   5         21.04         22.78         3.16 o                         
  -7  -1   5        333.88        269.37        26.65 o                         
  -6  -1   5         20.83         18.00         2.36 o                         
  -5  -1   5        183.59        172.15         5.56 o                         
  -4  -1   5        105.17        101.58        12.32 o                         
  -3  -1   5       1355.81       1515.39       186.63 o                         
  -2  -1   5        179.37        197.38        21.82 o                         
  -1  -1   5       1166.44       1042.48        79.10 o                         
   0  -1   5          1.02          1.75         0.43 o                         
   1  -1   5        400.34        476.77        46.76 o                         
   2  -1   5         50.20         65.00         8.03 o                         
   3  -1   5         41.28         67.95         8.19 o                         
   4  -1   5         16.19         14.88         1.28 o                         
   5  -1   5        427.81        414.15         5.57 o                         
   6  -1   5         22.10         21.14         1.63 o                         
   7  -1   5        176.68        173.03         4.34 o                         
   8  -1   5         21.83         23.98         3.94 o                         
   9  -1   5         52.93         71.23         6.81 o                         
  10  -1   5          2.85         14.91         6.45 o                         
 -11   0   5          3.09          4.11         4.29 o                         
 -10   0   5          0.32          9.05        12.72 o                         
  -9   0   5          6.98          8.29         2.23 o                         
  -8   0   5         31.51         37.81         3.23 o                         
  -7   0   5         11.03         13.09         1.78 o                         
  -6   0   5       1496.70       1529.98       120.52 o                         
  -5   0   5          6.51          9.46         1.00 o                         
  -4   0   5       4332.57       4615.30       344.32 o                         
  -3   0   5        132.90        144.14        14.47 o                         
  -2   0   5       3004.42       4119.08       426.15 o                         
  -1   0   5          4.89          3.98         0.72 o                         
   1   0   5          4.74         11.06         2.41 o                         
   2   0   5          3.02          1.23         0.79 o                         
   3   0   5         56.07         56.57         3.53 o                         
   4   0   5          2.67          0.27         0.89 o                         
   5   0   5        120.20        113.37         7.56 o                         
   6   0   5        374.94        385.09        14.78 o                         
   7   0   5         12.50         11.05         2.88 o                         
   8   0   5        210.50        224.63        17.83 o                         
   9   0   5         10.64          8.80         2.76 o                         
  10   0   5         16.80         24.47         6.76 o                         
 -11   1   5          0.29         -5.37         6.55 o                         
 -10   1   5          1.95         -2.41         6.52 o                         
  -9   1   5        343.52        455.62        96.23 o                         
  -8   1   5         21.05         28.03         3.80 o                         
  -7   1   5        333.51        390.38        50.34 o                         
  -6   1   5         20.81         21.97         2.65 o                         
  -5   1   5        183.36        204.82        29.73 o                         
  -4   1   5        105.17        102.47        10.57 o                         
  -3   1   5       1355.01       1422.82       183.33 o                         
  -2   1   5        179.22        181.13        14.31 o                         
  -1   1   5       1167.24        956.64        40.40 o                         
   0   1   5          1.03          1.74         0.33 o                         
   1   1   5        400.17        432.46        20.94 o                         
   2   1   5         50.20         52.55         5.53 o                         
   3   1   5         41.19         79.41        13.14 o                         
   4   1   5         16.17         17.28         1.77 o                         
   5   1   5        428.26        575.47       119.99 o                         
   6   1   5         22.09         36.89         9.34 o                         
   7   1   5        176.78        283.38        61.36 o                         
   8   1   5         21.87         15.90         4.78 o                         
   9   1   5         52.70         53.10         7.36 o                         
  10   1   5          2.85         -6.38         6.38 o                         
 -10   2   5          8.87          2.58         5.58 o                         
  -9   2   5          3.97          2.86         3.37 o                         
  -8   2   5          3.56          5.73         1.31 o                         
  -7   2   5          2.25          2.07         1.53 o                         
  -6   2   5        117.96        115.71         4.13 o                         
  -5   2   5         16.75         16.33         1.78 o                         
  -4   2   5         93.81         99.39         2.13 o                         
  -3   2   5          6.87          8.20         0.90 o                         
  -2   2   5       1119.92       1042.19        24.12 o                         
  -1   2   5         67.77         58.93         1.89 o                         
   0   2   5         55.41         59.31         3.58 o                         
   1   2   5         89.14         78.28         5.19 o                         
   2   2   5       2987.59       2821.25       186.65 o                         
   3   2   5         27.57         27.99         1.71 o                         
   4   2   5        121.41        100.40        17.10 o                         
   5   2   5         32.17         32.60         4.18 o                         
   6   2   5         79.91         96.05         6.55 o                         
   7   2   5          4.76          1.99         3.97 o                         
   8   2   5          4.45         -0.59         4.78 o                         
   9   2   5         12.06         -5.37         5.37 o                         
 -10   3   5          2.81          8.65         6.38 o                         
  -9   3   5         52.10         42.74         8.05 o                         
  -8   3   5          1.22          2.06         3.28 o                         
  -7   3   5         58.10         48.96         3.26 o                         
  -6   3   5         51.09         52.58         3.68 o                         
  -5   3   5        302.11        257.74        12.57 o                         
  -4   3   5         16.92         14.87         1.44 o                         
  -3   3   5        153.33        157.94         7.42 o                         
  -2   3   5         32.39         29.98         2.07 o                         
  -1   3   5       1185.60       1161.40        63.32 o                         
   0   3   5         61.27         59.60         5.69 o                         
   1   3   5       1145.89       1056.87        70.86 o                         
   2   3   5         34.20         31.14         2.77 o                         
   3   3   5         75.07         66.75         7.37 o                         
   4   3   5         28.85         29.84         4.36 o                         
   5   3   5        122.67        116.13         7.57 o                         
   6   3   5          1.42          4.57         3.77 o                         
   7   3   5          1.32          2.37         4.57 o                         
   8   3   5          7.27          8.75         5.75 o                         
   9   3   5         20.17         38.77         7.74 o                         
  -8   4   5         91.35        103.04         6.61 o                         
  -7   4   5         49.39         47.06         6.02 o                         
  -6   4   5         20.25         21.28         3.93 o                         
  -5   4   5        116.30        120.80         4.72 o                         
  -4   4   5          0.16         -0.53         1.73 o                         
  -3   4   5        238.45        246.74         5.45 o                         
  -2   4   5        125.05        128.87        11.01 o                         
  -1   4   5         33.85         28.70         2.60 o                         
   0   4   5         58.50         58.46         4.54 o                         
   1   4   5         19.93         18.48         3.59 o                         
   2   4   5         73.23         79.14         6.55 o                         
   4   4   5        156.80        175.78         9.34 o                         
   5   4   5         48.01         53.30         6.38 o                         
   6   4   5         20.48         18.30         5.37 o                         
   7   4   5         21.39         26.63         6.17 o                         
  -6   5   5          2.65         -1.64         3.76 o                         
  -5   5   5         15.30         20.80         3.33 o                         
  -4   5   5         27.53         32.40         3.09 o                         
  -3   5   5         38.42         37.37         3.48 o                         
  -2   5   5         32.19         37.01         5.75 o                         
  -1   5   5         24.18         35.14         4.06 o                         
   0   5   5         72.23         81.72         3.59 o                         
   1   5   5         30.46         37.20         5.75 o                         
   2   5   5         40.41         48.32         6.17 o                         
   3   5   5         46.31         38.59         6.38 o                         
   4   5   5         56.46         92.87        10.14 o                         
   5   5   5          6.50         16.49         6.55 o                         
  -2   6   5          1.24          5.75         6.38 o                         
  -1   6   5          3.00          7.74         6.38 o                         
   0   6   5         10.96         16.49         6.38 o                         
   1   6   5          8.25         -6.38         6.38 o                         
  -2  -6   6         16.56         18.65         8.05 o                         
  -1  -6   6          3.79          9.87         5.26 o                         
   0  -6   6          0.08          5.22         4.71 o                         
   1  -6   6          0.11         -0.12         4.64 o                         
  -6  -5   6         12.59         17.12         6.97 o                         
  -5  -5   6          3.98          8.15         3.56 o                         
  -4  -5   6         48.86         50.40         7.55 o                         
  -3  -5   6          0.11          0.97         3.59 o                         
  -2  -5   6         17.77         18.49         2.74 o                         
  -1  -5   6         42.44         37.48         3.17 o                         
   0  -5   6         17.25         14.81         5.00 o                         
   1  -5   6         77.64         73.56         6.69 o                         
   2  -5   6          1.82          3.61         2.46 o                         
   3  -5   6         30.03         29.54         3.45 o                         
   4  -5   6         39.75         56.94        10.53 o                         
   5  -5   6         14.98         14.50         6.38 o                         
  -8  -4   6         57.81         60.83         8.37 o                         
  -7  -4   6          5.65          7.78         3.87 o                         
  -6  -4   6        138.01        173.16        29.76 o                         
  -5  -4   6         44.81         59.67        13.69 o                         
  -4  -4   6         98.24         89.62        12.03 o                         
  -3  -4   6        152.70        157.60        12.77 o                         
  -2  -4   6        105.48        116.94         5.56 o                         
  -1  -4   6         57.67         59.34         5.65 o                         
   0  -4   6          0.18          1.17         1.76 o                         
   1  -4   6         32.69         34.17         3.79 o                         
   2  -4   6        117.36        107.80         8.07 o                         
   3  -4   6          9.70          7.66         1.15 o                         
   4  -4   6        250.14        250.15        16.85 o                         
   5  -4   6         15.50         19.44         2.64 o                         
   6  -4   6         23.66         19.40         2.81 o                         
   7  -4   6          1.79         -0.84         4.17 o                         
 -10  -3   6          2.43         13.32         7.57 o                         
  -9  -3   6          9.35          4.78         6.17 o                         
  -8  -3   6          3.96         -0.97         2.09 o                         
  -7  -3   6        114.06        118.11         7.87 o                         
  -6  -3   6         12.07         15.73         2.29 o                         
  -5  -3   6         86.23        108.35        24.04 o                         
  -4  -3   6         34.78         41.77         4.27 o                         
  -3  -3   6        133.49        125.74         4.71 o                         
  -2  -3   6          9.51          9.80         1.60 o                         
  -1  -3   6        149.71        166.34         5.36 o                         
   0  -3   6         22.26         35.28         3.87 o                         
   1  -3   6        201.68        211.01         4.36 o                         
   2  -3   6        159.96        171.65         4.54 o                         
   3  -3   6         59.56         62.82         4.47 o                         
   4  -3   6          9.13          8.76         1.29 o                         
   5  -3   6        162.54        152.69         3.46 o                         
   6  -3   6          8.68         13.29         2.81 o                         
   7  -3   6         48.47         46.04         5.50 o                         
   8  -3   6          6.10         -0.50         3.15 o                         
 -10  -2   6        102.30         86.81        12.62 o                         
  -9  -2   6          8.67          2.20         3.38 o                         
  -8  -2   6         12.50         10.69         2.07 o                         
  -7  -2   6         15.00         13.30         1.89 o                         
  -6  -2   6         69.40         68.71         3.40 o                         
  -5  -2   6         62.50         78.07        11.28 o                         
  -4  -2   6        425.07        610.01       106.01 o                         
  -3  -2   6         13.87         16.28         3.38 o                         
  -2  -2   6        934.97       1201.18       115.98 o                         
  -1  -2   6         37.23         39.95         2.86 o                         
   0  -2   6         44.25         58.14         2.16 o                         
   1  -2   6         40.12         49.37         3.87 o                         
   2  -2   6         50.39         59.71         4.22 o                         
   3  -2   6         28.67         32.08         3.20 o                         
   4  -2   6          9.41         12.29         2.84 o                         
   5  -2   6         64.94         65.65         3.28 o                         
   6  -2   6         32.80         36.72         2.21 o                         
   7  -2   6         47.16         45.17         3.37 o                         
   8  -2   6         25.27         23.54         3.30 o                         
   9  -2   6          7.31         13.39         3.72 o                         
 -11  -1   6         13.73         13.49         4.08 o                         
 -10  -1   6         12.74         17.71         3.47 o                         
  -9  -1   6         21.12         24.12         4.42 o                         
  -8  -1   6         45.60         42.87         5.93 o                         
  -7  -1   6        149.18        139.72        13.57 o                         
  -6  -1   6          8.98          7.85         1.50 o                         
  -5  -1   6         47.17         40.32         3.88 o                         
  -4  -1   6         24.94         24.05         3.04 o                         
  -3  -1   6       2166.73       2703.09       303.94 o                         
  -2  -1   6        280.72        329.02        36.92 o                         
  -1  -1   6       3245.50       3972.40       384.86 o                         
   0  -1   6       1619.84       1848.10       166.16 o                         
   1  -1   6       1054.84       1616.88       277.40 o                         
   2  -1   6        290.89        347.66        41.43 o                         
   3  -1   6       1399.40       1692.56       136.46 o                         
   4  -1   6         25.33         21.77         1.82 o                         
   5  -1   6        207.93        187.87         5.17 o                         
   6  -1   6          4.16          2.75         1.26 o                         
   7  -1   6        134.03        120.81         3.67 o                         
   8  -1   6          3.79          6.51         2.27 o                         
   9  -1   6          2.27          0.35         2.86 o                         
  10  -1   6          0.75          2.79         6.97 o                         
 -11   0   6          0.78          5.74         4.01 o                         
 -10   0   6          1.57          7.25         2.69 o                         
  -9   0   6          7.57          5.38         2.19 o                         
  -8   0   6        241.64        240.59        24.79 o                         
  -7   0   6          5.16          4.67         2.84 o                         
  -6   0   6         26.47         40.93         6.66 o                         
  -5   0   6        119.95        130.49        13.10 o                         
  -4   0   6         41.07         36.60         2.96 o                         
  -3   0   6        118.66        125.01        12.80 o                         
  -2   0   6       2045.06       2609.25       303.48 o                         
  -1   0   6        394.06        420.94        58.15 o                         
   0   0   6      12084.77      15001.28      2207.69 o                         
   1   0   6        270.38        302.34        34.04 o                         
   2   0   6       2745.66       3318.62       290.49 o                         
   3   0   6        137.71        130.77        10.23 o                         
   4   0   6        874.63        886.83        95.18 o                         
   5   0   6          0.75          1.83         1.10 o                         
   6   0   6         28.68         26.75         2.18 o                         
   7   0   6         11.38         14.69         1.72 o                         
   8   0   6        139.59        127.65         8.70 o                         
   9   0   6          0.13          1.39         3.09 o                         
  10   0   6          0.04          2.58         6.76 o                         
 -11   1   6         13.78         -4.18         6.55 o                         
 -10   1   6         12.74         17.30         3.52 o                         
  -9   1   6         21.10         28.93         3.45 o                         
  -8   1   6         45.59         58.90         7.70 o                         
  -7   1   6        149.85        184.30        24.17 o                         
  -6   1   6          9.00          9.08         1.97 o                         
  -5   1   6         47.32         43.26         6.43 o                         
  -4   1   6         24.93         19.94         3.00 o                         
  -3   1   6       2166.31       2465.98       318.47 o                         
  -2   1   6        280.66        299.99        24.26 o                         
  -1   1   6       3245.08       3407.76       138.58 o                         
   0   1   6       1619.99       1699.12        63.18 o                         
   1   1   6       1055.16       1189.54        65.60 o                         
   2   1   6        290.88        309.80        26.09 o                         
   3   1   6       1399.58       1710.94       216.84 o                         
   4   1   6         25.35         25.20         4.91 o                         
   5   1   6        208.25        274.25        53.29 o                         
   6   1   6          4.17          5.77         1.04 o                         
   7   1   6        133.56        157.60        31.20 o                         
   8   1   6          3.77          1.99         4.57 o                         
   9   1   6          2.26          0.21         5.58 o                         
  10   1   6          0.75         11.12         6.97 o                         
 -10   2   6        102.59        109.46         8.45 o                         
  -9   2   6          8.67          6.93         4.80 o                         
  -8   2   6         12.62         16.14         1.74 o                         
  -7   2   6         15.02         11.95         2.13 o                         
  -6   2   6         69.34         63.72         3.80 o                         
  -5   2   6         62.50         66.13         3.13 o                         
  -4   2   6        425.93        469.10        14.02 o                         
  -3   2   6         13.87         10.89         0.98 o                         
  -2   2   6        934.08       1008.61        22.91 o                         
  -1   2   6         37.31         38.51         0.97 o                         
   0   2   6         44.29         53.08         2.63 o                         
   1   2   6         40.09         35.54         1.86 o                         
   2   2   6         50.54         48.80         2.04 o                         
   3   2   6         28.61         25.01         1.66 o                         
   4   2   6          9.43          9.42         1.15 o                         
   5   2   6         64.98         63.96         9.94 o                         
   6   2   6         32.94         41.17         5.16 o                         
   7   2   6         47.10         39.78         5.96 o                         
   8   2   6         25.29         32.21         5.58 o                         
   9   2   6          7.33         12.13         5.75 o                         
 -10   3   6          2.44         -3.77         6.55 o                         
  -9   3   6          9.26         15.96         4.14 o                         
  -8   3   6          3.96          3.49         3.28 o                         
  -7   3   6        114.15        107.53         8.85 o                         
  -6   3   6         12.05         13.81         1.82 o                         
  -5   3   6         86.07         79.89         3.68 o                         
  -4   3   6         34.82         31.06         2.16 o                         
  -3   3   6        133.13        127.09         4.66 o                         
  -2   3   6          9.53          9.22         1.24 o                         
  -1   3   6        149.36        150.65         5.22 o                         
   0   3   6         22.28         32.34         5.58 o                         
   1   3   6        201.95        181.27         4.90 o                         
   2   3   6        159.90        145.02        13.33 o                         
   3   3   6         59.45         52.64         4.79 o                         
   4   3   6          9.10          8.16         3.00 o                         
   5   3   6        162.46        173.61         8.54 o                         
   6   3   6          8.70          8.37         4.57 o                         
   7   3   6         48.42         46.92         6.38 o                         
   8   3   6          6.12         10.14         6.17 o                         
  -8   4   6         57.79         63.55         5.33 o                         
  -7   4   6          5.64          1.02         3.06 o                         
  -6   4   6        137.97        129.61         8.07 o                         
  -5   4   6         44.77         45.14         3.42 o                         
  -4   4   6         98.17         87.51         2.96 o                         
  -3   4   6        152.91        133.62         7.18 o                         
  -2   4   6        105.66        108.60         5.47 o                         
  -1   4   6         57.61         53.21         3.61 o                         
   0   4   6          0.18         -1.11         3.21 o                         
   1   4   6         32.76         30.03         6.28 o                         
   2   4   6        117.19        104.80         5.20 o                         
   3   4   6          9.72          7.57         3.77 o                         
   4   4   6        250.07        243.58        10.74 o                         
   5   4   6         15.51          9.73         4.99 o                         
   6   4   6         23.67         31.41         6.55 o                         
   7   4   6          1.78          8.37         6.17 o                         
  -6   5   6         12.56         21.55         4.11 o                         
  -5   5   6          3.99          8.16         4.31 o                         
  -4   5   6         48.76         57.41        13.91 o                         
  -3   5   6          0.11         -0.17         3.42 o                         
  -2   5   6         17.71         13.45         3.63 o                         
  -1   5   6         42.43         38.30         2.25 o                         
   0   5   6         17.24         10.14         4.78 o                         
   1   5   6         77.69         75.16         8.37 o                         
   2   5   6          1.80          3.17         4.78 o                         
   3   5   6         30.02         20.67         5.37 o                         
   4   5   6         39.69         47.34         7.15 o                         
   5   5   6         14.99         14.71         6.76 o                         
  -1   6   6          3.77         -3.97         6.55 o                         
   0   6   6          0.08         -5.96         5.96 o                         
  -6  -5   7          0.66          5.37         6.97 o                         
  -5  -5   7         17.69         13.71         4.17 o                         
  -4  -5   7         51.32         50.35         7.79 o                         
  -3  -5   7         62.83         62.47         7.69 o                         
  -2  -5   7         41.33         42.12         5.76 o                         
  -1  -5   7         14.88          8.17         4.22 o                         
   0  -5   7          0.19          5.06         2.59 o                         
   1  -5   7          6.40          7.52         2.91 o                         
   2  -5   7         12.21         15.48         3.11 o                         
   3  -5   7          0.28          2.07         4.15 o                         
   4  -5   7          1.11         -1.60         6.17 o                         
   5  -5   7          7.46         13.32         6.38 o                         
  -8  -4   7         97.51        114.94        11.33 o                         
  -7  -4   7         18.56         25.45         6.55 o                         
  -6  -4   7          2.87          3.11         2.97 o                         
  -5  -4   7         68.15         88.30        20.58 o                         
  -4  -4   7         81.41        109.77        15.99 o                         
  -3  -4   7         27.67         37.00         3.15 o                         
  -2  -4   7         55.25         60.12         3.83 o                         
  -1  -4   7          7.75         12.30         2.42 o                         
   0  -4   7          0.03         -1.25         2.04 o                         
   1  -4   7         24.33         30.42         6.33 o                         
   2  -4   7         28.86         28.53         2.43 o                         
   3  -4   7         45.64         39.94         5.41 o                         
   4  -4   7        105.15        116.94        17.05 o                         
   5  -4   7         25.04         26.27         2.45 o                         
   6  -4   7          1.34         -2.52         2.52 o                         
   7  -4   7          4.19          0.56         3.70 o                         
  -9  -3   7          8.97         10.95         5.96 o                         
  -8  -3   7          3.03          3.24         2.57 o                         
  -7  -3   7        194.86        222.27        19.15 o                         
  -6  -3   7         65.76         83.02        14.51 o                         
  -5  -3   7        591.46        774.64       128.68 o                         
  -4  -3   7         27.13         28.42         4.29 o                         
  -3  -3   7        121.71        132.18        14.75 o                         
  -2  -3   7         59.24         66.42         3.06 o                         
  -1  -3   7        564.13        608.72        26.26 o                         
   0  -3   7         28.92         31.33         4.29 o                         
   1  -3   7        205.59        205.72         6.06 o                         
   2  -3   7         49.85         55.34        10.37 o                         
   3  -3   7         39.87         46.86         4.45 o                         
   4  -3   7          8.53          8.75         2.65 o                         
   5  -3   7         89.31         86.41         2.97 o                         
   6  -3   7         42.43         41.87         2.80 o                         
   7  -3   7         55.12         48.72         3.65 o                         
   8  -3   7          1.97          2.42         5.15 o                         
 -10  -2   7          3.94          2.37         5.75 o                         
  -9  -2   7         11.93         10.86         2.70 o                         
  -8  -2   7          0.01         -2.12         2.12 o                         
  -7  -2   7         21.63         26.21         4.48 o                         
  -6  -2   7        512.78        579.30        51.43 o                         
  -5  -2   7         43.26         50.88         8.19 o                         
  -4  -2   7         53.28         80.63        15.60 o                         
  -3  -2   7         77.47         93.75        19.98 o                         
  -2  -2   7       2956.20       3883.54       537.32 o                         
  -1  -2   7         90.35         99.41         7.36 o                         
   0  -2   7          0.71          0.59         1.13 o                         
   1  -2   7         81.03         88.38         6.48 o                         
   2  -2   7        255.88        304.22        20.85 o                         
   3  -2   7         12.01         15.41         2.12 o                         
   4  -2   7        187.87        222.93        17.78 o                         
   5  -2   7         30.13         29.00         3.40 o                         
   6  -2   7          0.43          3.05         1.57 o                         
   7  -2   7          0.72          7.17         3.42 o                         
   8  -2   7         11.50         14.10         2.79 o                         
   9  -2   7          1.01         -3.94         3.94 o                         
 -11  -1   7          3.07          3.21         5.00 o                         
 -10  -1   7          3.07          1.79         3.59 o                         
  -9  -1   7        283.13        300.51        74.47 o                         
  -8  -1   7         14.04         17.15         3.90 o                         
  -7  -1   7        296.23        293.19        17.41 o                         
  -6  -1   7         21.16         18.82         1.85 o                         
  -5  -1   7         50.25         59.06         3.56 o                         
  -4  -1   7         25.22         27.01         2.18 o                         
  -3  -1   7        140.13        209.77        30.16 o                         
  -2  -1   7         35.73         37.48         5.42 o                         
  -1  -1   7        968.69       1066.44        97.68 o                         
   0  -1   7         33.16         32.36         2.96 o                         
   1  -1   7       1244.42       1533.94       164.46 o                         
   2  -1   7         32.54         40.04         3.95 o                         
   3  -1   7        354.17        362.61        22.01 o                         
   4  -1   7         45.46         48.66         3.77 o                         
   5  -1   7        289.88        274.93        12.58 o                         
   6  -1   7         25.29         22.05         2.06 o                         
   7  -1   7         43.35         49.76         2.96 o                         
   8  -1   7          5.03          4.56         2.41 o                         
   9  -1   7         69.72         83.87         8.96 o                         
  10  -1   7          1.00         13.11         7.15 o                         
 -11   0   7         16.45         32.49         4.86 o                         
 -10   0   7         49.20         50.31         9.43 o                         
  -9   0   7          9.59         14.99         2.88 o                         
  -8   0   7         23.94         30.86         2.86 o                         
  -7   0   7          0.41          8.90         1.56 o                         
  -6   0   7        422.18        414.00        41.04 o                         
  -5   0   7         57.20         54.43         6.99 o                         
  -4   0   7        629.77        765.11        64.03 o                         
  -3   0   7          0.23          1.64         0.77 o                         
  -2   0   7         82.11         70.23         9.13 o                         
  -1   0   7         90.15         96.56        15.21 o                         
   1   0   7          9.58          9.16         1.46 o                         
   2   0   7         35.38         33.59         4.24 o                         
   3   0   7         58.75         57.14         5.46 o                         
   4   0   7        185.92        185.46        12.55 o                         
   5   0   7         42.39         40.05         4.68 o                         
   6   0   7        323.28        319.77        24.14 o                         
   7   0   7         11.88         12.76         1.70 o                         
   8   0   7          0.27         -0.74         2.38 o                         
   9   0   7          1.60          5.07         3.40 o                         
  10   0   7         38.10         30.61         8.54 o                         
 -11   1   7          3.08         -6.55         6.55 o                         
 -10   1   7          3.08          6.41         3.62 o                         
  -9   1   7        283.43        367.00        57.09 o                         
  -8   1   7         14.04         15.83         3.51 o                         
  -7   1   7        296.77        344.80        46.95 o                         
  -6   1   7         21.21         20.49         2.94 o                         
  -5   1   7         50.11         70.37        11.93 o                         
  -4   1   7         25.16         27.69         2.74 o                         
  -3   1   7        140.51        191.56        28.44 o                         
  -2   1   7         35.70         32.99         1.40 o                         
  -1   1   7        968.31        976.21        52.18 o                         
   0   1   7         33.16         28.11         1.17 o                         
   1   1   7       1245.33       1348.24        81.66 o                         
   2   1   7         32.62         34.26         2.37 o                         
   3   1   7        354.25        364.38        43.25 o                         
   4   1   7         45.49         58.91         9.71 o                         
   5   1   7        290.51        372.71        69.70 o                         
   6   1   7         25.31         33.40         3.17 o                         
   7   1   7         43.27         57.19        13.86 o                         
   8   1   7          5.02          4.47         1.82 o                         
   9   1   7         69.51         79.35         8.37 o                         
  10   1   7          1.00          7.57         7.15 o                         
 -10   2   7          3.94          3.97         4.07 o                         
  -9   2   7         11.94          8.21         2.06 o                         
  -8   2   7          0.01          1.11         3.56 o                         
  -7   2   7         21.63         14.33         1.71 o                         
  -6   2   7        513.11        523.89        24.81 o                         
  -5   2   7         43.29         43.66         1.97 o                         
  -4   2   7         53.29         57.05         2.87 o                         
  -3   2   7         77.67         69.40         3.50 o                         
  -2   2   7       2953.92       2985.93        65.49 o                         
  -1   2   7         90.36         93.35         3.14 o                         
   0   2   7          0.70          0.38         0.91 o                         
   1   2   7         81.05         70.24         3.24 o                         
   2   2   7        256.25        262.21        11.70 o                         
   3   2   7         12.02          8.20         1.69 o                         
   4   2   7        188.02        175.45         6.64 o                         
   5   2   7         30.19         29.84         4.18 o                         
   6   2   7          0.40          0.59         3.17 o                         
   7   2   7          0.72         -3.77         3.77 o                         
   8   2   7         11.46          6.97         4.99 o                         
  -9   3   7          9.03         10.67         3.99 o                         
  -8   3   7          3.05          6.16         2.09 o                         
  -7   3   7        195.02        175.01         8.27 o                         
  -6   3   7         65.78         60.50         3.44 o                         
  -5   3   7        590.92        552.83        14.34 o                         
  -4   3   7         27.02         33.86         3.10 o                         
  -3   3   7        121.98        110.89         2.40 o                         
  -2   3   7         59.01         58.38         2.18 o                         
  -1   3   7        564.35        524.57        28.87 o                         
   0   3   7         28.91         29.22         2.60 o                         
   1   3   7        205.56        184.37        21.18 o                         
   2   3   7         49.85         46.22         5.83 o                         
   3   3   7         39.94         34.22         2.40 o                         
   4   3   7          8.54          9.50         4.38 o                         
   5   3   7         89.47         93.85         7.15 o                         
   6   3   7         42.39         42.15         5.96 o                         
   7   3   7         55.06         54.28         7.15 o                         
   8   3   7          1.97         -0.38         5.37 o                         
  -8   4   7         97.44        101.01         7.87 o                         
  -7   4   7         18.53         19.27         3.77 o                         
  -6   4   7          2.90          0.86         2.31 o                         
  -5   4   7         68.27         63.71         3.10 o                         
  -4   4   7         81.37         79.11         9.04 o                         
  -3   4   7         27.69         28.23         2.29 o                         
  -2   4   7         55.21         54.28         3.10 o                         
  -1   4   7          7.74          9.65         2.11 o                         
   0   4   7          0.03         -2.37         2.37 o                         
   1   4   7         24.29         24.96         4.39 o                         
   2   4   7         28.87         21.44         3.08 o                         
   3   4   7         45.59         46.54         8.05 o                         
   4   4   7        105.09        112.75         8.54 o                         
   5   4   7         25.06         19.49         5.16 o                         
   6   4   7          1.35          3.17         5.16 o                         
   7   4   7          4.19          6.76         5.96 o                         
  -6   5   7          0.67          4.75         8.75 o                         
  -5   5   7         17.72         20.75        10.44 o                         
  -4   5   7         51.37         57.72         7.00 o                         
  -3   5   7         63.02         59.78         3.69 o                         
  -2   5   7         41.34         35.57         2.55 o                         
  -1   5   7         14.91          9.34         4.78 o                         
   0   5   7          0.20         -4.57         4.57 o                         
   1   5   7          6.39          7.36         4.78 o                         
   2   5   7         12.20         18.09         5.16 o                         
   3   5   7          0.28          0.21         5.58 o                         
   4   5   7          1.10         18.69         6.38 o                         
   5   5   7          7.45         10.53         6.97 o                         
  -6  -5   8         17.47         28.24         7.15 o                         
  -5  -5   8          5.69         -1.36         4.67 o                         
  -4  -5   8         10.84         18.25         4.92 o                         
  -3  -5   8         12.59         14.44         3.68 o                         
  -2  -5   8          0.51          3.35         4.21 o                         
  -1  -5   8        112.87         98.34         6.46 o                         
   0  -5   8          0.78          5.51         3.46 o                         
   1  -5   8         93.77         81.34         8.25 o                         
   2  -5   8         18.84         15.94         5.57 o                         
   3  -5   8         36.33         47.62        10.43 o                         
   4  -5   8         21.79         18.09         6.76 o                         
  -8  -4   8         16.99         22.66         7.15 o                         
  -7  -4   8          1.15         -3.17         5.37 o                         
  -6  -4   8         53.52         58.32         7.37 o                         
  -5  -4   8         13.36         15.99         3.06 o                         
  -4  -4   8        235.48        271.03        26.72 o                         
  -3  -4   8         50.38         55.25         6.98 o                         
  -2  -4   8         97.14        108.16        15.32 o                         
  -1  -4   8         27.46         27.58         5.47 o                         
   0  -4   8          2.06          6.14         2.44 o                         
   1  -4   8         42.57         43.12         3.49 o                         
   2  -4   8         31.72         36.43         4.82 o                         
   3  -4   8         54.94         64.86        13.08 o                         
   4  -4   8         28.13         25.85         3.62 o                         
   5  -4   8         29.75         47.40         8.37 o                         
   6  -4   8         18.22         26.15         3.50 o                         
   7  -4   8          0.25          0.21         6.38 o                         
  -9  -3   8          3.35         -4.36         6.55 o                         
  -8  -3   8          7.63         11.27         3.04 o                         
  -7  -3   8         19.94         21.60         4.58 o                         
  -6  -3   8         21.49         24.09         3.94 o                         
  -5  -3   8        145.39        174.04        22.60 o                         
  -4  -3   8          9.36         11.61         2.02 o                         
  -3  -3   8         68.23         88.22        18.26 o                         
  -2  -3   8        163.61        173.80         8.20 o                         
  -1  -3   8         87.34         97.07        11.24 o                         
   0  -3   8         55.86         55.00         3.86 o                         
   1  -3   8         28.97         29.58         2.40 o                         
   2  -3   8         69.86         88.32         9.43 o                         
   3  -3   8         28.15         30.15         3.95 o                         
   4  -3   8          9.33         15.10         1.65 o                         
   5  -3   8         12.50          8.52         3.00 o                         
   6  -3   8          3.38          2.28         2.27 o                         
   7  -3   8          3.46          1.58         2.72 o                         
   8  -3   8          0.67         -3.50         3.50 o                         
 -10  -2   8         16.74          9.94         6.17 o                         
  -9  -2   8          4.28          2.89         4.86 o                         
  -8  -2   8         88.50         85.60         7.36 o                         
  -7  -2   8          2.25         -0.52         2.42 o                         
  -6  -2   8        159.82        153.63        12.73 o                         
  -5  -2   8         32.40         35.74         5.57 o                         
  -4  -2   8         84.50        104.85        16.04 o                         
  -3  -2   8         20.67         19.76         5.03 o                         
  -2  -2   8         59.19         73.06         6.81 o                         
  -1  -2   8         46.11         48.68         7.95 o                         
   0  -2   8          2.54          2.51         1.18 o                         
   1  -2   8         81.91         98.88         5.42 o                         
   2  -2   8        141.21        158.67        11.23 o                         
   3  -2   8         44.65         47.97         4.75 o                         
   4  -2   8         11.98         14.24         2.09 o                         
   5  -2   8         60.17         59.01         4.19 o                         
   6  -2   8         34.31         34.63         2.57 o                         
   7  -2   8          7.44          6.93         2.40 o                         
   8  -2   8         70.76         80.49        10.58 o                         
   9  -2   8         13.08         14.76         8.35 o                         
 -11  -1   8         52.34         63.01        19.21 o                         
 -10  -1   8         14.88         13.65         4.05 o                         
  -9  -1   8          4.40          5.37         4.18 o                         
  -8  -1   8         37.94         50.15        13.23 o                         
  -7  -1   8        181.26        186.81        17.13 o                         
  -6  -1   8         15.46         16.41         2.46 o                         
  -5  -1   8        478.36        540.90        40.96 o                         
  -4  -1   8          1.14          1.47         0.89 o                         
  -3  -1   8       2304.71       2899.90       308.99 o                         
  -2  -1   8        274.87        295.41        32.52 o                         
  -1  -1   8         91.95        135.99        18.77 o                         
   0  -1   8          3.26          2.65         0.63 o                         
   1  -1   8        347.99        468.87        55.17 o                         
   2  -1   8         62.75         72.22         6.98 o                         
   3  -1   8        538.74        599.17        59.15 o                         
   4  -1   8         19.21         18.03         1.41 o                         
   5  -1   8         40.89         38.20         3.78 o                         
   6  -1   8          7.39          9.66         1.39 o                         
   7  -1   8         93.45         90.54         7.88 o                         
   8  -1   8          1.64          5.78         2.52 o                         
   9  -1   8         14.55         21.61         3.55 o                         
 -11   0   8          3.87          6.21         6.66 o                         
 -10   0   8          4.23         12.10         2.95 o                         
  -9   0   8         17.81         21.86         6.84 o                         
  -8   0   8         36.62         37.04         6.44 o                         
  -7   0   8          0.79          0.86         1.37 o                         
  -6   0   8         92.96         88.43         9.85 o                         
  -5   0   8         96.09        110.74        11.39 o                         
  -4   0   8         75.49         93.20         9.39 o                         
  -3   0   8        117.76        128.32        13.14 o                         
  -2   0   8       2955.20       3649.80       474.39 o                         
  -1   0   8         58.47         81.80        13.12 o                         
   0   0   8      21495.74      26827.01      3796.52 o                         
   1   0   8         17.89         20.63         1.68 o                         
   2   0   8          2.18          2.25         1.08 o                         
   3   0   8         29.25         26.23         3.01 o                         
   4   0   8        986.86       1065.57       107.95 o                         
   5   0   8         13.67         15.58         2.81 o                         
   6   0   8          0.00          2.77         1.37 o                         
   7   0   8          0.57          2.89         4.24 o                         
   8   0   8         10.16         10.77         4.88 o                         
   9   0   8          3.92          9.25         3.89 o                         
  10   0   8          0.87         15.72         8.16 o                         
 -11   1   8         52.39         59.48         9.94 o                         
 -10   1   8         14.92         37.69         6.89 o                         
  -9   1   8          4.39          2.50         3.10 o                         
  -8   1   8         37.95         40.27         3.85 o                         
  -7   1   8        181.17        216.24        31.19 o                         
  -6   1   8         15.47         18.09         3.93 o                         
  -5   1   8        478.63        575.83        88.50 o                         
  -4   1   8          1.13          1.37         0.97 o                         
  -3   1   8       2304.40       2665.64       280.21 o                         
  -2   1   8        274.86        265.28        20.21 o                         
  -1   1   8         91.94        122.51         8.81 o                         
   0   1   8          3.23          2.11         0.66 o                         
   1   1   8        348.02        413.65        23.72 o                         
   2   1   8         62.67         70.69         6.00 o                         
   3   1   8        538.71        603.07        65.63 o                         
   4   1   8         19.22         18.99         2.67 o                         
   5   1   8         41.10         49.22         6.23 o                         
   6   1   8          7.39          8.80         4.14 o                         
   7   1   8         93.21        101.20        23.06 o                         
   8   1   8          1.64         -1.36         1.36 o                         
   9   1   8         14.57          1.19         5.58 o                         
 -10   2   8         16.82          9.53         5.18 o                         
  -9   2   8          4.26          1.90         2.92 o                         
  -8   2   8         88.36         90.50         3.32 o                         
  -7   2   8          2.24          1.37         1.49 o                         
  -6   2   8        159.85        139.67         6.76 o                         
  -5   2   8         32.42         31.55         2.68 o                         
  -4   2   8         84.59         82.15         4.34 o                         
  -3   2   8         20.75         20.13         1.92 o                         
  -2   2   8         59.08         59.30         1.53 o                         
  -1   2   8         45.97         43.98         1.65 o                         
   0   2   8          2.53          2.03         1.06 o                         
   1   2   8         82.10         77.63         3.50 o                         
   2   2   8        141.25        135.69         6.85 o                         
   3   2   8         44.69         39.68         2.16 o                         
   4   2   8         11.87         13.20         1.45 o                         
   5   2   8         60.09         47.57         2.28 o                         
   6   2   8         34.33         51.32         6.38 o                         
   7   2   8          7.44          5.58         4.36 o                         
   8   2   8         70.73         91.86         9.55 o                         
   9   2   8         13.09         15.30         7.15 o                         
  -9   3   8          3.30          1.66         4.14 o                         
  -8   3   8          7.62          5.82         3.80 o                         
  -7   3   8         19.97         18.90         3.53 o                         
  -6   3   8         21.51         18.27         1.81 o                         
  -5   3   8        145.32        134.07         5.02 o                         
  -4   3   8          9.36          8.84         1.28 o                         
  -3   3   8         68.30         71.33         3.81 o                         
  -2   3   8        163.66        152.83         5.38 o                         
  -1   3   8         87.35         88.27         4.96 o                         
   0   3   8         55.88         48.08         3.27 o                         
   1   3   8         28.90         27.62         4.69 o                         
   2   3   8         69.79         70.17         7.73 o                         
   3   3   8         28.07         23.89         2.56 o                         
   4   3   8          9.28          9.32         1.83 o                         
   5   3   8         12.57         13.87         2.80 o                         
   6   3   8          3.38         -0.38         4.18 o                         
   7   3   8          3.47          4.78         4.99 o                         
   8   3   8          0.66         -6.17         6.17 o                         
  -8   4   8         17.04         18.28         8.56 o                         
  -7   4   8          1.13          5.21         2.76 o                         
  -6   4   8         53.45         62.67         3.59 o                         
  -5   4   8         13.34         16.29         2.72 o                         
  -4   4   8        235.62        221.10        17.74 o                         
  -3   4   8         50.39         47.55         4.85 o                         
  -2   4   8         97.30         89.05         4.18 o                         
  -1   4   8         27.42         19.10         2.86 o                         
   0   4   8          2.05          0.00         3.04 o                         
   1   4   8         42.57         34.32         3.42 o                         
   2   4   8         31.74         25.64         2.64 o                         
   3   4   8         54.95         63.97        15.43 o                         
   4   4   8         28.18         33.82         5.58 o                         
   5   4   8         29.79         24.86         6.17 o                         
   6   4   8         18.28          7.15         6.17 o                         
   7   4   8          0.25          3.77         6.17 o                         
  -6   5   8         17.43         22.55         4.67 o                         
  -5   5   8          5.67         12.39         5.16 o                         
  -4   5   8         10.87         15.38         6.11 o                         
  -3   5   8         12.58         11.76         2.43 o                         
  -2   5   8          0.52         -3.38         3.53 o                         
  -1   5   8        112.76        101.34        15.62 o                         
   0   5   8          0.77          2.07         6.07 o                         
   1   5   8         93.90         96.05         9.34 o                         
   2   5   8         18.81         15.72         5.75 o                         
   3   5   8         36.28         33.40         6.97 o                         
   4   5   8         21.80         23.08         6.55 o                         
   5   5   8          7.80         29.63         7.36 o                         
  -5  -5   9         11.38         17.91        14.33 o                         
  -4  -5   9         39.15         53.33        15.81 o                         
  -3  -5   9          6.38          1.39         4.44 o                         
  -2  -5   9         18.42         14.53         4.20 o                         
  -1  -5   9          1.52          0.40        11.35 o                         
   0  -5   9         29.35         20.62         4.44 o                         
   1  -5   9          0.05          2.68         3.78 o                         
   2  -5   9         13.59         20.26         4.36 o                         
   3  -5   9         26.22         44.56        11.94 o                         
   4  -5   9         18.07         12.72         6.76 o                         
  -8  -4   9         66.94        109.78        11.92 o                         
  -7  -4   9         38.02         23.25         6.38 o                         
  -6  -4   9         45.19         52.28        12.72 o                         
  -5  -4   9         58.73         56.89         9.14 o                         
  -4  -4   9        157.37        173.55        18.03 o                         
  -3  -4   9         18.78         18.28         3.07 o                         
  -2  -4   9         23.24         25.63         3.28 o                         
  -1  -4   9         23.25         30.72         3.96 o                         
   0  -4   9        153.69        159.34         7.07 o                         
   1  -4   9         10.59         11.46         2.52 o                         
   2  -4   9         55.58         64.02        11.85 o                         
   3  -4   9         37.08         46.63        13.02 o                         
   4  -4   9          3.90          4.67         5.68 o                         
   5  -4   9          0.27         -1.84         1.84 o                         
   6  -4   9          8.77          4.78         6.17 o                         
  -9  -3   9         18.07         32.60         7.36 o                         
  -8  -3   9         19.88         21.94         3.63 o                         
  -7  -3   9         92.79         79.35         8.54 o                         
  -6  -3   9         35.69         53.31         7.07 o                         
  -5  -3   9        175.13        217.81        33.15 o                         
  -4  -3   9         15.06         21.81         5.26 o                         
  -3  -3   9         30.77         41.30         3.60 o                         
  -2  -3   9         55.80         62.39         9.78 o                         
  -1  -3   9         82.46         82.55         9.19 o                         
   0  -3   9         17.65         20.55         3.64 o                         
   1  -3   9         27.06         30.46         2.43 o                         
   2  -3   9          5.16          6.50         1.89 o                         
   3  -3   9         24.05         28.82         1.50 o                         
   4  -3   9          5.05          4.19         1.21 o                         
   5  -3   9        118.97        137.01        12.95 o                         
   6  -3   9         24.31         27.35         3.54 o                         
   7  -3   9         65.02         64.89         4.48 o                         
   8  -3   9          3.30          4.62         4.38 o                         
 -10  -2   9         51.11         61.64         7.74 o                         
  -9  -2   9         17.70         15.92         3.38 o                         
  -8  -2   9          6.24          9.75         3.05 o                         
  -7  -2   9          2.43          4.03         2.73 o                         
  -6  -2   9        335.09        377.55        41.51 o                         
  -5  -2   9          3.26          5.44         3.02 o                         
  -4  -2   9        178.28        207.30        27.02 o                         
  -3  -2   9          7.63          8.54         2.58 o                         
  -2  -2   9        236.17        278.76        28.06 o                         
  -1  -2   9         20.48         19.25         2.75 o                         
   0  -2   9        165.33        198.92        11.78 o                         
   1  -2   9          6.09          8.65         1.84 o                         
   2  -2   9         46.03         40.99         3.42 o                         
   3  -2   9         19.79         21.65         2.74 o                         
   4  -2   9          9.98         12.88         1.84 o                         
   5  -2   9          0.72          0.84         1.29 o                         
   6  -2   9        134.43        126.76         4.35 o                         
   7  -2   9          2.25          0.38         2.39 o                         
   8  -2   9          0.74          3.41         2.89 o                         
   9  -2   9          1.42         -4.49         4.49 o                         
 -11  -1   9          2.62          2.03         4.64 o                         
 -10  -1   9          1.16          2.88         3.65 o                         
  -9  -1   9        238.84        239.12        52.78 o                         
  -8  -1   9          0.51         -0.08         2.12 o                         
  -7  -1   9         94.13        107.25        12.11 o                         
  -6  -1   9          4.89          3.02         1.70 o                         
  -5  -1   9        395.99        376.91        31.89 o                         
  -4  -1   9         14.53         15.33         1.78 o                         
  -3  -1   9        138.76        157.59        22.13 o                         
  -2  -1   9         65.79         76.86         8.38 o                         
  -1  -1   9        984.44       1172.88       149.08 o                         
   0  -1   9         24.34         22.67         4.19 o                         
   1  -1   9        507.93        560.55        77.49 o                         
   2  -1   9        273.11        303.08        41.95 o                         
   3  -1   9        147.24        157.99        13.55 o                         
   4  -1   9         54.36         55.34         3.33 o                         
   5  -1   9         47.68         52.15         5.30 o                         
   6  -1   9          2.08          1.00         1.79 o                         
   7  -1   9         82.49         78.49         8.93 o                         
   8  -1   9          2.10          6.34         3.58 o                         
   9  -1   9         15.17         17.40         5.31 o                         
 -11   0   9         10.01          5.58         6.55 o                         
 -10   0   9         53.02         61.45        12.52 o                         
  -9   0   9          3.62          4.83         3.50 o                         
  -8   0   9          8.06          6.97         3.22 o                         
  -7   0   9         39.53         36.29         4.59 o                         
  -6   0   9         96.96        119.63        16.96 o                         
  -5   0   9         52.16         50.91         6.69 o                         
  -4   0   9         14.70         15.57         1.60 o                         
  -3   0   9        112.92        124.57        13.20 o                         
  -2   0   9         14.26         11.73         2.18 o                         
  -1   0   9          9.57         11.48         1.84 o                         
   0   0   9          4.55          7.63         0.82 o                         
   1   0   9         92.53         92.72        11.85 o                         
   2   0   9         97.74        118.92         9.76 o                         
   3   0   9         45.47         51.17         8.68 o                         
   4   0   9        507.00        532.26        57.27 o                         
   5   0   9          2.40          3.42         1.25 o                         
   6   0   9          0.21          8.89         4.06 o                         
   7   0   9          1.17          0.80         1.82 o                         
   8   0   9         77.52         83.02        15.67 o                         
   9   0   9          1.09          1.39         3.21 o                         
 -11   1   9          2.63         18.30         7.57 o                         
 -10   1   9          1.16          5.83         5.25 o                         
  -9   1   9        238.88        299.43        49.47 o                         
  -8   1   9          0.51         -0.45         1.73 o                         
  -7   1   9         94.22        113.53        15.24 o                         
  -6   1   9          4.87          2.34         2.41 o                         
  -5   1   9        395.83        384.45        54.95 o                         
  -4   1   9         14.56         13.89         1.30 o                         
  -3   1   9        138.80        150.92        24.04 o                         
  -2   1   9         65.66         66.86         4.05 o                         
  -1   1   9        983.81       1037.29        76.58 o                         
   0   1   9         24.34         20.59         1.87 o                         
   1   1   9        507.70        492.56        31.57 o                         
   2   1   9        272.98        279.01        24.35 o                         
   3   1   9        147.39        151.80        14.95 o                         
   4   1   9         54.32         59.85        10.21 o                         
   5   1   9         47.56         70.41        13.28 o                         
   6   1   9          2.08          0.38         1.96 o                         
   7   1   9         82.46        107.13        24.96 o                         
   8   1   9          2.10         -1.55         3.67 o                         
   9   1   9         15.17         -3.38         6.55 o                         
 -10   2   9         51.07         46.61         6.96 o                         
  -9   2   9         17.75         18.18         4.19 o                         
  -8   2   9          6.26          2.98         1.88 o                         
  -7   2   9          2.41          3.39         1.59 o                         
  -6   2   9        335.35        324.04        20.53 o                         
  -5   2   9          3.24          3.09         1.22 o                         
  -4   2   9        178.09        166.64         4.77 o                         
  -3   2   9          7.64          6.20         0.93 o                         
  -2   2   9        235.87        220.23         4.72 o                         
  -1   2   9         20.48         19.42         1.46 o                         
   0   2   9        165.38        153.65         6.50 o                         
   1   2   9          6.07          5.41         1.30 o                         
   2   2   9         45.88         35.96         3.36 o                         
   3   2   9         19.76         14.61         2.18 o                         
   4   2   9         10.02          6.67         1.48 o                         
   5   2   9          0.70          0.69         1.38 o                         
   6   2   9        134.25        113.16         5.61 o                         
   7   2   9          2.25          9.94         4.78 o                         
   8   2   9          0.74          3.97         5.58 o                         
   9   2   9          1.41          0.80         6.97 o                         
  -9   3   9         18.01         17.17         7.67 o                         
  -8   3   9         19.94         12.92         2.34 o                         
  -7   3   9         92.82         78.69         3.47 o                         
  -6   3   9         35.70         34.41         2.26 o                         
  -5   3   9        174.90        161.52         3.69 o                         
  -4   3   9         15.03         12.73         1.40 o                         
  -3   3   9         30.81         34.67         3.38 o                         
  -2   3   9         55.81         52.87         1.64 o                         
  -1   3   9         82.41         67.77         4.49 o                         
   0   3   9         17.65         14.60         1.94 o                         
   1   3   9         27.04         22.28         2.09 o                         
   2   3   9          5.19          4.69         3.37 o                         
   3   3   9         24.17         27.42         3.15 o                         
   4   3   9          5.02          3.19         1.69 o                         
   5   3   9        119.29        111.73         5.90 o                         
   6   3   9         24.27         16.91         4.57 o                         
   7   3   9         64.96         53.10         6.55 o                         
   8   3   9          3.30         19.10         6.17 o                         
  -8   4   9         67.02         58.98         7.06 o                         
  -7   4   9         38.02         39.04         3.68 o                         
  -6   4   9         45.23         43.91         6.18 o                         
  -5   4   9         58.63         52.51         6.00 o                         
  -4   4   9        157.41        148.45         4.70 o                         
  -3   4   9         18.79         16.15         1.75 o                         
  -2   4   9         23.21         18.59         3.38 o                         
  -1   4   9         23.31         21.68         4.38 o                         
   0   4   9        153.69        139.40         4.78 o                         
   1   4   9         10.56         12.93         3.23 o                         
   2   4   9         55.66         49.09         4.18 o                         
   3   4   9         37.01         33.47         3.04 o                         
   4   4   9          3.88          7.19         3.68 o                         
   5   4   9          0.27         -1.01         5.16 o                         
   6   4   9          8.75         20.50         6.38 o                         
  -6   5   9          2.15         11.74         4.49 o                         
  -5   5   9         11.38         12.02         3.11 o                         
  -4   5   9         39.20         58.84         9.14 o                         
  -3   5   9          6.39          7.96         4.46 o                         
  -2   5   9         18.42         23.05         4.22 o                         
  -1   5   9          1.51          5.02         4.57 o                         
   0   5   9         29.36         20.81         4.36 o                         
   1   5   9          0.05         -2.42         3.84 o                         
   2   5   9         13.62         28.83         6.17 o                         
   3   5   9         26.14         27.05         6.97 o                         
   4   5   9         18.06         -4.36         6.76 o                         
  -5  -5  10         14.67         34.13         5.52 o                         
  -4  -5  10         35.95         47.74         6.28 o                         
  -3  -5  10         47.06         49.92         7.57 o                         
  -2  -5  10         26.23         18.30         6.38 o                         
  -1  -5  10         48.22         50.52         7.57 o                         
   0  -5  10         25.54         20.44         5.56 o                         
   1  -5  10         16.55         17.51         4.97 o                         
   2  -5  10         16.45          6.72         8.75 o                         
   3  -5  10          4.46          5.79         8.05 o                         
   4  -5  10          0.80         -4.18         7.74 o                         
  -8  -4  10         12.09          8.96         7.15 o                         
  -7  -4  10          0.20         -6.17         6.17 o                         
  -6  -4  10         27.75         42.34         4.93 o                         
  -5  -4  10          7.26          7.19         3.86 o                         
  -4  -4  10        233.92        268.27        40.97 o                         
  -3  -4  10         21.71         31.46         6.19 o                         
  -2  -4  10         27.54         29.84         5.68 o                         
  -1  -4  10         18.51         22.24         5.23 o                         
   0  -4  10          4.82          3.88         2.48 o                         
   1  -4  10          4.33          7.30         3.83 o                         
   2  -4  10          6.40         16.41         3.31 o                         
   3  -4  10         35.16         56.69         6.38 o                         
   4  -4  10         22.38         26.87         9.15 o                         
   5  -4  10          9.06         11.87         2.49 o                         
   6  -4  10          8.12         13.32         6.76 o                         
  -9  -3  10          4.78          2.20         6.17 o                         
  -8  -3  10          1.73         -0.04         3.57 o                         
  -7  -3  10        124.03        135.92        22.17 o                         
  -6  -3  10         54.60         61.30         6.29 o                         
  -5  -3  10        220.59        262.57        44.04 o                         
  -4  -3  10          7.16          6.57         2.19 o                         
  -3  -3  10         62.70         62.09         3.56 o                         
  -2  -3  10         84.38         83.92         5.58 o                         
  -1  -3  10          4.07          2.58         1.87 o                         
   0  -3  10         28.83         36.77         2.83 o                         
   1  -3  10          2.05          7.50         2.06 o                         
   2  -3  10         62.61         90.89        12.00 o                         
   3  -3  10         54.65         52.32         4.42 o                         
   4  -3  10          2.53          3.69         1.82 o                         
   5  -3  10         56.75         67.29         8.74 o                         
   6  -3  10          4.83          3.89         3.68 o                         
   7  -3  10         39.99         45.40         7.25 o                         
   8  -3  10          0.60         -4.47         4.47 o                         
 -10  -2  10         54.97         99.64        10.95 o                         
  -9  -2  10          7.89          9.31         3.43 o                         
  -8  -2  10         72.16         69.02         7.95 o                         
  -7  -2  10          0.99         -1.10         2.25 o                         
  -6  -2  10        129.54        154.24        30.92 o                         
  -5  -2  10        105.36        124.67        21.93 o                         
  -4  -2  10          2.48          4.49         1.69 o                         
  -3  -2  10         24.47         25.53         3.55 o                         
  -2  -2  10        128.05        149.27        14.21 o                         
  -1  -2  10         63.88         76.61        10.53 o                         
   0  -2  10        111.58         98.50         9.57 o                         
   1  -2  10         72.25         75.13         6.83 o                         
   2  -2  10         53.48         57.94         4.70 o                         
   3  -2  10         47.03         58.72         7.80 o                         
   4  -2  10        113.74        116.72         7.02 o                         
   5  -2  10         11.39         13.54         3.34 o                         
   6  -2  10         69.50         66.68         6.95 o                         
   7  -2  10          2.51          3.87         3.50 o                         
   8  -2  10          3.53          9.32         3.53 o                         
 -11  -1  10         63.18         86.32         9.34 o                         
 -10  -1  10          3.75         -3.59         3.59 o                         
  -9  -1  10         27.65         36.81         9.36 o                         
  -8  -1  10         39.57         35.01         4.13 o                         
  -7  -1  10        216.72        195.30        17.17 o                         
  -6  -1  10         13.95         17.71         1.92 o                         
  -5  -1  10        334.67        357.38        32.69 o                         
  -4  -1  10         15.20         12.78         1.60 o                         
  -3  -1  10        886.86       1052.83       130.20 o                         
  -2  -1  10         86.65        101.33        15.39 o                         
  -1  -1  10       1059.67       1325.61       175.89 o                         
   0  -1  10        115.76        129.57        23.64 o                         
   1  -1  10        727.87        838.65       115.90 o                         
   2  -1  10         77.51         88.50         9.36 o                         
   3  -1  10        249.99        263.67        20.21 o                         
   4  -1  10         46.80         43.30         2.34 o                         
   5  -1  10         74.04         73.36         3.24 o                         
   6  -1  10          4.95          2.49         1.84 o                         
   7  -1  10        167.99        163.72        12.09 o                         
   8  -1  10          1.73          3.15         3.19 o                         
   9  -1  10         11.89         10.91         4.30 o                         
 -11   0  10          6.86          6.01         4.49 o                         
 -10   0  10          1.07          3.40         3.05 o                         
  -9   0  10         18.30         13.56         2.92 o                         
  -8   0  10        401.17        390.31        52.51 o                         
  -7   0  10          1.56          3.16         1.85 o                         
  -6   0  10          1.98          4.82         1.46 o                         
  -5   0  10          2.74          4.04         1.51 o                         
  -4   0  10       1141.24       1245.74       127.81 o                         
  -3   0  10         92.63        112.26        12.94 o                         
  -2   0  10          4.93          9.83         1.63 o                         
  -1   0  10         16.90         26.02         5.14 o                         
   0   0  10        305.90        367.63        47.16 o                         
   1   0  10        162.04        193.83        21.13 o                         
   2   0  10        559.82        734.16        81.14 o                         
   3   0  10        215.89        225.01        19.58 o                         
   4   0  10         94.64        105.56        18.87 o                         
   5   0  10         38.01         40.92         4.47 o                         
   6   0  10         91.97         86.63        19.38 o                         
   7   0  10          1.33          0.80         2.64 o                         
   8   0  10         27.29         29.19         5.10 o                         
   9   0  10          6.16          6.17         6.76 o                         
 -11   1  10         63.11         48.91         8.54 o                         
 -10   1  10          3.74         13.30         5.11 o                         
  -9   1  10         27.55         24.10         3.69 o                         
  -8   1  10         39.56         38.24         5.13 o                         
  -7   1  10        216.95        220.83        35.91 o                         
  -6   1  10         13.95         24.42         7.13 o                         
  -5   1  10        334.41        369.86        49.25 o                         
  -4   1  10         15.19         16.37         2.76 o                         
  -3   1  10        886.91        936.73       140.27 o                         
  -2   1  10         86.72         81.97         8.03 o                         
  -1   1  10       1059.06       1167.61        90.38 o                         
   0   1  10        115.78        119.40         6.20 o                         
   1   1  10        728.77        767.66        48.84 o                         
   2   1  10         77.47         84.12         7.69 o                         
   3   1  10        249.95        260.74        24.72 o                         
   4   1  10         46.78         48.62         3.87 o                         
   5   1  10         73.86         86.33        11.46 o                         
   6   1  10          4.96          9.05         2.08 o                         
   7   1  10        167.97        202.37        34.10 o                         
   8   1  10          1.73         -0.97         1.83 o                         
   9   1  10         11.91          4.18         6.97 o                         
 -10   2  10         54.83         42.12         5.69 o                         
  -9   2  10          7.89          1.58         5.48 o                         
  -8   2  10         72.16         69.90         6.73 o                         
  -7   2  10          0.97          0.95         1.71 o                         
  -6   2  10        129.39        125.84         9.16 o                         
  -5   2  10        105.30        108.04         6.78 o                         
  -4   2  10          2.49          1.47         1.00 o                         
  -3   2  10         24.42         20.56         1.55 o                         
  -2   2  10        128.07        128.33         4.65 o                         
  -1   2  10         63.80         61.05         2.50 o                         
   0   2  10        111.52         92.55         2.67 o                         
   1   2  10         72.28         61.32         1.70 o                         
   2   2  10         53.33         49.32         2.45 o                         
   3   2  10         47.02         46.00         2.63 o                         
   4   2  10        113.59        103.75         8.16 o                         
   5   2  10         11.42          8.95         1.94 o                         
   6   2  10         69.44         59.77         5.52 o                         
   7   2  10          2.52         -4.57         4.57 o                         
   8   2  10          3.53         -2.37         5.37 o                         
  -9   3  10          4.79         -2.44         4.32 o                         
  -8   3  10          1.74         -2.56         2.56 o                         
  -7   3  10        124.25        107.62         4.74 o                         
  -6   3  10         54.58         52.10         3.40 o                         
  -5   3  10        220.73        201.16         9.72 o                         
  -4   3  10          7.21          6.18         1.39 o                         
  -3   3  10         62.85         51.04         5.37 o                         
  -2   3  10         84.44         75.83         2.56 o                         
  -1   3  10          4.10          2.45         1.64 o                         
   0   3  10         28.82         25.50         4.20 o                         
   1   3  10          2.07         -0.57         2.50 o                         
   2   3  10         62.58         46.67         3.79 o                         
   3   3  10         54.84         53.23         7.02 o                         
   4   3  10          2.55          4.03         1.95 o                         
   5   3  10         56.67         46.78         2.97 o                         
   6   3  10          4.82          9.75         3.50 o                         
   7   3  10         39.96         45.36         7.15 o                         
  -8   4  10         12.10          8.20         4.64 o                         
  -7   4  10          0.19         -2.11         4.17 o                         
  -6   4  10         27.75         25.44         2.67 o                         
  -5   4  10          7.25          8.49         2.03 o                         
  -4   4  10        233.94        214.96        10.13 o                         
  -3   4  10         21.71         19.76         2.14 o                         
  -2   4  10         27.51         22.12         2.68 o                         
  -1   4  10         18.50         21.50         2.83 o                         
   0   4  10          4.82          3.54         2.35 o                         
   1   4  10          4.33          6.07         2.35 o                         
   2   4  10          6.35          4.16         2.40 o                         
   3   4  10         35.14         29.27         3.08 o                         
   4   4  10         22.34         22.62         5.37 o                         
   5   4  10          9.06         22.87         6.38 o                         
   6   4  10          8.14         -1.19         6.55 o                         
  -6   5  10          5.43          7.57         5.75 o                         
  -5   5  10         14.64         26.86         4.78 o                         
  -4   5  10         35.99         31.96         4.99 o                         
  -3   5  10         47.12         43.96         8.45 o                         
  -2   5  10         26.25         26.06         8.35 o                         
  -1   5  10         48.17         51.76         7.55 o                         
   0   5  10         25.54         29.69         3.94 o                         
   1   5  10         16.56         14.07         5.47 o                         
   2   5  10         16.46         11.95         4.20 o                         
   3   5  10          4.46         -1.39         6.17 o                         
  -5  -5  11          1.29         -3.31         5.48 o                         
  -4  -5  11          1.59          1.78         6.38 o                         
  -3  -5  11         13.84          6.97         6.55 o                         
  -2  -5  11         15.94         17.50         6.55 o                         
  -1  -5  11          0.37          4.18         5.58 o                         
   0  -5  11         16.48         22.66         5.96 o                         
   1  -5  11          3.72         10.95         5.75 o                         
   2  -5  11         14.98         21.29        15.71 o                         
   3  -5  11         24.00         34.80        22.57 o                         
  -8  -4  11         56.06         70.98        10.35 o                         
  -7  -4  11         25.01         20.29         7.36 o                         
  -6  -4  11         11.01          8.94         4.36 o                         
  -5  -4  11         25.89         32.13        13.53 o                         
  -4  -4  11         86.27         83.52        15.23 o                         
  -3  -4  11         48.17         50.71        13.40 o                         
  -2  -4  11         62.64         69.83         8.63 o                         
  -1  -4  11          7.15          1.27         2.65 o                         
   0  -4  11        120.90        145.50        16.09 o                         
   1  -4  11         24.76         17.60         3.63 o                         
   2  -4  11         31.53         42.36         5.58 o                         
   4  -4  11         15.01         27.86         4.18 o                         
   5  -4  11          8.00         -3.59         6.55 o                         
   6  -4  11          4.10         18.30         7.36 o                         
  -9  -3  11         34.03         37.58         7.95 o                         
  -8  -3  11          0.60         -3.09         5.37 o                         
  -7  -3  11          1.65          2.89         3.23 o                         
  -6  -3  11          5.30          6.09         2.73 o                         
  -5  -3  11        110.60        123.74        22.17 o                         
  -4  -3  11          5.61          4.09         2.13 o                         
  -3  -3  11         59.62         55.13        11.84 o                         
  -2  -3  11          2.77          1.34         2.30 o                         
  -1  -3  11         18.43         26.37         3.45 o                         
   0  -3  11          3.07          2.86         1.78 o                         
   1  -3  11         74.09         91.32        11.43 o                         
   2  -3  11         34.51         53.91         7.41 o                         
   3  -3  11         37.41         44.13         4.68 o                         
   4  -3  11         24.95         30.35         2.87 o                         
   5  -3  11         97.42        109.19        11.77 o                         
   6  -3  11          0.80          1.01         4.78 o                         
   7  -3  11         11.81         10.54         3.89 o                         
 -10  -2  11         72.68         70.00         8.37 o                         
  -9  -2  11          2.84         -3.28         3.63 o                         
  -8  -2  11          1.61          9.22         3.37 o                         
  -7  -2  11          8.59          6.78         5.20 o                         
  -6  -2  11         49.68         50.83         8.36 o                         
  -5  -2  11         64.71         72.04         9.38 o                         
  -4  -2  11        184.69        223.02        29.41 o                         
  -3  -2  11         36.29         38.51         4.60 o                         
  -2  -2  11         71.84         79.06         7.58 o                         
  -1  -2  11         61.04         62.41         5.05 o                         
   0  -2  11          2.21          3.70         2.06 o                         
   1  -2  11         48.65         49.68         5.86 o                         
   2  -2  11        493.39        587.08        66.04 o                         
   3  -2  11          8.05         10.58         1.18 o                         
   4  -2  11         97.55        115.81         7.62 o                         
   5  -2  11          7.68          4.51         1.48 o                         
   6  -2  11        246.49        222.03        15.36 o                         
   7  -2  11          9.32         17.31         5.77 o                         
   8  -2  11          0.05         -5.24         5.24 o                         
 -10  -1  11          2.94         -2.67         3.79 o                         
  -9  -1  11        203.44        207.24        38.28 o                         
  -8  -1  11         50.91         44.35         3.94 o                         
  -7  -1  11        136.35        150.32        12.51 o                         
  -6  -1  11         34.99         32.95         4.23 o                         
  -5  -1  11        487.88        513.98        47.59 o                         
  -4  -1  11         68.45         72.56        11.94 o                         
  -3  -1  11        420.83        469.22        61.99 o                         
  -2  -1  11        235.06        265.10        35.56 o                         
  -1  -1  11        194.42        242.84        38.35 o                         
   0  -1  11          9.12          9.10         2.13 o                         
   1  -1  11        302.09        361.05        47.44 o                         
   2  -1  11         12.32         12.51         1.33 o                         
   3  -1  11         67.18         75.28         5.83 o                         
   4  -1  11         17.10         18.67         2.04 o                         
   5  -1  11         52.76         52.41         3.85 o                         
   6  -1  11         13.77         12.44         1.79 o                         
   7  -1  11         10.20         11.37         2.08 o                         
   8  -1  11         15.73         15.10         3.23 o                         
   9  -1  11          0.07         -2.83         4.44 o                         
 -11   0  11         12.38          6.47         9.74 o                         
 -10   0  11          3.59          7.43         4.09 o                         
  -9   0  11          1.69         -0.17         3.88 o                         
  -8   0  11        270.46        303.01        40.43 o                         
  -7   0  11          1.87          1.69         1.73 o                         
  -6   0  11        532.06        572.82        75.15 o                         
  -5   0  11        159.85        171.86        20.39 o                         
  -4   0  11        250.55        278.12        26.29 o                         
  -3   0  11        145.81        137.21        16.91 o                         
  -2   0  11         57.91         83.47        14.01 o                         
  -1   0  11         46.17         53.62        10.39 o                         
   0   0  11          2.11         19.37         5.03 o                         
   1   0  11          8.76         15.12         2.58 o                         
   2   0  11        149.84        128.11         8.21 o                         
   3   0  11          1.83          0.38         1.31 o                         
   4   0  11         57.90         59.35         3.18 o                         
   5   0  11          2.08          3.17         1.42 o                         
   6   0  11        281.10        320.01        39.17 o                         
   7   0  11         10.06         14.38         3.86 o                         
   8   0  11         64.12         72.11        21.58 o                         
   9   0  11          2.89         -6.97         6.97 o                         
 -10   1  11          2.93         16.84        11.51 o                         
  -9   1  11        203.33        260.43        39.25 o                         
  -8   1  11         50.87         48.75         9.00 o                         
  -7   1  11        136.27        109.05         4.62 o                         
  -6   1  11         35.01         35.98         8.21 o                         
  -5   1  11        486.99        513.39        67.95 o                         
  -4   1  11         68.46         72.35        12.74 o                         
  -3   1  11        420.59        432.67        43.71 o                         
  -2   1  11        235.21        234.03        16.93 o                         
  -1   1  11        195.17        215.14        11.68 o                         
   0   1  11          9.12          7.77         1.26 o                         
   1   1  11        301.46        323.93        23.04 o                         
   2   1  11         12.37         11.21         1.61 o                         
   3   1  11         67.12         68.71        10.75 o                         
   4   1  11         17.14         17.12         1.61 o                         
   5   1  11         52.90         56.65         6.07 o                         
   6   1  11         13.80         15.69         3.50 o                         
   7   1  11         10.21         13.94         2.46 o                         
   8   1  11         15.74         14.11         2.73 o                         
   9   1  11          0.06         -3.59         6.76 o                         
 -10   2  11         72.68         69.73         8.54 o                         
  -9   2  11          2.85          8.15         2.74 o                         
  -8   2  11          1.63          5.38         2.29 o                         
  -7   2  11          8.59         10.12         2.82 o                         
  -6   2  11         49.57         47.68         4.60 o                         
  -5   2  11         64.65         55.57         3.21 o                         
  -4   2  11        184.59        181.18         7.69 o                         
  -3   2  11         36.34         28.37         1.93 o                         
  -2   2  11         71.97         67.87         2.25 o                         
  -1   2  11         61.06         52.13         2.01 o                         
   0   2  11          2.22          2.44         0.99 o                         
   1   2  11         48.70         47.41         3.06 o                         
   2   2  11        494.11        487.34        12.89 o                         
   3   2  11          8.09          6.59         3.23 o                         
   4   2  11         97.74         94.84         3.45 o                         
   5   2  11          7.71          6.26         1.90 o                         
   6   2  11        246.41        225.68        10.32 o                         
   7   2  11          9.31          5.89         4.67 o                         
   8   2  11          0.05         -4.78         5.75 o                         
  -9   3  11         34.04         25.25         5.20 o                         
  -8   3  11          0.60         -1.62         3.13 o                         
  -7   3  11          1.64          0.97         2.73 o                         
  -6   3  11          5.31          2.29         1.86 o                         
  -5   3  11        110.45        102.42         4.13 o                         
  -4   3  11          5.61          6.34         1.33 o                         
  -3   3  11         59.43         45.39         1.98 o                         
  -2   3  11          2.76          4.78         1.38 o                         
  -1   3  11         18.39         19.68         2.21 o                         
   0   3  11          3.07          2.11         1.76 o                         
   1   3  11         74.18         62.47         4.36 o                         
   2   3  11         34.62         30.40         2.55 o                         
   3   3  11         37.25         29.37         5.77 o                         
   4   3  11         24.97         24.13         2.73 o                         
   5   3  11         97.53         80.12         4.21 o                         
   6   3  11          0.79         -0.48         3.48 o                         
   7   3  11         11.87         15.13         5.96 o                         
  -8   4  11         56.06         59.46        12.03 o                         
  -7   4  11         25.01         24.42         3.01 o                         
  -6   4  11         10.98          2.26         2.89 o                         
  -5   4  11         25.84         32.02         2.44 o                         
  -4   4  11         86.37         76.35         6.75 o                         
  -3   4  11         48.26         42.92         3.53 o                         
  -2   4  11         62.55         49.86         4.66 o                         
  -1   4  11          7.18          7.41         2.54 o                         
   0   4  11        120.92        105.09        11.74 o                         
   1   4  11         24.72         19.89         2.69 o                         
   2   4  11         31.51         26.15         3.14 o                         
   3   4  11         14.71          9.82         2.89 o                         
   4   4  11         15.01         17.17         4.10 o                         
   5   4  11          8.02         17.18         4.44 o                         
   6   4  11          4.10          5.75         7.15 o                         
  -5   5  11          1.30          7.17         4.40 o                         
  -4   5  11          1.59         11.92         4.41 o                         
  -3   5  11         13.89         16.11         4.22 o                         
  -2   5  11         15.91         24.70         4.41 o                         
  -1   5  11          0.38          5.72         3.87 o                         
   0   5  11         16.47         10.00         8.16 o                         
   1   5  11          3.70         -3.46         3.46 o                         
   2   5  11         14.97         14.08         4.78 o                         
   3   5  11         23.91         13.21         4.93 o                         
  -5  -5  12          7.04         -1.19         7.36 o                         
  -4  -5  12         11.55          1.39         7.15 o                         
  -3  -5  12         16.27         19.28         6.55 o                         
  -2  -5  12         22.88         35.21         6.76 o                         
  -1  -5  12          0.78          3.59         5.58 o                         
   0  -5  12         26.77         42.57         6.97 o                         
   1  -5  12         11.01          4.18         6.17 o                         
   2  -5  12          0.93         -3.79         4.58 o                         
  -7  -4  12          0.49          1.99         6.55 o                         
  -6  -4  12         31.31         38.45         9.66 o                         
  -5  -4  12         42.36         66.88        27.75 o                         
  -4  -4  12         14.76         28.59        10.25 o                         
  -3  -4  12         60.75         68.31        12.17 o                         
  -2  -4  12          8.33          8.00         3.13 o                         
  -1  -4  12         10.33          8.98         3.94 o                         
   0  -4  12         25.19         35.03         9.85 o                         
   1  -4  12          4.61          4.99         4.57 o                         
   2  -4  12         74.93        127.67         7.74 o                         
   3  -4  12          1.58         13.91         4.78 o                         
   4  -4  12         31.75         49.92         5.16 o                         
  -9  -3  12         30.03         39.19         7.74 o                         
  -8  -3  12          4.03          3.41         4.27 o                         
  -7  -3  12         71.01         71.63        11.92 o                         
  -6  -3  12          1.38          2.59         3.28 o                         
  -5  -3  12         41.14         56.76        15.90 o                         
  -4  -3  12         17.79         23.90         3.52 o                         
  -3  -3  12         17.73         25.55         3.11 o                         
  -2  -3  12         69.56         80.84         9.68 o                         
  -1  -3  12         10.23         15.80         2.79 o                         
   0  -3  12         22.36         29.79         3.23 o                         
   1  -3  12         44.75         67.27         8.77 o                         
   2  -3  12          1.40          4.19         2.20 o                         
   3  -3  12        114.17        141.22        23.45 o                         
   4  -3  12          8.43          7.52         1.52 o                         
   5  -3  12         55.18         60.46         5.86 o                         
   6  -3  12          8.44          5.96         5.16 o                         
   7  -3  12         13.27         18.80         4.05 o                         
 -10  -2  12         85.36         90.68         9.73 o                         
  -9  -2  12         13.94          8.65         5.67 o                         
  -8  -2  12          4.23          2.14         3.37 o                         
  -7  -2  12         43.06         42.98         5.47 o                         
  -6  -2  12         43.78         58.10         5.34 o                         
  -5  -2  12         62.80         72.29        10.28 o                         
  -4  -2  12         15.89         18.89         1.76 o                         
  -3  -2  12         57.81         69.09         9.24 o                         
  -2  -2  12         40.09         40.34         3.96 o                         
  -1  -2  12         52.55         55.75        10.04 o                         
   0  -2  12        210.23        238.21        31.40 o                         
   1  -2  12         38.58         35.67         4.36 o                         
   2  -2  12        152.27        177.58        19.37 o                         
   3  -2  12          1.80          0.74         1.28 o                         
   4  -2  12          6.04          6.90         1.64 o                         
   5  -2  12         18.36         24.76         3.87 o                         
   6  -2  12         39.97         42.05         3.42 o                         
   7  -2  12          5.17          0.97         7.65 o                         
   8  -2  12         18.84         13.08         8.65 o                         
 -10  -1  12          3.69          2.60         4.14 o                         
  -9  -1  12          9.01         12.77         4.58 o                         
  -8  -1  12         20.62         17.97         3.25 o                         
  -7  -1  12        138.09        131.85         8.96 o                         
  -6  -1  12          2.05          1.23         1.72 o                         
  -5  -1  12         88.75         92.35        11.74 o                         
  -4  -1  12         18.91         20.78         4.02 o                         
  -3  -1  12        190.74        178.55        26.76 o                         
  -2  -1  12         88.42         87.71        11.05 o                         
  -1  -1  12        283.24        338.38        45.55 o                         
   0  -1  12         39.28         40.88         6.08 o                         
   1  -1  12        584.65        635.96        88.54 o                         
   2  -1  12         79.79         90.67         7.80 o                         
   3  -1  12        668.57        753.20        65.93 o                         
   4  -1  12          9.78         10.41         1.72 o                         
   5  -1  12        175.33        171.46        11.06 o                         
   6  -1  12          6.59          6.40         2.63 o                         
   7  -1  12         61.01         72.12         8.44 o                         
   8  -1  12          3.12          4.82         5.59 o                         
 -11   0  12          0.02          1.19         5.96 o                         
 -10   0  12          0.97         -3.46         3.46 o                         
  -9   0  12          0.40          0.40         7.86 o                         
  -8   0  12        342.40        353.23        57.71 o                         
  -7   0  12         16.50         17.40         3.55 o                         
  -6   0  12         29.90         32.81         3.27 o                         
  -5   0  12         21.43         19.46         1.88 o                         
  -4   0  12        695.13        790.30        91.51 o                         
  -3   0  12        124.45        114.73        14.81 o                         
  -2   0  12        544.21        660.95        90.93 o                         
  -1   0  12        225.58        242.23        30.89 o                         
   0   0  12       1275.56       1632.27       212.37 o                         
   1   0  12        142.14        155.64        17.85 o                         
   2   0  12        120.21        137.01        14.38 o                         
   3   0  12         43.75         53.44         8.65 o                         
   4   0  12          0.90          1.51         1.42 o                         
   5   0  12         16.01         17.93         1.92 o                         
   6   0  12         13.72         17.42         3.07 o                         
   7   0  12          0.32         -0.68         4.19 o                         
   8   0  12          5.04          8.99         5.05 o                         
 -10   1  12          3.70         11.73         7.93 o                         
  -9   1  12          9.03         15.68         7.91 o                         
  -8   1  12         20.66         31.97        11.87 o                         
  -7   1  12        138.55        149.31        26.66 o                         
  -6   1  12          2.04          3.92         2.24 o                         
  -5   1  12         88.38         75.89         9.59 o                         
  -4   1  12         18.90         21.84         3.12 o                         
  -3   1  12        190.97        178.33        18.39 o                         
  -2   1  12         88.46         78.63         5.63 o                         
  -1   1  12        283.10        290.44        22.50 o                         
   0   1  12         39.29         33.15         1.81 o                         
   1   1  12        584.50        562.88        41.39 o                         
   2   1  12         79.80         75.37         2.92 o                         
   3   1  12        668.96        631.88         8.65 o                         
   4   1  12          9.78          9.10         1.54 o                         
   5   1  12        175.39        178.10        19.73 o                         
   6   1  12          6.58          3.44         2.22 o                         
   7   1  12         60.92         68.19        10.03 o                         
   8   1  12          3.12          3.17         6.55 o                         
 -10   2  12         85.48         71.10         8.05 o                         
  -9   2  12         13.97         17.81         3.92 o                         
  -8   2  12          4.24          2.61         4.79 o                         
  -7   2  12         43.12         57.90         9.59 o                         
  -6   2  12         43.66         43.37         2.97 o                         
  -5   2  12         62.90         51.11         2.81 o                         
  -4   2  12         16.03         14.28         2.00 o                         
  -3   2  12         57.83         47.17         2.36 o                         
  -2   2  12         40.15         37.86         2.27 o                         
  -1   2  12         52.54         48.64         1.97 o                         
   0   2  12        210.26        206.48         4.82 o                         
   1   2  12         38.56         40.17         2.01 o                         
   2   2  12        152.39        147.42         6.86 o                         
   3   2  12          1.78          3.34         1.53 o                         
   4   2  12          6.03          9.72         3.52 o                         
   5   2  12         18.29         19.48         3.56 o                         
   6   2  12         39.94         40.67         3.16 o                         
   7   2  12          5.15          8.59         3.92 o                         
   8   2  12         18.86         21.68         6.55 o                         
  -9   3  12         29.97         27.85         5.04 o                         
  -8   3  12          4.01          1.26         2.50 o                         
  -7   3  12         71.08         64.97         6.22 o                         
  -6   3  12          1.37         -1.88         1.88 o                         
  -5   3  12         41.06         40.69         4.88 o                         
  -4   3  12         17.82         12.54         1.54 o                         
  -3   3  12         17.60         17.64         1.59 o                         
  -2   3  12         69.58         61.00         2.24 o                         
  -1   3  12         10.18         12.92         2.26 o                         
   0   3  12         22.36         16.91         3.97 o                         
   1   3  12         44.80         32.74         2.92 o                         
   2   3  12          1.40         -2.22         3.64 o                         
   3   3  12        114.17        116.63         4.43 o                         
   4   3  12          8.41          7.31         2.28 o                         
   5   3  12         55.18         46.49         4.73 o                         
   6   3  12          8.44          9.90         8.94 o                         
   7   3  12         13.22          4.36         6.17 o                         
  -7   4  12          0.50          8.97         6.17 o                         
  -6   4  12         31.27         25.70         2.87 o                         
  -5   4  12         42.31         44.41         3.50 o                         
  -4   4  12         14.70         11.85         2.50 o                         
  -3   4  12         60.75         51.63         2.67 o                         
  -2   4  12          8.37          8.86         3.34 o                         
  -1   4  12         10.32          5.38         2.58 o                         
   0   4  12         25.20         22.88         2.86 o                         
   1   4  12          4.63          3.17         2.86 o                         
   2   4  12         74.80         68.95         4.38 o                         
   3   4  12          1.57          2.56         3.50 o                         
   4   4  12         31.71         34.48         3.56 o                         
   5   4  12          1.16         -3.32         5.18 o                         
  -5   5  12          7.06         12.93         4.67 o                         
  -4   5  12         11.53         10.00         4.38 o                         
  -3   5  12         16.31         24.44         4.41 o                         
  -2   5  12         22.87         24.68         4.36 o                         
  -1   5  12          0.78          4.04         9.05 o                         
   0   5  12         26.77         25.26         9.05 o                         
   1   5  12         11.02          5.57         5.06 o                         
   2   5  12          0.93         10.35         4.49 o                         
   3   5  12         10.08         -4.99         7.15 o                         
  -4  -5  13         21.82         36.61         8.37 o                         
  -3  -5  13         32.61         33.40         7.57 o                         
  -2  -5  13         17.60         20.50         6.76 o                         
  -1  -5  13          3.59         23.25         6.38 o                         
   0  -5  13          0.78          3.77         6.76 o                         
   1  -5  13          5.65          7.36         6.55 o                         
   2  -5  13          6.04         19.49         6.55 o                         
  -7  -4  13         10.59          5.75         6.76 o                         
  -6  -4  13          3.05          5.69        11.73 o                         
  -5  -4  13          1.24          8.49         4.05 o                         
  -4  -4  13          0.33          2.54         3.87 o                         
  -3  -4  13         32.09         37.88         4.68 o                         
  -2  -4  13         24.95         37.66         6.76 o                         
  -1  -4  13         22.19         24.26         5.37 o                         
   0  -4  13          2.70         10.74         4.99 o                         
   2  -4  13          3.07          3.59         4.36 o                         
   3  -4  13          4.27         -1.01         4.57 o                         
   4  -4  13         11.87         18.48         4.78 o                         
  -9  -3  13         24.38         51.11         9.13 o                         
  -8  -3  13          5.93         13.83         7.76 o                         
  -7  -3  13         37.31         46.59         4.78 o                         
  -6  -3  13         48.69         70.71         5.90 o                         
  -5  -3  13        116.82        133.39        23.28 o                         
  -4  -3  13          0.70          3.46         5.14 o                         
  -3  -3  13         17.30         22.05         6.65 o                         
  -2  -3  13         27.05         35.21        14.52 o                         
  -1  -3  13        148.00        160.61        14.40 o                         
   0  -3  13          7.75         10.12         2.37 o                         
   1  -3  13        150.89        195.05        26.61 o                         
   2  -3  13         11.11         13.65         3.29 o                         
   3  -3  13         70.41         74.54        25.05 o                         
   4  -3  13          9.01         14.85         4.49 o                         
   5  -3  13          7.69         11.38         1.99 o                         
   7  -3  13          5.46          3.00         7.15 o                         
 -10  -2  13         15.53         32.42         7.95 o                         
  -9  -2  13         17.89         23.03         4.51 o                         
  -8  -2  13         15.58         10.29         3.72 o                         
  -7  -2  13          0.30         -1.39         3.05 o                         
  -6  -2  13         11.97         10.24         3.68 o                         
  -5  -2  13          0.12          3.26         1.63 o                         
  -4  -2  13         13.44         16.09         2.50 o                         
  -3  -2  13         12.08         11.19         3.41 o                         
  -2  -2  13        542.72        597.59        78.30 o                         
  -1  -2  13         24.32         21.77         2.24 o                         
   0  -2  13          7.68          7.47         1.18 o                         
   1  -2  13         13.94         15.52         2.84 o                         
   2  -2  13       1047.01       1205.82       143.40 o                         
   3  -2  13         22.16         28.81         4.83 o                         
   4  -2  13         14.06         15.28         4.53 o                         
   5  -2  13         30.40         28.52         2.73 o                         
   6  -2  13         39.28         34.57         2.68 o                         
   7  -2  13          2.33         -2.12         3.86 o                         
 -10  -1  13          2.12         -4.30         4.30 o                         
  -9  -1  13         66.84         81.63        16.40 o                         
  -8  -1  13         19.65         20.96         3.21 o                         
  -7  -1  13         81.95         84.85         8.27 o                         
  -6  -1  13         16.84         14.61         1.91 o                         
  -5  -1  13          3.79          4.41         1.46 o                         
  -4  -1  13         30.22         32.10         4.59 o                         
  -3  -1  13         27.09         33.32         4.63 o                         
  -2  -1  13          7.57          9.46         1.32 o                         
  -1  -1  13        198.83        240.74        39.86 o                         
   0  -1  13          0.11          0.58         1.07 o                         
   1  -1  13        118.98        140.41        18.02 o                         
   2  -1  13         21.58         24.78         1.80 o                         
   3  -1  13         15.39         26.69         1.98 o                         
   4  -1  13          6.55          6.51         1.64 o                         
   5  -1  13         28.81         33.77         4.79 o                         
   6  -1  13          2.06          6.23         7.36 o                         
   7  -1  13         20.22         18.67         2.66 o                         
   8  -1  13          4.26          3.71         5.96 o                         
 -10   0  13          3.31         -1.27         3.35 o                         
  -9   0  13          2.92         -1.38         2.99 o                         
  -8   0  13        129.86        140.19        19.40 o                         
  -7   0  13         17.99         15.88         2.64 o                         
  -6   0  13        190.63        209.86        25.51 o                         
  -5   0  13          7.76          5.73         2.58 o                         
  -4   0  13        605.67        703.73       102.21 o                         
  -3   0  13          4.26          5.23         1.55 o                         
  -2   0  13        203.95        229.19        31.75 o                         
  -1   0  13          0.55          1.54         1.11 o                         
   0   0  13         11.10         24.35         1.97 o                         
   1   0  13          2.95          4.50         1.23 o                         
   2   0  13        210.60        206.58        21.61 o                         
   3   0  13         27.58         29.17         2.61 o                         
   4   0  13         27.22         33.64         3.27 o                         
   5   0  13         57.81         60.26         6.49 o                         
   6   0  13         49.16         60.63         9.06 o                         
   7   0  13          0.48         -0.35         3.51 o                         
   8   0  13         24.45         24.94         8.94 o                         
 -10   1  13          2.11          7.84         4.51 o                         
  -9   1  13         67.04         84.47        21.49 o                         
  -8   1  13         19.65         23.58         4.54 o                         
  -7   1  13         81.98         95.30        23.09 o                         
  -6   1  13         16.83         16.56         3.00 o                         
  -5   1  13          3.82          3.61         1.50 o                         
  -4   1  13         30.24         25.79         2.77 o                         
  -3   1  13         27.10         27.43         2.18 o                         
  -2   1  13          7.53          6.25         1.77 o                         
  -1   1  13        198.96        206.29        16.82 o                         
   0   1  13          0.11         -1.12         1.12 o                         
   1   1  13        118.94        120.55         8.70 o                         
   2   1  13         21.58         22.46         2.26 o                         
   3   1  13         15.49         20.59         2.65 o                         
   4   1  13          6.56          6.01         1.90 o                         
   5   1  13         28.99         36.67         3.61 o                         
   6   1  13          2.07          3.56         2.47 o                         
   7   1  13         20.17         23.18         3.13 o                         
   8   1  13          4.27          1.95         4.27 o                         
 -10   2  13         15.51         19.85        12.13 o                         
  -9   2  13         17.93         24.59         6.02 o                         
  -8   2  13         15.67         15.19         4.21 o                         
  -7   2  13          0.31          2.35         1.87 o                         
  -6   2  13         12.09         12.08         1.89 o                         
  -5   2  13          0.13         -1.98         1.98 o                         
  -4   2  13         13.34         12.83         2.09 o                         
  -3   2  13         12.01          9.24         1.58 o                         
  -2   2  13        542.07        502.71        18.54 o                         
  -1   2  13         24.30         24.79         1.63 o                         
   0   2  13          7.69          4.80         1.16 o                         
   1   2  13         13.92         12.37         1.48 o                         
   2   2  13       1047.68        990.71        33.30 o                         
   3   2  13         22.19         21.58         2.39 o                         
   4   2  13         14.10          7.27         2.81 o                         
   5   2  13         30.41         25.65         7.08 o                         
   6   2  13         39.26         38.31         3.03 o                         
   7   2  13          2.33          3.19         5.47 o                         
  -9   3  13         24.49         24.52         6.07 o                         
  -8   3  13          5.94         -1.48         2.75 o                         
  -7   3  13         37.34         26.12         2.93 o                         
  -6   3  13         48.76         44.95         3.04 o                         
  -5   3  13        116.53        101.55         3.69 o                         
  -4   3  13          0.72          0.63         1.92 o                         
  -3   3  13         17.39         14.87         1.47 o                         
  -2   3  13         26.93         30.57         1.94 o                         
  -1   3  13        147.93        110.03         4.33 o                         
   0   3  13          7.73          7.40         2.13 o                         
   1   3  13        150.84        130.14         4.47 o                         
   2   3  13         11.12         12.61         2.55 o                         
   3   3  13         70.44         60.08         4.84 o                         
   4   3  13          9.01          9.29         5.52 o                         
   5   3  13          7.65          7.78         3.83 o                         
   6   3  13          5.02          7.47         4.21 o                         
   7   3  13          5.45         16.32         7.74 o                         
  -7   4  13         10.58         21.61         5.67 o                         
  -6   4  13          3.07          4.55         2.54 o                         
  -5   4  13          1.25          0.10         2.13 o                         
  -4   4  13          0.34         -0.31         1.65 o                         
  -3   4  13         32.13         19.28         3.65 o                         
  -2   4  13         24.97         23.74         5.28 o                         
  -1   4  13         22.23         17.98         3.15 o                         
   0   4  13          2.69          5.97         2.63 o                         
   1   4  13         10.83          7.97         2.93 o                         
   2   4  13          3.08         -0.93         2.77 o                         
   3   4  13          4.27          7.76         2.87 o                         
   4   4  13         11.85         20.04         8.44 o                         
   5   4  13          5.59         14.98         6.07 o                         
  -4   5  13         21.83         17.30         8.26 o                         
  -3   5  13         32.72         25.80         8.14 o                         
  -2   5  13         17.60         21.22         4.36 o                         
  -1   5  13          3.62          6.80         4.14 o                         
   0   5  13          0.78         15.51         6.76 o                         
   1   5  13          5.62          1.55         3.91 o                         
   2   5  13          6.05         18.18        10.53 o                         
  -4  -5  14          1.08          4.18         7.95 o                         
  -3  -5  14         11.89         17.29         7.36 o                         
  -2  -5  14          0.19          8.96         7.15 o                         
  -1  -5  14         17.94         28.62         7.57 o                         
   0  -5  14          1.00         15.72         7.36 o                         
   1  -5  14         22.08         30.02         7.74 o                         
  -7  -4  14          0.39          9.94         7.15 o                         
  -6  -4  14         24.88         31.39         5.68 o                         
  -5  -4  14         12.95         23.35         4.92 o                         
  -4  -4  14         29.02         33.73         8.45 o                         
  -3  -4  14         12.76         14.30         4.38 o                         
  -2  -4  14         87.63         94.65         9.34 o                         
  -1  -4  14          2.91          7.95         5.16 o                         
   0  -4  14         20.29         27.86         5.75 o                         
   1  -4  14          2.54         13.53         4.99 o                         
   2  -4  14         38.96         70.60         7.36 o                         
   3  -4  14          5.82         15.72         4.99 o                         
  -9  -3  14         11.86          8.16         7.57 o                         
  -8  -3  14          1.11          3.06         4.64 o                         
  -7  -3  14          0.94         -1.11         5.67 o                         
  -6  -3  14         14.70         22.95         3.97 o                         
  -5  -3  14         28.96         43.69        13.82 o                         
  -4  -3  14          5.52         10.56         2.81 o                         
  -3  -3  14        124.47        143.84         7.47 o                         
  -2  -3  14          0.44          0.89         2.45 o                         
  -1  -3  14         71.13         85.37        24.07 o                         
   0  -3  14         15.52         25.93         4.10 o                         
   1  -3  14         74.56         87.45        11.70 o                         
   2  -3  14         56.13         86.91         6.55 o                         
   3  -3  14          4.17          3.98         1.46 o                         
   4  -3  14          0.48          3.98         1.97 o                         
   5  -3  14          1.87         -2.38         2.38 o                         
 -10  -2  14         21.41          1.19         7.57 o                         
  -9  -2  14          6.32          2.58         4.63 o                         
  -8  -2  14         52.67         73.35         5.93 o                         
  -7  -2  14         18.05         25.54         4.05 o                         
  -6  -2  14         40.86         41.48         5.38 o                         
  -5  -2  14         24.95         31.94         4.53 o                         
  -4  -2  14         96.45        103.01        10.16 o                         
  -3  -2  14          4.17          3.99         1.41 o                         
  -2  -2  14        151.84        171.23        26.09 o                         
  -1  -2  14         13.10         16.34         5.63 o                         
   0  -2  14         12.62         15.96         1.95 o                         
   1  -2  14          3.08          4.80         1.35 o                         
   2  -2  14         73.27         80.67        10.37 o                         
   3  -2  14          1.79          3.33         1.72 o                         
   4  -2  14         64.96         63.63         9.53 o                         
   5  -2  14         18.61         19.73         2.97 o                         
   6  -2  14         26.03         31.45         5.53 o                         
   7  -2  14          4.69         -2.15         4.34 o                         
 -10  -1  14          6.81         14.23         5.00 o                         
  -9  -1  14          2.58          5.37         3.13 o                         
  -8  -1  14          1.92          3.26         2.73 o                         
  -7  -1  14        106.83        110.52         9.76 o                         
  -6  -1  14         12.22         14.78         2.11 o                         
  -5  -1  14         24.48         29.97         4.32 o                         
  -4  -1  14         57.55         54.74         6.22 o                         
  -3  -1  14        750.40        813.17       108.04 o                         
  -2  -1  14         83.14         94.83        12.43 o                         
  -1  -1  14        576.07        648.67        97.74 o                         
   0  -1  14        122.37        152.81        22.59 o                         
   1  -1  14        409.72        400.42        51.12 o                         
   2  -1  14          2.48          3.89         2.15 o                         
   3  -1  14         78.55         92.80         4.93 o                         
   4  -1  14          8.44          7.80         1.77 o                         
   5  -1  14         12.72         13.96         2.22 o                         
   6  -1  14          1.40          3.10         3.77 o                         
   7  -1  14         25.84         22.83         6.98 o                         
   8  -1  14          0.99          0.81         5.23 o                         
 -10   0  14          0.65         -2.05         3.51 o                         
  -9   0  14          0.04         -3.01         3.01 o                         
  -8   0  14         42.98         43.32         4.73 o                         
  -7   0  14          2.66         -0.33         1.95 o                         
  -6   0  14          9.06         10.66         2.03 o                         
  -5   0  14         33.46         38.01         6.15 o                         
  -4   0  14         54.56         63.08         9.35 o                         
  -3   0  14        159.26        181.65        22.99 o                         
  -2   0  14         88.67        107.91        13.69 o                         
  -1   0  14         65.66         52.43         5.22 o                         
   0   0  14        646.88        709.58        91.90 o                         
   1   0  14          0.18         -1.18         1.18 o                         
   2   0  14         32.71         34.32         3.16 o                         
   3   0  14          0.19          1.24         1.49 o                         
   4   0  14         12.12         10.67         1.87 o                         
   5   0  14          2.29          4.91         2.09 o                         
   6   0  14          2.67          4.43         2.21 o                         
   7   0  14          4.16          2.56         2.99 o                         
   8   0  14         15.44         12.48        10.14 o                         
 -10   1  14          6.82          5.35         4.50 o                         
  -9   1  14          2.60          1.55         4.93 o                         
  -8   1  14          1.94          5.75         2.62 o                         
  -7   1  14        107.20        113.53        17.96 o                         
  -6   1  14         12.22         11.56         2.13 o                         
  -5   1  14         24.62         27.87         4.54 o                         
  -4   1  14         57.54         47.69         4.16 o                         
  -3   1  14        750.07        774.38        77.67 o                         
  -2   1  14         83.13         86.07         7.98 o                         
  -1   1  14        575.89        558.89        40.56 o                         
   0   1  14        122.38        125.11         7.35 o                         
   1   1  14        410.00        381.73        26.98 o                         
   2   1  14          2.49          2.28         1.86 o                         
   3   1  14         78.58         88.48         4.80 o                         
   4   1  14          8.41          7.27         1.82 o                         
   5   1  14         12.76         11.25         3.31 o                         
   6   1  14          1.40         -0.58         2.17 o                         
   7   1  14         25.83         29.50         6.75 o                         
   8   1  14          0.99          3.90        12.24 o                         
  -9   2  14          6.31         19.22         3.35 o                         
  -8   2  14         52.65         59.02        11.84 o                         
  -7   2  14         18.04         21.22         5.41 o                         
  -6   2  14         40.84         35.01         7.12 o                         
  -5   2  14         24.94         23.75         4.42 o                         
  -4   2  14         96.55         90.67         5.59 o                         
  -3   2  14          4.17          6.15         1.62 o                         
  -2   2  14        151.78        142.39         3.21 o                         
  -1   2  14         13.12         13.28         1.50 o                         
   0   2  14         12.61         15.92         1.81 o                         
   1   2  14          3.09          5.87         1.72 o                         
   2   2  14         73.24         64.68         3.76 o                         
   3   2  14          1.79          3.15         2.84 o                         
   4   2  14         64.91         56.62         7.56 o                         
   5   2  14         18.62         24.24         2.95 o                         
   6   2  14         26.11         32.57         3.83 o                         
   7   2  14          4.67         22.14        13.32 o                         
  -9   3  14         11.79         -4.82         4.82 o                         
  -8   3  14          1.11         -4.50         4.50 o                         
  -7   3  14          0.94         -0.77         2.95 o                         
  -6   3  14         14.69         10.47         2.45 o                         
  -5   3  14         29.00         26.95         2.97 o                         
  -4   3  14          5.50          4.44         1.72 o                         
  -3   3  14        124.38        106.96         2.78 o                         
  -2   3  14          0.44         -1.20         1.75 o                         
  -1   3  14         71.10         60.08         3.79 o                         
   0   3  14         15.52         15.54         2.44 o                         
   1   3  14         74.60         61.25         3.71 o                         
   2   3  14         56.08         47.37         3.43 o                         
   3   3  14          4.14          2.23         2.45 o                         
   4   3  14          0.47         -3.43         5.28 o                         
   5   3  14          1.85         12.52         5.96 o                         
   6   3  14          4.53         10.66         4.71 o                         
  -7   4  14          0.39          7.06         3.34 o                         
  -6   4  14         24.81         23.17         3.26 o                         
  -5   4  14         12.95          7.77         2.60 o                         
  -4   4  14         29.09         27.67         3.39 o                         
  -3   4  14         12.78          8.10         3.33 o                         
  -2   4  14         87.78         64.72        10.35 o                         
  -1   4  14          2.89          6.20         2.72 o                         
   0   4  14         20.30         15.00         3.03 o                         
   1   4  14          2.54          2.97         2.89 o                         
   2   4  14         38.95         33.90         6.45 o                         
   3   4  14          5.82          5.19         5.43 o                         
   4   4  14          7.66          7.10         4.27 o                         
   5   4  14          2.85          2.79         7.15 o                         
  -4   5  14          1.09         13.91         7.15 o                         
  -3   5  14         11.85         -0.04         8.16 o                         
  -2   5  14          0.19         -0.58         5.77 o                         
  -1   5  14         17.92         29.88         5.27 o                         
   0   5  14          1.00         12.72         6.17 o                         
   1   5  14         22.12         21.71         7.06 o                         
  -3  -5  15         13.08          6.17         7.57 o                         
  -2  -5  15          5.21          5.37         7.57 o                         
  -1  -5  15          3.09         29.63         7.95 o                         
   0  -5  15          0.52         -6.97         6.97 o                         
  -6  -4  15          7.46         17.74         7.84 o                         
  -5  -4  15          6.50          8.54         6.38 o                         
  -4  -4  15         16.07         18.69         6.55 o                         
  -3  -4  15          3.43         12.93         6.17 o                         
  -2  -4  15          4.56         10.35         5.58 o                         
  -1  -4  15          9.97         13.74         5.58 o                         
   0  -4  15          5.81          7.95         4.99 o                         
   1  -4  15          9.37         29.21         6.17 o                         
   2  -4  15          6.78         11.75         6.38 o                         
   3  -4  15          2.49          6.97         5.37 o                         
  -8  -3  15          1.65          0.91         5.18 o                         
  -7  -3  15         96.44        102.79         7.52 o                         
  -6  -3  15          9.78         17.29         7.16 o                         
  -5  -3  15        133.36        159.28        24.94 o                         
  -4  -3  15         30.73         41.37         4.25 o                         
  -3  -3  15         86.32         99.58        16.05 o                         
  -2  -3  15         10.38          9.70         2.81 o                         
  -1  -3  15        103.92        119.17        16.42 o                         
   0  -3  15          2.21          7.97         3.70 o                         
   1  -3  15         46.34         68.40         7.74 o                         
   2  -3  15         21.44         33.82         5.16 o                         
   3  -3  15         12.65         19.93        11.73 o                         
   4  -3  15          2.75         -1.96         1.96 o                         
   5  -3  15         24.82         27.54         3.97 o                         
  -9  -2  15          2.39          2.68         5.06 o                         
  -8  -2  15          1.83         -1.69         5.67 o                         
  -7  -2  15          1.52          1.32         7.46 o                         
  -6  -2  15        212.45        218.13        10.03 o                         
  -5  -2  15          4.61          8.44         2.75 o                         
  -4  -2  15         89.37        104.29        16.01 o                         
  -3  -2  15         10.55         15.99         2.05 o                         
  -2  -2  15       1014.36       1106.36       166.87 o                         
  -1  -2  15          6.83          5.35         1.40 o                         
   0  -2  15         15.00         21.27         3.99 o                         
   1  -2  15          7.19          8.42         1.54 o                         
   2  -2  15         19.30         25.60         3.32 o                         
   3  -2  15          1.08          5.30         2.73 o                         
   4  -2  15          3.15          9.22         4.08 o                         
   5  -2  15          1.64          2.86         2.35 o                         
   6  -2  15         12.56          7.72         2.95 o                         
   7  -2  15          6.98          2.37         5.58 o                         
 -10  -1  15          3.20         10.95         7.36 o                         
  -9  -1  15         67.90         86.83        11.80 o                         
  -8  -1  15          6.51          5.54         3.27 o                         
  -7  -1  15         70.35         83.65         8.85 o                         
  -6  -1  15          1.13          1.99         2.02 o                         
  -5  -1  15        102.18        113.04        13.05 o                         
  -4  -1  15         25.54         22.80         2.53 o                         
  -3  -1  15         55.89         58.17         9.24 o                         
  -2  -1  15         34.92         45.08         5.50 o                         
  -1  -1  15         22.77         35.05         7.69 o                         
   0  -1  15         23.26         29.45         4.19 o                         
   1  -1  15          7.34          9.47         1.58 o                         
   2  -1  15         21.78         18.81         1.92 o                         
   3  -1  15         13.08         13.64         1.90 o                         
   4  -1  15          1.10          2.15         1.83 o                         
   5  -1  15         27.72         31.38         5.19 o                         
   6  -1  15          2.18          2.77         2.63 o                         
   7  -1  15          1.70          9.44         3.21 o                         
 -10   0  15         35.53         42.24        21.18 o                         
  -9   0  15          6.09          1.33         4.52 o                         
  -8   0  15         42.50         47.65         7.53 o                         
  -7   0  15          1.56         -1.46         2.04 o                         
  -6   0  15         43.56         50.47         8.37 o                         
  -5   0  15          0.09          0.84         1.69 o                         
  -4   0  15         23.40         30.20         4.84 o                         
  -3   0  15          2.07          3.16         1.75 o                         
  -2   0  15        135.92        129.68        15.41 o                         
  -1   0  15          0.81         -0.43         1.25 o                         
   0   0  15          1.02         17.90         2.96 o                         
   1   0  15          0.98          2.11         1.44 o                         
   2   0  15          6.13          5.52         1.54 o                         
   3   0  15         22.79         25.30         3.23 o                         
   4   0  15          1.82          3.72         1.90 o                         
   5   0  15          2.85          4.38         2.06 o                         
   6   0  15         12.84         15.74         2.98 o                         
   7   0  15          0.14         -3.88         3.88 o                         
 -10   1  15          3.20          5.93         4.51 o                         
  -9   1  15         68.16         74.76         6.18 o                         
  -8   1  15          6.52          0.15         3.28 o                         
  -7   1  15         70.43         72.60         5.67 o                         
  -6   1  15          1.13          1.06         3.16 o                         
  -5   1  15        102.09        116.02        17.18 o                         
  -4   1  15         25.48         22.49         2.41 o                         
  -3   1  15         55.83         56.94         4.31 o                         
  -2   1  15         34.90         38.11         3.76 o                         
  -1   1  15         22.77         30.34         5.91 o                         
   0   1  15         23.25         20.85         1.86 o                         
   1   1  15          7.41          9.15         3.01 o                         
   2   1  15         21.78         16.22         1.80 o                         
   3   1  15         13.11         14.19         3.16 o                         
   4   1  15          1.09          0.16         1.94 o                         
   5   1  15         27.83         22.96         4.02 o                         
   6   1  15          2.19          1.52         2.95 o                         
   7   1  15          1.69          8.29         8.54 o                         
  -9   2  15          2.39          1.19         3.93 o                         
  -8   2  15          1.84          3.46         3.78 o                         
  -7   2  15          1.52         -2.59         2.59 o                         
  -6   2  15        212.67        197.97        16.27 o                         
  -5   2  15          4.60          2.31         1.99 o                         
  -4   2  15         89.18         83.63         5.74 o                         
  -3   2  15         10.54         12.00         1.79 o                         
  -2   2  15       1013.67        927.04        39.83 o                         
  -1   2  15          6.82          4.56         1.86 o                         
   0   2  15         14.99         17.29         2.25 o                         
   1   2  15          7.23          6.19         1.51 o                         
   2   2  15         19.28         18.66         1.90 o                         
   3   2  15          1.09          0.15         2.55 o                         
   4   2  15          3.18          5.99         2.09 o                         
   5   2  15          1.65          2.06         2.80 o                         
   6   2  15         12.54         15.29         4.00 o                         
   7   2  15          6.98          4.52         4.71 o                         
  -8   3  15          1.65          3.26         4.05 o                         
  -7   3  15         96.52         89.63         5.48 o                         
  -6   3  15          9.79          9.26         2.44 o                         
  -5   3  15        133.15        123.98         8.19 o                         
  -4   3  15         30.71         32.31         3.59 o                         
  -3   3  15         86.44         79.92         3.69 o                         
  -2   3  15         10.37          8.48         2.53 o                         
  -1   3  15        104.11         75.80         4.45 o                         
   0   3  15          2.21         -0.21         4.55 o                         
   1   3  15         46.22         36.80         3.03 o                         
   2   3  15         21.47         14.58         4.89 o                         
   3   3  15         12.71          4.89         5.37 o                         
   4   3  15          2.76          3.66         5.13 o                         
   5   3  15         24.90         31.73         4.78 o                         
   6   3  15          2.43          2.55         8.65 o                         
  -7   4  15          4.86         -4.07         4.07 o                         
  -6   4  15          7.48          6.97         3.13 o                         
  -5   4  15          6.48          6.54         2.72 o                         
  -4   4  15         16.06         11.26         3.82 o                         
  -3   4  15          3.42          6.17         4.86 o                         
  -2   4  15          4.55          6.61         3.45 o                         
  -1   4  15          9.97         11.99         5.87 o                         
   0   4  15          5.79          6.14         3.18 o                         
   1   4  15          9.36          5.72         4.54 o                         
   2   4  15          6.79          4.52         3.44 o                         
   3   4  15          2.48          3.36         3.36 o                         
   4   4  15          8.20          1.88         9.45 o                         
  -3   5  15         13.13          0.31         4.91 o                         
  -2   5  15          5.21         -2.88         9.05 o                         
  -1   5  15          3.11         -1.81         4.62 o                         
   0   5  15          0.53         13.53         6.97 o                         
  -6  -4  16          2.65         10.74         6.76 o                         
  -5  -4  16          1.95         -2.58         6.97 o                         
  -4  -4  16         30.86         45.36         7.95 o                         
  -3  -4  16          1.28         14.12         6.38 o                         
  -2  -4  16         36.88         47.94         7.74 o                         
  -1  -4  16         12.96         22.28         6.55 o                         
   0  -4  16          0.22          0.38         5.75 o                         
   1  -4  16         13.34          8.16         6.38 o                         
   2  -4  16          3.13         11.92         5.75 o                         
  -8  -3  16          0.06          5.75         7.15 o                         
  -7  -3  16         46.85         59.03         6.76 o                         
  -6  -3  16          7.43         12.90         4.48 o                         
  -5  -3  16         72.03        100.17        12.62 o                         
  -4  -3  16         11.89         12.66         4.11 o                         
  -3  -3  16         27.48         33.22        10.44 o                         
  -2  -3  16         61.16         80.48         6.01 o                         
  -1  -3  16         29.22         45.64         4.71 o                         
   0  -3  16          1.11         -1.39         4.78 o                         
   2  -3  16         10.77         21.68         4.99 o                         
   3  -3  16         21.42         21.06         7.03 o                         
   4  -3  16          3.17         -2.38         2.38 o                         
  -9  -2  16         15.94         19.96         5.30 o                         
  -8  -2  16         63.47         67.44        11.33 o                         
  -7  -2  16          2.84          3.37         2.81 o                         
  -6  -2  16        100.60         90.87         9.29 o                         
  -5  -2  16          9.24          9.06         2.18 o                         
  -4  -2  16         10.50         16.76         3.22 o                         
  -3  -2  16          5.56          8.41         2.47 o                         
  -2  -2  16         50.48         57.18         9.67 o                         
  -1  -2  16         74.30         72.31         5.83 o                         
   0  -2  16        100.69        124.88        20.32 o                         
   1  -2  16         73.96         73.17         6.89 o                         
   2  -2  16          6.05          5.04         2.36 o                         
   3  -2  16         15.51         17.70         2.96 o                         
   4  -2  16          4.14          9.81         4.18 o                         
   5  -2  16          0.18         -1.76         2.44 o                         
   6  -2  16         16.14         15.90         6.97 o                         
 -10  -1  16          1.17         -7.36         7.36 o                         
  -9  -1  16          7.36          3.29         3.70 o                         
  -8  -1  16          3.69          2.50         4.53 o                         
  -7  -1  16        216.41        203.74        24.17 o                         
  -6  -1  16          4.30          0.95         2.46 o                         
  -5  -1  16        149.52        161.16        23.45 o                         
  -4  -1  16          5.30          4.47         1.82 o                         
  -3  -1  16        292.52        321.71        42.33 o                         
  -2  -1  16          0.52          3.88         1.89 o                         
  -1  -1  16        124.65        139.79        23.83 o                         
   0  -1  16         31.12         38.06         7.86 o                         
   1  -1  16         95.18        117.89        13.92 o                         
   2  -1  16         48.93         48.35         3.52 o                         
   3  -1  16         61.97         70.35         3.34 o                         
   4  -1  16         29.91         32.81         4.19 o                         
   5  -1  16         13.17         26.76         9.15 o                         
   6  -1  16         10.97         19.53         6.06 o                         
   7  -1  16         31.35         25.66         6.38 o                         
 -10   0  16          0.07          0.30         4.51 o                         
  -9   0  16          2.27          7.15         4.11 o                         
  -8   0  16         12.68          8.16         3.10 o                         
  -7   0  16          1.39         -0.14         2.41 o                         
  -6   0  16        102.48        115.96        14.05 o                         
  -5   0  16         20.74         14.15         2.42 o                         
  -4   0  16          0.74         -0.13         1.60 o                         
  -3   0  16          2.86          7.53         1.60 o                         
  -2   0  16         24.00         29.96         4.28 o                         
  -1   0  16         20.58         15.42         1.81 o                         
   0   0  16         98.56        194.64        22.51 o                         
   1   0  16         12.97         15.11         2.62 o                         
   2   0  16         13.22          8.82         1.89 o                         
   3   0  16          3.20          2.99         2.21 o                         
   4   0  16        189.15        195.95        27.44 o                         
   5   0  16         15.26         19.43         5.41 o                         
   6   0  16          2.51          3.41         3.93 o                         
   7   0  16          0.74         -2.39         3.38 o                         
 -10   1  16          1.17         -4.49         4.49 o                         
  -9   1  16          7.35          3.62         3.92 o                         
  -8   1  16          3.69         -2.25         5.75 o                         
  -7   1  16        216.46        208.31        22.45 o                         
  -6   1  16          4.30          1.26         2.17 o                         
  -5   1  16        149.49        148.02        21.03 o                         
  -4   1  16          5.29          9.21         1.88 o                         
  -3   1  16        292.37        273.84        19.84 o                         
  -2   1  16          0.52         -1.49         1.49 o                         
  -1   1  16        124.52        125.18        13.63 o                         
   0   1  16         31.14         26.15         2.04 o                         
   1   1  16         95.05         94.32         4.65 o                         
   2   1  16         48.91         46.70         8.43 o                         
   3   1  16         62.06         73.47         5.29 o                         
   4   1  16         29.91         34.29         2.68 o                         
   5   1  16         13.13         15.04         3.84 o                         
   6   1  16         10.98          6.08         3.07 o                         
   7   1  16         31.32         29.78         4.89 o                         
  -9   2  16         15.93         16.17        10.47 o                         
  -8   2  16         63.52         72.49        13.63 o                         
  -7   2  16          2.84          4.14         4.13 o                         
  -6   2  16        100.70        100.69         8.51 o                         
  -5   2  16          9.30          7.67         2.70 o                         
  -4   2  16         10.53          7.02         2.08 o                         
  -3   2  16          5.58          2.81         2.24 o                         
  -2   2  16         50.52         50.15         2.83 o                         
  -1   2  16         74.30         60.25         2.84 o                         
   0   2  16        100.70         99.18         6.62 o                         
   1   2  16         73.93         57.57         4.54 o                         
   2   2  16          6.06          7.92         2.93 o                         
   3   2  16         15.49         12.81         2.27 o                         
   4   2  16          4.17          3.02         2.22 o                         
   5   2  16          0.18          4.18         2.94 o                         
   6   2  16         16.15         15.82         6.47 o                         
  -8   3  16          0.06          6.44         3.71 o                         
  -7   3  16         46.88         46.13         8.98 o                         
  -6   3  16          7.45          8.41         2.47 o                         
  -5   3  16         72.03         71.61         4.09 o                         
  -4   3  16         11.94          9.47         3.62 o                         
  -3   3  16         27.53         26.71         3.61 o                         
  -2   3  16         61.22         51.95         2.78 o                         
  -1   3  16         29.21         18.68         3.16 o                         
   0   3  16          1.11         -0.14         2.40 o                         
   1   3  16          7.95          1.69         3.92 o                         
   2   3  16         10.75          6.40         2.62 o                         
   3   3  16         21.44         18.37         3.10 o                         
   4   3  16          3.17          6.16         5.30 o                         
   5   3  16         13.34         22.00         7.55 o                         
  -6   4  16          2.63          3.10        10.25 o                         
  -5   4  16          1.94          5.51         4.25 o                         
  -4   4  16         30.88         32.19         4.63 o                         
  -3   4  16          1.28          0.70         3.87 o                         
  -2   4  16         36.91         29.66        10.34 o                         
  -1   4  16         12.98         12.84        10.34 o                         
   0   4  16          0.22          0.27         4.99 o                         
   1   4  16         13.33         11.34         3.31 o                         
   2   4  16          3.14         12.17         5.15 o                         
   3   4  16          3.22         -3.61         5.56 o                         
  -5  -4  17          5.51         23.67         7.74 o                         
  -4  -4  17         11.50         28.62         7.95 o                         
  -3  -4  17          6.40         -5.96         5.96 o                         
  -2  -4  17          8.27          4.36         6.38 o                         
  -1  -4  17          4.32         22.49         6.38 o                         
   0  -4  17         20.32         43.75         7.57 o                         
   1  -4  17          0.87         15.51         6.97 o                         
   2  -4  17          5.71         13.74         6.55 o                         
   3  -4  17          0.88          2.58         6.38 o                         
  -8  -3  17          9.84          9.13         7.95 o                         
  -7  -3  17         19.03         22.66         7.36 o                         
  -6  -3  17          2.20         -4.84         8.65 o                         
  -5  -3  17         13.86         24.89         6.17 o                         
  -4  -3  17          0.76         -4.20         4.20 o                         
  -3  -3  17         37.35         47.73         6.76 o                         
  -2  -3  17         19.47         29.42         5.75 o                         
  -1  -3  17          3.47         -4.57         4.57 o                         
   0  -3  17          5.24          1.19         5.16 o                         
   1  -3  17          5.88         13.74         4.99 o                         
   3  -3  17          3.73          2.55         3.78 o                         
   4  -3  17          1.01         -5.16         5.16 o                         
  -9  -2  17          3.20         13.27         5.59 o                         
  -8  -2  17          1.25          7.93        11.23 o                         
  -7  -2  17          6.94          5.56         5.10 o                         
  -6  -2  17        214.38        227.32        25.87 o                         
  -5  -2  17         27.18         31.84         3.95 o                         
  -4  -2  17         13.52         14.91         2.19 o                         
  -3  -2  17          7.96          8.49         2.40 o                         
  -2  -2  17          5.94          4.53         3.67 o                         
  -1  -2  17          1.85          3.65         1.62 o                         
   0  -2  17         10.04         10.23         2.08 o                         
   1  -2  17         10.12         16.37         3.20 o                         
   2  -2  17         87.71         83.81        10.68 o                         
   3  -2  17          9.69          2.36         2.53 o                         
   4  -2  17          0.60          1.78         4.36 o                         
   5  -2  17          7.34         12.66         4.54 o                         
   6  -2  17         36.37         29.63         5.58 o                         
  -9  -1  17         24.34         27.20         6.66 o                         
  -8  -1  17          7.14         13.50         3.54 o                         
  -7  -1  17         31.50         36.74         3.45 o                         
  -6  -1  17         15.24         20.26         3.22 o                         
  -5  -1  17         37.73         34.74         2.79 o                         
  -4  -1  17          3.55          0.56         1.84 o                         
  -3  -1  17         26.71         32.69         4.62 o                         
  -2  -1  17         19.55         19.99         6.11 o                         
  -1  -1  17          1.03         -0.85         1.80 o                         
   0  -1  17         18.86         22.56         3.42 o                         
   1  -1  17          0.63          2.65         1.71 o                         
   2  -1  17         15.17         21.41         3.59 o                         
   3  -1  17         45.85         48.03         3.13 o                         
   4  -1  17          0.01         -0.18         4.97 o                         
   5  -1  17         44.70         43.02         3.77 o                         
   6  -1  17          0.94         -4.18         4.18 o                         
 -10   0  17         39.02         53.04        19.00 o                         
  -9   0  17          0.57         -4.07         4.07 o                         
  -8   0  17        128.55        132.00        42.15 o                         
  -7   0  17         12.08          8.27         3.34 o                         
  -6   0  17        261.80        281.97        35.33 o                         
  -5   0  17         50.99         49.74         6.42 o                         
  -4   0  17         31.09         31.24         3.82 o                         
  -3   0  17         56.51         49.81         4.99 o                         
  -2   0  17          0.20         -0.23         1.51 o                         
  -1   0  17          0.30          1.07         1.51 o                         
   0   0  17          0.52         22.87         3.77 o                         
   1   0  17          0.26          0.66         1.65 o                         
   2   0  17         97.69         85.72        13.12 o                         
   3   0  17          4.42          5.57         2.11 o                         
   4   0  17          8.16         17.12         3.04 o                         
   5   0  17          2.02          1.30         2.51 o                         
   6   0  17          3.11          0.73         7.94 o                         
   7   0  17          0.39          3.66         4.36 o                         
  -9   1  17         24.34         19.21         4.71 o                         
  -8   1  17          7.14          3.70         3.97 o                         
  -7   1  17         31.48         37.18         3.87 o                         
  -6   1  17         15.20         14.77         4.64 o                         
  -5   1  17         37.51         44.71         8.60 o                         
  -4   1  17          3.54          2.00         1.86 o                         
  -3   1  17         26.67         26.78         2.37 o                         
  -2   1  17         19.54         11.97         2.63 o                         
  -1   1  17          0.99          1.36         1.89 o                         
   0   1  17         18.86         19.39         2.05 o                         
   1   1  17          0.60          1.99         2.47 o                         
   2   1  17         15.15         14.43         2.18 o                         
   3   1  17         45.89         48.41         4.65 o                         
   4   1  17          0.01          0.95         2.27 o                         
   5   1  17         44.70         47.38         7.75 o                         
   6   1  17          0.95          2.71         3.08 o                         
   7   1  17          0.04         -3.59         6.17 o                         
  -9   2  17          3.21         17.58         5.87 o                         
  -8   2  17          1.26          5.16         5.20 o                         
  -7   2  17          6.95         12.80         3.40 o                         
  -6   2  17        214.40        193.63        25.25 o                         
  -5   2  17         27.17         27.87         3.06 o                         
  -4   2  17         13.46         11.87         2.21 o                         
  -3   2  17          7.94          5.61         2.71 o                         
  -2   2  17          5.95          2.28         1.92 o                         
  -1   2  17          1.84          1.04         2.44 o                         
   0   2  17         10.05          8.73         3.27 o                         
   1   2  17         10.08          8.81         1.83 o                         
   2   2  17         87.77         78.74         8.22 o                         
   3   2  17          9.69          5.83         2.35 o                         
   4   2  17          0.60         -1.31         3.30 o                         
   5   2  17          7.36         12.66         3.38 o                         
   6   2  17         36.31         25.17        14.12 o                         
  -8   3  17          9.84         12.24         3.94 o                         
  -7   3  17         19.01         25.50         3.40 o                         
  -6   3  17          2.21          9.22         2.96 o                         
  -5   3  17         13.89         14.32         3.01 o                         
  -4   3  17          0.76          0.41         1.87 o                         
  -3   3  17         37.27         35.72         3.00 o                         
  -2   3  17         19.44         23.69         6.03 o                         
  -1   3  17          3.49         -2.74         2.74 o                         
   0   3  17          5.24          6.27         3.92 o                         
   1   3  17          5.90          5.40         2.82 o                         
   2   3  17          2.31          3.41         3.66 o                         
   3   3  17          3.72          2.72         5.45 o                         
   4   3  17          1.02         -3.33         3.64 o                         
   5   3  17         19.69         25.31        16.89 o                         
  -6   4  17          2.22         13.37         4.82 o                         
  -5   4  17          5.50          4.96         8.05 o                         
  -4   4  17         11.52         10.59         8.35 o                         
  -3   4  17          6.43         -0.07         3.99 o                         
  -2   4  17          8.26          9.64         4.18 o                         
  -1   4  17          4.34          3.41         7.86 o                         
   0   4  17         20.32         15.14         4.88 o                         
   1   4  17          0.86         -3.46         3.46 o                         
   2   4  17          5.69          0.00         3.58 o                         
   3   4  17          0.88         -7.36         7.36 o                         
  -5  -4  18          3.68         -1.60         7.15 o                         
  -4  -4  18          5.32         -7.15         7.15 o                         
  -3  -4  18          4.19          3.97         6.76 o                         
  -2  -4  18          5.45         18.09         6.55 o                         
  -1  -4  18         10.29         17.71         7.15 o                         
   0  -4  18         13.29         14.71         6.97 o                         
   1  -4  18          3.12          1.99         6.55 o                         
   2  -4  18         15.53         29.84         7.15 o                         
  -7  -3  18         19.10         20.08         7.74 o                         
  -6  -3  18         12.92          3.17         6.38 o                         
  -5  -3  18          9.52          5.75         5.37 o                         
  -4  -3  18          0.61         -3.17         4.99 o                         
  -3  -3  18         11.33         19.10         5.75 o                         
  -2  -3  18          9.63         14.33         5.75 o                         
  -1  -3  18         18.99         38.77         6.55 o                         
   0  -3  18          1.16          4.99         4.99 o                         
   1  -3  18         27.71         45.95         6.38 o                         
   2  -3  18          3.75         15.72         5.37 o                         
   3  -3  18         11.45         17.50         5.96 o                         
   4  -3  18          2.30          1.39         5.58 o                         
  -8  -2  18          3.77         15.51         7.36 o                         
  -7  -2  18          5.79          6.32         3.97 o                         
  -6  -2  18         17.67         18.75         3.16 o                         
  -5  -2  18         26.69         29.89         7.05 o                         
  -4  -2  18         51.24         45.94         3.34 o                         
  -3  -2  18         11.48         12.80         2.85 o                         
  -2  -2  18         12.98          8.44         2.07 o                         
  -1  -2  18         30.80         36.67         2.79 o                         
   0  -2  18          0.23         -1.31         2.01 o                         
   1  -2  18         11.04         22.09        11.03 o                         
   2  -2  18          2.33          4.18         2.79 o                         
   3  -2  18          3.12         -0.79         2.64 o                         
   4  -2  18          6.75         -3.05         3.05 o                         
   5  -2  18          1.00          6.40         3.68 o                         
  -9  -1  18          9.04          6.83         5.16 o                         
  -8  -1  18          5.19          3.38         5.77 o                         
  -7  -1  18         89.75         83.99         5.83 o                         
  -6  -1  18          5.61          5.10         3.49 o                         
  -5  -1  18         55.45         54.76         3.67 o                         
  -4  -1  18         14.02          9.26         2.32 o                         
  -3  -1  18         35.71         35.11         5.72 o                         
  -2  -1  18         43.26         37.27         5.83 o                         
  -1  -1  18        169.35        186.90        28.48 o                         
   0  -1  18          2.41          4.07         2.00 o                         
   1  -1  18        125.66        124.16        17.03 o                         
   2  -1  18         15.32         12.70         2.56 o                         
   3  -1  18         38.52         41.49         6.03 o                         
   4  -1  18          1.01          8.62         6.47 o                         
   5  -1  18          3.03         16.11         5.37 o                         
   6  -1  18          0.59         -5.16         5.75 o                         
  -9   0  18          8.03         20.86         4.93 o                         
  -8   0  18         20.12         30.67         7.76 o                         
  -7   0  18          0.20          9.73         5.16 o                         
  -6   0  18          5.51          8.59         4.80 o                         
  -5   0  18          0.00         -0.17         3.59 o                         
  -4   0  18         28.41         38.20         8.36 o                         
  -3   0  18          4.76          7.48         3.42 o                         
  -2   0  18          9.42         10.24         2.53 o                         
  -1   0  18         18.58         15.66         2.18 o                         
   0   0  18         21.61         49.58         7.48 o                         
   1   0  18         30.57         31.09         5.19 o                         
   2   0  18         52.23         58.81         7.02 o                         
   3   0  18          6.93         10.49         5.71 o                         
   4   0  18        154.68        160.84        20.08 o                         
   5   0  18          0.27          6.04         4.75 o                         
   6   0  18          7.50         15.00         3.72 o                         
  -9   1  18          9.02         12.32         4.63 o                         
  -8   1  18          5.19         -6.00        10.55 o                         
  -7   1  18         89.82         86.71        22.45 o                         
  -6   1  18          5.61          8.55         3.84 o                         
  -5   1  18         55.34         58.32         3.61 o                         
  -4   1  18         14.05         13.87         2.35 o                         
  -3   1  18         35.60         31.97         2.78 o                         
  -2   1  18         43.26         35.99         4.26 o                         
  -1   1  18        169.52        173.28        12.49 o                         
   0   1  18          2.42          5.29         2.17 o                         
   1   1  18        125.59        115.20         4.31 o                         
   2   1  18         15.34         11.30         4.91 o                         
   3   1  18         38.55         34.01         3.25 o                         
   4   1  18          1.02          4.43         3.13 o                         
   5   1  18          3.01          3.41         2.91 o                         
   6   1  18          0.59         -3.02         5.77 o                         
  -8   2  18          3.73          7.28         5.50 o                         
  -7   2  18          5.78          2.93         3.69 o                         
  -6   2  18         17.63         17.88         3.42 o                         
  -5   2  18         26.68         23.93         3.24 o                         
  -4   2  18         51.29         49.59         4.58 o                         
  -3   2  18         11.50         11.96         2.18 o                         
  -2   2  18         12.97          7.14         2.06 o                         
  -1   2  18         30.82         22.28         2.50 o                         
   0   2  18          0.22          2.96         2.18 o                         
   1   2  18         11.05          8.86         2.09 o                         
   2   2  18          2.34         -0.49         3.56 o                         
   3   2  18          3.13          0.18         2.44 o                         
   4   2  18          6.75          6.89         2.79 o                         
   5   2  18          1.00         -0.06         4.29 o                         
  -7   3  18         19.16         20.30         8.35 o                         
  -6   3  18         12.93         18.64         3.96 o                         
  -5   3  18          9.51          9.51         3.20 o                         
  -4   3  18          0.61          0.17         2.43 o                         
  -3   3  18         11.31         17.91         3.45 o                         
  -2   3  18          9.63         12.43         1.43 o                         
  -1   3  18         19.02         19.90         4.08 o                         
   0   3  18          1.16          3.20         2.95 o                         
   1   3  18         27.71         23.24         3.45 o                         
   2   3  18          3.77          2.34         3.07 o                         
   3   3  18         11.46         10.62         4.39 o                         
   4   3  18          2.29         -1.99         5.96 o                         
  -5   4  18          3.67          5.58         4.98 o                         
  -4   4  18          5.30          9.27         4.89 o                         
  -3   4  18          4.19          7.55         4.22 o                         
  -2   4  18          5.46          3.65         4.36 o                         
  -1   4  18         10.29          6.96         4.07 o                         
   0   4  18         13.29         -1.74         4.36 o                         
   1   4  18          3.12         -3.01         4.44 o                         
   2   4  18         15.51         10.01         4.18 o                         
  -4  -4  19          9.97         11.75         8.16 o                         
  -3  -4  19          1.13         13.11         7.57 o                         
  -2  -4  19          5.18         14.33         7.95 o                         
  -1  -4  19          0.55         -7.36         7.36 o                         
   0  -4  19         29.21         35.21         8.75 o                         
   1  -4  19          2.50          7.57         7.15 o                         
  -7  -3  19          8.79         17.50         7.74 o                         
  -6  -3  19          2.97          1.60         6.55 o                         
  -5  -3  19         14.75         30.43         6.76 o                         
  -4  -3  19          2.88          2.58         6.38 o                         
  -3  -3  19          0.27          2.79         5.58 o                         
  -2  -3  19          1.94          1.01         5.96 o                         
  -1  -3  19         20.59         17.29         6.97 o                         
   0  -3  19          0.04          0.38         5.16 o                         
   1  -3  19         22.34         29.04         6.55 o                         
   3  -3  19         11.28         29.84         6.55 o                         
   4  -3  19          0.45          4.99         6.38 o                         
  -8  -2  19          0.02          0.81         4.88 o                         
  -7  -2  19          8.63         13.69        11.73 o                         
  -6  -2  19         10.10         23.08         6.55 o                         
  -5  -2  19          1.41         -2.93         4.48 o                         
  -4  -2  19          6.21          5.61         2.76 o                         
  -3  -2  19          5.43         -1.30         5.58 o                         
  -2  -2  19        102.78        101.77        14.61 o                         
  -1  -2  19         10.62         14.53         5.75 o                         
   0  -2  19         26.24         26.95         3.10 o                         
   1  -2  19          0.86          4.48         9.64 o                         
   2  -2  19         68.73         73.32        29.13 o                         
   3  -2  19          1.99          3.90         6.57 o                         
   4  -2  19          6.64         -1.95         3.38 o                         
   5  -2  19          0.83          9.13         5.37 o                         
  -9  -1  19          0.03          2.37         7.36 o                         
  -8  -1  19         16.12         10.92         4.48 o                         
  -7  -1  19         20.99         18.68         4.11 o                         
  -6  -1  19          2.94         -0.78         6.68 o                         
  -5  -1  19         36.59         35.29         3.59 o                         
  -4  -1  19          2.32          0.27         2.04 o                         
  -3  -1  19         10.34         18.10         2.81 o                         
  -2  -1  19          7.20          7.61         2.73 o                         
  -1  -1  19          9.62         17.32         4.03 o                         
   0  -1  19          5.25          6.31         2.70 o                         
   1  -1  19         13.46         13.69         2.48 o                         
   2  -1  19         23.16         23.75         3.47 o                         
   3  -1  19         21.46         21.21         3.77 o                         
   4  -1  19          3.57          6.30         3.48 o                         
   5  -1  19         12.83         16.72         5.86 o                         
   6  -1  19          0.54         10.44         4.44 o                         
  -9   0  19          7.49          4.93         9.05 o                         
  -8   0  19         51.28         63.52         9.83 o                         
  -7   0  19          0.35         -6.47         6.47 o                         
  -6   0  19         15.81         17.95         3.17 o                         
  -5   0  19         21.45         24.06         4.73 o                         
  -4   0  19          4.66          6.95         3.99 o                         
  -3   0  19          1.87          0.11         1.93 o                         
  -2   0  19         78.06         70.51        10.82 o                         
  -1   0  19          2.66          0.61         1.93 o                         
   0   0  19          0.52         22.37         2.74 o                         
   1   0  19          0.02          3.16         2.89 o                         
   2   0  19          2.45         -1.32         2.76 o                         
   3   0  19          1.45         -2.50         2.93 o                         
   4   0  19          5.52         17.59         4.48 o                         
   5   0  19          4.00          8.60        10.98 o                         
   6   0  19          4.35          7.99        15.32 o                         
  -9   1  19          0.03          0.33         4.83 o                         
  -8   1  19         16.12         20.09         8.45 o                         
  -7   1  19         21.05         23.42         5.56 o                         
  -6   1  19          2.95          1.18         4.83 o                         
  -5   1  19         36.41         37.28         3.54 o                         
  -4   1  19          2.32         -0.08         2.14 o                         
  -3   1  19         10.29         12.10         2.29 o                         
  -2   1  19          7.22          8.30         4.92 o                         
  -1   1  19          9.67          8.55         2.06 o                         
   0   1  19          5.26          4.85         1.99 o                         
   1   1  19         13.40         10.51         2.43 o                         
   2   1  19         23.18         28.68         7.95 o                         
   3   1  19         21.47         25.82         4.32 o                         
   4   1  19          3.56          1.90         2.87 o                         
   5   1  19         12.84         17.25         4.51 o                         
   6   1  19          0.54          6.38         7.27 o                         
  -8   2  19          0.02          3.58         6.28 o                         
  -7   2  19          8.65          7.66         3.78 o                         
  -6   2  19         10.10          7.50         3.47 o                         
  -5   2  19          1.42         -3.01         3.01 o                         
  -4   2  19          6.18          1.06         2.65 o                         
  -3   2  19          5.44          3.61         2.40 o                         
  -2   2  19        102.71         88.22         7.25 o                         
  -1   2  19         10.64         11.76         2.12 o                         
   0   2  19         26.24         23.71         2.43 o                         
   1   2  19          0.86          2.28         2.19 o                         
   2   2  19         68.85         62.14         3.75 o                         
   3   2  19          1.99         -1.16         2.64 o                         
   4   2  19          6.64          6.71         6.24 o                         
   5   2  19          0.84         12.57         4.99 o                         
  -7   3  19          8.79         10.32         7.96 o                         
  -6   3  19          2.98          9.22         3.25 o                         
  -5   3  19         14.70         12.32         3.06 o                         
  -4   3  19          2.87          3.52         2.57 o                         
  -3   3  19          0.27         -2.47         2.47 o                         
  -2   3  19          1.93          1.15         2.21 o                         
  -1   3  19         20.59         21.36         3.50 o                         
   0   3  19          0.04         -3.23         3.23 o                         
   1   3  19         22.31         11.05         3.33 o                         
   2   3  19          0.16         -2.02         3.66 o                         
   3   3  19         11.28          7.46         3.70 o                         
   4   3  19          0.45          3.59         6.97 o                         
  -4   4  19         10.02          4.94        10.65 o                         
  -3   4  19          1.14         -4.47         4.47 o                         
  -2   4  19          5.20         -4.63         4.63 o                         
  -1   4  19          0.55          5.37         4.63 o                         
   0   4  19         29.22          9.51         5.13 o                         
   1   4  19          2.51         -4.91         8.24 o                         
  -3  -4  20          4.75         19.70         8.16 o                         
  -2  -4  20         13.89         26.84         9.13 o                         
  -1  -4  20          0.18         15.13         7.95 o                         
   0  -4  20         31.75         36.99         8.54 o                         
  -6  -3  20          1.79         -6.76         6.76 o                         
  -5  -3  20         12.01         11.54         6.17 o                         
  -4  -3  20          3.47         -3.59         6.38 o                         
  -3  -3  20         16.47          3.77         6.55 o                         
  -2  -3  20          1.95         13.91         6.55 o                         
  -1  -3  20         27.18         38.17         7.36 o                         
   0  -3  20          3.83          5.96         6.17 o                         
   1  -3  20         12.75         -0.21         5.96 o                         
   2  -3  20          0.56         -5.96         5.96 o                         
   3  -3  20          5.08         12.72         7.57 o                         
  -8  -2  20         17.48          0.46         4.82 o                         
  -7  -2  20          4.64         -2.79         9.74 o                         
  -6  -2  20         43.96         43.89         4.48 o                         
  -5  -2  20          3.23          6.97         3.15 o                         
  -4  -2  20          2.29         -3.68         3.68 o                         
  -3  -2  20          6.71          5.03         2.61 o                         
  -2  -2  20          2.72          7.07         3.78 o                         
  -1  -2  20          0.36          1.47         2.43 o                         
   0  -2  20          0.21          4.49         2.59 o                         
   1  -2  20          2.85         -1.02         2.51 o                         
   2  -2  20          7.96          6.54         9.24 o                         
   3  -2  20          3.19         10.35         6.38 o                         
   4  -2  20          4.16         -3.63         3.63 o                         
  -8  -1  20          1.52         -5.16         5.16 o                         
  -7  -1  20         18.69         12.44         3.96 o                         
  -6  -1  20          3.62          2.27         4.86 o                         
  -5  -1  20         17.44         18.43         3.28 o                         
  -4  -1  20         23.92         23.42         6.88 o                         
  -3  -1  20         67.59         66.99         7.73 o                         
  -2  -1  20         12.68         12.78         3.86 o                         
  -1  -1  20         40.14         47.34         6.48 o                         
   0  -1  20          0.23          0.33         2.45 o                         
   1  -1  20         22.94         18.95         2.87 o                         
   2  -1  20          0.86          7.12         3.97 o                         
   3  -1  20         13.21          4.36         3.33 o                         
   4  -1  20          3.18          4.67         7.16 o                         
   5  -1  20          7.00         13.05        11.33 o                         
  -9   0  20          0.06         -3.40         7.25 o                         
  -8   0  20         14.38          9.65         4.49 o                         
  -7   0  20          6.43          4.85         3.79 o                         
  -6   0  20          4.69          0.24         9.55 o                         
  -5   0  20         29.18         40.21        18.90 o                         
  -4   0  20        198.88        196.65        30.69 o                         
  -3   0  20         19.15          9.77         5.82 o                         
  -2   0  20         35.29         34.73         6.80 o                         
  -1   0  20         37.93         33.03         2.72 o                         
   0   0  20         37.13         82.64        15.24 o                         
   1   0  20          8.58          5.84         3.06 o                         
   2   0  20          3.61          6.91         3.33 o                         
   3   0  20          0.03         -3.06         3.06 o                         
   4   0  20          0.04         -1.30         7.97 o                         
   5   0  20          0.14          6.32        13.81 o                         
  -8   1  20          1.52          9.61        10.04 o                         
  -7   1  20         18.70         25.90         9.85 o                         
  -6   1  20          3.62          4.31         7.68 o                         
  -5   1  20         17.46         16.68         4.46 o                         
  -4   1  20         23.90         20.25         4.32 o                         
  -3   1  20         67.55         62.76        13.01 o                         
  -2   1  20         12.67          8.56         2.79 o                         
  -1   1  20         40.12         32.36         2.74 o                         
   0   1  20          0.23          0.36         2.81 o                         
   1   1  20         23.00         13.61         3.13 o                         
   2   1  20          0.86          1.47         2.64 o                         
   3   1  20         13.26         18.79         4.91 o                         
   4   1  20          3.18          3.63         5.20 o                         
   5   1  20          7.01         13.61         3.77 o                         
  -8   2  20         17.48         35.21         7.74 o                         
  -7   2  20          4.66          4.04         4.84 o                         
  -6   2  20         43.88         50.56         9.10 o                         
  -5   2  20          3.23          0.77         4.04 o                         
  -4   2  20          2.27          7.77         4.27 o                         
  -3   2  20          6.71          4.41         2.66 o                         
  -2   2  20          2.71          4.41         2.50 o                         
  -1   2  20          0.36         -0.85         7.46 o                         
   0   2  20          0.21          1.03         2.22 o                         
   1   2  20          2.85          4.15         3.03 o                         
   2   2  20          7.98         10.32         2.76 o                         
   3   2  20          3.18          0.71         4.01 o                         
   4   2  20          4.17         -0.29         4.01 o                         
  -6   3  20          1.80          6.58         3.54 o                         
  -5   3  20         12.07         18.69         3.85 o                         
  -4   3  20          3.46          4.66         2.62 o                         
  -3   3  20         16.45          5.21         4.04 o                         
  -2   3  20          1.94          4.53         4.14 o                         
  -1   3  20         27.18         28.59         6.26 o                         
   0   3  20          3.83         -1.76         3.82 o                         
   1   3  20         12.76          2.09         4.07 o                         
   2   3  20          0.56          6.22         4.70 o                         
   3   3  20          5.09         -4.56         4.56 o                         
  -3   4  20          4.76         -6.38         6.38 o                         
  -2   4  20         13.91          7.94         9.83 o                         
  -1   4  20          0.18          0.38         6.38 o                         
  -5  -3  21         23.58         29.42         8.37 o                         
  -4  -3  21          0.66         -3.38         6.17 o                         
  -3  -3  21          9.94         34.20         7.95 o                         
  -2  -3  21          0.78         -6.17         6.38 o                         
  -1  -3  21         21.15         17.50         6.76 o                         
   0  -3  21          0.42          3.38         6.38 o                         
   1  -3  21         16.12         42.95         8.16 o                         
   2  -3  21          2.04         -1.19         7.15 o                         
  -7  -2  21          5.17         10.65         5.47 o                         
  -6  -2  21         20.50         22.09         4.18 o                         
  -5  -2  21         14.72          2.75         5.75 o                         
  -4  -2  21          2.76         -1.47         4.86 o                         
  -3  -2  21          5.54          6.97         5.37 o                         
  -2  -2  21         61.52         57.43        13.63 o                         
  -1  -2  21          0.71          0.57         2.70 o                         
   0  -2  21          2.85         13.21         9.64 o                         
   1  -2  21          1.76          7.57         3.59 o                         
   2  -2  21         37.71         43.86         6.36 o                         
   3  -2  21          0.68          0.80         7.16 o                         
   4  -2  21          1.56          1.78         6.76 o                         
  -8  -1  21          2.67          2.26         8.86 o                         
  -7  -1  21          7.34          8.86         4.67 o                         
  -6  -1  21          2.12         -0.14         3.53 o                         
  -5  -1  21         47.38         57.69        11.33 o                         
  -4  -1  21          1.67          6.28         3.15 o                         
  -3  -1  21         43.00         53.09         4.56 o                         
  -2  -1  21         22.91         33.16        19.39 o                         
  -1  -1  21          6.19          9.34         2.72 o                         
   0  -1  21          7.33         11.22         3.12 o                         
   1  -1  21          5.54         -3.19         3.19 o                         
   2  -1  21          2.89         23.08         5.58 o                         
   3  -1  21          0.88          7.18         3.72 o                         
   4  -1  21          0.28         -4.90         6.66 o                         
  -8   0  21          6.69         11.52        10.63 o                         
  -7   0  21          0.09          5.26         4.25 o                         
  -6   0  21         14.43         13.25        12.03 o                         
  -5   0  21          0.83          2.63         3.66 o                         
  -4   0  21          7.86          6.19         2.72 o                         
  -3   0  21          5.97         11.47         2.78 o                         
  -2   0  21          0.64         -2.56         2.56 o                         
  -1   0  21          0.41         -2.21         2.48 o                         
   0   0  21          1.19         31.96         3.67 o                         
   1   0  21          1.49          5.03         2.86 o                         
   2   0  21          2.84         -2.40         4.03 o                         
   3   0  21          0.00         -3.77         3.77 o                         
   4   0  21          0.43          2.20         4.22 o                         
   5   0  21          3.32          4.83        14.62 o                         
  -8   1  21          2.67         -1.47         4.98 o                         
  -7   1  21          7.36          3.38         4.51 o                         
  -6   1  21          2.12          5.41         3.36 o                         
  -5   1  21         47.38         41.42         3.89 o                         
  -4   1  21          1.66          3.88         3.68 o                         
  -3   1  21         42.96         46.14         7.32 o                         
  -2   1  21         22.90         22.89         3.71 o                         
  -1   1  21          6.21          6.82         2.72 o                         
   0   1  21          7.33          5.12         2.79 o                         
   1   1  21          5.54          4.73         3.01 o                         
   2   1  21          2.89         -2.83         2.83 o                         
   3   1  21          0.88         -4.24         4.24 o                         
   4   1  21          0.28         -0.28         5.65 o                         
  -7   2  21          5.16          9.24         7.36 o                         
  -6   2  21         20.53         17.78         4.14 o                         
  -5   2  21         14.70         10.95         5.52 o                         
  -4   2  21          2.76          3.36         4.88 o                         
  -3   2  21          5.52         -0.49         4.57 o                         
  -2   2  21         61.41         51.33         6.01 o                         
  -1   2  21          0.71         -2.69         2.69 o                         
   0   2  21          2.85         -0.68         2.71 o                         
   1   2  21          1.77         -2.75         2.75 o                         
   2   2  21         37.75         29.22         4.98 o                         
   3   2  21          0.68          5.03         4.77 o                         
   4   2  21          1.56         -1.78         4.63 o                         
  -6   3  21          3.33         15.90         7.36 o                         
  -5   3  21         23.53         24.20         5.27 o                         
  -4   3  21          0.66          4.42         4.29 o                         
  -3   3  21          9.93         -2.20         6.17 o                         
  -2   3  21          0.77         -4.67         4.67 o                         
  -1   3  21         21.19         28.50        18.09 o                         
   0   3  21          0.42         -4.89         5.28 o                         
   1   3  21         16.09         12.22         4.76 o                         
   2   3  21          2.04         -0.65         4.36 o                         
  -4  -3  22          2.61         19.49         8.37 o                         
  -2  -3  22          0.49         -6.97         6.97 o                         
  -1  -3  22          1.16          1.60         7.15 o                         
   0  -3  22          1.13         -6.97         6.97 o                         
  -7  -2  22          0.04         -5.96         5.96 o                         
  -6  -2  22          9.49          5.88         8.86 o                         
  -5  -2  22          1.84          2.20         5.58 o                         
  -4  -2  22          6.59          1.87         6.36 o                         
  -3  -2  22          0.43          8.44         3.37 o                         
  -2  -2  22          9.84          7.95         5.18 o                         
  -1  -2  22          4.03          4.28         3.08 o                         
   0  -2  22          1.87          2.08         3.78 o                         
   1  -2  22          4.73          2.58         3.53 o                         
   2  -2  22          7.65          6.11        10.14 o                         
   3  -2  22          1.33         23.08         7.15 o                         
  -7  -1  22         35.65         43.94        18.70 o                         
  -6  -1  22         11.48          6.06        13.42 o                         
  -5  -1  22          6.59          8.20         3.56 o                         
  -4  -1  22          2.07         -4.84         6.07 o                         
  -3  -1  22         20.27         20.71         5.75 o                         
  -2  -1  22          2.13          8.02         9.34 o                         
  -1  -1  22          5.47          4.64         3.19 o                         
   0  -1  22          3.71          4.73         3.31 o                         
   1  -1  22          8.01         15.10         3.71 o                         
   2  -1  22          0.92         13.32         6.55 o                         
   3  -1  22          2.58          5.74         4.25 o                         
   4  -1  22          2.43         -2.79         6.97 o                         
  -8   0  22         22.71         43.22        27.16 o                         
  -7   0  22          0.75          2.98         4.51 o                         
  -6   0  22          4.61         21.61        17.19 o                         
  -5   0  22          1.33          1.50         7.25 o                         
  -4   0  22        101.05        100.47        11.58 o                         
  -3   0  22          1.55          3.37         6.71 o                         
  -2   0  22          3.40         -0.07         4.44 o                         
  -1   0  22          0.48         -0.41         4.45 o                         
   0   0  22         18.68         82.70        20.38 o                         
   1   0  22          8.13          8.30         5.65 o                         
   2   0  22          0.06         -2.92         5.69 o                         
   3   0  22          0.13          2.08         4.30 o                         
   4   0  22          8.20         -4.54         4.71 o                         
  -7   1  22         35.71         32.52         9.85 o                         
  -6   1  22         11.47          8.96         4.29 o                         
  -5   1  22          6.62         -2.49         3.42 o                         
  -4   1  22          2.06          6.93         3.09 o                         
  -3   1  22         20.20         13.18         6.62 o                         
  -2   1  22          2.12          7.10         3.09 o                         
  -1   1  22          5.44          3.69         2.88 o                         
   0   1  22          3.71         -1.99         3.17 o                         
   1   1  22          8.01          4.09         3.19 o                         
   2   1  22          0.92         -1.96         3.40 o                         
   3   1  22          2.60          6.13         3.80 o                         
   4   1  22          2.42         -4.93         4.93 o                         
  -7   2  22          0.04          5.58         7.95 o                         
  -6   2  22          9.50          1.99         4.31 o                         
  -5   2  22          1.84          0.93         4.20 o                         
  -4   2  22          6.60          4.49         3.41 o                         
  -3   2  22          0.43         -3.09         3.09 o                         
  -2   2  22          9.83         10.82         3.77 o                         
  -1   2  22          4.03          1.95         2.98 o                         
   0   2  22          1.87         -0.42         4.25 o                         
   1   2  22          4.73         -4.22         4.22 o                         
   2   2  22          7.64         -4.71         4.71 o                         
   3   2  22          1.33          2.80         6.57 o                         
  -5   3  22          9.57         14.71         7.95 o                         
  -4   3  22          2.62          0.94         5.20 o                         
  -3   3  22         10.45          2.24         4.85 o                         
  -2   3  22          0.49         -4.35         4.62 o                         
  -1   3  22          1.15         11.64         4.44 o                         
   0   3  22          1.13         -4.41         4.41 o                         
   1   3  22          0.06          2.79         6.55 o                         
  -3  -3  23         19.30          2.58         7.95 o                         
  -2  -3  23          1.78         -4.18         7.57 o                         
  -1  -3  23         18.58         29.42         8.16 o                         
  -6  -2  23         41.79         23.85         6.38 o                         
  -5  -2  23          2.27          2.99         4.01 o                         
  -4  -2  23          8.69          4.17        11.03 o                         
  -3  -2  23          0.92          4.11         6.87 o                         
  -2  -2  23         35.96         38.64         5.18 o                         
  -1  -2  23          0.73         29.04         7.15 o                         
   0  -2  23          2.09         -5.96         5.96 o                         
   1  -2  23          0.69         -3.85         3.85 o                         
   2  -2  23          1.40          7.15         8.16 o                         
  -7  -1  23          0.18          2.79         4.76 o                         
  -6  -1  23          0.72         -7.68         9.26 o                         
  -5  -1  23         26.47         17.03         4.05 o                         
  -4  -1  23          3.22          3.19         5.18 o                         
  -3  -1  23          0.41         11.00         3.33 o                         
  -2  -1  23          2.30          0.10         4.97 o                         
  -1  -1  23          2.65          8.95         4.67 o                         
   0  -1  23          0.10          4.39         4.58 o                         
   1  -1  23          0.81         -0.21         6.17 o                         
   2  -1  23          0.57         -3.49         3.90 o                         
   3  -1  23          1.29          6.94         6.57 o                         
  -7   0  23          0.41          1.13         4.63 o                         
  -6   0  23          5.25         -1.59         4.36 o                         
  -5   0  23          1.29         -0.08         3.79 o                         
  -4   0  23          3.54          5.32         3.63 o                         
  -3   0  23          1.31          3.33         4.28 o                         
  -2   0  23          3.79          4.56         3.70 o                         
  -1   0  23          0.65          4.40         3.16 o                         
   0   0  23          0.15         36.33         4.67 o                         
   1   0  23          0.40          1.26         4.44 o                         
   2   0  23          0.06         -4.07         4.07 o                         
   3   0  23          0.09          2.81         4.67 o                         
  -7   1  23          0.18         -1.69         5.05 o                         
  -6   1  23          0.72         16.91         6.76 o                         
  -5   1  23         26.46         27.11         4.07 o                         
  -4   1  23          3.22          1.87         5.27 o                         
  -3   1  23          0.41          7.50         3.30 o                         
  -2   1  23          2.31         11.13         3.39 o                         
  -1   1  23          2.65         -3.20         3.20 o                         
   0   1  23          0.10         -4.14         4.14 o                         
   1   1  23          0.82          0.40         3.50 o                         
   2   1  23          0.57         -3.71         3.78 o                         
   3   1  23          1.29          7.64        13.72 o                         
  -6   2  23         41.84         48.14         6.75 o                         
  -5   2  23          2.26         -6.66         6.66 o                         
  -4   2  23          8.68         18.82         5.18 o                         
  -3   2  23          0.92         -4.21         4.21 o                         
  -2   2  23         35.91         34.90         4.91 o                         
  -1   2  23          0.72          1.47         6.26 o                         
   0   2  23          2.09         -4.85         4.85 o                         
   1   2  23          0.69         -3.89         4.56 o                         
   2   2  23          1.39         -7.91        10.55 o                         
  -3   3  23         19.30         -3.00         7.15 o                         
  -2   3  23          1.78         -4.76         9.45 o                         
  -5  -2  24          0.53         -5.37         5.37 o                         
  -4  -2  24          4.36         -0.30        14.52 o                         
  -3  -2  24          2.20         10.72         6.76 o                         
  -2  -2  24          8.48          6.87         6.57 o                         
  -1  -2  24          4.85         23.56         9.66 o                         
   0  -2  24          7.02         25.87         8.37 o                         
   1  -2  24          2.23          7.36         7.95 o                         
  -6  -1  24          0.29         -5.75         5.75 o                         
  -5  -1  24          5.45          3.65         5.07 o                         
  -4  -1  24          4.01         10.02        11.14 o                         
  -3  -1  24          8.62         12.26         4.15 o                         
  -2  -1  24          1.62          3.68         4.01 o                         
  -1  -1  24          9.82         19.63         4.09 o                         
   0  -1  24          3.24          3.11         9.05 o                         
   1  -1  24          7.92          7.39         4.44 o                         
   2  -1  24          2.56         -4.73         4.73 o                         
  -6   0  24          6.99         12.45         5.06 o                         
  -5   0  24          0.01          7.84         5.18 o                         
  -4   0  24          0.15          5.21         6.76 o                         
  -3   0  24          0.30          6.47         4.27 o                         
  -2   0  24          0.98         -4.45         7.57 o                         
  -1   0  24          9.20          8.95         4.25 o                         
   0   0  24          5.47         75.83        31.22 o                         
   1   0  24          2.93         -6.38         6.38 o                         
   2   0  24          3.19         -4.17         4.76 o                         
  -6   1  24          0.30         -7.25        12.62 o                         
  -5   1  24          5.45         10.98         4.98 o                         
  -4   1  24          4.01          1.55         5.02 o                         
  -3   1  24          8.58          7.81         4.32 o                         
  -2   1  24          1.62         -1.77         3.61 o                         
  -1   1  24          9.84         16.49         3.69 o                         
   0   1  24          3.24          9.78         8.29 o                         
   1   1  24          7.90         -0.74         3.75 o                         
   2   1  24          2.56         -5.58         5.58 o                         
  -5   2  24          0.53         -8.45         8.45 o                         
  -4   2  24          4.35          2.68         5.06 o                         
  -3   2  24          2.21         -6.17         6.17 o                         
  -2   2  24          8.49          7.44         4.71 o                         
  -1   2  24          4.84          8.70         4.88 o                         
   0   2  24          7.02         -1.70         4.89 o                         
   1   2  24          2.23         -0.98         5.24 o                         
  -3  -2  25          0.14         -7.15         7.15 o                         
  -2  -2  25          1.04         42.95         8.37 o                         
  -1  -2  25          0.18         -7.15         7.15 o                         
  -5  -1  25          4.32         11.12        13.72 o                         
  -4  -1  25          0.14          0.33         4.30 o                         
  -3  -1  25          1.13         -2.25        10.34 o                         
  -2  -1  25          0.06          2.57         4.38 o                         
  -1  -1  25          0.53          0.55         4.25 o                         
   0  -1  25          0.06         -7.36         7.36 o                         
   1  -1  25          0.53         -0.43        15.11 o                         
  -6   0  25          8.07         16.49         7.57 o                         
  -5   0  25          6.16         19.93         5.30 o                         
  -4   0  25          0.39          1.54         4.41 o                         
  -3   0  25          1.39         -0.15         4.41 o                         
  -2   0  25          0.02          8.56         5.47 o                         
  -1   0  25          0.02         12.58         7.36 o                         
   0   0  25          0.52         40.67         8.75 o                         
   1   0  25          0.26         -1.67         9.94 o                         
  -5   1  25          4.30          1.14         9.24 o                         
  -4   1  25          0.14          3.28         5.20 o                         
  -3   1  25          1.13          2.73         4.16 o                         
  -2   1  25          0.06         -4.01         4.01 o                         
  -1   1  25          0.53          3.16         4.00 o                         
   0   1  25          0.06         -0.99         5.06 o                         
   1   1  25          0.53         -2.03         5.20 o                         
  -3   2  25          0.14         -6.76         6.76 o                         
  -2   2  25          1.06          0.59         7.57 o                         
  -1   2  25          0.18         -7.57         7.57 o                         
  -3  -1  26          4.70          3.43         4.73 o                         
  -2  -1  26          2.07         13.38         8.24 o                         
  -1  -1  26          6.48          5.04         5.07 o                         
  -4   0  26          9.30         -0.21         6.76 o                         
  -3   0  26          0.71          2.28         9.55 o                         
  -2   0  26          1.95         11.07         5.96 o                         
  -1   0  26          0.65          3.26        11.94 o                         
   0   0  26          2.50         28.29        10.74 o                         
  -3   1  26          4.68         10.53         7.57 o                         
  -2   1  26          2.07         -6.97         6.97 o                         
  -1   1  26          6.49          9.94         7.15 o                         
                                                                                
