# Supplementary material for: An exceptional series of phase transitions in hydrophobic amino acids with linear side chains
Source: IUCrJ. 2016 Aug 9;3(Pt 5):341–53. doi: 10.1107/S2052252516010472 (PMC5391856; doi:10.1107/S2052252516010472)
Supplement: Supplementary file 5 [file m-03-00341-Abu365sup5.hkl]

data_Abu365                                                                     
_shelx_title ' Abu365 in C2'                                                    
_shelx_refln_list_code          4                                               
_shelx_F_calc_maximum      143.49                                               
_exptl_crystal_F_000       448.00                                               
_reflns_d_resolution_high  0.8414                                               
                                                                                
loop_                                                                           
 _space_group_symop_operation_xyz                                               
 'x, y, z'                                                                      
 '-x, y, -z'                                                                    
 'x+1/2, y+1/2, z'                                                              
 '-x+1/2, y+1/2, -z'                                                            
                                                                                
_cell_length_a     9.6233                                                       
_cell_length_b     5.2274                                                       
_cell_length_c    22.8767                                                       
_cell_angle_alpha  90.000                                                       
_cell_angle_beta  100.764                                                       
_cell_angle_gamma  90.000                                                       
                                                                                
_shelx_F_squared_multiplier     1.000                                           
                                                                                
loop_                                                                           
 _refln_index_h                                                                 
 _refln_index_k                                                                 
 _refln_index_l                                                                 
 _refln_F_squared_calc                                                          
 _refln_F_squared_meas                                                          
 _refln_F_squared_sigma                                                         
 _refln_observed_status                                                         
   1  -5   0        244.85        240.49         7.27 o                         
   3  -5   0          5.56          3.82         3.87 o                         
   5  -5   0          2.85          8.54         6.98 o                         
   0  -4   0         28.86         26.86         3.18 o                         
   2  -4   0        270.87        261.41         7.29 o                         
   4  -4   0        511.14        484.89         9.90 o                         
   6  -4   0         75.83         76.64         6.91 o                         
   8  -4   0          3.85          0.98         6.34 o                         
   1  -3   0        467.45        517.13         6.29 o                         
   3  -3   0         74.39         64.93         2.75 o                         
   5  -3   0         46.82         49.27        13.00 o                         
   7  -3   0         11.94         10.19         8.81 o                         
   9  -3   0          0.79          5.59         7.30 o                         
   0  -2   0        551.28        593.01         8.36 o                         
   2  -2   0         49.24         38.43         2.55 o                         
   4  -2   0        168.49        172.51         4.49 o                         
   6  -2   0        128.42        113.47         5.84 o                         
   8  -2   0         18.58         23.58         4.34 o                         
  10  -2   0          2.24         -7.52         7.52 o                         
   1  -1   0        780.11        841.15         7.75 o                         
   3  -1   0       4734.13       4784.29        59.25 o                         
   5  -1   0        367.20        362.56         6.32 o                         
   7  -1   0        119.63        132.52         6.18 o                         
   9  -1   0          1.26         -1.29         4.94 o                         
  11  -1   0         39.68         50.92         9.88 o                         
   2   0   0       5773.73       5587.05        43.26 o                         
   4   0   0       1500.98       1594.55        18.61 o                         
   6   0   0          0.93         20.74         2.81 o                         
   8   0   0          2.57         13.66         3.65 o                         
  10   0   0          0.04         -6.45         6.45 o                         
   1   1   0        778.58        815.46        12.89 o                         
   3   1   0       4731.97       4582.75        97.64 o                         
   5   1   0        368.43        377.03         6.65 o                         
   7   1   0        119.07        115.79         6.24 o                         
   9   1   0          1.28          2.15         4.94 o                         
   0   2   0        551.39        587.96        10.53 o                         
   2   2   0         49.17         41.33         2.20 o                         
   4   2   0        168.79        176.36         5.26 o                         
   6   2   0        128.65        129.17         6.12 o                         
   8   2   0         18.66         21.70         6.02 o                         
  10   2   0          2.28         -2.58         7.52 o                         
   1   3   0        467.28        516.33         7.81 o                         
   3   3   0         74.39         62.63         3.40 o                         
   5   3   0         46.83         46.25         9.13 o                         
   7   3   0         11.95         16.98         3.72 o                         
   9   3   0          0.78          7.09         6.66 o                         
   0   4   0         28.84         33.95         4.30 o                         
   2   4   0        270.94        267.43         7.41 o                         
   4   4   0        511.06        463.81        19.44 o                         
   6   4   0         75.78         87.99         6.44 o                         
   8   4   0          3.88         23.42         7.52 o                         
   1   5   0        244.93        253.28         9.45 o                         
   3   5   0          5.59          4.67         3.33 o                         
   5   5   0          2.87          5.66         9.24 o                         
   2   6   0          5.92         12.68         6.45 o                         
  -5  -5   1         44.47         48.59         5.87 o                         
  -3  -5   1         82.47         72.96         5.77 o                         
  -1  -5   1         42.67         50.16         3.75 o                         
   1  -5   1         29.89         31.69         3.47 o                         
   3  -5   1         42.09         41.61         4.48 o                         
   5  -5   1         27.39         16.70         5.08 o                         
  -6  -4   1         23.70         17.14         4.68 o                         
  -4  -4   1         17.42         22.96         3.97 o                         
  -2  -4   1          8.57         12.86         2.26 o                         
   0  -4   1          4.99         13.13         2.57 o                         
   2  -4   1         81.43         70.39         4.28 o                         
   4  -4   1         37.90         39.39         3.48 o                         
   6  -4   1         34.19         36.57         4.95 o                         
   8  -4   1         77.49         89.65         8.49 o                         
  -9  -3   1         18.99         21.27         7.30 o                         
  -7  -3   1         90.17         75.20        10.31 o                         
  -5  -3   1        412.73        387.11         9.08 o                         
  -3  -3   1         67.86         63.94         3.11 o                         
  -1  -3   1        987.38        983.06         9.64 o                         
   1  -3   1        678.04        651.73         7.22 o                         
   3  -3   1          1.89          3.20         1.58 o                         
   5  -3   1        423.03        419.32         8.30 o                         
   7  -3   1        159.71        135.38         6.26 o                         
   9  -3   1         12.92         10.31         6.88 o                         
 -10  -2   1         16.05         19.34         8.16 o                         
  -8  -2   1          2.77          5.08         4.83 o                         
  -6  -2   1         23.66         34.80         5.37 o                         
  -4  -2   1         89.19        102.95         6.00 o                         
  -2  -2   1        257.13        260.50         4.40 o                         
   0  -2   1        616.07        647.95         6.96 o                         
   2  -2   1         80.71         72.23         2.38 o                         
   4  -2   1         91.04        101.98         3.65 o                         
   6  -2   1        412.70        423.36         7.72 o                         
   8  -2   1          4.20         -0.31         5.26 o                         
  10  -2   1         57.91         66.39        10.10 o                         
 -11  -1   1          8.36          7.95         9.02 o                         
  -9  -1   1        252.26        240.39        13.32 o                         
  -7  -1   1        189.28        186.10         6.88 o                         
  -5  -1   1       1215.35       1214.19        17.08 o                         
  -3  -1   1       4628.21       4937.85        67.14 o                         
  -1  -1   1       9633.33       8937.94        69.49 o                         
   1  -1   1       3770.26       3489.82        47.48 o                         
   3  -1   1       1401.40       1430.25        13.75 o                         
   5  -1   1         41.26         37.33         2.31 o                         
   7  -1   1        174.90        174.00         7.19 o                         
   9  -1   1        217.68        219.76        12.89 o                         
  11  -1   1          0.00         -8.38         8.38 o                         
 -10   0   1         40.95         44.04         7.73 o                         
  -8   0   1         47.39         43.02         8.06 o                         
  -6   0   1       1032.01       1046.53        15.65 o                         
  -4   0   1        519.08        484.88         7.88 o                         
  -2   0   1        244.90        246.62         5.80 o                         
   2   0   1       5643.86       5114.19        39.06 o                         
   4   0   1       2962.16       3133.66        47.25 o                         
   6   0   1        902.13        901.20        14.72 o                         
   8   0   1          8.49          7.04         8.70 o                         
  10   0   1         23.99         15.47         6.66 o                         
 -11   1   1          8.36         14.82         8.38 o                         
  -9   1   1        252.02        231.80        12.89 o                         
  -7   1   1        189.41        181.83         7.17 o                         
  -5   1   1       1216.12       1221.18        13.44 o                         
  -3   1   1       4628.35       4943.43        46.67 o                         
  -1   1   1       9633.00       8892.62       230.72 o                         
   1   1   1       3770.39       3492.08        26.78 o                         
   3   1   1       1402.84       1437.02        16.33 o                         
   5   1   1         41.36         40.82         4.51 o                         
   7   1   1        174.63        168.85        10.74 o                         
   9   1   1        217.59        240.39        13.11 o                         
 -10   2   1         16.04         21.27         7.30 o                         
  -8   2   1          2.77          2.91         3.54 o                         
  -6   2   1         23.77         27.97         2.84 o                         
  -4   2   1         89.22        100.62         4.02 o                         
  -2   2   1        257.18        254.47         4.86 o                         
   0   2   1        616.07        648.55         7.88 o                         
   2   2   1         80.31         68.42         2.57 o                         
   4   2   1         91.05        102.15         4.09 o                         
   6   2   1        412.39        432.65        13.96 o                         
   8   2   1          4.15          0.21         4.73 o                         
  10   2   1         57.95         70.68        10.53 o                         
  -9   3   1         18.98         11.17         7.73 o                         
  -7   3   1         90.05        102.04         7.51 o                         
  -5   3   1        412.62        385.76         8.66 o                         
  -3   3   1         67.90         62.43         4.51 o                         
  -1   3   1        987.13        983.87        12.15 o                         
   1   3   1        678.24        646.10         8.99 o                         
   3   3   1          1.91          3.09         1.65 o                         
   5   3   1        423.34        441.07         9.78 o                         
   7   3   1        159.64        138.55        10.31 o                         
   9   3   1         12.96         17.40         7.95 o                         
  -8   4   1         98.56        122.13         9.19 o                         
  -6   4   1         23.80         25.14         4.10 o                         
  -4   4   1         17.40         21.41         3.04 o                         
  -2   4   1          8.57         13.85         2.35 o                         
   0   4   1          4.99         10.51         1.96 o                         
   2   4   1         81.38         69.85         4.62 o                         
   4   4   1         37.82         35.43         3.55 o                         
   6   4   1         34.20         33.93         4.68 o                         
   8   4   1         77.47        101.41        13.54 o                         
  -5   5   1         44.49         50.00         5.01 o                         
  -3   5   1         82.51         79.40         9.56 o                         
  -1   5   1         42.66         45.72         6.12 o                         
   1   5   1         29.88         25.53         3.18 o                         
   3   5   1         42.15         39.12         4.22 o                         
   5   5   1         27.38         33.86         4.48 o                         
   0   6   1          8.81         10.31         5.80 o                         
   2   6   1          3.21         16.76         6.02 o                         
  -5  -5   2          0.34         -2.59         4.53 o                         
  -3  -5   2          3.89          8.33         3.09 o                         
  -1  -5   2        135.63        123.98         7.38 o                         
   1  -5   2         50.10         57.49         5.49 o                         
   3  -5   2          7.38          7.57         4.21 o                         
  -6  -4   2         52.38         46.56         9.13 o                         
  -4  -4   2       1107.10       1149.14        18.47 o                         
  -2  -4   2        200.92        201.08         5.24 o                         
   0  -4   2         60.70         49.71         4.17 o                         
   2  -4   2         41.58         37.15         3.41 o                         
   4  -4   2         35.11         50.35         4.39 o                         
   6  -4   2         79.34         88.51         6.29 o                         
   8  -4   2         17.67         12.75         5.73 o                         
  -9  -3   2          0.65         -6.45         6.45 o                         
  -7  -3   2         69.05         68.54         8.16 o                         
  -5  -3   2        109.09        104.68         3.73 o                         
  -3  -3   2         66.76         57.94         2.97 o                         
  -1  -3   2        506.99        504.43         6.79 o                         
   1  -3   2        238.27        235.64         4.41 o                         
   3  -3   2        170.96        172.89         4.43 o                         
   5  -3   2         49.29         47.58         4.56 o                         
   7  -3   2         29.05         43.03         5.05 o                         
   9  -3   2          0.60         -7.09         7.09 o                         
 -10  -2   2         49.20         41.89         8.81 o                         
  -8  -2   2         32.81         35.37         7.73 o                         
  -6  -2   2        138.66        161.76         9.02 o                         
  -4  -2   2        900.49        903.95        12.90 o                         
  -2  -2   2         48.20         46.14         2.35 o                         
   0  -2   2         53.85         60.22         1.95 o                         
   2  -2   2        221.08        244.54         4.13 o                         
   4  -2   2        401.09        402.71         6.76 o                         
   6  -2   2          3.27          4.84         1.98 o                         
   8  -2   2         69.94         66.59         6.00 o                         
  10  -2   2         45.02         22.56         8.16 o                         
 -11  -1   2         23.61         30.94         9.45 o                         
  -9  -1   2         15.64         17.40         6.45 o                         
  -7  -1   2         82.01         87.32         5.46 o                         
  -5  -1   2        937.30       1001.49        20.20 o                         
  -3  -1   2       4388.71       4457.56        60.37 o                         
  -1  -1   2       2422.30       2324.42        22.02 o                         
   1  -1   2        707.15        692.71         7.68 o                         
   3  -1   2        292.60        276.65         3.85 o                         
   5  -1   2        173.57        151.85         3.72 o                         
   7  -1   2        166.87        166.27         7.03 o                         
   9  -1   2          2.98          9.24         5.80 o                         
 -10   0   2          6.08         -2.36         6.02 o                         
  -8   0   2        652.08        630.03        13.44 o                         
  -6   0   2        112.16        106.22         4.02 o                         
  -4   0   2       4298.13       4430.52        43.68 o                         
  -2   0   2       4077.34       4255.30        70.46 o                         
   2   0   2         19.71         18.97         1.44 o                         
   4   0   2         14.00         14.14         1.49 o                         
   6   0   2         57.58         56.16         4.37 o                         
   8   0   2        221.84        187.29         8.23 o                         
  10   0   2          2.03         11.82         7.30 o                         
 -11   1   2         23.57         44.69         9.24 o                         
  -9   1   2         15.66         18.91         6.23 o                         
  -7   1   2         81.75         79.93         5.72 o                         
  -5   1   2        937.56       1010.00        13.92 o                         
  -3   1   2       4390.44       4460.80        46.35 o                         
  -1   1   2       2424.19       2325.26        18.69 o                         
   1   1   2        706.79        705.50         7.83 o                         
   3   1   2        292.14        274.55         7.95 o                         
   5   1   2        173.12        149.51         7.30 o                         
   7   1   2        166.81        172.07        10.96 o                         
   9   1   2          3.01          1.29         5.16 o                         
 -10   2   2         48.95         55.21         8.81 o                         
  -8   2   2         32.66         31.72         4.84 o                         
  -6   2   2        138.82        150.35         5.07 o                         
  -4   2   2        900.21        895.19        11.34 o                         
  -2   2   2         48.29         45.12         2.01 o                         
   0   2   2         53.72         65.75         3.97 o                         
   2   2   2        220.86        242.93         4.70 o                         
   4   2   2        400.17        400.83         7.73 o                         
   6   2   2          3.25          0.00         3.22 o                         
   8   2   2         70.03         64.02         8.16 o                         
  10   2   2         45.04         36.95         8.59 o                         
  -9   3   2          0.68         -1.72         6.45 o                         
  -7   3   2         69.05         68.97         7.52 o                         
  -5   3   2        109.12        109.12         7.09 o                         
  -3   3   2         66.78         64.21         5.69 o                         
  -1   3   2        507.68        499.21         7.64 o                         
   1   3   2        237.57        240.63         5.59 o                         
   3   3   2        171.35        168.51         5.37 o                         
   5   3   2         49.36         56.63         9.67 o                         
   7   3   2         28.96         38.03         6.88 o                         
   9   3   2          0.61         -6.45         6.45 o                         
  -8   4   2         49.34         53.16         6.46 o                         
  -6   4   2         52.34         50.23         4.94 o                         
  -4   4   2       1107.03       1156.40        23.42 o                         
  -2   4   2        200.87        199.93         5.77 o                         
   0   4   2         60.71         57.24         3.36 o                         
   2   4   2         41.59         35.39         4.08 o                         
   4   4   2         35.17         49.17         4.19 o                         
   6   4   2         79.42         68.76         6.39 o                         
   8   4   2         17.66         20.84         8.38 o                         
  -5   5   2          0.35          7.68         3.91 o                         
  -3   5   2          3.88          2.71         3.33 o                         
  -1   5   2        135.44        128.97         5.47 o                         
   1   5   2         50.24         53.52         4.28 o                         
   3   5   2          7.30         10.43         3.05 o                         
   5   5   2          4.86         12.89         6.02 o                         
   0   6   2          4.79          3.87         6.23 o                         
   2   6   2          2.40         13.75         6.66 o                         
   0  -6   3          4.21          4.94         9.45 o                         
   2  -6   3         11.99         34.80        11.17 o                         
  -5  -5   3         49.19         39.43         5.60 o                         
  -3  -5   3         58.38         65.26         6.82 o                         
  -1  -5   3         18.44         16.48         2.79 o                         
   1  -5   3         10.40         11.96         2.88 o                         
   3  -5   3         29.40         29.02         5.83 o                         
   5  -5   3         23.69         26.92         6.45 o                         
  -6  -4   3         12.27          8.59         6.02 o                         
  -4  -4   3         12.76         20.95         2.77 o                         
  -2  -4   3        121.63        107.00         5.04 o                         
   0  -4   3          0.48         -0.87         1.74 o                         
   2  -4   3         77.78         71.18         5.84 o                         
   4  -4   3         15.71         18.83         3.12 o                         
   6  -4   3          9.86         12.87         3.33 o                         
   8  -4   3         13.88         11.39         7.73 o                         
  -9  -3   3         48.20         55.43         9.02 o                         
  -7  -3   3          1.48          3.01         5.80 o                         
  -5  -3   3        499.89        488.22        10.10 o                         
  -3  -3   3         44.28         79.71         5.59 o                         
  -1  -3   3        280.54        280.36         5.42 o                         
   1  -3   3        302.91        330.80         5.16 o                         
   3  -3   3         67.52         78.26         3.43 o                         
   5  -3   3        381.78        379.28         6.93 o                         
   7  -3   3         47.18         46.07         4.28 o                         
   9  -3   3         45.96         44.69         8.38 o                         
 -10  -2   3         13.73         23.85         8.16 o                         
  -8  -2   3          2.93         10.10         6.23 o                         
  -6  -2   3         14.67         11.39         4.51 o                         
  -4  -2   3         77.06         78.85         5.59 o                         
  -2  -2   3        148.85        136.67         3.55 o                         
   0  -2   3         80.58         69.68         2.36 o                         
   2  -2   3       1730.20       1714.29        31.80 o                         
   4  -2   3         26.41         29.73         2.07 o                         
   6  -2   3        477.20        470.49         8.82 o                         
   8  -2   3         19.48         28.70         8.06 o                         
  10  -2   3         60.49         77.56        10.53 o                         
 -11  -1   3          8.33          4.08         8.38 o                         
  -9  -1   3        328.57        337.26        15.25 o                         
  -7  -1   3        443.63        443.70         8.86 o                         
  -5  -1   3       1265.14       1307.84        24.06 o                         
  -3  -1   3       2174.81       2300.96        33.95 o                         
  -1  -1   3       1173.74       1085.28        16.97 o                         
   1  -1   3       2337.51       2131.43        19.45 o                         
   3  -1   3       1292.11       1310.08        14.82 o                         
   5  -1   3        160.00        169.36         3.98 o                         
   7  -1   3         73.16         79.90         4.77 o                         
   9  -1   3        147.71        154.88        11.82 o                         
 -10   0   3          8.01         14.18         6.88 o                         
  -8   0   3          0.13         15.06         6.02 o                         
  -6   0   3         92.39         90.46         3.86 o                         
  -4   0   3       1120.55       1143.63        14.58 o                         
  -2   0   3       3133.30       2705.79        26.13 o                         
   0   0   3          0.54          1.07         0.46 o                         
   2   0   3       2011.58       2223.44        22.18 o                         
   4   0   3       1482.71       1499.71        14.55 o                         
   6   0   3          6.63         23.98         7.95 o                         
   8   0   3        149.03        138.66         7.64 o                         
  10   0   3          0.01          2.36         6.88 o                         
 -11   1   3          8.31         -1.07         7.73 o                         
  -9   1   3        328.42        331.89        14.61 o                         
  -7   1   3        443.63        454.64         7.57 o                         
  -5   1   3       1264.42       1300.03        12.37 o                         
  -3   1   3       2173.62       2300.37        22.28 o                         
  -1   1   3       1175.39       1103.70         9.19 o                         
   1   1   3       2335.07       2106.54        30.08 o                         
   3   1   3       1292.09       1264.66        22.13 o                         
   7   1   3         73.18         79.25         5.88 o                         
   9   1   3        147.80        164.55        11.60 o                         
 -10   2   3         13.67          8.16         7.30 o                         
  -8   2   3          2.94          1.71         3.04 o                         
  -6   2   3         14.59         16.06         2.22 o                         
  -4   2   3         77.02         84.48         2.95 o                         
  -2   2   3        149.49        136.59         3.12 o                         
   0   2   3         80.55         71.22         1.87 o                         
   2   2   3       1730.91       1708.83        15.19 o                         
   4   2   3         26.33         33.95         4.51 o                         
   6   2   3        476.86        476.70        15.04 o                         
   8   2   3         19.42         17.62         6.23 o                         
  10   2   3         60.49         57.79         9.24 o                         
  -9   3   3         48.16         71.52        19.44 o                         
  -7   3   3          1.48          0.60         2.96 o                         
  -5   3   3        499.95        498.55         8.38 o                         
  -3   3   3         44.24         76.42         3.64 o                         
  -1   3   3        280.35        277.74         5.37 o                         
   1   3   3        302.98        328.19         5.56 o                         
   3   3   3         67.23         79.71         4.51 o                         
   5   3   3        382.26        390.54        13.32 o                         
   7   3   3         47.23         47.91         7.73 o                         
   9   3   3         45.96         43.83         9.45 o                         
  -8   4   3         21.43         24.18         5.85 o                         
  -6   4   3         12.25         12.32         3.97 o                         
  -4   4   3         12.79         20.35         3.11 o                         
  -2   4   3        121.66        110.60         4.53 o                         
   0   4   3          0.49          2.12         1.55 o                         
   2   4   3         77.91         66.07         3.58 o                         
   4   4   3         15.76         15.47         3.44 o                         
   6   4   3          9.83          9.02         5.59 o                         
   8   4   3         13.84         32.44         8.81 o                         
  -5   5   3         49.15         54.01         5.24 o                         
  -3   5   3         58.27         53.09         4.59 o                         
  -1   5   3         18.45         12.94         2.94 o                         
   1   5   3         10.41         10.93         2.62 o                         
   3   5   3         29.31         28.16         3.76 o                         
   5   5   3         23.67         16.11         6.66 o                         
  -2   6   3          3.93         13.32         6.66 o                         
   0   6   3          4.21          4.08         6.45 o                         
   2   6   3         11.97         14.82         6.88 o                         
  -2  -6   4          2.19         -2.15         9.67 o                         
   0  -6   4          8.04          1.68        13.00 o                         
   2  -6   4          3.29         -5.80        10.10 o                         
  -5  -5   4          2.84         -4.62         4.62 o                         
  -3  -5   4          3.74          5.98         3.19 o                         
  -1  -5   4          1.49          8.93         2.72 o                         
   1  -5   4         31.54         35.46         3.55 o                         
   3  -5   4         38.54         48.24         4.22 o                         
   5  -5   4          3.65         -8.38         8.38 o                         
  -6  -4   4         55.43         52.12         4.89 o                         
  -4  -4   4        333.54        327.87         7.06 o                         
  -2  -4   4         48.32         48.87         3.42 o                         
   0  -4   4         29.49         27.64         2.65 o                         
   2  -4   4        207.39        203.09         4.82 o                         
   4  -4   4        372.43        376.19         6.05 o                         
   6  -4   4         46.68         47.92         7.84 o                         
   8  -4   4         40.53         56.29         8.59 o                         
  -7  -3   4         60.06         58.01         8.38 o                         
  -5  -3   4         67.18         64.24         7.30 o                         
  -3  -3   4         97.63         89.16         4.30 o                         
  -1  -3   4         88.74        100.03         3.76 o                         
   1  -3   4        254.13        257.88         4.73 o                         
   3  -3   4        235.25        210.90         4.70 o                         
   5  -3   4        115.43        127.53         6.55 o                         
   7  -3   4        124.18        113.99        10.80 o                         
   9  -3   4          0.84          2.36         7.09 o                         
 -10  -2   4         93.47         74.77         9.88 o                         
  -8  -2   4         99.50         90.45        10.96 o                         
  -6  -2   4        140.52        150.58         9.02 o                         
  -4  -2   4        104.77        102.48         6.23 o                         
  -2  -2   4        332.94        348.86         9.02 o                         
   0  -2   4        368.16        363.90         9.02 o                         
   2  -2   4        264.36        269.42         3.68 o                         
   4  -2   4        159.53        173.97         3.80 o                         
   6  -2   4        145.46        148.83         5.65 o                         
   8  -2   4         22.51         20.08         4.18 o                         
  10  -2   4         27.99         27.50         8.38 o                         
 -11  -1   4         21.64         10.53         8.38 o                         
  -9  -1   4          8.12         16.97         5.16 o                         
  -7  -1   4         87.56         81.85         4.80 o                         
  -5  -1   4        432.34        459.94        12.68 o                         
  -3  -1   4       1274.30       1259.93        21.05 o                         
  -1  -1   4        583.37        624.06         9.67 o                         
   1  -1   4       3359.76       3312.82        31.17 o                         
   3  -1   4       2610.28       2675.13        22.27 o                         
   5  -1   4        337.97        345.42         5.54 o                         
   7  -1   4        140.11        117.79         4.58 o                         
   9  -1   4          0.17          6.66         5.59 o                         
 -10   0   4          0.09         -6.45         6.45 o                         
  -8   0   4       1057.68       1029.26        17.61 o                         
  -6   0   4        101.34        107.82         5.31 o                         
  -4   0   4        630.15        650.02         9.95 o                         
  -2   0   4          0.03          1.18         0.76 o                         
   0   0   4       5637.12       5831.57        78.42 o                         
   2   0   4       1914.11       1869.88        19.29 o                         
   4   0   4          1.11          0.41         1.34 o                         
   6   0   4         45.21         43.73         3.16 o                         
   8   0   4        324.00        305.73        10.19 o                         
  10   0   4          1.40          0.00         6.45 o                         
 -11   1   4         21.60          3.22         7.73 o                         
  -9   1   4          8.13         18.26         6.45 o                         
  -7   1   4         87.83         74.98         4.28 o                         
  -5   1   4        431.15        469.07         6.56 o                         
  -3   1   4       1275.15       1262.00        12.08 o                         
  -1   1   4        583.59        631.13        12.78 o                         
   1   1   4       3359.88       3383.93        36.74 o                         
   3   1   4       2610.85       2708.47        39.96 o                         
   5   1   4        337.81        338.34        11.17 o                         
   7   1   4        139.90        126.52         8.81 o                         
   9   1   4          0.17          0.86         6.02 o                         
 -10   2   4         93.42        100.12        12.68 o                         
  -8   2   4         99.57         84.44         5.52 o                         
  -6   2   4        140.28        136.16         4.51 o                         
  -4   2   4        104.84        110.84         3.25 o                         
  -2   2   4        333.10        343.64         4.35 o                         
   0   2   4        368.16        359.89         6.85 o                         
   2   2   4        264.44        263.83         7.95 o                         
   8   2   4         22.46         19.12         5.80 o                         
  10   2   4         27.91         18.91         7.52 o                         
  -9   3   4          1.56         -4.68         4.68 o                         
  -7   3   4         60.06         47.40         4.08 o                         
  -5   3   4         67.13         56.73         3.49 o                         
  -3   3   4         97.55         90.32         3.47 o                         
  -1   3   4         88.91         98.26         2.97 o                         
   1   3   4        254.43        262.99         6.70 o                         
   3   3   4        235.45        210.56         5.24 o                         
   7   3   4        123.96        133.40        10.53 o                         
   9   3   4          0.85          0.43         7.09 o                         
  -8   4   4         83.19         94.83         8.10 o                         
  -6   4   4         55.50         60.69         7.72 o                         
  -4   4   4        333.64        330.20         8.27 o                         
  -2   4   4         48.32         46.19         4.73 o                         
   0   4   4         29.50         30.29         3.22 o                         
   2   4   4        207.37        196.34         4.91 o                         
   4   4   4        372.40        390.76        13.75 o                         
   6   4   4         46.71         54.79         8.38 o                         
   8   4   4         40.53         30.29         9.67 o                         
  -5   5   4          2.81          2.27         6.12 o                         
  -3   5   4          3.79          4.94         3.14 o                         
  -1   5   4          1.50         -1.28         4.94 o                         
   1   5   4         31.46         35.00         3.36 o                         
   3   5   4         38.41         41.80         3.51 o                         
   5   5   4          3.64          9.88         6.88 o                         
  -2   6   4          2.19         -4.30         6.66 o                         
   0   6   4          8.04         17.83         7.52 o                         
   2   6   4          3.28          6.02         6.45 o                         
  -2  -6   5         12.92          9.88        10.53 o                         
   0  -6   5          0.09         -6.56         6.56 o                         
  -5  -5   5         41.23         36.08         6.23 o                         
  -3  -5   5         36.84         28.14         6.88 o                         
  -1  -5   5          5.53          8.12         6.19 o                         
   1  -5   5          5.35          6.80         7.63 o                         
   3  -5   5         30.80         36.00         6.14 o                         
   5  -5   5         29.97         17.19        10.53 o                         
  -6  -4   5         17.73         20.32         3.85 o                         
  -4  -4   5         44.55         39.10         6.23 o                         
  -2  -4   5         75.16         70.04         5.16 o                         
   0  -4   5         36.15         41.88         5.91 o                         
   2  -4   5         14.82         10.18         4.17 o                         
   4  -4   5         25.32         30.01         3.08 o                         
   6  -4   5          3.98          9.66         3.45 o                         
  -7  -3   5         82.72         77.34         9.24 o                         
  -5  -3   5        427.85        396.13        13.32 o                         
  -3  -3   5         66.58         67.68         6.23 o                         
  -1  -3   5        782.05        808.12        16.01 o                         
   1  -3   5        765.84        777.00        16.97 o                         
   3  -3   5         44.24         45.36         2.35 o                         
   5  -3   5        213.57        223.79         7.89 o                         
   7  -3   5         21.03         19.79         3.59 o                         
   9  -3   5         21.93         10.53         8.16 o                         
 -10  -2   5         28.86         34.59         8.81 o                         
  -8  -2   5         10.12         13.10         2.88 o                         
  -6  -2   5         89.57         98.18         7.95 o                         
  -4  -2   5         56.95         65.74         5.37 o                         
  -2  -2   5       1927.53       1925.88        30.29 o                         
   0  -2   5         20.26         31.58         3.65 o                         
   2  -2   5       2868.74       3026.26        25.71 o                         
   4  -2   5         29.00         31.55         2.54 o                         
   6  -2   5        120.42        120.23         5.76 o                         
   8  -2   5          6.40          2.37         3.37 o                         
  10  -2   5          3.55          6.66         8.16 o                         
 -11  -1   5          2.31         -7.52         7.52 o                         
  -9  -1   5        313.59        310.13        10.10 o                         
  -7  -1   5        253.87        258.01        11.82 o                         
  -5  -1   5        164.23        147.79         7.30 o                         
  -3  -1   5       1425.21       1369.56        25.24 o                         
  -1  -1   5       1372.10       1277.00        13.46 o                         
   1  -1   5        319.77        345.80         9.67 o                         
   3  -1   5        237.34        243.23         4.27 o                         
   5  -1   5        400.60        400.30         6.96 o                         
   7  -1   5        185.52        188.40         5.40 o                         
 -10   0   5          1.66          9.45         6.23 o                         
  -8   0   5         13.16         22.72         3.13 o                         
  -6   0   5       1424.24       1385.37        18.99 o                         
  -4   0   5       3864.39       3888.99        39.12 o                         
  -2   0   5       2330.36       2581.83        48.66 o                         
   2   0   5         64.78         71.77         2.90 o                         
   4   0   5          4.99          6.42         2.69 o                         
   6   0   5        315.23        302.34         5.53 o                         
   8   0   5        202.42        196.23         8.81 o                         
  10   0   5         13.23         24.49         7.95 o                         
 -11   1   5          2.33         13.32         8.16 o                         
  -9   1   5        313.73        289.16        14.18 o                         
  -7   1   5        253.67        246.77         5.82 o                         
  -5   1   5        164.05        153.43         4.25 o                         
  -3   1   5       1424.42       1366.24        19.77 o                         
  -1   1   5       1373.38       1296.16        33.19 o                         
   1   1   5        319.41        342.02         4.84 o                         
   3   1   5        236.89        232.44         7.95 o                         
   5   1   5        400.96        417.40        12.68 o                         
   7   1   5        185.54        173.36        10.31 o                         
   9   1   5         48.35         41.04         7.52 o                         
 -10   2   5         28.89         49.41         9.02 o                         
  -8   2   5         10.07          6.02         3.41 o                         
  -6   2   5         89.67        100.82         4.05 o                         
  -4   2   5         56.99         58.37         2.68 o                         
  -2   2   5       1926.51       1942.75        14.98 o                         
   0   2   5         20.36         30.94         3.22 o                         
   2   2   5       2871.34       2968.63        44.69 o                         
   4   2   5         29.11         31.58         4.73 o                         
   6   2   5        120.29        112.56         8.38 o                         
   8   2   5          6.37         -4.94         4.94 o                         
  -9   3   5         46.63         43.73         8.06 o                         
  -7   3   5         82.79         79.51         7.09 o                         
  -5   3   5        427.61        408.13         8.33 o                         
  -3   3   5         66.82         65.24         2.76 o                         
  -1   3   5        782.36        801.99         9.06 o                         
   1   3   5        765.36        800.10        12.69 o                         
   3   3   5         44.07         49.84         5.59 o                         
   5   3   5        213.64        227.50        11.39 o                         
   7   3   5         21.00         27.29         6.02 o                         
   9   3   5         21.86         25.57         8.38 o                         
  -8   4   5         65.37         55.40         9.02 o                         
  -6   4   5         17.71          4.63         7.95 o                         
  -4   4   5         44.60         51.97         3.68 o                         
  -2   4   5         75.00         71.83         6.66 o                         
   0   4   5         36.15         34.83         4.73 o                         
   2   4   5         14.84          8.83         4.08 o                         
   4   4   5         25.23         28.36         5.59 o                         
   6   4   5          4.00         -5.37         5.37 o                         
  -5   5   5         41.22         46.86         4.43 o                         
  -3   5   5         36.91         35.06         3.81 o                         
  -1   5   5          5.52          6.05         2.43 o                         
   1   5   5          5.37          5.16         4.73 o                         
   3   5   5         30.78         30.72         6.45 o                         
   5   5   5         30.03         33.09         8.16 o                         
  -2   6   5         12.95         10.53         7.30 o                         
   0   6   5          0.09          4.94         6.88 o                         
  -2  -6   6          6.37         12.03        10.74 o                         
   0  -6   6         15.87         22.99        10.74 o                         
  -5  -5   6          9.48         11.58         5.69 o                         
  -3  -5   6         35.14         31.80         5.41 o                         
  -1  -5   6         93.48         98.69         8.29 o                         
   1  -5   6        115.34        108.46         8.75 o                         
   3  -5   6         20.09         32.23         9.88 o                         
   5  -5   6          2.57         -8.59         8.59 o                         
  -6  -4   6         95.81         87.01        11.39 o                         
  -4  -4   6        110.31        116.42         9.24 o                         
  -2  -4   6        200.01        191.19         9.88 o                         
   0  -4   6         10.22         18.69         5.16 o                         
   2  -4   6        153.50        154.48         7.89 o                         
   4  -4   6        338.26        342.38         8.83 o                         
   6  -4   6         19.75         19.47         3.34 o                         
  -7  -3   6         13.43         21.27         6.66 o                         
  -5  -3   6         16.79         22.34         5.16 o                         
  -3  -3   6        291.05        271.97        10.10 o                         
  -1  -3   6        725.66        704.41        16.11 o                         
   1  -3   6        695.90        690.44        16.11 o                         
   3  -3   6         67.60         67.60         2.54 o                         
   5  -3   6         58.76         57.14         3.32 o                         
   7  -3   6         43.05         39.48         4.21 o                         
   9  -3   6          6.88         12.25         7.30 o                         
 -10  -2   6         59.75         81.64        10.74 o                         
  -8  -2   6          6.91          5.80         6.88 o                         
  -6  -2   6         52.67         44.04         6.02 o                         
  -4  -2   6        525.87        526.97        13.75 o                         
  -2  -2   6        176.45        180.88         7.09 o                         
   0  -2   6         56.17         76.91         4.94 o                         
   2  -2   6         61.71         68.65         3.62 o                         
   4  -2   6         83.95         77.83         3.15 o                         
   6  -2   6         49.65         60.49         3.77 o                         
   8  -2   6          6.89          9.44         5.32 o                         
 -11  -1   6         21.03         12.46         8.38 o                         
  -9  -1   6         24.92         29.40         4.40 o                         
  -7  -1   6        148.27        158.53        10.31 o                         
  -5  -1   6         34.43         31.80         4.30 o                         
  -3  -1   6       1754.77       1729.90        41.57 o                         
  -1  -1   6       3418.71       3315.79        46.84 o                         
   3  -1   6       1411.70       1497.10        23.42 o                         
   5  -1   6        145.20        142.50         4.53 o                         
   7  -1   6         80.02         81.41         5.11 o                         
   9  -1   6          3.23         -5.59         5.59 o                         
 -10   0   6          0.00         -6.45         6.45 o                         
  -8   0   6        190.55        188.76         6.48 o                         
  -6   0   6         45.79         61.74         4.40 o                         
  -4   0   6         40.83         31.76         2.72 o                         
  -2   0   6       2280.15       2285.90        30.72 o                         
   0   0   6      10483.12      10632.42       256.81 o                         
   2   0   6       2748.28       2816.90        27.95 o                         
   4   0   6        540.25        483.14        12.25 o                         
   6   0   6         15.32         15.06         2.43 o                         
   8   0   6        133.70        137.73         8.36 o                         
  10   0   6          0.38          4.51         8.59 o                         
 -11   1   6         21.08          7.30         7.95 o                         
  -9   1   6         24.87         30.67         4.31 o                         
  -7   1   6        148.88        149.41         4.94 o                         
  -5   1   6         34.58         31.55         2.51 o                         
  -3   1   6       1754.37       1752.77        19.36 o                         
  -1   1   6       3417.78       3437.25        42.32 o                         
   1   1   6       1311.80       1411.08        14.93 o                         
   3   1   6       1412.11       1492.59        17.35 o                         
   5   1   6        145.41        143.92         7.52 o                         
   7   1   6         79.72         77.13         8.38 o                         
   9   1   6          3.22          5.37         6.66 o                         
 -10   2   6         59.99         65.16         6.90 o                         
  -8   2   6          7.00          7.16         3.50 o                         
  -6   2   6         52.51         58.90         3.52 o                         
  -4   2   6        526.72        546.56         6.97 o                         
  -2   2   6        176.34        175.81         3.82 o                         
   0   2   6         56.19         68.32         4.30 o                         
   2   2   6         61.69         73.26         4.94 o                         
   4   2   6         84.00         76.27         6.02 o                         
   6   2   6         49.91         61.66         7.09 o                         
   8   2   6          6.88          6.88         5.37 o                         
  -9   3   6          0.17         11.95         5.37 o                         
  -7   3   6         13.41         16.79         3.16 o                         
  -5   3   6         16.73         16.77         3.80 o                         
  -3   3   6        290.61        285.15         4.73 o                         
  -1   3   6        725.14        719.47         8.31 o                         
   1   3   6        696.17        680.05        11.65 o                         
   3   3   6         67.47         72.53         4.41 o                         
   5   3   6         58.71         57.79         7.52 o                         
   7   3   6         43.00         39.96         7.30 o                         
  -8   4   6         31.64         31.84        10.10 o                         
  -6   4   6         95.82         88.64         5.67 o                         
  -4   4   6        110.22        113.12         4.68 o                         
  -2   4   6        200.02        190.84         4.02 o                         
   0   4   6         10.21         12.46         3.65 o                         
   2   4   6        153.34        170.78         9.45 o                         
   4   4   6        338.14        365.84        14.18 o                         
   6   4   6         19.76         14.18         6.66 o                         
  -5   5   6          9.47          6.66         3.63 o                         
  -3   5   6         35.29         33.37         3.36 o                         
  -1   5   6         93.54         90.51         3.15 o                         
   1   5   6        115.34         87.44         9.02 o                         
   3   5   6         20.06         14.82         6.66 o                         
   5   5   6          2.58         -1.07         7.30 o                         
  -2   6   6          6.36          7.95         7.73 o                         
   0   6   6         15.87          5.16         6.88 o                         
  -5  -5   7         25.96         26.00         8.59 o                         
  -3  -5   7         23.40         29.67         5.61 o                         
  -1  -5   7         15.56         23.93         5.23 o                         
   1  -5   7         20.30         20.20         5.47 o                         
   3  -5   7         31.87         50.92        10.96 o                         
   5  -5   7          9.09         22.13        10.96 o                         
  -6  -4   7         21.92         12.89         6.45 o                         
  -4  -4   7          4.03          5.80         4.94 o                         
  -2  -4   7         23.00         24.92         5.59 o                         
   0  -4   7          4.74         12.03         4.94 o                         
   2  -4   7         53.20         46.62         6.88 o                         
   4  -4   7         57.92         57.60         3.09 o                         
   6  -4   7         13.39         16.76         3.60 o                         
  -7  -3   7        201.76        187.11        13.11 o                         
  -5  -3   7        418.56        438.24        14.18 o                         
  -3  -3   7         53.63         58.22         6.23 o                         
  -1  -3   7        357.47        345.00        11.17 o                         
   1  -3   7        101.37        103.13         6.88 o                         
   3  -3   7         38.01         43.96         3.07 o                         
   5  -3   7        133.05        129.94         4.26 o                         
   7  -3   7         41.43         38.25         4.09 o                         
  -8  -2   7          2.25         10.31         6.66 o                         
  -6  -2   7        540.03        558.10        16.33 o                         
  -4  -2   7          9.92         10.96         3.44 o                         
   0  -2   7          1.16          2.79         2.15 o                         
   2  -2   7        455.78        464.97         5.34 o                         
   4  -2   7        167.79        168.70         4.25 o                         
   6  -2   7          0.50         -0.46         1.97 o                         
   8  -2   7         22.91         22.25         5.95 o                         
 -11  -1   7         12.16         19.77         9.24 o                         
  -9  -1   7        262.02        284.22        12.89 o                         
  -7  -1   7        214.84        205.80        10.74 o                         
  -5  -1   7        113.96        120.24         5.16 o                         
  -3  -1   7        495.52        520.53         8.25 o                         
  -1  -1   7        734.44        730.29        15.25 o                         
   1  -1   7       1497.08       1489.04        15.75 o                         
   3  -1   7        317.65        279.99         5.87 o                         
   5  -1   7        358.66        351.45         6.64 o                         
   7  -1   7         64.73         67.77         4.28 o                         
   9  -1   7         45.83         58.87         9.02 o                         
 -10   0   7         22.88         24.03         5.78 o                         
  -8   0   7         22.86         24.38         3.53 o                         
  -6   0   7        394.51        376.47         8.73 o                         
  -4   0   7        651.83        643.62        10.18 o                         
  -2   0   7         14.84          9.33         1.28 o                         
   0   0   7         12.78         53.71         3.01 o                         
   2   0   7        142.62        110.74         3.43 o                         
   4   0   7        159.94        147.52         4.92 o                         
   6   0   7        293.62        284.56         8.12 o                         
   8   0   7          5.24          6.35         3.36 o                         
  10   0   7         22.61         22.77         8.81 o                         
 -11   1   7         12.18          3.01         7.95 o                         
  -9   1   7        262.28        257.03         8.39 o                         
  -7   1   7        215.20        212.40         5.47 o                         
  -5   1   7        113.79        118.62         4.86 o                         
  -3   1   7        496.16        517.68         9.02 o                         
  -1   1   7        734.40        709.14         8.77 o                         
   1   1   7       1497.79       1458.43        15.69 o                         
   3   1   7        317.61        285.80         6.77 o                         
   5   1   7        359.31        365.19        12.03 o                         
   7   1   7         64.69         66.39         7.95 o                         
   9   1   7         45.64         48.34         7.52 o                         
 -10   2   7          9.86          3.87         5.32 o                         
  -8   2   7          2.25          2.47         2.84 o                         
  -6   2   7        540.30        551.40         8.30 o                         
  -4   2   7          9.91          6.21         1.71 o                         
  -2   2   7       2817.22       3018.25        24.31 o                         
   0   2   7          1.24          0.64         1.72 o                         
   2   2   7        456.34        458.86        12.25 o                         
   4   2   7        167.81        169.71         8.59 o                         
   6   2   7          0.50          3.87         3.65 o                         
   8   2   7         22.89         18.91         5.80 o                         
  -9   3   7         15.10          9.69         5.31 o                         
  -7   3   7        201.87        191.15         8.67 o                         
  -5   3   7        417.99        434.26         7.12 o                         
  -3   3   7         53.89         55.39         2.67 o                         
  -1   3   7        357.81        353.44         8.57 o                         
   1   3   7        101.31         97.53         5.11 o                         
   3   3   7         37.99         46.40         4.19 o                         
   5   3   7        133.25        118.14         9.24 o                         
   7   3   7         41.38         53.50         8.38 o                         
  -8   4   7        114.56        123.23        13.64 o                         
  -6   4   7         21.92         25.27         5.03 o                         
  -4   4   7          4.00          6.69         2.54 o                         
  -2   4   7         23.02         18.38         1.78 o                         
   0   4   7          4.74         11.47         4.40 o                         
   4   4   7         57.87         47.91         7.30 o                         
   6   4   7         13.43         -6.45         6.45 o                         
  -5   5   7         26.01         17.97         4.28 o                         
  -3   5   7         23.45         25.66         2.83 o                         
  -1   5   7         15.51         20.63         5.80 o                         
   1   5   7         20.35         11.60         5.37 o                         
   3   5   7         31.89         42.97         7.30 o                         
   5   5   7          9.07         -2.36         7.95 o                         
  -3  -5   8         35.09         30.94         8.16 o                         
  -1  -5   8         94.44         95.82        12.03 o                         
   1  -5   8         54.02         52.29         9.56 o                         
   3  -5   8         24.46         20.84         9.24 o                         
  -6  -4   8         65.82         55.64         8.59 o                         
  -4  -4   8        410.56        415.04        15.04 o                         
  -2  -4   8        125.74        127.60         9.45 o                         
   0  -4   8         11.59         12.89         5.16 o                         
   2  -4   8         13.73         16.76         5.37 o                         
   4  -4   8         38.43         36.52         2.68 o                         
   6  -4   8         12.38         15.88         4.16 o                         
  -7  -3   8         34.69         25.14         7.09 o                         
  -5  -3   8        128.52        134.47         9.67 o                         
  -3  -3   8        138.84        133.61         8.38 o                         
  -1  -3   8        244.79        251.99         9.88 o                         
   1  -3   8         66.03         71.54         6.45 o                         
   3  -3   8          1.17          3.11         1.69 o                         
   5  -3   8          0.66          2.16         2.09 o                         
   7  -3   8         18.68         22.39         3.85 o                         
  -6  -2   8         53.33         47.27         6.45 o                         
  -4  -2   8        132.99        134.90         7.73 o                         
  -2  -2   8        125.73        144.14         6.88 o                         
   0  -2   8          4.04          2.79         2.36 o                         
   2  -2   8        163.50        182.61         3.14 o                         
   4  -2   8          3.92          6.73         1.73 o                         
   6  -2   8         15.32         17.09         2.70 o                         
   8  -2   8         36.40         45.18         4.57 o                         
 -11  -1   8         33.62         34.38         8.59 o                         
  -7  -1   8        157.66        149.94        10.10 o                         
  -5  -1   8        388.35        371.64         8.92 o                         
  -3  -1   8       2304.09       2387.01        28.25 o                         
  -1  -1   8        175.40        200.70         4.13 o                         
   1  -1   8        157.11        163.96         3.70 o                         
   3  -1   8        514.36        497.66         8.35 o                         
   5  -1   8         24.61         21.27         3.75 o                         
   7  -1   8         81.54         73.58         5.34 o                         
   9  -1   8          5.29          6.60         4.77 o                         
 -10   0   8          4.18          6.16         4.80 o                         
  -8   0   8         87.30         74.59         5.90 o                         
  -6   0   8         74.27         62.82         4.43 o                         
  -4   0   8         61.67         63.72         3.42 o                         
  -2   0   8       2669.74       2816.22        33.41 o                         
   0   0   8      20589.88      21457.30       200.81 o                         
   2   0   8         54.84         39.54         2.58 o                         
   4   0   8       1211.56       1132.55        18.15 o                         
   6   0   8          1.82          1.77         6.23 o                         
   8   0   8          0.21          0.89         3.40 o                         
  10   0   8          1.06         12.46         8.38 o                         
 -11   1   8         33.64         53.28        10.31 o                         
  -9   1   8          0.02         -0.34         5.34 o                         
  -7   1   8        157.73        156.33         6.97 o                         
  -5   1   8        388.55        380.88        11.82 o                         
  -3   1   8       2303.37       2358.89        26.10 o                         
  -1   1   8        175.27        199.12         4.08 o                         
   1   1   8        157.07        165.62         4.73 o                         
   3   1   8        514.43        496.51        14.61 o                         
   5   1   8         24.76         30.39         3.49 o                         
   7   1   8         81.26         78.37         4.39 o                         
   9   1   8          5.30          1.50         6.88 o                         
 -10   2   8          6.84          9.76         5.26 o                         
  -8   2   8         65.97         80.24         5.09 o                         
  -6   2   8         53.38         43.39         3.19 o                         
  -4   2   8        133.10        135.87         7.73 o                         
  -2   2   8        125.75        130.75         2.85 o                         
   0   2   8          4.12          6.45         2.36 o                         
   2   2   8        163.58        174.43         7.73 o                         
   4   2   8          3.88          5.59         3.22 o                         
   6   2   8         15.37         31.37         5.37 o                         
   8   2   8         36.36         31.80         6.66 o                         
  -9   3   8          0.74          8.12         4.99 o                         
  -7   3   8         34.77         36.87         3.95 o                         
  -5   3   8        128.45        133.77         4.60 o                         
  -3   3   8        139.02        138.11         3.91 o                         
  -1   3   8        244.82        243.40         7.33 o                         
   1   3   8         65.97         68.49         4.70 o                         
   3   3   8          1.19          3.18         2.50 o                         
   5   3   8          0.65         -3.65         3.65 o                         
   7   3   8         18.67          8.38         6.66 o                         
  -8   4   8          3.30         10.82         5.54 o                         
  -6   4   8         65.75         74.53         5.18 o                         
  -4   4   8        410.67        408.96         8.25 o                         
  -2   4   8        125.91        127.92         4.43 o                         
   0   4   8         11.56         13.27         3.54 o                         
   2   4   8         13.73         17.48         3.97 o                         
   4   4   8         38.45         39.10         6.88 o                         
   6   4   8         12.43         15.47         7.09 o                         
  -5   5   8          7.32          6.19         4.05 o                         
  -3   5   8         35.13         37.50         4.30 o                         
  -1   5   8         94.42         75.63         8.81 o                         
   1   5   8         54.06         58.44         7.73 o                         
   3   5   8         24.37         36.52         7.30 o                         
   5   5   8         16.32          2.15         8.38 o                         
  -1  -5   9         15.88         16.33         7.73 o                         
   3  -5   9          7.95         -1.07         9.24 o                         
  -4  -4   9         47.94         48.13         7.52 o                         
  -2  -4   9         42.53         39.53         6.45 o                         
   0  -4   9         31.71         37.81         6.66 o                         
   2  -4   9         42.12         42.11         6.88 o                         
   4  -4   9          8.75         11.60         7.09 o                         
   6  -4   9         15.26         15.66         4.07 o                         
  -7  -3   9         48.74         43.18         8.59 o                         
  -5  -3   9        224.14        216.76        11.39 o                         
  -3  -3   9         26.25         21.05         4.51 o                         
  -1  -3   9         24.31         17.19         4.30 o                         
   1  -3   9         10.84          9.67         4.30 o                         
   3  -3   9         18.32         22.00         2.15 o                         
   5  -3   9         65.85         61.89         6.66 o                         
   7  -3   9         11.73         13.70         3.80 o                         
  -6  -2   9        375.30        351.87        13.32 o                         
  -4  -2   9         70.42         78.42         6.45 o                         
  -2  -2   9        306.29        301.19         9.88 o                         
   0  -2   9         62.27         52.85         4.94 o                         
   2  -2   9         80.76         74.50         2.24 o                         
   4  -2   9         66.49         71.48         3.34 o                         
   6  -2   9        118.57        124.47         5.47 o                         
   8  -2   9          3.85          2.80         5.47 o                         
 -11  -1   9          5.79          6.23         8.16 o                         
  -7  -1   9         84.85         98.18         9.24 o                         
  -5  -1   9        408.39        400.10        11.60 o                         
  -3  -1   9        168.25        164.12         6.23 o                         
  -1  -1   9       1272.97       1322.52        14.93 o                         
   1  -1   9        738.27        729.79        12.14 o                         
   3  -1   9        203.70        191.48         5.21 o                         
   5  -1   9          6.83          6.61         3.44 o                         
   7  -1   9         43.30         43.39         4.28 o                         
   9  -1   9         17.93         21.05         7.73 o                         
 -10   0   9         34.52         32.11         5.84 o                         
  -8   0   9         12.14          9.62         3.36 o                         
  -6   0   9        155.18        144.71         5.85 o                         
  -4   0   9          9.62          4.08         1.93 o                         
  -2   0   9         16.44         11.70         1.59 o                         
   0   0   9          4.56          6.00         1.22 o                         
   2   0   9         98.15        102.43         3.57 o                         
   4   0   9        356.33        378.04         8.05 o                         
   6   0   9         13.59         17.62         3.55 o                         
   8   0   9         54.49         72.65         6.18 o                         
 -11   1   9          5.78         -1.93         9.45 o                         
  -9   1   9        193.83        205.01         7.98 o                         
  -7   1   9         84.84         92.84         4.78 o                         
  -5   1   9        408.21        401.36         8.73 o                         
  -3   1   9        168.40        159.29         4.55 o                         
  -1   1   9       1272.31       1312.64        14.87 o                         
   1   1   9        738.23        712.98         9.60 o                         
   3   1   9        203.76        187.72         5.29 o                         
   5   1   9          6.79          7.32         2.50 o                         
   7   1   9         43.30         48.37         5.05 o                         
   9   1   9         17.92         11.60         7.52 o                         
 -10   2   9         49.76         38.57         6.76 o                         
  -8   2   9         17.19         16.98         3.29 o                         
  -6   2   9        375.60        367.00         7.55 o                         
  -4   2   9         70.28         74.79         3.28 o                         
  -2   2   9        306.05        304.19         4.76 o                         
   0   2   9         62.28         51.78         4.51 o                         
   2   2   9         80.59         84.22         5.80 o                         
   4   2   9         66.50         71.76         6.45 o                         
   6   2   9        118.35        115.56         9.02 o                         
   8   2   9          3.84          7.73         6.45 o                         
  -9   3   9         16.01         34.24         7.84 o                         
  -7   3   9         48.70         48.93         4.17 o                         
  -5   3   9        224.03        236.18         6.42 o                         
  -3   3   9         26.29         35.72         2.23 o                         
  -1   3   9         24.21         18.26         4.30 o                         
   1   3   9         10.87          9.45         3.44 o                         
   3   3   9         18.41         25.14         4.94 o                         
   5   3   9         66.15         56.72         7.73 o                         
   7   3   9         11.71          8.16         6.23 o                         
  -8   4   9         34.57         41.87         6.48 o                         
  -6   4   9          5.29          5.21         3.07 o                         
  -4   4   9         48.05         69.49         4.03 o                         
  -2   4   9         42.52         45.33         9.45 o                         
   0   4   9         31.71         23.42         7.73 o                         
   2   4   9         42.19         43.96         5.01 o                         
   4   4   9          8.74          9.88         5.59 o                         
   6   4   9         15.26         26.86         7.95 o                         
  -5   5   9         27.88         21.64         4.53 o                         
  -3   5   9         36.19         44.51         9.56 o                         
  -1   5   9         15.83         16.97         6.02 o                         
   1   5   9         13.44          7.09         5.16 o                         
   3   5   9          7.92         11.39         6.66 o                         
   3  -5  10         33.38         28.79        10.53 o                         
  -4  -4  10        246.02        228.79        13.11 o                         
  -2  -4  10          6.38          2.58         5.59 o                         
   0  -4  10        155.10        137.48        10.96 o                         
   2  -4  10         43.75         27.50         6.88 o                         
   6  -4  10          6.86          3.22         9.45 o                         
  -5  -3  10         75.12         82.29         9.24 o                         
  -3  -3  10          0.40         -0.86         3.65 o                         
  -1  -3  10         16.75         10.74         4.08 o                         
   1  -3  10         15.71         10.96         4.08 o                         
   3  -3  10         68.60         65.31         3.04 o                         
   5  -3  10         80.91         74.92         7.52 o                         
   7  -3  10         55.24         65.52         4.98 o                         
  -6  -2  10        132.34        153.16         9.88 o                         
  -4  -2  10         40.07         44.26         5.80 o                         
  -2  -2  10        120.42        125.83         3.77 o                         
   0  -2  10         47.40         36.31         4.94 o                         
   2  -2  10         26.72         28.12         2.07 o                         
   4  -2  10         77.06         82.20         3.64 o                         
   6  -2  10         15.12         14.44         3.41 o                         
   8  -2  10         10.68         12.00         4.45 o                         
  -7  -1  10        140.97        138.07         6.94 o                         
  -5  -1  10        208.80        210.32         6.42 o                         
  -3  -1  10        717.09        683.16        10.30 o                         
  -1  -1  10        945.30        920.27        11.65 o                         
   1  -1  10        702.95        684.86        12.46 o                         
   3  -1  10        124.90        127.27         7.63 o                         
   5  -1  10         37.31         42.97         5.80 o                         
   7  -1  10        103.08        111.00         7.38 o                         
   9  -1  10          7.84          5.27         5.37 o                         
 -10   0  10          0.52          4.16         5.59 o                         
  -8   0  10        307.25        289.77        22.67 o                         
  -6   0  10          3.03          8.45         2.68 o                         
  -4   0  10        766.28        724.60        11.47 o                         
  -2   0  10          0.26          0.93         1.13 o                         
   0   0  10        669.60        656.68         9.27 o                         
   2   0  10        698.00        668.49         9.95 o                         
   4   0  10        178.60        174.23         5.77 o                         
   6   0  10         60.26         49.67         4.68 o                         
   8   0  10         24.85         20.72         4.25 o                         
 -11   1  10         43.91         24.71        10.53 o                         
  -9   1  10         12.20         11.83         3.74 o                         
  -7   1  10        141.19        133.82         6.85 o                         
  -5   1  10        208.56        229.20         6.76 o                         
  -3   1  10        717.03        680.54        10.74 o                         
  -1   1  10        944.88        914.10        11.59 o                         
   1   1  10        703.71        688.95         9.60 o                         
   3   1  10        124.81        122.22         6.02 o                         
   5   1  10         37.19         43.08         4.16 o                         
   7   1  10        103.00        119.22         9.88 o                         
   9   1  10          7.85         10.53         7.95 o                         
 -10   2  10         24.18         33.47         6.30 o                         
  -8   2  10         43.21         40.26         3.95 o                         
  -6   2  10        132.08        133.95         5.27 o                         
  -4   2  10         40.06         45.26         4.13 o                         
  -2   2  10        120.34        126.27         3.81 o                         
   0   2  10         47.27         39.10         4.73 o                         
   2   2  10         26.63         27.50         4.30 o                         
   4   2  10         76.98         82.71         7.52 o                         
   6   2  10         15.10         12.68         5.37 o                         
   8   2  10         10.67         14.39         7.09 o                         
  -9   3  10          2.82         11.71         5.62 o                         
  -7   3  10        135.47        112.42         6.08 o                         
  -5   3  10         75.21         78.28         6.08 o                         
  -3   3  10          0.41          4.68         2.22 o                         
  -1   3  10         16.81         13.11         3.87 o                         
   1   3  10         15.76         21.05         4.51 o                         
   3   3  10         68.78         70.68         7.09 o                         
   5   3  10         80.84         71.99         6.88 o                         
   7   3  10         55.20         75.20         9.67 o                         
  -8   4  10         39.74         47.25        17.19 o                         
  -6   4  10         44.36         39.58         4.11 o                         
  -4   4  10        246.07        251.86         5.86 o                         
  -2   4  10          6.37          5.20         3.85 o                         
   0   4  10        155.11        140.64         8.59 o                         
   2   4  10         43.71         38.45         4.69 o                         
   4   4  10         17.31          7.95         6.45 o                         
   6   4  10          6.88         16.54         7.30 o                         
  -5   5  10          1.98         12.25         7.73 o                         
  -3   5  10         23.84         41.04         8.16 o                         
  -1   5  10         17.10          6.02         5.80 o                         
   1   5  10          0.74         -2.15         5.59 o                         
   3   5  10         33.32         40.39         9.02 o                         
   3  -5  11          2.93         11.17         9.02 o                         
  -4  -4  11         46.41         36.52         7.95 o                         
  -2  -4  11         34.10         32.23         6.88 o                         
   0  -4  11         25.81         26.43         6.88 o                         
   6  -4  11          2.80          6.02        10.10 o                         
  -5  -3  11        171.78        145.86        11.17 o                         
  -3  -3  11         63.26         56.50         6.88 o                         
  -1  -3  11          8.31          9.02         4.51 o                         
   1  -3  11         31.35         23.85         4.94 o                         
   3  -3  11         21.01         18.58         3.65 o                         
   5  -3  11         42.14         52.80         4.08 o                         
   7  -3  11          6.00          1.37         3.94 o                         
  -6  -2  11         44.25         38.03         6.45 o                         
  -4  -2  11        187.94        200.73         5.94 o                         
  -2  -2  11        116.60        121.37         4.73 o                         
   0  -2  11          4.42          5.07         1.18 o                         
   2  -2  11        409.65        406.13         7.03 o                         
   4  -2  11         49.49         49.66         3.28 o                         
   6  -2  11        242.08        247.30         7.98 o                         
   8  -2  11          0.05         -1.24         4.29 o                         
  -7  -1  11        139.83        148.01        10.53 o                         
  -5  -1  11        467.41        449.65         9.32 o                         
  -3  -1  11        368.14        362.80         7.25 o                         
  -1  -1  11        198.19        189.59         6.77 o                         
   1  -1  11        252.45        258.47         5.47 o                         
   3  -1  11         77.60         82.45         4.83 o                         
   5  -1  11         75.10         80.79         5.36 o                         
   7  -1  11         26.01         29.06         4.80 o                         
   9  -1  11          0.48          6.45         5.54 o                         
 -10   0  11          3.13          5.48        11.71 o                         
  -8   0  11        253.19        262.59         9.51 o                         
  -6   0  11        412.15        388.53         9.42 o                         
  -4   0  11        233.66        234.07         6.23 o                         
  -2   0  11         28.95         35.40         2.79 o                         
   0   0  11          0.02         21.74         4.30 o                         
   2   0  11         55.70         54.25         3.18 o                         
   4   0  11         98.24         97.01         4.92 o                         
   6   0  11        193.34        222.63         8.20 o                         
   8   0  11         68.42         77.34         9.45 o                         
  -9   1  11        157.95        165.27        13.39 o                         
  -7   1  11        139.82        160.31         7.40 o                         
  -5   1  11        466.62        447.65        10.10 o                         
  -3   1  11        368.00        355.72         7.19 o                         
  -1   1  11        198.85        186.14         4.64 o                         
   1   1  11        251.57        242.77         5.37 o                         
   3   1  11         77.58         78.65         4.19 o                         
   5   1  11         75.17         71.97         7.73 o                         
   7   1  11         26.04         22.56         5.80 o                         
   9   1  11          0.48         18.91         8.38 o                         
 -10   2  11         80.57        108.46         9.87 o                         
  -8   2  11          8.77          7.33         3.14 o                         
  -6   2  11         44.26         45.04         3.67 o                         
  -4   2  11        187.96        205.28         9.45 o                         
  -2   2  11        116.73        115.57         3.85 o                         
   0   2  11          4.45          4.73         1.29 o                         
   2   2  11        410.26        399.13         6.99 o                         
   4   2  11         49.59         46.84         6.45 o                         
   6   2  11        241.92        231.80        12.89 o                         
   8   2  11          0.05         -7.30         7.30 o                         
  -9   3  11         43.98         34.80         6.38 o                         
  -7   3  11         28.73         27.37         3.85 o                         
  -5   3  11        171.59        173.94         5.05 o                         
  -3   3  11         63.15         57.52         2.80 o                         
  -1   3  11          8.31         12.46         3.65 o                         
   1   3  11         31.35         29.00         5.16 o                         
   3   3  11         20.87         16.11         4.94 o                         
   5   3  11         42.24         50.32         4.85 o                         
   7   3  11          6.02          0.43         6.45 o                         
  -8   4  11          4.34          8.81         5.91 o                         
  -6   4  11         11.03          5.88         3.40 o                         
  -4   4  11         46.42         44.60         4.17 o                         
  -2   4  11         34.03         28.57         5.29 o                         
   0   4  11         25.80         24.33         4.83 o                         
   2   4  11          3.57          1.45         3.81 o                         
   4   4  11          5.59          5.16         6.23 o                         
   6   4  11          2.80          6.23         7.95 o                         
  -5   5  11         12.02         -4.73         8.38 o                         
  -3   5  11         17.18         33.09         7.95 o                         
  -1   5  11          4.41          2.36         6.02 o                         
   1   5  11          0.61         -1.50         5.14 o                         
   3   5  11          2.93          1.72         7.09 o                         
  -2  -4  12         55.69         60.59         8.38 o                         
   0  -4  12         75.58         84.00        10.74 o                         
   6  -4  12          2.55        -10.10        10.10 o                         
  -5  -3  12          1.87          9.45         5.59 o                         
  -3  -3  12         28.18         30.94         6.02 o                         
  -1  -3  12         26.03         22.13         5.37 o                         
   1  -3  12         86.92         69.18         7.73 o                         
   3  -3  12        104.88        115.01        14.92 o                         
   5  -3  12         71.50         67.27         4.99 o                         
   7  -3  12         13.19         15.43         7.73 o                         
  -6  -2  12         42.39         51.35         7.30 o                         
  -4  -2  12          4.52          2.93         2.22 o                         
  -2  -2  12         15.24         14.84         1.90 o                         
   0  -2  12         74.55         77.57         2.92 o                         
   2  -2  12          6.22          4.96         1.52 o                         
   4  -2  12          9.30          9.18         3.79 o                         
   6  -2  12         12.74         20.48         3.81 o                         
   8  -2  12          5.54          7.33         4.63 o                         
  -7  -1  12         97.82         87.44         9.88 o                         
  -5  -1  12         30.06         37.17         6.02 o                         
  -3  -1  12        102.81         98.69         4.22 o                         
  -1  -1  12        366.30        350.36         7.73 o                         
   1  -1  12        499.68        499.88         8.36 o                         
   3  -1  12        574.94        603.49        10.36 o                         
   5  -1  12        100.99        118.48         7.73 o                         
   7  -1  12         59.71         57.92         5.83 o                         
 -10   0  12          2.17          4.23         4.94 o                         
  -8   0  12        235.05        238.55         9.25 o                         
  -6   0  12          7.76         16.61         3.42 o                         
  -4   0  12        908.17        904.42        13.52 o                         
  -2   0  12        507.23        572.32         9.34 o                         
   0   0  12       1149.00       1242.75        15.34 o                         
   2   0  12        170.07        177.58         5.23 o                         
   4   0  12          0.13          0.68         2.42 o                         
   6   0  12         24.19         27.69         4.18 o                         
   8   0  12          3.56          9.34         6.45 o                         
  -9   1  12          1.79          3.97         4.31 o                         
  -7   1  12         98.16         96.30         6.64 o                         
  -5   1  12         29.89         36.92         3.64 o                         
  -3   1  12        102.97        100.85         4.25 o                         
  -1   1  12        366.04        336.04         6.54 o                         
   1   1  12        499.74        487.63         8.25 o                         
   3   1  12        575.21        585.50        10.28 o                         
   5   1  12        101.00        105.14         6.30 o                         
   7   1  12         59.66         50.49         7.30 o                         
 -10   2  12         56.24         47.11         7.21 o                         
  -8   2  12          0.54          2.28         5.59 o                         
  -6   2  12         42.19         47.93         3.84 o                         
  -4   2  12          4.60          5.68         2.79 o                         
  -2   2  12         15.30         17.53         2.11 o                         
   0   2  12         74.59         74.85         2.84 o                         
   2   2  12          6.22          4.13         1.82 o                         
   4   2  12          9.32         16.33         3.87 o                         
   6   2  12         12.74         11.60         5.59 o                         
   8   2  12          5.56         14.82         7.95 o                         
  -9   3  12          1.73         -5.31         5.31 o                         
  -7   3  12         44.34         44.46         4.19 o                         
  -5   3  12          1.88          1.41         3.27 o                         
  -3   3  12         28.06         33.70         2.50 o                         
  -1   3  12         25.94         24.92         4.73 o                         
   1   3  12         87.00         79.71         7.30 o                         
   3   3  12        104.91        116.85         9.45 o                         
   5   3  12         71.45         74.04         5.93 o                         
   7   3  12         13.14         -5.80         7.52 o                         
  -6   4  12         12.78          9.79         3.65 o                         
  -4   4  12         16.12         15.17         2.49 o                         
  -2   4  12         55.76         53.75         7.41 o                         
   0   4  12         75.58         88.05         7.31 o                         
   2   4  12         60.51         51.03         5.47 o                         
   4   4  12         21.46         22.61         6.45 o                         
   6   4  12          2.55         -8.59         8.59 o                         
  -5   5  12         18.18          9.88         9.45 o                         
  -3   5  12         37.14         40.39         7.95 o                         
  -1   5  12          3.72         -2.79         6.02 o                         
   1   5  12         11.01         21.49         7.09 o                         
   3   5  12         21.35         23.85         8.38 o                         
  -5  -3  13         67.11         86.15        10.10 o                         
  -3  -3  13          8.01          1.93         4.51 o                         
  -1  -3  13         50.04         42.54         6.02 o                         
   1  -3  13         69.62         70.47         8.38 o                         
   3  -3  13         36.62         31.37         3.44 o                         
   5  -3  13          5.02          6.75         2.99 o                         
   7  -3  13          6.48         14.95         5.59 o                         
  -6  -2  13         20.49         22.56         6.02 o                         
  -4  -2  13         20.73         25.45         3.33 o                         
  -2  -2  13        477.69        484.43         9.13 o                         
   0  -2  13          0.69          2.09         1.22 o                         
   2  -2  13        863.07        890.44        16.65 o                         
   4  -2  13         26.06         22.61         3.38 o                         
   6  -2  13         55.15         56.42         9.88 o                         
   8  -2  13          1.88          3.38         5.73 o                         
  -7  -1  13         73.15         82.49         6.27 o                         
  -5  -1  13         13.21         13.89         2.90 o                         
  -3  -1  13         58.15         63.90         3.82 o                         
  -1  -1  13        159.69        166.28         4.84 o                         
   1  -1  13         64.08         76.98         3.65 o                         
   3  -1  13          5.28          9.99         2.79 o                         
   5  -1  13         50.78         51.19         5.91 o                         
   7  -1  13         14.07         20.05         5.16 o                         
 -10   0  13          6.92         -6.88         6.88 o                         
  -8   0  13        105.01        115.13         9.88 o                         
  -6   0  13        173.74        175.74         7.20 o                         
  -4   0  13        460.24        438.20         9.26 o                         
  -2   0  13         75.76         79.92         5.16 o                         
   0   0  13          0.02         17.40         3.22 o                         
   2   0  13        198.55        187.26         5.61 o                         
   4   0  13         17.36         11.12         3.05 o                         
   6   0  13         88.96         98.07         7.43 o                         
   8   0  13         26.39         32.66         7.95 o                         
  -9   1  13         56.12         55.69        14.18 o                         
  -7   1  13         73.18         65.70         5.77 o                         
  -5   1  13         13.17         10.54         2.81 o                         
  -3   1  13         58.14         61.99         3.87 o                         
  -1   1  13        160.07        160.09         4.74 o                         
   1   1  13         63.99         76.27         4.94 o                         
   3   1  13          5.31          8.35         2.35 o                         
   5   1  13         50.96         53.37        13.11 o                         
   7   1  13         14.02         11.17         6.66 o                         
 -10   2  13         18.46         10.22         6.18 o                         
  -8   2  13         19.93         21.72         4.13 o                         
  -6   2  13         20.61         28.19         3.16 o                         
  -4   2  13         20.68         27.29         5.16 o                         
  -2   2  13        477.15        478.52         8.30 o                         
   0   2  13          0.72          1.50         1.35 o                         
   2   2  13        863.62        902.72        16.44 o                         
   4   2  13         26.11         19.12         4.30 o                         
   6   2  13         55.15         56.29         8.59 o                         
   8   2  13          1.88         -0.86         8.16 o                         
  -9   3  13         23.41         16.22         5.92 o                         
  -7   3  13         31.70         36.89         5.00 o                         
  -5   3  13         66.81         72.05         4.35 o                         
  -3   3  13          8.11          9.50         1.72 o                         
  -1   3  13         50.05         46.62         6.45 o                         
   1   3  13         69.58         85.72         7.73 o                         
   3   3  13         36.60         31.15         6.02 o                         
   5   3  13          5.01          9.02         6.23 o                         
   7   3  13          6.47          1.29         7.52 o                         
  -6   4  13         17.25         16.86         4.01 o                         
  -4   4  13          0.94         -2.11         2.11 o                         
  -2   4  13          2.31          2.44         4.62 o                         
   0   4  13          0.42         -1.24         3.87 o                         
   2   4  13         31.91         25.03         7.09 o                         
   4   4  13         16.18         11.17         7.30 o                         
  -3   5  13          2.20          5.59         7.73 o                         
  -1   5  13          0.64         -6.23         6.23 o                         
   1   5  13          1.21          0.98         6.02 o                         
  -3  -3  14        120.41        125.66        10.53 o                         
  -1  -3  14        141.22        130.17         9.88 o                         
   1  -3  14        106.01         88.73         9.24 o                         
   3  -3  14         28.46         26.61         2.79 o                         
   5  -3  14          0.21          0.70         2.94 o                         
  -6  -2  14          6.78         15.18         4.62 o                         
  -4  -2  14         84.10         95.10         5.09 o                         
  -2  -2  14          5.89          7.00         2.05 o                         
   0  -2  14         14.22         13.87         3.01 o                         
   2  -2  14          5.40          3.56         1.85 o                         
   4  -2  14         32.16         31.80         3.03 o                         
   6  -2  14         19.48         13.64         4.33 o                         
  -9  -1  14          3.32         11.60         6.02 o                         
  -7  -1  14         88.95        100.82         6.70 o                         
  -5  -1  14         29.29         33.42         3.97 o                         
  -3  -1  14        536.91        536.08         9.87 o                         
  -1  -1  14        464.33        457.58        14.72 o                         
   1  -1  14        336.01        323.14         7.07 o                         
   3  -1  14        113.84        112.86         5.24 o                         
   5  -1  14         10.07          7.34         3.45 o                         
   7  -1  14         18.11         19.10         5.60 o                         
 -10   0  14          0.62         -4.94         6.66 o                         
  -8   0  14         34.90         27.29         5.80 o                         
  -6   0  14         22.09         17.43         3.30 o                         
  -4   0  14        119.52         98.21         4.99 o                         
  -2   0  14        137.13        130.74         4.77 o                         
   0   0  14        557.11        553.55        12.78 o                         
   2   0  14         15.31         15.83         2.58 o                         
   4   0  14          4.90         -1.45         2.78 o                         
   6   0  14          3.29          7.94         8.81 o                         
   8   0  14          4.47          6.23         7.30 o                         
  -9   1  14          3.34         -1.45         4.34 o                         
  -7   1  14         89.26         99.77         7.19 o                         
  -5   1  14         29.37         28.88         3.72 o                         
  -3   1  14        536.67        544.14        14.82 o                         
  -1   1  14        464.23        459.64         8.56 o                         
   1   1  14        336.17        326.87         7.27 o                         
   3   1  14        113.92        129.55         5.53 o                         
   5   1  14         10.08          4.07         7.20 o                         
   7   1  14         18.11          8.81         7.09 o                         
 -10   2  14         20.12         29.65        10.10 o                         
  -8   2  14         30.80         33.99         4.58 o                         
  -6   2  14          6.78          6.13         3.97 o                         
  -4   2  14         84.13         91.31         7.09 o                         
  -2   2  14          5.88          6.57         1.89 o                         
   0   2  14         14.22         13.48         2.47 o                         
   2   2  14          5.39          4.09         2.17 o                         
   4   2  14         32.12         24.42         3.72 o                         
   6   2  14         19.55         10.53         6.66 o                         
  -9   3  14          3.41          3.81         7.63 o                         
  -7   3  14         16.54         18.83         4.02 o                         
  -5   3  14         63.46         57.33         5.61 o                         
  -3   3  14        120.31        122.63         3.71 o                         
  -1   3  14        141.16        131.03         8.59 o                         
   1   3  14        106.08        100.55         9.02 o                         
   3   3  14         28.44         23.42         5.80 o                         
   5   3  14          0.21          5.59         6.02 o                         
  -6   4  14         10.91         12.43         4.41 o                         
  -4   4  14         24.11         25.20         3.66 o                         
  -2   4  14         71.20         67.89         8.38 o                         
   0   4  14         13.61          1.29         6.77 o                         
   2   4  14         13.58         20.05         4.97 o                         
   4   4  14          3.35         -1.07         6.45 o                         
  -3   5  14         28.41         27.29         9.02 o                         
  -1   5  14         16.94         14.61         7.73 o                         
   1   5  14         10.55         26.21         8.16 o                         
  -3  -3  15         52.46         39.32         7.09 o                         
  -1  -3  15         49.40         35.88         6.66 o                         
   1  -3  15         48.19         39.32         6.66 o                         
   3  -3  15         10.58          7.49         1.55 o                         
   5  -3  15          6.17          7.73         4.08 o                         
  -6  -2  15        198.04        189.04         9.88 o                         
  -4  -2  15         68.92         63.47         4.77 o                         
  -2  -2  15        885.40        906.39        13.20 o                         
   0  -2  15         15.89         18.98         2.90 o                         
   2  -2  15        117.90        102.67         4.45 o                         
   4  -2  15          5.91          7.73         3.65 o                         
   6  -2  15          8.39          0.20         4.83 o                         
  -9  -1  15         56.69         67.46         9.67 o                         
  -7  -1  15         38.41         45.98         6.88 o                         
  -5  -1  15         99.43        100.56         5.62 o                         
  -3  -1  15         34.98         36.75         3.76 o                         
  -1  -1  15         48.56         48.41         5.37 o                         
   1  -1  15         34.05         33.13         4.40 o                         
   3  -1  15         18.44         22.69         3.25 o                         
   5  -1  15         21.74         16.19         4.09 o                         
   7  -1  15          3.52         -6.45         6.45 o                         
 -10   0  15         17.00          4.08         8.81 o                         
  -8   0  15         20.16         15.47         5.80 o                         
  -6   0  15          9.37         24.71         5.80 o                         
  -4   0  15         22.63         21.93         2.94 o                         
  -2   0  15        112.24        107.70         4.63 o                         
   0   0  15          0.50         17.60         2.42 o                         
   2   0  15          6.12          6.67         2.32 o                         
   4   0  15          4.01          2.62         2.86 o                         
   6   0  15          3.84          2.84         4.25 o                         
   8   0  15          0.52         -3.44         8.16 o                         
  -9   1  15         56.90         69.39         9.24 o                         
  -7   1  15         38.40         35.60         4.95 o                         
  -5   1  15         99.41         99.04         8.38 o                         
  -3   1  15         34.99         30.29         4.51 o                         
  -1   1  15         48.55         50.50         3.87 o                         
   1   1  15         34.15         32.90         3.11 o                         
   3   1  15         18.46         19.05         3.26 o                         
   5   1  15         21.83         19.05         4.30 o                         
   7   1  15          3.51         -6.66         6.66 o                         
  -8   2  15         12.60         24.31         4.99 o                         
  -6   2  15        198.27        183.27         8.13 o                         
  -4   2  15         68.77         62.26         5.17 o                         
  -2   2  15        884.77        906.71        13.06 o                         
   0   2  15         15.89         20.73         4.19 o                         
   2   2  15        117.88        101.15         4.80 o                         
   4   2  15          5.92          6.40         3.18 o                         
   6   2  15          8.39         15.25         6.66 o                         
  -7   3  15         19.86         24.12         4.85 o                         
  -5   3  15         46.14         48.26         5.84 o                         
  -3   3  15         52.58         55.46         4.51 o                         
  -1   3  15         49.50         43.18         6.45 o                         
   1   3  15         48.08         42.75         6.66 o                         
   3   3  15         10.65          3.22         4.73 o                         
   5   3  15          6.22         15.04         6.88 o                         
  -6   4  15          5.67         11.96        11.06 o                         
  -4   4  15          9.14          9.80         2.93 o                         
  -2   4  15         30.99         36.09         7.09 o                         
   0   4  15          1.68          2.15         5.16 o                         
   2   4  15          8.36          1.10         8.16 o                         
   4   4  15          7.49         12.68         7.95 o                         
  -3   5  15          4.61         -0.86         8.38 o                         
  -1   5  15          1.47         13.11         7.73 o                         
   1   5  15          2.17         12.89         7.73 o                         
  -1  -3  16         28.40         18.48         5.59 o                         
   3  -3  16          8.69         10.92         3.44 o                         
  -6  -2  16         23.17         19.12         5.16 o                         
  -4  -2  16          3.28          5.35         2.57 o                         
  -2  -2  16          9.75          7.03         2.32 o                         
   0  -2  16         65.50         71.32         3.84 o                         
   2  -2  16          8.19          8.57         2.46 o                         
   4  -2  16          8.58         10.74         3.87 o                         
   6  -2  16          9.06          1.78         4.59 o                         
  -9  -1  16          2.44         -1.07         6.66 o                         
  -7  -1  16        108.71        106.13         9.67 o                         
  -5  -1  16         80.64         95.35        11.17 o                         
  -3  -1  16        300.88        304.83         7.73 o                         
  -1  -1  16        140.75        121.34         5.69 o                         
   1  -1  16         65.63         65.06         7.09 o                         
   3  -1  16         19.09         20.63         6.23 o                         
   5  -1  16          7.59          6.45         4.94 o                         
   7  -1  16         19.25         17.40         7.52 o                         
 -10   0  16          0.06         -3.65         7.73 o                         
  -8   0  16         16.60         15.04         5.37 o                         
  -6   0  16         70.29         62.46         5.75 o                         
  -4   0  16          4.48          3.48         2.57 o                         
  -2   0  16         10.98         13.54         4.08 o                         
   0   0  16         56.02        120.92         5.05 o                         
   2   0  16          7.25         10.77         5.91 o                         
   4   0  16        113.99        117.50        12.77 o                         
   6   0  16          2.91          2.15         5.80 o                         
  -9   1  16          2.43          7.73         7.73 o                         
  -7   1  16        108.79        104.04         9.55 o                         
  -5   1  16         80.64         76.34         5.92 o                         
  -3   1  16        300.62        314.01         7.95 o                         
  -1   1  16        140.63        122.05         5.16 o                         
   1   1  16         65.59         80.35         6.45 o                         
   3   1  16         19.13         16.78         3.33 o                         
   5   1  16          7.57          9.05         7.20 o                         
   7   1  16         19.23          2.79         7.95 o                         
  -8   2  16         34.46         45.94         6.77 o                         
  -6   2  16         23.21         17.56         4.37 o                         
  -4   2  16          3.29          2.22         2.81 o                         
  -2   2  16          9.77         11.89         2.57 o                         
   0   2  16         65.54         65.73         3.97 o                         
   2   2  16          8.19         11.09         2.68 o                         
   4   2  16          8.60         10.76         3.64 o                         
   6   2  16          9.07          9.24         7.30 o                         
  -7   3  16         71.22         70.13         6.41 o                         
  -5   3  16         85.84         94.99         5.27 o                         
  -3   3  16         43.45         44.41         3.21 o                         
  -1   3  16         28.37         18.26         5.16 o                         
   1   3  16          1.26          0.64         4.73 o                         
   3   3  16          8.68          6.02         4.73 o                         
   5   3  16         18.11          6.45         7.73 o                         
  -6   4  16          3.75         -6.02         8.16 o                         
  -4   4  16         18.05         34.38         8.16 o                         
  -2   4  16          7.79         17.40         6.88 o                         
   0   4  16          2.07         -0.21         5.59 o                         
   2   4  16          3.43         -2.79         6.23 o                         
   4   4  16          0.67         -7.09         7.09 o                         
  -1   5  16          5.18         -3.22         7.73 o                         
   3  -3  17          0.82         -1.70         1.70 o                         
  -6  -2  17        194.01        201.72        10.96 o                         
  -4  -2  17         19.26         19.88         3.41 o                         
  -2  -2  17         61.90         60.65         4.94 o                         
   0  -2  17          6.02          8.48         2.34 o                         
   2  -2  17         43.19         43.68         4.94 o                         
   4  -2  17          0.18         -1.93         3.87 o                         
   6  -2  17         24.88         32.87         9.88 o                         
  -9  -1  17         15.65         12.89         7.95 o                         
  -7  -1  17         36.74         43.18         6.88 o                         
  -5  -1  17         51.95         53.09         4.83 o                         
  -3  -1  17         20.80         24.39         4.19 o                         
  -1  -1  17          3.10          6.39         2.24 o                         
   1  -1  17          1.41          5.39         2.24 o                         
   3  -1  17         20.17         25.55         3.97 o                         
   7  -1  17          0.58         -4.08         7.52 o                         
 -10   0  17         12.49         15.25         8.59 o                         
  -8   0  17         90.27         90.02        10.96 o                         
  -6   0  17        221.32        242.41         8.84 o                         
  -4   0  17         23.35         22.78         3.57 o                         
  -2   0  17          6.55          5.96         4.08 o                         
   0   0  17          2.06         35.33         7.52 o                         
   2   0  17         46.30         47.24         6.23 o                         
   4   0  17          0.11         -0.94         4.51 o                         
   6   0  17          6.07          5.59         6.45 o                         
  -9   1  17         15.65         24.49         7.52 o                         
  -7   1  17         36.69         36.39         5.59 o                         
  -5   1  17         51.76         49.09         5.59 o                         
  -3   1  17         20.78         19.32         3.11 o                         
  -1   1  17          3.08          2.60         2.42 o                         
   1   1  17          1.41         -0.06         2.69 o                         
   3   1  17         20.20         21.55         5.59 o                         
   5   1  17         27.37         37.69         5.29 o                         
   7   1  17          0.58         -3.44         7.95 o                         
  -8   2  17          2.34         -4.87         4.92 o                         
  -6   2  17        194.08        182.99         8.66 o                         
  -4   2  17         19.21         22.51         4.51 o                         
  -2   2  17         61.95         57.64         6.98 o                         
   0   2  17          6.02          9.21         2.37 o                         
   2   2  17         43.26         43.95         4.40 o                         
   4   2  17          0.18         -1.12         3.91 o                         
   6   2  17         24.84         18.69         8.81 o                         
  -7   3  17          8.38          7.06         4.21 o                         
  -5   3  17          7.15         13.83         4.83 o                         
  -3   3  17         21.89         16.93         2.35 o                         
  -1   3  17          9.04          2.15         4.73 o                         
   1   3  17          0.20          6.23         4.51 o                         
   3   3  17          0.82          4.94         5.59 o                         
   5   3  17          2.93         -7.30         7.30 o                         
  -6   4  17          0.58         -2.15         8.59 o                         
  -4   4  17         12.03         17.19         8.38 o                         
  -2   4  17          3.46         12.03         6.45 o                         
   0   4  17          2.04          4.30         6.23 o                         
   2   4  17          2.12          2.15         6.23 o                         
  -6  -2  18          7.19          8.16         4.94 o                         
  -4  -2  18         37.62         33.95         5.16 o                         
  -2  -2  18          8.65          5.26         2.46 o                         
   0  -2  18          1.48          1.15         2.34 o                         
   2  -2  18          4.11          5.16         3.22 o                         
   6  -2  18          0.69         -1.93         6.45 o                         
  -9  -1  18          5.79          4.94         7.73 o                         
  -7  -1  18         63.23         54.79         7.52 o                         
  -5  -1  18         32.51         31.29         4.33 o                         
  -3  -1  18          7.54          3.01         4.94 o                         
  -1  -1  18        143.41        141.93         5.96 o                         
   1  -1  18        104.98        102.65         6.98 o                         
   3  -1  18         28.80         31.24         4.21 o                         
   5  -1  18          1.17          5.80         5.37 o                         
  -8   0  18         10.96         16.33         7.30 o                         
  -6   0  18          1.12          3.43         4.40 o                         
  -4   0  18         13.24         10.77         3.24 o                         
  -2   0  18          8.32         10.27         2.89 o                         
   0   0  18          5.62         40.52        13.00 o                         
   2   0  18         53.28         63.26         5.47 o                         
   4   0  18        118.11        119.52         7.83 o                         
   6   0  18          1.83         13.11         7.09 o                         
  -9   1  18          5.78         -1.29         7.09 o                         
  -7   1  18         63.29         66.48         6.98 o                         
  -5   1  18         32.47         29.67         5.05 o                         
  -3   1  18          7.50          8.91         4.51 o                         
  -1   1  18        143.54        132.64         5.99 o                         
   1   1  18        104.93         97.39         5.47 o                         
   3   1  18         28.82         25.57         4.25 o                         
   5   1  18          1.17          6.57         4.90 o                         
  -8   2  18          3.45          6.99         5.80 o                         
  -6   2  18          7.16         15.15         4.62 o                         
  -4   2  18         37.66         32.13         5.05 o                         
  -2   2  18          8.66         11.26         5.05 o                         
   0   2  18          1.47          3.52         5.16 o                         
   2   2  18          4.10         -0.32         3.03 o                         
   4   2  18          2.72          0.50         6.34 o                         
   6   2  18          0.68         13.11         8.16 o                         
  -7   3  18         14.02         15.87         4.41 o                         
  -5   3  18          5.05          9.63         4.35 o                         
  -3   3  18          6.76         16.05         2.46 o                         
  -1   3  18         10.58         -4.51         4.51 o                         
   1   3  18         15.44         13.96         5.59 o                         
   3   3  18         11.53         18.91         6.66 o                         
  -4   4  18          3.07          9.67         7.73 o                         
  -2   4  18          5.87         10.96         7.30 o                         
   0   4  18         39.47         51.56         8.16 o                         
   2   4  18         10.06         16.76         7.52 o                         
  -8  -2  19          0.21         14.18         6.88 o                         
  -4  -2  19          4.86          2.58         3.87 o                         
  -2  -2  19         55.06         48.81         9.56 o                         
   0  -2  19         18.73         19.55         3.44 o                         
   2  -2  19         55.67         51.56         5.80 o                         
   4  -2  19          6.47         15.68         4.73 o                         
  -9  -1  19          0.02         -7.73         7.73 o                         
  -7  -1  19         18.17         16.33         5.80 o                         
  -5  -1  19         26.46         19.04         5.80 o                         
  -3  -1  19          2.98         -1.32         2.98 o                         
  -1  -1  19          7.70          8.35         3.44 o                         
   1  -1  19         13.51         20.41         6.23 o                         
   3  -1  19         25.65         38.67         5.80 o                         
   5  -1  19         17.44         20.20         6.66 o                         
  -8   0  19         44.96         41.25         7.73 o                         
  -6   0  19         20.76         26.99         4.70 o                         
  -4   0  19          3.04          8.16         5.37 o                         
  -2   0  19         70.47         60.58         5.37 o                         
   0   0  19          0.39         25.56         3.51 o                         
   2   0  19          3.85          2.62         6.34 o                         
   4   0  19          4.25         -3.51         4.73 o                         
   6   0  19          2.42         -6.66         7.52 o                         
  -9   1  19          0.02         -7.52         7.52 o                         
  -7   1  19         18.22         22.99         6.23 o                         
  -5   1  19         26.34         28.17         4.46 o                         
  -3   1  19          2.96          4.59         3.33 o                         
  -1   1  19          7.74          6.28         3.11 o                         
   1   1  19         13.45         22.24         3.57 o                         
   3   1  19         25.67         19.04         4.31 o                         
   5   1  19         17.45         19.70         5.87 o                         
  -8   2  19          0.20          4.72         5.54 o                         
  -6   2  19         13.20         18.38         4.59 o                         
  -4   2  19          4.87          7.86         5.80 o                         
  -2   2  19         54.98         54.36         6.88 o                         
   0   2  19         18.73         20.95         4.62 o                         
   2   2  19         55.74         46.84         6.88 o                         
   4   2  19          6.48          5.89         8.06 o                         
  -7   3  19          8.53          0.32         5.32 o                         
  -5   3  19          5.48          9.76         3.47 o                         
  -3   3  19          0.77          1.29         2.42 o                         
  -1   3  19          7.80          4.30         5.59 o                         
   1   3  19         21.61         15.68         6.23 o                         
   3   3  19          2.56          5.80         7.30 o                         
  -4   4  19          5.23         22.99         8.81 o                         
  -2   4  19          1.14          1.07         7.52 o                         
   0   4  19          1.53          5.59         7.09 o                         
  -8  -2  20         12.81         16.76         7.30 o                         
  -6  -2  20         25.61         29.86         6.66 o                         
  -4  -2  20          1.91         -2.15         4.30 o                         
  -2  -2  20          1.97          3.44         3.22 o                         
   0  -2  20          4.83          5.16         3.44 o                         
   2  -2  20          0.13         -3.44         3.44 o                         
   4  -2  20          1.82         -4.94         4.94 o                         
  -7  -1  20         21.98         23.63         6.88 o                         
  -5  -1  20          6.05         -0.86         4.51 o                         
  -3  -1  20         44.05         39.55         4.64 o                         
  -1  -1  20         47.51         48.70         5.06 o                         
   1  -1  20         17.42         17.10         3.54 o                         
   3  -1  20          7.31          6.23         4.94 o                         
   5  -1  20          1.25         -6.45         6.45 o                         
  -8   0  20          2.00         -5.16         6.88 o                         
  -6   0  20          8.23         11.39         4.94 o                         
  -4   0  20        151.92        142.22         9.99 o                         
  -2   0  20         32.79         38.13         4.43 o                         
   0   0  20         34.04         73.13         5.94 o                         
   2   0  20          4.08          5.14         3.77 o                         
   4   0  20          4.00          0.21         5.80 o                         
   6   0  20          2.47         -0.43         7.95 o                         
  -7   1  20         21.98         20.63         6.66 o                         
  -5   1  20          6.07          7.01         4.07 o                         
  -3   1  20         44.02         45.87         4.78 o                         
  -1   1  20         47.51         46.71         9.35 o                         
   1   1  20         17.46         16.71         3.80 o                         
   3   1  20          7.34          9.08         6.88 o                         
   5   1  20          1.24          6.80        11.82 o                         
  -8   2  20         12.82         -4.51         7.95 o                         
  -6   2  20         25.55         36.53         5.85 o                         
  -4   2  20          1.90          4.26         3.94 o                         
  -2   2  20          1.98          1.22         3.97 o                         
   0   2  20          4.84          0.86         3.24 o                         
   2   2  20          0.13          5.78         5.26 o                         
   4   2  20          1.82          1.50         6.45 o                         
  -5   3  20         15.49         15.41         4.28 o                         
  -3   3  20         11.49         13.54         6.02 o                         
  -1   3  20         10.12          8.81         5.37 o                         
   1   3  20          9.23          2.36         6.02 o                         
   3   3  20          8.85         -7.09         7.09 o                         
  -2   4  20          9.23         -7.30         7.30 o                         
   0   4  20         27.59         30.29         8.16 o                         
  -6  -2  21         16.12         17.40         6.23 o                         
  -4  -2  21          0.59         -4.08         4.30 o                         
  -2  -2  21         49.83         47.05         5.37 o                         
   0  -2  21          5.79          2.58         3.65 o                         
   2  -2  21         23.90         29.00         4.73 o                         
   4  -2  21          1.95          8.38         5.80 o                         
  -7  -1  21          7.11          6.45         6.45 o                         
  -5  -1  21         32.10         33.52         6.02 o                         
  -3  -1  21         44.96         41.54         4.84 o                         
  -1  -1  21         11.19         12.31         3.48 o                         
   1  -1  21          2.96         -2.26         7.73 o                         
   5  -1  21          4.09          1.29         6.88 o                         
  -8   0  21          7.91         11.17         7.95 o                         
  -6   0  21         12.07         11.17         5.80 o                         
  -4   0  21          2.48         -3.61         3.61 o                         
  -2   0  21          1.15          0.43         5.59 o                         
   0   0  21          0.01         31.15         6.45 o                         
   2   0  21          4.22          4.77         3.85 o                         
   4   0  21          0.07         -3.87         6.45 o                         
  -7   1  21          7.13          7.73         7.09 o                         
  -5   1  21         32.08         34.25         5.91 o                         
  -3   1  21         44.94         49.34         5.29 o                         
  -1   1  21         11.22         14.92         4.73 o                         
   1   1  21          2.96          4.98         4.40 o                         
   3   1  21          0.03         -4.62         4.62 o                         
   5   1  21          4.10          9.45         8.16 o                         
  -6   2  21         16.13         21.72         5.84 o                         
  -4   2  21          0.59         -4.09         4.09 o                         
  -2   2  21         49.76         44.74         5.48 o                         
   0   2  21          5.79          9.50         3.76 o                         
   2   2  21         23.92         38.09         9.88 o                         
   4   2  21          1.95         16.11         7.95 o                         
  -5   3  21          1.82         -1.92         7.09 o                         
  -3   3  21          1.65          7.30         6.66 o                         
  -1   3  21         15.97         18.69         7.30 o                         
   1   3  21          9.83         10.31         6.88 o                         
  -6  -2  22          1.24          9.88         6.23 o                         
  -4  -2  22          1.36          4.94         4.94 o                         
  -2  -2  22          0.28          1.07         3.87 o                         
   0  -2  22          0.26         -3.65         3.65 o                         
  -7  -1  22         19.84         23.20         7.52 o                         
  -5  -1  22          0.74         -5.16         5.16 o                         
  -3  -1  22         10.97          2.79         4.94 o                         
  -1  -1  22          3.00         -1.72         4.51 o                         
   1  -1  22          1.32         -2.79         4.51 o                         
   3  -1  22          1.39          6.23         5.59 o                         
  -8   0  22          9.20          9.88         8.38 o                         
  -6   0  22          4.58         10.10         6.23 o                         
  -4   0  22        102.53         92.88         7.89 o                         
  -2   0  22          2.67          5.83         4.01 o                         
   0   0  22          1.37         55.60        14.07 o                         
   2   0  22          0.50         -0.26         4.48 o                         
   4   0  22          4.08         14.61         7.09 o                         
  -7   1  22         19.86         13.96         7.52 o                         
  -5   1  22          0.75          1.26         4.89 o                         
  -3   1  22         10.94         12.99         4.37 o                         
  -1   1  22          2.98          2.64         5.69 o                         
   1   1  22          1.32          5.61         4.18 o                         
   3   1  22          1.40         -5.05         5.05 o                         
  -6   2  22          1.24         -3.00         5.91 o                         
  -4   2  22          1.37          4.22         4.55 o                         
  -2   2  22          0.28         -0.97         5.91 o                         
   0   2  22          0.26         -2.50         3.91 o                         
   2   2  22          0.56          7.09         6.45 o                         
  -5   3  22         14.50         12.25         8.59 o                         
  -3   3  22         13.39         25.14         7.52 o                         
  -1   3  22          5.13          5.80         6.66 o                         
   1   3  22          1.43         10.31         6.45 o                         
  -6  -2  23         22.98         24.28         7.09 o                         
  -4  -2  23          7.96         22.34         6.02 o                         
  -2  -2  23         26.38         31.37         5.37 o                         
   0  -2  23          0.96         -4.30         4.30 o                         
   2  -2  23          4.98          1.29         4.73 o                         
  -7  -1  23          0.75         -4.94         6.66 o                         
  -5  -1  23         21.21         28.36         6.88 o                         
  -1  -1  23          3.06          8.38         5.37 o                         
   1  -1  23          3.74          1.07         5.16 o                         
   3  -1  23          1.05         -6.02         6.02 o                         
  -6   0  23          2.11          5.16         6.66 o                         
  -4   0  23          2.14         -5.59         5.59 o                         
  -2   0  23          5.45          5.13         4.70 o                         
   0   0  23          0.06         40.02         5.48 o                         
   2   0  23          0.00         -3.22         5.80 o                         
   4   0  23          0.08          6.66         7.30 o                         
  -7   1  23          0.75         -0.43         8.59 o                         
  -5   1  23         21.20         29.29         8.27 o                         
  -3   1  23          1.70          6.40         4.70 o                         
  -1   1  23          3.06         -0.14         5.48 o                         
   1   1  23          3.75         -3.94         5.37 o                         
   3   1  23          1.05         -5.52         5.52 o                         
  -6   2  23         23.00         17.62         8.16 o                         
  -4   2  23          7.96          6.98         5.54 o                         
  -2   2  23         26.35         30.71         7.84 o                         
   0   2  23          0.96          1.07         6.45 o                         
   2   2  23          4.97          7.73         7.09 o                         
  -3   3  23          3.28          8.59         8.16 o                         
  -1   3  23          7.27         11.17         7.52 o                         
  -4  -2  24          1.23         15.47         5.80 o                         
  -2  -2  24          0.71          1.93         4.51 o                         
   0  -2  24          1.37          0.21         4.73 o                         
  -5  -1  24          0.65         -1.29         5.59 o                         
  -3  -1  24          2.70          1.93         5.37 o                         
   1  -1  24          4.05          4.94         5.37 o                         
   3  -1  24          0.91         -3.87         6.23 o                         
  -6   0  24          1.79          2.36         7.30 o                         
  -4   0  24          0.06         -4.51         6.66 o                         
  -2   0  24          2.40          2.16         4.59 o                         
   0   0  24          2.59         35.19         5.21 o                         
   2   0  24          1.92          3.87         6.23 o                         
  -5   1  24          0.65         -0.21         7.52 o                         
  -3   1  24          2.68         10.97         5.16 o                         
  -1   1  24          7.06         13.88         5.16 o                         
   1   1  24          4.04          0.29         5.05 o                         
   3   1  24          0.91         -7.73         7.73 o                         
  -4   2  24          1.23         -7.52         7.52 o                         
  -2   2  24          0.71          9.02         7.52 o                         
   0   2  24          1.37         -1.07         6.45 o                         
  -4  -2  25          1.01          8.81         6.23 o                         
  -2  -2  25          3.84          6.23         5.37 o                         
  -5  -1  25          4.29          5.80         7.09 o                         
  -3  -1  25          1.18         -6.23         6.23 o                         
  -1  -1  25          0.11         15.25         6.02 o                         
   1  -1  25          0.65         -5.80         5.80 o                         
  -6   0  25          2.54         11.60         7.73 o                         
  -4   0  25          0.26         -6.88         6.88 o                         
  -2   0  25          0.00         11.60         6.66 o                         
   0   0  25          0.21         22.77         6.66 o                         
   2   0  25          1.74          6.66         7.09 o                         
  -5   1  25          4.28         -7.95         7.95 o                         
  -3   1  25          1.18          2.65         9.35 o                         
  -1   1  25          0.11          8.82         5.51 o                         
   1   1  25          0.65          4.51         7.30 o                         
  -4   2  25          1.01         -8.38         9.02 o                         
  -2   2  25          3.85          8.38         8.16 o                         
   0   2  25          3.64         -2.36         7.73 o                         
  -3  -1  26          0.35         -5.59         6.88 o                         
  -1  -1  26          5.04         19.98         6.88 o                         
  -4   0  26          4.79         -7.30         7.30 o                         
  -2   0  26          1.01         10.96         7.30 o                         
   0   0  26          0.14         30.29         7.95 o                         
  -3   1  26          0.34          1.19         7.95 o                         
  -1   1  26          5.05         -7.52         7.52 o                         
  -2   0  27          4.68         29.22         8.38 o                         
                                                                                
