# Supplementary material for: An exceptional series of phase transitions in hydrophobic amino acids with linear side chains
Source: IUCrJ. 2016 Aug 9;3(Pt 5):341–53. doi: 10.1107/S2052252516010472 (PMC5391856; doi:10.1107/S2052252516010472)
Supplement: Supplementary file 6 [file m-03-00341-Nva100sup6.hkl]

data_Nva100                                                                     
_shelx_title ' Nva100B in P2(1)'                                                
_shelx_refln_list_code          4                                               
_shelx_F_calc_maximum       86.09                                               
_exptl_crystal_F_000       256.00                                               
_reflns_d_resolution_high  0.8200                                               
                                                                                
loop_                                                                           
 _space_group_symop_operation_xyz                                               
 'x, y, z'                                                                      
 '-x, y+1/2, -z'                                                                
                                                                                
_cell_length_a     9.6123                                                       
_cell_length_b     5.1222                                                       
_cell_length_c    13.1832                                                       
_cell_angle_alpha  90.000                                                       
_cell_angle_beta   98.609                                                       
_cell_angle_gamma  90.000                                                       
                                                                                
_shelx_F_squared_multiplier     1.000                                           
                                                                                
loop_                                                                           
 _refln_index_h                                                                 
 _refln_index_k                                                                 
 _refln_index_l                                                                 
 _refln_F_squared_calc                                                          
 _refln_F_squared_meas                                                          
 _refln_F_squared_sigma                                                         
 _refln_observed_status                                                         
   1  -6   0          4.18          8.40         4.37 o                         
   2  -6   0          0.50         -4.45         4.45 o                         
   3  -6   0          2.01          6.30         5.38 o                         
   1  -5   0         86.86         94.29         7.14 o                         
   2  -5   0         75.83         71.93         7.14 o                         
   3  -5   0         84.15         85.21         8.07 o                         
   4  -5   0         30.31         41.18         7.48 o                         
   5  -5   0         93.72        111.77        10.25 o                         
   6  -5   0          5.48          0.08         5.38 o                         
   0  -4   0         53.44         60.33         4.62 o                         
   1  -4   0        109.37        117.65         6.98 o                         
   3  -4   0        443.96        449.33        21.51 o                         
   4  -4   0         70.29         72.94         7.40 o                         
   5  -4   0        316.52        333.70        18.15 o                         
   6  -4   0          2.52          3.11         4.54 o                         
   7  -4   0         17.02         16.64         6.05 o                         
   8  -4   0         13.73         16.81         7.56 o                         
   1  -3   0         10.73         10.91         1.36 o                         
   2  -3   0        294.11        297.94        11.93 o                         
   3  -3   0         79.22         99.11         6.64 o                         
   4  -3   0        204.52        218.06        12.35 o                         
   5  -3   0         28.54         29.73         3.76 o                         
   7  -3   0         86.34         92.27        10.51 o                         
   8  -3   0         55.48         72.69        10.42 o                         
  10  -3   0         43.77         84.62        14.88 o                         
   0  -2   0        227.04        244.20        11.26 o                         
   1  -2   0        436.96        419.21        13.73 o                         
   2  -2   0         73.39         78.65         3.44 o                         
   3  -2   0        169.56        167.00         6.23 o                         
   4  -2   0        202.90        221.17        11.68 o                         
   5  -2   0        812.48        841.65        27.66 o                         
   6  -2   0          8.51          9.24         3.45 o                         
   7  -2   0         84.12         98.41         7.48 o                         
   9  -2   0        225.50        232.27        14.37 o                         
   1  -1   0       4166.79       3931.53       120.74 o                         
   2  -1   0        159.96        138.50         3.40 o                         
   3  -1   0       1101.75       1124.95        35.56 o                         
   4  -1   0        267.38        276.93         9.66 o                         
   5  -1   0        182.06        193.70         7.37 o                         
   6  -1   0        152.18        157.68         6.71 o                         
   7  -1   0        363.80        334.03        14.12 o                         
   8  -1   0        374.44        368.91        18.83 o                         
   9  -1   0         96.61        101.38         8.32 o                         
  10  -1   0         52.96         64.54         8.32 o                         
  11  -1   0         29.41         33.11         7.06 o                         
   1   0   0          1.66          0.34         0.25 o                         
   2   0   0       1344.60       1410.21        30.23 o                         
   3   0   0        539.07        578.76        12.71 o                         
   4   0   0       2727.69       3021.65        64.70 o                         
   5   0   0          3.93          6.05         0.89 o                         
   6   0   0        330.83        355.41         9.86 o                         
   7   0   0         30.89         42.16         4.88 o                         
   8   0   0         27.89         25.40         2.59 o                         
   9   0   0         35.09         24.90         5.25 o                         
  10   0   0         22.90         47.31         7.65 o                         
  11   0   0         81.75         50.67         7.23 o                         
   1   1   0       4165.46       4047.32        98.62 o                         
   2   1   0        159.79        145.55         3.39 o                         
   3   1   0       1101.48       1164.51        24.97 o                         
   4   1   0        267.37        281.68         6.62 o                         
   5   1   0        181.84        195.28         4.99 o                         
   6   1   0        152.13        163.94         4.53 o                         
   7   1   0        363.51        350.89         8.55 o                         
   8   1   0        374.36        374.14        10.66 o                         
   9   1   0         96.40         97.40         8.57 o                         
  10   1   0         53.10         55.01         6.75 o                         
  11   1   0         29.56         32.44         6.81 o                         
   0   2   0        227.57        247.11         6.84 o                         
   1   2   0        437.16        432.06         9.83 o                         
   2   2   0         73.48         77.47         2.49 o                         
   3   2   0        169.92        173.45         5.60 o                         
   4   2   0        202.75        222.61         8.35 o                         
   5   2   0        811.78        869.70        19.20 o                         
   6   2   0          8.45          9.20         1.25 o                         
   7   2   0         83.92         78.39         3.38 o                         
   8   2   0         11.35         12.09         1.86 o                         
   9   2   0        225.48        218.74        14.37 o                         
  10   2   0         13.27         20.17         6.47 o                         
   1   3   0         10.72         11.33         1.21 o                         
   2   3   0        294.00        297.35         7.54 o                         
   3   3   0         79.06         92.04         3.95 o                         
   4   3   0        205.03        207.59         5.87 o                         
   5   3   0         28.48         34.10         2.26 o                         
   6   3   0        400.18        408.33        27.94 o                         
   7   3   0         86.33         93.36         9.50 o                         
   8   3   0         55.56         53.98         4.01 o                         
   9   3   0         19.74         24.36         3.05 o                         
  10   3   0         43.98         49.58         6.23 o                         
   0   4   0         53.37         60.39         4.80 o                         
   1   4   0        109.21        107.60         4.41 o                         
   2   4   0         54.43         59.53         3.81 o                         
   3   4   0        443.76        439.21        11.20 o                         
   4   4   0         70.37         72.91         4.88 o                         
   5   4   0        316.80        320.51         9.89 o                         
   6   4   0          2.51          0.25         4.45 o                         
   7   4   0         16.99          3.87         5.88 o                         
   8   4   0         13.79          9.41         6.89 o                         
   1   5   0         86.94         89.55         5.55 o                         
   2   5   0         75.43         95.45         7.40 o                         
   3   5   0         84.21         88.96         5.54 o                         
   4   5   0         30.18         30.04         3.56 o                         
   5   5   0         93.95         97.40        12.77 o                         
   6   5   0          5.46         13.08         4.54 o                         
   0   6   0         28.91         17.82         6.98 o                         
   1   6   0          4.15          7.04         8.03 o                         
   2   6   0          0.49         -4.16         4.16 o                         
   3   6   0          1.98          7.95         4.50 o                         
  -3  -6   1         11.01          9.50         5.13 o                         
  -2  -6   1          7.74          3.70         4.62 o                         
  -1  -6   1          4.07          7.14         4.29 o                         
   0  -6   1         24.33         22.52         4.45 o                         
   1  -6   1         23.18         18.38         3.10 o                         
   2  -6   1          2.64          3.11         4.79 o                         
   3  -6   1          0.52          5.21         5.38 o                         
  -7  -5   1         12.36          7.23         6.39 o                         
  -6  -5   1         12.93         17.90         5.88 o                         
  -5  -5   1         17.31         26.14         5.80 o                         
  -4  -5   1         60.38         42.01         7.73 o                         
  -3  -5   1         43.07         35.97         6.56 o                         
  -1  -5   1         93.30         92.69         7.06 o                         
   1  -5   1         46.52         41.09         3.55 o                         
   2  -5   1        114.02        115.38         8.24 o                         
   3  -5   1         66.88         64.20         7.82 o                         
   4  -5   1         59.97         75.13         8.49 o                         
   5  -5   1         49.26         55.80         9.33 o                         
   6  -5   1         15.32         21.94         6.98 o                         
  -8  -4   1         44.05         46.97         8.15 o                         
  -7  -4   1         59.01         57.55         7.40 o                         
  -6  -4   1        130.64        135.21         7.86 o                         
  -5  -4   1         82.75         80.40         6.35 o                         
  -4  -4   1          2.31         -0.07         2.44 o                         
  -3  -4   1         38.20         44.76         4.34 o                         
  -2  -4   1        118.25        118.87         5.87 o                         
  -1  -4   1         38.01         38.16         4.20 o                         
   0  -4   1         21.35         20.72         2.41 o                         
   1  -4   1         88.41         90.88         4.08 o                         
   2  -4   1        107.68        112.36         7.40 o                         
   3  -4   1        458.20        485.46        23.28 o                         
   4  -4   1         23.07         28.24         5.04 o                         
   5  -4   1        256.65        281.18        15.88 o                         
   6  -4   1         46.82         69.33        10.17 o                         
   7  -4   1         29.20         60.17        11.18 o                         
 -10  -3   1          7.15         15.63         7.65 o                         
  -9  -3   1         23.94         31.01         7.40 o                         
  -8  -3   1         42.20         50.59         7.48 o                         
  -7  -3   1        128.43        147.73        11.60 o                         
  -6  -3   1        421.62        384.20        18.91 o                         
  -5  -3   1        285.85        297.86        11.13 o                         
  -4  -3   1         64.49         70.78         4.36 o                         
  -3  -3   1        127.89        125.41         5.53 o                         
  -2  -3   1        168.17        180.83         6.98 o                         
  -1  -3   1        239.66        234.91         8.52 o                         
   0  -3   1        362.82        370.73        10.01 o                         
   1  -3   1         13.39         14.62         1.67 o                         
   2  -3   1        265.11        267.99        13.45 o                         
   3  -3   1         61.94         67.06         5.63 o                         
   4  -3   1         58.99         69.49         4.45 o                         
   5  -3   1         17.33         22.44         3.53 o                         
   7  -3   1         23.28         30.59         5.46 o                         
   9  -3   1         24.19         39.42         7.48 o                         
  10  -3   1        102.72        148.82        15.46 o                         
 -11  -2   1          3.10         16.47         7.65 o                         
 -10  -2   1         59.71         77.39        11.68 o                         
  -9  -2   1         47.67         56.90         8.45 o                         
  -8  -2   1          0.27          6.47         2.85 o                         
  -7  -2   1         17.84         20.99         3.00 o                         
  -6  -2   1         85.65         85.62        10.25 o                         
  -5  -2   1         57.53         62.93         5.88 o                         
  -4  -2   1        168.45        175.28         5.68 o                         
  -3  -2   1         45.83         49.84         2.36 o                         
  -2  -2   1         71.21         61.61         2.50 o                         
  -1  -2   1        192.64        179.99         6.33 o                         
   0  -2   1        221.08        228.63         7.66 o                         
   1  -2   1        514.48        554.27        14.21 o                         
   2  -2   1        152.12        148.46         5.13 o                         
   3  -2   1         83.98         92.93         3.69 o                         
   4  -2   1         54.73         56.78         2.89 o                         
   5  -2   1        114.12        116.64         7.90 o                         
   6  -2   1         32.55         33.45         4.71 o                         
   8  -2   1         23.89         18.74         4.45 o                         
   9  -2   1         64.34         57.64         8.07 o                         
  10  -2   1         25.74         33.95         6.14 o                         
 -11  -1   1         11.36          6.56         6.14 o                         
 -10  -1   1         29.75         30.59         4.10 o                         
  -9  -1   1         79.71         87.44         5.93 o                         
  -8  -1   1        264.45        257.07        10.16 o                         
  -7  -1   1        252.63        253.03         7.52 o                         
  -6  -1   1         94.56         97.83         3.81 o                         
  -5  -1   1        330.77        336.95         9.30 o                         
  -4  -1   1        350.18        383.40        10.18 o                         
  -3  -1   1       3256.92       3485.14        87.26 o                         
  -2  -1   1        318.49        283.82         7.61 o                         
  -1  -1   1        365.66        328.49        14.62 o                         
   0  -1   1         24.73         16.79         0.88 o                         
   1  -1   1       1328.26       1222.07        37.73 o                         
   2  -1   1        279.51        262.72        15.88 o                         
   3  -1   1         59.31         62.00         2.72 o                         
   4  -1   1         35.14         37.48         3.61 o                         
   5  -1   1         46.75         40.68         4.20 o                         
   8  -1   1         39.48         34.63         5.46 o                         
   9  -1   1         28.52         24.20         5.04 o                         
  11  -1   1          8.53         12.35         5.80 o                         
 -11   0   1        277.52        270.51        16.81 o                         
 -10   0   1        102.89         79.85         8.28 o                         
  -9   0   1          3.31          0.25         3.88 o                         
  -8   0   1         13.89         16.15         1.75 o                         
  -7   0   1         87.51         83.71         5.17 o                         
  -6   0   1          1.71          0.16         1.06 o                         
  -5   0   1          0.74          0.85         0.95 o                         
  -4   0   1        340.80        385.05        10.19 o                         
  -3   0   1        176.68        197.21        13.09 o                         
  -2   0   1         15.06         31.20         1.47 o                         
  -1   0   1          1.48          1.01         0.42 o                         
   1   0   1         11.35          8.51         0.62 o                         
   2   0   1       4014.10       3686.52       111.32 o                         
   3   0   1        375.75        354.69         9.20 o                         
   4   0   1       1821.85       1753.80        53.45 o                         
   5   0   1        633.22        654.53        16.88 o                         
   6   0   1        612.62        643.91        25.38 o                         
   7   0   1          5.93          8.37         2.17 o                         
   8   0   1         51.34         51.98         6.81 o                         
   9   0   1         13.37         23.20         4.96 o                         
  11   0   1          1.49         10.25         5.63 o                         
 -10   1   1         29.62         25.75         3.62 o                         
  -9   1   1         79.41         70.14         8.15 o                         
  -8   1   1        264.28        252.56         8.58 o                         
  -7   1   1        252.67        251.83         5.87 o                         
  -6   1   1         94.37         88.25         2.89 o                         
  -5   1   1        330.55        345.29         9.42 o                         
  -4   1   1        349.88        381.86         8.76 o                         
  -3   1   1       3255.96       3598.71       107.08 o                         
  -2   1   1        318.68        292.63         7.60 o                         
  -1   1   1        366.33        328.10         8.51 o                         
   0   1   1         24.72         17.82         1.09 o                         
   1   1   1       1328.49       1240.74        23.74 o                         
   2   1   1        279.69        264.96         6.08 o                         
   3   1   1         59.51         63.17         1.97 o                         
   4   1   1         35.22         32.70         1.52 o                         
   5   1   1         46.58         43.18         2.17 o                         
   6   1   1          4.23          3.95         1.15 o                         
   7   1   1         48.41         51.28         2.46 o                         
   8   1   1         39.45         41.13         2.93 o                         
   9   1   1         28.57         23.66         3.39 o                         
  10   1   1         37.20         18.72         6.64 o                         
  11   1   1          8.62          3.63         4.39 o                         
 -11   2   1          3.12          2.94         7.73 o                         
 -10   2   1         59.72         57.48         7.82 o                         
  -9   2   1         47.69         44.37         5.29 o                         
  -8   2   1          0.28          0.27         1.96 o                         
  -7   2   1         17.75         15.83         1.66 o                         
  -6   2   1         85.62         92.27         5.40 o                         
  -5   2   1         57.33         66.65         3.53 o                         
  -4   2   1        168.39        194.77         8.51 o                         
  -3   2   1         45.53         51.46         2.59 o                         
  -2   2   1         71.44         62.08         2.95 o                         
  -1   2   1        192.61        178.95         5.25 o                         
   0   2   1        220.97        226.61         5.52 o                         
   1   2   1        514.66        552.22        11.07 o                         
   2   2   1        152.01        147.02         3.14 o                         
   3   2   1         84.02         89.58         2.40 o                         
   4   2   1         54.52         54.33         2.24 o                         
   5   2   1        114.16        122.65         3.35 o                         
   6   2   1         32.52         33.75         1.98 o                         
   7   2   1        119.99        117.48         4.66 o                         
   8   2   1         23.93         19.18         2.86 o                         
   9   2   1         64.20         69.67         5.34 o                         
  10   2   1         25.84         22.00         4.78 o                         
 -10   3   1          7.12         12.27         8.07 o                         
  -9   3   1         23.92         35.97         7.14 o                         
  -8   3   1         42.26         42.26         7.14 o                         
  -7   3   1        128.40        133.27        11.09 o                         
  -6   3   1        421.34        392.96        13.59 o                         
  -5   3   1        286.12        299.32         7.92 o                         
  -4   3   1         64.73         65.02         3.03 o                         
  -3   3   1        128.01        125.83         4.70 o                         
  -2   3   1        167.83        180.43         5.08 o                         
  -1   3   1        239.74        239.10         6.23 o                         
   0   3   1        363.01        372.79         7.98 o                         
   1   3   1         13.41         15.18         1.13 o                         
   2   3   1        264.62        266.81         5.54 o                         
   3   3   1         62.08         58.59         3.21 o                         
   4   3   1         59.03         66.16         2.24 o                         
   5   3   1         17.39         20.77         1.99 o                         
   6   3   1        297.54        311.98         8.12 o                         
   7   3   1         23.37         26.25         3.81 o                         
   8   3   1         34.60         36.81         3.33 o                         
   9   3   1         24.16         44.70         7.56 o                         
  10   3   1        103.02        106.38         9.66 o                         
  -8   4   1         44.05         57.64         9.33 o                         
  -7   4   1         58.90         79.24        10.59 o                         
  -6   4   1        130.60        142.35         7.09 o                         
  -5   4   1         82.49         94.97         5.35 o                         
  -4   4   1          2.33          1.95         2.47 o                         
  -3   4   1         38.11         45.83         4.15 o                         
  -2   4   1        118.32        116.14         4.45 o                         
  -1   4   1         37.87         35.65         2.43 o                         
   0   4   1         21.35         22.97         2.08 o                         
   1   4   1         88.38         88.81         4.63 o                         
   2   4   1        107.67        104.18         3.65 o                         
   3   4   1        458.37        476.25        11.54 o                         
   4   4   1         23.07         25.07         2.40 o                         
   5   4   1        256.88        254.64         8.26 o                         
   6   4   1         46.72         43.86         7.23 o                         
   7   4   1         29.08         30.17         6.89 o                         
   8   4   1         78.39         72.18        11.26 o                         
  -7   5   1         12.34         10.84         8.32 o                         
  -6   5   1         12.94         21.00         6.56 o                         
  -5   5   1         17.35         15.27         3.46 o                         
  -4   5   1         60.40         59.53         6.39 o                         
  -3   5   1         43.01         42.01         4.48 o                         
  -2   5   1          5.11          6.96         3.06 o                         
  -1   5   1         93.08         92.99         8.98 o                         
   0   5   1        193.88        179.44         9.38 o                         
   1   5   1         46.61         49.01         6.64 o                         
   2   5   1        113.78        100.44         5.09 o                         
   3   5   1         66.64         74.12         4.90 o                         
   4   5   1         60.13         60.56         5.92 o                         
   5   5   1         49.33         48.58         5.67 o                         
   6   5   1         15.43         23.95         7.40 o                         
  -3   6   1         11.04         11.39         8.53 o                         
  -2   6   1          7.70          7.67         4.36 o                         
  -1   6   1          4.06          7.48         4.38 o                         
   0   6   1         24.29         26.97         4.99 o                         
   1   6   1         23.16         14.96         4.87 o                         
   2   6   1          2.65          9.84         4.35 o                         
   3   6   1          0.51          6.63         9.79 o                         
  -3  -6   2         33.56         32.94         6.22 o                         
  -2  -6   2          8.20          2.44         4.71 o                         
  -1  -6   2          3.64          2.35         4.20 o                         
   0  -6   2          9.17          8.15         4.29 o                         
   1  -6   2         12.79         12.44         4.12 o                         
   2  -6   2         11.91         16.66         3.13 o                         
  -7  -5   2         12.75         18.41         6.64 o                         
  -6  -5   2         10.54         16.39         5.88 o                         
  -5  -5   2         31.89         19.67         5.46 o                         
  -4  -5   2         72.86         76.55         8.24 o                         
  -3  -5   2         31.00         34.54         6.39 o                         
  -2  -5   2         14.94         21.43         4.03 o                         
   0  -5   2        245.79        250.93        13.19 o                         
   1  -5   2          3.31          0.67         2.52 o                         
   2  -5   2         25.97         19.74         2.52 o                         
   3  -5   2         78.70         69.93         6.72 o                         
   4  -5   2         67.32         71.80         5.04 o                         
   5  -5   2        138.36        152.27        13.11 o                         
   6  -5   2         21.77         25.55         7.48 o                         
  -9  -4   2         91.27        108.66        14.20 o                         
  -8  -4   2         42.20         38.66         7.73 o                         
  -7  -4   2        165.16        176.21         9.92 o                         
  -6  -4   2         12.95         13.81         3.63 o                         
  -5  -4   2         36.04         40.27         6.51 o                         
  -4  -4   2          2.10          5.38         4.62 o                         
  -3  -4   2        430.98        439.50        15.32 o                         
  -2  -4   2          0.65         -0.20         2.09 o                         
  -1  -4   2         82.60         85.93         4.83 o                         
   0  -4   2          0.84          1.85         2.02 o                         
   1  -4   2         11.99         10.08         1.74 o                         
   2  -4   2          5.10          3.44         1.72 o                         
   3  -4   2         64.31         81.01         7.48 o                         
   4  -4   2        113.94        112.86         9.75 o                         
   5  -4   2         20.02         22.29         3.03 o                         
   6  -4   2         52.47         59.97        11.18 o                         
   7  -4   2         62.79         70.92         8.99 o                         
   8  -4   2        116.50        104.54        15.63 o                         
 -10  -3   2          4.42         18.57         7.82 o                         
  -9  -3   2         31.65         63.70        11.51 o                         
  -8  -3   2         21.03         22.52         6.05 o                         
  -7  -3   2          5.47          5.65         3.03 o                         
  -6  -3   2         53.17         39.96         4.50 o                         
  -5  -3   2        115.70        113.04         4.78 o                         
  -4  -3   2        268.25        272.35         8.38 o                         
  -3  -3   2         50.58         51.33         3.46 o                         
  -2  -3   2        583.15        581.16        19.01 o                         
  -1  -3   2         31.01         33.86         3.82 o                         
   0  -3   2        941.00       1012.12        31.96 o                         
   1  -3   2         16.23         15.24         1.60 o                         
   2  -3   2        269.14        290.08         9.66 o                         
   3  -3   2         33.89         36.72         3.57 o                         
   4  -3   2        252.44        266.37        11.22 o                         
   5  -3   2        137.49        151.85         6.28 o                         
   8  -3   2         15.24         53.27         9.16 o                         
 -11  -2   2         13.31         11.91         5.43 o                         
 -10  -2   2         98.50        114.41         9.45 o                         
  -9  -2   2          0.00          8.67         6.05 o                         
  -8  -2   2         27.30         33.69         5.34 o                         
  -7  -2   2        131.41        135.56         5.33 o                         
  -6  -2   2         46.45         45.41         3.05 o                         
  -5  -2   2        196.44        212.54         8.53 o                         
  -4  -2   2        137.41        139.82         4.71 o                         
  -3  -2   2        379.14        384.80        10.59 o                         
  -2  -2   2         26.24         27.00         1.70 o                         
  -1  -2   2         11.32         12.84         1.19 o                         
   0  -2   2         48.64         48.02         2.00 o                         
   1  -2   2        517.95        560.15        14.45 o                         
   2  -2   2        369.79        375.30         9.93 o                         
   3  -2   2         28.65         27.30         2.77 o                         
   4  -2   2          8.31          9.41         1.76 o                         
   8  -2   2         27.03         15.63         4.29 o                         
   9  -2   2         59.37         60.25         7.73 o                         
  10  -2   2         75.32         77.81         9.58 o                         
 -11  -1   2          5.61         11.00         4.93 o                         
 -10  -1   2         25.28         23.03         6.05 o                         
  -9  -1   2         90.05        103.79         5.90 o                         
  -8  -1   2          9.95         12.80         2.40 o                         
  -7  -1   2         16.39         18.72         1.82 o                         
  -6  -1   2         14.13         13.38         1.48 o                         
  -5  -1   2        518.81        544.90        12.51 o                         
  -4  -1   2        416.73        465.53        12.38 o                         
  -3  -1   2        959.94        965.90        25.11 o                         
  -2  -1   2         50.70         40.06         1.65 o                         
  -1  -1   2        646.35        569.74        14.65 o                         
   0  -1   2        732.19        661.94        24.74 o                         
   1  -1   2       3364.48       3122.75       126.84 o                         
   2  -1   2        317.30        312.25         8.22 o                         
   3  -1   2        587.22        563.91        18.03 o                         
   4  -1   2        188.05        176.22         9.66 o                         
   5  -1   2        228.86        228.15        12.35 o                         
   7  -1   2         38.35         34.21         5.55 o                         
  11  -1   2         64.25         19.58         5.97 o                         
 -11   0   2         40.19         69.76         7.18 o                         
 -10   0   2          0.10          5.86         2.61 o                         
  -9   0   2         24.69         22.90         2.72 o                         
  -8   0   2        128.43        126.78         5.15 o                         
  -7   0   2         12.71         13.67         1.76 o                         
  -6   0   2        183.16        188.11         5.84 o                         
  -5   0   2          5.91          4.69         0.85 o                         
  -4   0   2         10.71         12.66         1.02 o                         
  -3   0   2         12.23         13.52         1.23 o                         
  -2   0   2        456.02        512.15        15.90 o                         
  -1   0   2         33.92         26.20         1.10 o                         
   0   0   2        594.37        590.08        14.65 o                         
   1   0   2          5.40          5.57         0.41 o                         
   2   0   2       3677.04       3800.70       114.77 o                         
   3   0   2         24.71         24.21         1.60 o                         
   4   0   2        341.34        322.10        15.21 o                         
   5   0   2         34.48         27.40         3.70 o                         
   6   0   2          0.03         -2.02         2.35 o                         
   7   0   2         24.81         23.24         3.15 o                         
   9   0   2         21.34          2.69         4.29 o                         
  10   0   2         42.54         55.71         9.08 o                         
 -11   1   2          5.64         15.30         5.63 o                         
 -10   1   2         25.38         25.30         3.15 o                         
  -9   1   2         90.19         87.05         4.41 o                         
  -8   1   2          9.95         10.47         2.53 o                         
  -7   1   2         16.47         19.51         2.15 o                         
  -6   1   2         14.16         15.18         1.47 o                         
  -5   1   2        517.94        563.44        14.59 o                         
  -4   1   2        417.03        481.04        15.17 o                         
  -3   1   2        960.26       1032.27        41.95 o                         
  -2   1   2         50.56         43.45         2.69 o                         
  -1   1   2        647.15        587.37        14.67 o                         
   0   1   2        732.06        671.27        16.71 o                         
   1   1   2       3363.25       3118.61        66.49 o                         
   2   1   2        317.25        308.73         8.13 o                         
   3   1   2        587.21        576.59        12.75 o                         
   4   1   2        188.14        181.76         4.11 o                         
   5   1   2        228.83        235.05         5.86 o                         
   6   1   2         67.00         66.56         2.39 o                         
   7   1   2         38.41         40.62         2.36 o                         
   8   1   2         97.89         90.32         3.72 o                         
   9   1   2        224.95        223.35         7.63 o                         
  10   1   2         44.96         34.23         5.34 o                         
  11   1   2         64.26         17.65         6.98 o                         
 -10   2   2         98.57         89.75         7.90 o                         
  -9   2   2          0.00         -0.34         2.69 o                         
  -8   2   2         27.36         26.28         3.14 o                         
  -7   2   2        131.47        132.40         7.12 o                         
  -6   2   2         46.34         46.98         3.39 o                         
  -5   2   2        196.77        224.01        11.80 o                         
  -4   2   2        137.42        149.32         4.73 o                         
  -3   2   2        378.83        396.73        10.57 o                         
  -2   2   2         26.22         26.35         1.66 o                         
  -1   2   2         11.29         13.13         1.29 o                         
   0   2   2         48.69         47.94         2.06 o                         
   1   2   2        518.97        559.87        11.20 o                         
   2   2   2        370.22        371.41         7.65 o                         
   3   2   2         28.57         27.30         1.59 o                         
   4   2   2          8.27          7.83         1.07 o                         
   5   2   2        165.24        158.41         4.59 o                         
   6   2   2         76.72         73.24         3.05 o                         
   7   2   2          5.19          4.44         1.48 o                         
   8   2   2         27.02         25.92         2.25 o                         
   9   2   2         59.19         56.76         8.77 o                         
  10   2   2         75.24         73.79        12.94 o                         
 -10   3   2          4.34          4.96         7.73 o                         
  -8   3   2         21.13         13.45         3.95 o                         
  -7   3   2          5.44         13.70         3.28 o                         
  -6   3   2         53.17         44.31         3.84 o                         
  -5   3   2        115.82        110.41         4.67 o                         
  -4   3   2        268.35        282.30         8.40 o                         
  -3   3   2         50.55         45.76         3.49 o                         
  -2   3   2        583.53        586.46        15.64 o                         
  -1   3   2         31.09         32.73         2.08 o                         
   0   3   2        941.98       1027.02        22.76 o                         
   1   3   2         16.16         15.74         1.46 o                         
   2   3   2        269.07        283.93         6.40 o                         
   3   3   2         33.90         33.35         2.26 o                         
   4   3   2        252.78        244.42         6.73 o                         
   5   3   2        137.34        135.63         4.71 o                         
   6   3   2         63.05         66.97         3.35 o                         
   7   3   2          1.37         -0.37         2.43 o                         
   9   3   2         36.15         45.24         7.56 o                         
  -9   4   2         91.28        109.58        14.96 o                         
  -8   4   2         42.33         65.29        11.93 o                         
  -7   4   2        165.22        175.16        10.88 o                         
  -6   4   2         12.91         16.02         3.14 o                         
  -5   4   2         35.99         41.73         4.03 o                         
  -4   4   2          2.12          2.27         2.17 o                         
  -3   4   2        431.06        432.35        12.71 o                         
  -2   4   2          0.65          2.22         1.93 o                         
  -1   4   2         82.52         87.14         3.86 o                         
   0   4   2          0.84         -1.13         1.56 o                         
   1   4   2         12.03         13.77         1.72 o                         
   2   4   2          5.12          3.43         1.54 o                         
   3   4   2         64.45         64.84         3.09 o                         
   4   4   2        113.99        111.89         3.82 o                         
   5   4   2         20.05         15.33         2.72 o                         
   6   4   2         52.63         53.22         6.18 o                         
   7   4   2         62.91         61.12         4.70 o                         
   8   4   2        116.68        133.71         8.78 o                         
  -7   5   2         12.73          8.40         8.40 o                         
  -6   5   2         10.56         12.21         4.33 o                         
  -5   5   2         31.90         34.95         5.67 o                         
  -4   5   2         72.92         74.40         5.92 o                         
  -3   5   2         30.91         29.57         4.02 o                         
  -2   5   2         14.90         13.46         3.31 o                         
  -1   5   2          5.20         12.45         3.12 o                         
   0   5   2        245.76        261.52         9.84 o                         
   1   5   2          3.33          3.99         3.57 o                         
   2   5   2         26.00         22.02         2.80 o                         
   3   5   2         78.46         83.90         4.94 o                         
   4   5   2         67.32         68.61         4.55 o                         
   5   5   2        138.22        142.32         6.98 o                         
   6   5   2         21.79         29.50         7.65 o                         
  -3   6   2         33.53         44.96         6.29 o                         
  -2   6   2          8.16         14.85         4.73 o                         
  -1   6   2          3.63          6.40         4.35 o                         
   0   6   2          9.15         14.79         9.66 o                         
   1   6   2         12.79          8.55         4.58 o                         
   2   6   2         11.88          7.13         4.81 o                         
  -2  -6   3         10.78         12.69         5.21 o                         
  -1  -6   3          0.80          1.34         4.45 o                         
   0  -6   3         25.62         12.77         4.29 o                         
   2  -6   3         65.65         59.47         5.23 o                         
  -6  -5   3         13.39          5.63         5.80 o                         
  -5  -5   3         47.29         49.74         8.24 o                         
  -4  -5   3         51.74         52.43         7.48 o                         
  -3  -5   3         33.94         30.26         4.79 o                         
  -2  -5   3         48.66         47.81         6.22 o                         
  -1  -5   3         43.70         47.14         5.63 o                         
   0  -5   3         92.26         91.93         7.40 o                         
   2  -5   3         30.97         32.02         4.87 o                         
   4  -5   3        192.05        181.12         8.40 o                         
   5  -5   3         20.07         23.92         3.89 o                         
   6  -5   3         22.29         27.93         4.42 o                         
  -8  -4   3         68.51         77.90        10.93 o                         
  -7  -4   3         48.88         56.39         6.11 o                         
  -6  -4   3         38.86         43.00         5.05 o                         
  -5  -4   3        184.77        196.08         9.06 o                         
  -4  -4   3         71.40         77.37         5.49 o                         
  -3  -4   3        559.48        589.40        19.42 o                         
  -2  -4   3          9.49          9.95         2.45 o                         
  -1  -4   3         63.56         62.10         4.27 o                         
   0  -4   3         28.82         25.54         2.88 o                         
   1  -4   3         45.90         40.87         3.24 o                         
   2  -4   3          1.78          1.46         1.63 o                         
   3  -4   3         64.82         64.22         7.77 o                         
   4  -4   3         16.75         21.71         2.70 o                         
   5  -4   3         52.70         60.13         4.96 o                         
   6  -4   3         10.86         16.72         6.64 o                         
   7  -4   3         79.48         95.38        13.61 o                         
   8  -4   3         24.46         50.50         9.50 o                         
 -10  -3   3         16.36         22.33         5.34 o                         
  -9  -3   3          7.82         11.69         4.33 o                         
  -8  -3   3          6.35         14.07         3.09 o                         
  -7  -3   3         42.92         46.19         4.13 o                         
  -6  -3   3          5.37          6.23         2.58 o                         
  -5  -3   3         66.34         62.04         3.76 o                         
  -4  -3   3         47.57         51.04         3.21 o                         
  -3  -3   3          7.48          7.87         2.18 o                         
  -2  -3   3         61.21         58.38         2.96 o                         
  -1  -3   3         70.07         69.32         3.04 o                         
   0  -3   3        303.04        321.95        12.02 o                         
   1  -3   3         36.63         35.25         4.05 o                         
   2  -3   3         74.32         77.27         3.24 o                         
   3  -3   3         51.60         59.41         3.95 o                         
   4  -3   3         44.37         49.74         4.37 o                         
   5  -3   3        136.80        145.28         8.70 o                         
   6  -3   3        108.11        107.82         8.40 o                         
   7  -3   3         11.19         12.69         4.37 o                         
   8  -3   3          1.31         15.97         4.71 o                         
   9  -3   3         69.56         96.98        10.59 o                         
 -11  -2   3          6.43         13.01         5.63 o                         
 -10  -2   3         46.71         42.70         5.68 o                         
  -9  -2   3         45.80         48.65         5.49 o                         
  -8  -2   3         35.01         28.97         6.30 o                         
  -7  -2   3         37.72         45.96         4.06 o                         
  -6  -2   3         24.00         27.57         2.73 o                         
  -5  -2   3        123.20        132.99         5.79 o                         
  -4  -2   3         62.53         59.11         2.82 o                         
  -3  -2   3        200.05        199.48         6.03 o                         
  -2  -2   3        445.00        422.00        11.45 o                         
  -1  -2   3        227.70        212.94         6.11 o                         
   0  -2   3        137.42        135.45         5.52 o                         
   1  -2   3        202.26        187.59         6.89 o                         
   2  -2   3        397.23        410.45        10.78 o                         
   3  -2   3        585.47        599.61        32.40 o                         
   4  -2   3         67.69         64.12         4.37 o                         
   5  -2   3        158.98        150.25        14.20 o                         
   6  -2   3        129.71        110.09         8.24 o                         
   7  -2   3         19.09         23.53         4.20 o                         
   8  -2   3         10.50         14.79         4.29 o                         
  10  -2   3         20.04         17.73         5.55 o                         
 -11  -1   3         22.20         33.63         9.92 o                         
 -10  -1   3        140.62        172.89         9.57 o                         
  -9  -1   3         92.14         94.08         8.65 o                         
  -8  -1   3        160.19        171.95         5.18 o                         
  -7  -1   3         23.54         26.56         2.85 o                         
  -6  -1   3         87.54         95.86         3.23 o                         
  -5  -1   3        162.04        165.30         6.74 o                         
  -4  -1   3        399.41        419.47        11.51 o                         
  -3  -1   3        701.70        711.89        18.50 o                         
  -2  -1   3        375.44        395.63        10.61 o                         
  -1  -1   3        157.21        175.45         4.83 o                         
   0  -1   3         92.95         93.41         4.83 o                         
   1  -1   3        565.65        515.72        14.81 o                         
   2  -1   3        219.27        218.25         6.01 o                         
   3  -1   3        971.97        956.06        25.39 o                         
   4  -1   3         54.34         52.43         4.62 o                         
   5  -1   3        113.44         99.75         7.14 o                         
   6  -1   3         40.26         37.57         5.21 o                         
   7  -1   3        176.06        158.66        10.93 o                         
  10  -1   3         21.91         -5.04         5.29 o                         
 -11   0   3         10.44         24.20         6.64 o                         
 -10   0   3         34.13         28.60         4.05 o                         
  -9   0   3        117.21        109.48         5.15 o                         
  -8   0   3        481.26        479.29        15.09 o                         
  -7   0   3         16.50         14.37         1.80 o                         
  -6   0   3        459.25        501.27        13.70 o                         
  -5   0   3          0.07         -0.39         0.97 o                         
  -4   0   3       1063.82       1150.07        45.91 o                         
  -3   0   3        291.99        318.53        20.32 o                         
  -2   0   3        191.56        153.79         6.89 o                         
  -1   0   3         14.46          9.42         0.81 o                         
   0   0   3        977.75       1071.34        22.95 o                         
   1   0   3          0.00          0.07         0.28 o                         
   2   0   3       1614.49       1645.11        40.70 o                         
   3   0   3        103.49         93.03         5.29 o                         
   4   0   3         38.95         33.83         2.22 o                         
   5   0   3         98.74         89.93         4.15 o                         
   6   0   3        164.65        169.53         6.82 o                         
   7   0   3         34.34         32.85         3.47 o                         
   8   0   3         99.26         95.97         8.91 o                         
   9   0   3          0.00          1.01         4.71 o                         
  11   0   3         70.26         81.93        12.52 o                         
 -10   1   3        140.64        156.91         8.36 o                         
  -9   1   3         92.27         91.38         4.59 o                         
  -8   1   3        159.98        161.55         7.17 o                         
  -7   1   3         23.30         25.09         2.52 o                         
  -6   1   3         87.52         99.25         6.34 o                         
  -5   1   3        161.38        179.89         9.71 o                         
  -4   1   3        398.88        452.21        14.86 o                         
  -3   1   3        702.09        741.32        23.58 o                         
  -2   1   3        375.51        421.96        10.66 o                         
  -1   1   3        156.80        176.56         4.85 o                         
   0   1   3         92.95         89.02         3.26 o                         
   1   1   3        565.95        529.06        13.21 o                         
   2   1   3        219.44        221.58         5.96 o                         
   3   1   3        971.52        965.47        24.22 o                         
   4   1   3         54.30         56.54         2.05 o                         
   5   1   3        113.31        106.77         3.22 o                         
   6   1   3         40.29         38.18         1.99 o                         
   7   1   3        175.70        174.17         4.54 o                         
   8   1   3        141.11        132.18         5.22 o                         
   9   1   3         33.76         35.87         3.64 o                         
  10   1   3         21.84         21.35         7.14 o                         
 -11   2   3          6.46          5.97         5.97 o                         
  -9   2   3         45.74         33.28         5.21 o                         
  -8   2   3         35.14         29.14         5.50 o                         
  -7   2   3         37.74         44.22         7.92 o                         
  -6   2   3         24.09         26.19         3.17 o                         
  -5   2   3        123.01        139.56         5.11 o                         
  -4   2   3         62.72         60.97         3.63 o                         
  -3   2   3        199.89        206.38         6.00 o                         
  -2   2   3        444.49        435.17        11.43 o                         
  -1   2   3        226.92        217.46         6.17 o                         
   0   2   3        137.63        136.11         5.17 o                         
   1   2   3        202.16        191.44         5.49 o                         
   2   2   3        397.76        399.50        11.10 o                         
   3   2   3        584.34        610.47        15.78 o                         
   4   2   3         67.76         66.77         2.56 o                         
   5   2   3        158.89        156.44         4.53 o                         
   6   2   3        129.78        130.68         3.81 o                         
   7   2   3         18.93         16.98         1.86 o                         
   8   2   3         10.51         10.48         3.15 o                         
   9   2   3         65.72         62.17         7.51 o                         
  10   2   3         19.93         24.65         4.66 o                         
  -8   3   3          6.39          7.23         3.95 o                         
  -7   3   3         42.90         51.51         5.63 o                         
  -6   3   3          5.39          5.63         2.61 o                         
  -5   3   3         66.25         62.81         4.14 o                         
  -4   3   3         47.67         52.88         3.04 o                         
  -3   3   3          7.49          7.98         1.49 o                         
  -2   3   3         61.55         55.00         3.42 o                         
  -1   3   3         69.98         69.42         3.23 o                         
   0   3   3        303.84        318.30         7.89 o                         
   1   3   3         36.62         35.93         3.12 o                         
   2   3   3         74.08         75.49         3.21 o                         
   3   3   3         51.69         55.29         2.30 o                         
   4   3   3         44.76         51.57         2.79 o                         
   5   3   3        136.94        136.08         4.76 o                         
   6   3   3        108.13        101.28         4.89 o                         
   7   3   3         11.15         11.12         2.27 o                         
   8   3   3          1.33          7.65         3.50 o                         
   9   3   3         69.59         88.71         7.93 o                         
  -8   4   3         68.65         86.02         7.18 o                         
  -7   4   3         48.87         64.43         5.80 o                         
  -6   4   3         38.91         40.91         4.40 o                         
  -5   4   3        185.09        190.44         8.40 o                         
  -4   4   3         71.45         73.78         4.97 o                         
  -3   4   3        559.99        554.57        26.30 o                         
  -2   4   3          9.48         10.74         1.89 o                         
  -1   4   3         63.46         59.26         3.39 o                         
   0   4   3         28.84         28.31         2.73 o                         
   1   4   3         46.04         43.35         2.99 o                         
   2   4   3          1.79          5.24         1.73 o                         
   3   4   3         64.74         59.38         3.09 o                         
   4   4   3         16.71         15.30         1.99 o                         
   5   4   3         52.72         51.56         4.85 o                         
   6   4   3         10.88         14.37         5.21 o                         
   7   4   3         79.61         88.38        10.80 o                         
   8   4   3         24.59         29.33         7.40 o                         
  -6   5   3         13.34         16.97         4.62 o                         
  -5   5   3         47.29         66.80        13.28 o                         
  -4   5   3         51.88         53.46        10.21 o                         
  -3   5   3         33.90         32.39         4.14 o                         
  -2   5   3         48.49         46.94         4.93 o                         
  -1   5   3         43.72         41.40         4.91 o                         
   0   5   3         92.21        108.52         6.61 o                         
   1   5   3         61.49         48.01         5.77 o                         
   2   5   3         30.91         29.63         2.83 o                         
   3   5   3         11.75         10.02         2.52 o                         
   4   5   3        191.68        192.29         8.90 o                         
   5   5   3         20.14         23.78         6.89 o                         
   6   5   3         22.22         24.46         7.56 o                         
  -2   6   3         10.72         20.59         7.65 o                         
  -1   6   3          0.81          4.37         4.46 o                         
   0   6   3         25.51         25.34         5.05 o                         
   1   6   3          8.66         23.57         4.75 o                         
   2   6   3         65.50         61.10         6.80 o                         
  -1  -6   4         25.74         25.04         5.38 o                         
   0  -6   4          7.64         -1.68         4.29 o                         
   1  -6   4          1.23          1.68         4.29 o                         
  -6  -5   4          3.95          8.49         5.80 o                         
  -5  -5   4          4.26          5.46         4.79 o                         
  -4  -5   4         50.14         49.83         7.56 o                         
  -3  -5   4          6.81          8.24         4.12 o                         
  -2  -5   4        137.49        133.02         9.33 o                         
  -1  -5   4         27.09         31.52         5.29 o                         
   0  -5   4         21.56         21.18         3.70 o                         
   1  -5   4         56.86         53.86         5.46 o                         
   2  -5   4         57.09         62.48         7.94 o                         
   3  -5   4         17.79         13.36         3.36 o                         
   4  -5   4         54.02         51.65         5.38 o                         
   5  -5   4         12.41         11.18         3.59 o                         
  -8  -4   4         26.98         29.77         4.88 o                         
  -7  -4   4         13.03         11.86         3.38 o                         
  -6  -4   4         11.92         11.72         3.10 o                         
  -5  -4   4        389.60        377.46        11.60 o                         
  -4  -4   4         19.81         20.72         2.74 o                         
  -3  -4   4        348.14        341.85        13.28 o                         
  -2  -4   4         92.12         94.65         5.48 o                         
  -1  -4   4        177.64        178.60         7.55 o                         
   0  -4   4          9.27          7.43         2.16 o                         
   1  -4   4        114.05        114.12         6.47 o                         
   2  -4   4         13.54         14.64         2.06 o                         
   3  -4   4         43.88         37.31         4.12 o                         
   4  -4   4          5.89          9.48         2.47 o                         
   5  -4   4         75.77        122.11        11.43 o                         
   6  -4   4         91.18        113.70        18.49 o                         
 -10  -3   4         61.47         66.10         7.85 o                         
  -9  -3   4          7.38         10.62         4.58 o                         
  -8  -3   4         25.28         19.96         3.41 o                         
  -7  -3   4         40.20         38.99         3.43 o                         
  -6  -3   4        134.40        123.50         5.49 o                         
  -5  -3   4         28.08         34.03         3.47 o                         
  -4  -3   4         70.31         64.29         3.56 o                         
  -3  -3   4          0.72          1.52         1.41 o                         
  -2  -3   4        209.42        198.30         6.40 o                         
  -1  -3   4          3.95          3.67         1.24 o                         
   0  -3   4         83.02         88.38         3.42 o                         
   1  -3   4         18.68         19.63         1.96 o                         
   2  -3   4        433.87        459.57        12.29 o                         
   3  -3   4         44.39         47.64         4.71 o                         
   4  -3   4         39.06         45.05         3.29 o                         
   5  -3   4        114.71        108.03         7.14 o                         
   6  -3   4        436.17        430.97        14.87 o                         
   7  -3   4         76.02         72.02         7.90 o                         
   8  -3   4         13.07         14.20         5.29 o                         
   9  -3   4         14.97         12.44         6.39 o                         
 -11  -2   4          2.52          4.58         5.36 o                         
 -10  -2   4         52.08         66.89         7.17 o                         
  -9  -2   4         30.24         27.55         3.97 o                         
  -8  -2   4         17.13         20.95         3.06 o                         
  -7  -2   4         18.40         17.14         2.40 o                         
  -6  -2   4        105.15        112.00         4.55 o                         
  -5  -2   4        105.37        111.13         4.33 o                         
  -4  -2   4        178.91        178.05         5.67 o                         
  -3  -2   4        137.14        133.97         4.49 o                         
  -2  -2   4        498.63        483.72        12.99 o                         
  -1  -2   4        317.67        306.66         8.42 o                         
   0  -2   4         59.86         60.28         2.36 o                         
   1  -2   4        490.47        498.83        11.29 o                         
   2  -2   4        233.65        240.06         5.86 o                         
   3  -2   4        242.61        240.17         7.10 o                         
   4  -2   4        149.62        142.75        10.17 o                         
   5  -2   4        580.82        567.60        19.01 o                         
   6  -2   4         91.08         67.06         7.06 o                         
   8  -2   4         61.36         34.96         5.21 o                         
   9  -2   4        178.12        193.87        12.77 o                         
 -11  -1   4          9.95         19.22         5.11 o                         
 -10  -1   4         47.05         44.19         3.82 o                         
  -9  -1   4         35.38         42.29         3.72 o                         
  -8  -1   4        146.21        143.36         4.84 o                         
  -7  -1   4        285.75        294.38         7.52 o                         
  -6  -1   4         52.70         56.70         2.91 o                         
  -5  -1   4         34.52         42.14         2.43 o                         
  -4  -1   4         75.71         67.80         2.70 o                         
  -3  -1   4       1459.06       1487.15        38.42 o                         
  -2  -1   4        357.61        327.38         8.85 o                         
  -1  -1   4        106.32        107.25         3.22 o                         
   0  -1   4        277.17        234.64         6.69 o                         
   1  -1   4        971.64        961.15        20.64 o                         
   2  -1   4        481.05        453.34        10.26 o                         
   3  -1   4        168.59        156.70         4.78 o                         
   4  -1   4         12.33         11.69         1.65 o                         
   6  -1   4         14.41         12.19         3.61 o                         
   7  -1   4        154.66        137.73        10.17 o                         
   8  -1   4         93.96         65.71         8.66 o                         
 -11   0   4         13.29         66.89        12.61 o                         
 -10   0   4         61.35         56.84         5.97 o                         
  -9   0   4          3.03          3.41         2.95 o                         
  -8   0   4         47.52         44.70         3.58 o                         
  -7   0   4        148.33        155.09         5.41 o                         
  -6   0   4        120.79        114.02         3.60 o                         
  -5   0   4        266.34        281.37         6.84 o                         
  -4   0   4        180.50        193.02         4.83 o                         
  -3   0   4         24.94         24.07         1.25 o                         
  -2   0   4         87.76         75.85         2.39 o                         
  -1   0   4        444.80        435.65         9.58 o                         
   0   0   4       7410.70       7791.43       187.35 o                         
   1   0   4        434.25        452.44         9.93 o                         
   2   0   4         95.02         96.59         2.86 o                         
   3   0   4          1.30          1.82         0.89 o                         
   4   0   4        760.16        734.73        24.49 o                         
   5   0   4         34.43         32.45         2.72 o                         
   6   0   4        149.00        153.64         6.46 o                         
   7   0   4         24.08         26.16         3.41 o                         
   8   0   4          0.38          1.01         4.29 o                         
   9   0   4          7.91          7.14         5.63 o                         
  10   0   4        194.17        197.99        15.63 o                         
 -11   1   4          9.97         19.27         8.45 o                         
 -10   1   4         47.21         47.90         6.56 o                         
  -9   1   4         35.38         38.64         4.75 o                         
  -8   1   4        145.94        156.53         9.40 o                         
  -7   1   4        285.23        298.46        13.84 o                         
  -6   1   4         52.89         49.41         4.75 o                         
  -5   1   4         34.62         44.71         2.94 o                         
  -4   1   4         75.60         72.60         4.99 o                         
  -3   1   4       1459.12       1606.67        47.03 o                         
  -2   1   4        357.54        341.54         8.91 o                         
  -1   1   4        106.26        104.61         3.95 o                         
   0   1   4        276.70        237.54        10.29 o                         
   1   1   4        972.09        943.83        41.15 o                         
   2   1   4        480.78        467.90        24.75 o                         
   3   1   4        168.56        161.98         5.58 o                         
   4   1   4         12.36         10.78         1.19 o                         
   5   1   4         55.28         46.35         2.14 o                         
   6   1   4         14.40         12.13         1.40 o                         
   7   1   4        154.33        146.08         4.46 o                         
   8   1   4         93.85         82.58         4.97 o                         
   9   1   4         29.41         35.25         3.49 o                         
  10   1   4         18.35         12.52         7.65 o                         
 -10   2   4         51.97         42.10         6.81 o                         
  -9   2   4         30.23         22.27         5.21 o                         
  -7   2   4         18.40         17.10         3.83 o                         
  -6   2   4        104.98        112.20         8.36 o                         
  -5   2   4        105.25        112.83         4.33 o                         
  -4   2   4        178.81        183.29         5.71 o                         
  -3   2   4        137.48        143.54         4.53 o                         
  -2   2   4        498.52        498.24        13.02 o                         
  -1   2   4        317.25        310.29         8.44 o                         
   0   2   4         60.21         60.16         2.40 o                         
   1   2   4        490.88        501.60        11.26 o                         
   2   2   4        233.86        245.07         8.33 o                         
   3   2   4        242.77        252.04         7.08 o                         
   4   2   4        149.59        150.73         4.32 o                         
   5   2   4        580.33        583.39        13.47 o                         
   6   2   4         91.19         86.07         3.48 o                         
   7   2   4        149.48        137.45         7.27 o                         
   8   2   4         61.35         54.27         5.75 o                         
   9   2   4        178.00        156.98         7.34 o                         
  10   2   4         13.01         21.30         4.88 o                         
  -9   3   4          7.37          4.96         4.96 o                         
  -8   3   4         25.35         23.70         5.13 o                         
  -7   3   4         40.23         48.65         5.71 o                         
  -6   3   4        134.62        115.21         8.32 o                         
  -5   3   4         28.06         30.54         4.90 o                         
  -4   3   4         70.43         61.09         4.34 o                         
  -3   3   4          0.73         -0.20         1.31 o                         
  -2   3   4        209.02        199.67         6.30 o                         
  -1   3   4          3.97          4.22         1.24 o                         
   0   3   4         82.88         85.18         3.57 o                         
   1   3   4         18.70         17.80         1.81 o                         
   2   3   4        433.84        448.20        10.65 o                         
   3   3   4         44.38         37.51         2.61 o                         
   4   3   4         39.32         40.18         2.56 o                         
   5   3   4        114.76        108.14         4.28 o                         
   6   3   4        436.38        403.19        19.83 o                         
   7   3   4         75.85         72.57         6.06 o                         
   8   3   4         12.99          7.52         3.80 o                         
   9   3   4         14.97         22.86         4.78 o                         
  -7   4   4         13.04         22.44         4.54 o                         
  -6   4   4         11.88         18.15         4.29 o                         
  -5   4   4        389.96        347.90        18.15 o                         
  -4   4   4         19.81         18.07         3.70 o                         
  -3   4   4        348.51        342.69        17.14 o                         
  -2   4   4         92.03         99.82         4.80 o                         
  -1   4   4        177.30        178.56         5.69 o                         
   0   4   4          9.25          8.57         1.91 o                         
   1   4   4        114.13        105.00         4.88 o                         
   2   4   4         13.55         12.88         1.76 o                         
   3   4   4         43.83         37.04         2.66 o                         
   4   4   4          5.87          4.72         2.31 o                         
   5   4   4         75.87         88.91         9.16 o                         
   6   4   4         91.13        112.19        10.51 o                         
   7   4   4         46.28         57.26         6.86 o                         
  -6   5   4          3.95         -0.21         9.03 o                         
  -5   5   4          4.27          8.70         3.67 o                         
  -4   5   4         50.19         51.42         5.79 o                         
  -3   5   4          6.83          4.62         3.42 o                         
  -2   5   4        137.23        141.86        16.51 o                         
  -1   5   4         27.08         31.85         4.13 o                         
   0   5   4         21.50         23.49         3.95 o                         
   1   5   4         56.86         68.23         7.98 o                         
   2   5   4         56.90         54.74         4.19 o                         
   3   5   4         17.82         16.21         3.21 o                         
   4   5   4         53.81         59.49         8.40 o                         
   5   5   4         12.32          5.63         6.22 o                         
  -1   6   4         25.70         30.51         5.55 o                         
   0   6   4          7.61         17.61         8.70 o                         
   1   6   4          1.23          5.15         4.99 o                         
  -6  -5   5          7.18          4.54         5.55 o                         
  -5  -5   5         30.88         45.37         8.57 o                         
  -4  -5   5         47.12         53.02         7.65 o                         
  -3  -5   5         11.17          9.92         4.03 o                         
  -2  -5   5          2.89          6.47         3.87 o                         
  -1  -5   5         26.98         30.51         5.46 o                         
   0  -5   5         16.09          9.75         3.28 o                         
   1  -5   5         16.77         20.25         3.61 o                         
   2  -5   5         25.73         25.30         3.70 o                         
   3  -5   5         62.32         49.58         6.22 o                         
   4  -5   5          4.12          6.65         3.32 o                         
   5  -5   5         27.07         32.27         6.14 o                         
  -8  -4   5          1.36          6.25         4.38 o                         
  -7  -4   5         14.91         15.91         4.18 o                         
  -6  -4   5          8.78          6.79         5.38 o                         
  -5  -4   5        253.01        243.41        10.25 o                         
  -4  -4   5         30.85         36.92         4.98 o                         
  -3  -4   5          9.28          8.63         2.28 o                         
  -2  -4   5         65.42         70.39         6.68 o                         
  -1  -4   5        221.58        232.86        11.43 o                         
   0  -4   5         72.94         68.91         5.21 o                         
   1  -4   5        132.54        134.11         7.48 o                         
   2  -4   5          5.00          4.87         2.27 o                         
   3  -4   5         67.08         68.65         8.74 o                         
   4  -4   5         18.82         18.74         3.45 o                         
   5  -4   5         12.56         19.43         6.39 o                         
   6  -4   5         11.52         11.93         4.29 o                         
   7  -4   5          5.75         22.61         7.31 o                         
 -10  -3   5          1.87         -1.05         6.60 o                         
  -9  -3   5         43.88         50.94         7.42 o                         
  -8  -3   5         47.25         44.34         5.79 o                         
  -7  -3   5         18.66         19.50         4.79 o                         
  -6  -3   5        239.62        223.49         9.77 o                         
  -5  -3   5         29.50         29.41         5.04 o                         
  -4  -3   5         55.45         58.85         3.47 o                         
  -3  -3   5         56.58         64.66         3.37 o                         
  -2  -3   5        205.33        206.62        10.00 o                         
  -1  -3   5         45.32         48.48         2.77 o                         
   0  -3   5        286.53        268.43        10.07 o                         
   1  -3   5          7.44          6.59         2.52 o                         
   2  -3   5        164.86        168.00         5.99 o                         
   3  -3   5          3.49          3.63         1.44 o                         
   4  -3   5         19.37         24.08         5.25 o                         
   5  -3   5          7.27          1.77         4.20 o                         
   6  -3   5        219.86        201.00        17.73 o                         
   7  -3   5         33.59         27.06         5.29 o                         
   8  -3   5         35.30         27.73         6.22 o                         
 -10  -2   5         79.80         80.00         6.65 o                         
  -9  -2   5         55.14         56.16         5.72 o                         
  -8  -2   5         97.75         95.43         5.13 o                         
  -7  -2   5          2.30          4.96         3.45 o                         
  -6  -2   5        106.93        104.40         4.49 o                         
  -5  -2   5        152.95        160.03         5.44 o                         
  -4  -2   5         33.41         31.68         2.39 o                         
  -3  -2   5          6.39          5.72         1.16 o                         
  -2  -2   5         67.36         67.19         2.78 o                         
  -1  -2   5        368.75        365.71         9.85 o                         
   0  -2   5        157.08        146.75         4.48 o                         
   1  -2   5        143.55        136.62         4.23 o                         
   2  -2   5        228.60        236.80         6.84 o                         
   3  -2   5        164.89        170.55         5.42 o                         
   4  -2   5         58.50         50.52         3.06 o                         
   5  -2   5         50.56         47.33         7.64 o                         
   7  -2   5        193.29        195.97        12.69 o                         
 -11  -1   5         24.33         34.62        10.59 o                         
 -10  -1   5         67.37         65.69         4.77 o                         
  -9  -1   5         31.01         32.06         2.75 o                         
  -8  -1   5        355.06        358.14        10.60 o                         
  -7  -1   5        367.29        361.59        10.95 o                         
  -6  -1   5         87.65         83.99         3.74 o                         
  -5  -1   5         60.51         63.07         2.87 o                         
  -4  -1   5        355.55        374.79        10.27 o                         
  -3  -1   5       1139.86       1161.76        29.92 o                         
  -2  -1   5        334.45        329.68         8.88 o                         
  -1  -1   5          8.49          7.22         1.01 o                         
   0  -1   5        204.76        181.19         7.40 o                         
   1  -1   5       1032.12       1012.56        25.96 o                         
   2  -1   5        360.88        356.53         8.22 o                         
   3  -1   5         14.69         20.08         1.68 o                         
   4  -1   5        191.35        192.34         5.09 o                         
   5  -1   5         24.87         23.41         2.73 o                         
   6  -1   5          2.43          1.35         2.14 o                         
   7  -1   5         91.23         84.87         8.66 o                         
   8  -1   5         14.80         11.43         5.21 o                         
  10  -1   5          1.55          7.14         6.64 o                         
 -11   0   5        136.46        108.15        12.61 o                         
 -10   0   5         75.76         89.10         7.65 o                         
  -9   0   5         72.73         78.90         4.27 o                         
  -8   0   5         90.86         93.43         5.65 o                         
  -7   0   5        241.98        237.61         6.48 o                         
  -6   0   5        211.76        200.32         6.19 o                         
  -5   0   5        176.37        179.28         4.83 o                         
  -4   0   5          1.32          2.20         0.89 o                         
  -3   0   5        986.32       1087.80        23.68 o                         
  -2   0   5       1021.90        998.49        21.70 o                         
  -1   0   5         41.95         39.75         3.33 o                         
   0   0   5       2790.38       3057.62        76.95 o                         
   1   0   5        460.16        466.89        10.29 o                         
   2   0   5        123.06        122.49         3.09 o                         
   3   0   5          4.16          4.26         0.66 o                         
   4   0   5       1173.45       1178.48        36.54 o                         
   5   0   5        112.91        110.30         4.88 o                         
   6   0   5         75.69         76.93         4.39 o                         
   7   0   5         22.05         25.13         4.96 o                         
   8   0   5         68.60         75.55         9.24 o                         
   9   0   5         36.97         37.48         7.82 o                         
  10   0   5          0.20         -7.23         7.23 o                         
 -11   1   5         24.39         27.48         5.40 o                         
 -10   1   5         67.46         72.01         7.00 o                         
  -9   1   5         31.07         39.24         4.28 o                         
  -8   1   5        355.15        359.44        11.11 o                         
  -7   1   5        367.78        382.18        14.30 o                         
  -6   1   5         87.59         85.46         8.56 o                         
  -5   1   5         60.49         62.05         5.10 o                         
  -4   1   5        355.72        385.08        10.37 o                         
  -3   1   5       1138.48       1212.67        30.00 o                         
  -2   1   5        334.28        336.75        10.96 o                         
  -1   1   5          8.47          7.16         0.89 o                         
   0   1   5        205.02        184.37         6.27 o                         
   1   1   5       1032.33       1046.11        25.65 o                         
   2   1   5        360.71        360.84        11.50 o                         
   3   1   5         14.72         17.72         1.59 o                         
   4   1   5        191.34        195.45         6.80 o                         
   5   1   5         24.89         21.77         1.66 o                         
   6   1   5          2.44          1.30         1.27 o                         
   7   1   5         90.97         89.50         4.27 o                         
   8   1   5         14.86         14.03         2.46 o                         
   9   1   5         10.67         10.76         6.22 o                         
  10   1   5          1.53         -7.06         7.06 o                         
 -10   2   5         79.68         58.32         8.24 o                         
  -9   2   5         55.38         60.67         8.15 o                         
  -8   2   5         97.89         86.98         7.90 o                         
  -7   2   5          2.29          3.43         2.60 o                         
  -6   2   5        106.98        109.28         8.47 o                         
  -5   2   5        152.82        159.36         7.16 o                         
  -4   2   5         33.40         33.38         2.63 o                         
  -3   2   5          6.41          5.30         1.20 o                         
  -2   2   5         67.23         68.69         2.80 o                         
  -1   2   5        368.35        360.46         9.83 o                         
   0   2   5        156.90        147.34         8.67 o                         
   1   2   5        143.94        137.41         4.26 o                         
   2   2   5        228.57        238.71         6.77 o                         
   3   2   5        165.18        173.05         5.31 o                         
   4   2   5         58.39         54.88         4.14 o                         
   5   2   5         50.41         49.40         2.73 o                         
   6   2   5          2.39         -0.23         1.59 o                         
   7   2   5        193.54        190.62         7.19 o                         
   8   2   5         46.17         38.78         3.96 o                         
   9   2   5         35.00         30.88         5.29 o                         
 -10   3   5          1.91          2.52         6.98 o                         
  -8   3   5         47.39         42.77         7.82 o                         
  -7   3   5         18.61         24.37         4.29 o                         
  -6   3   5        239.67        203.53        11.77 o                         
  -5   3   5         29.54         29.74         3.31 o                         
  -4   3   5         55.50         52.70         4.77 o                         
  -3   3   5         56.61         57.06         3.25 o                         
  -2   3   5        205.26        205.40         6.56 o                         
  -1   3   5         45.23         47.45         2.79 o                         
   0   3   5        286.76        275.22         8.01 o                         
   1   3   5          7.45          4.85         1.43 o                         
   2   3   5        165.10        172.70         4.83 o                         
   3   3   5          3.48          3.70         2.44 o                         
   4   3   5         19.40         20.58         2.01 o                         
   5   3   5          7.32          5.55         1.89 o                         
   6   3   5        219.73        202.69        12.61 o                         
   7   3   5         33.61         31.18         4.04 o                         
   8   3   5         35.26         26.18         4.49 o                         
  -8   4   5          1.36         17.31         5.80 o                         
  -7   4   5         14.91         25.63         5.21 o                         
  -6   4   5          8.73          9.24         4.03 o                         
  -5   4   5        252.61        214.96        13.61 o                         
  -2   4   5         65.45         54.20         8.82 o                         
  -1   4   5        221.36        206.11         9.36 o                         
   0   4   5         73.00         68.85         4.74 o                         
   1   4   5        132.33        128.57         5.44 o                         
   2   4   5          5.02          4.50         1.72 o                         
   3   4   5         66.91         56.25         3.61 o                         
   4   4   5         18.80         13.10         3.70 o                         
   5   4   5         12.55          7.98         5.38 o                         
   6   4   5         11.50         -1.93         5.46 o                         
   7   4   5          5.77         -6.56         6.56 o                         
  -6   5   5          7.21          2.61         4.25 o                         
  -5   5   5         30.83         41.43         5.70 o                         
  -4   5   5         47.14         58.86         8.07 o                         
  -3   5   5         11.15         11.73         5.17 o                         
  -2   5   5          2.88          1.29         3.56 o                         
  -1   5   5         26.85         35.55         7.06 o                         
   0   5   5         16.16         11.71         3.79 o                         
   1   5   5         16.69         28.32         5.55 o                         
   2   5   5         25.63         25.23         4.66 o                         
   3   5   5         62.27         70.58         5.32 o                         
   4   5   5          4.12          2.19         5.71 o                         
   5   5   5         27.04         25.21         7.31 o                         
  -6  -5   6          7.18         12.19         6.05 o                         
  -5  -5   6         21.73         19.33         5.46 o                         
  -4  -5   6         93.48         93.11         9.33 o                         
  -3  -5   6         30.68         25.21         5.04 o                         
  -2  -5   6        142.55        139.58         9.92 o                         
  -1  -5   6         15.15         17.48         4.03 o                         
   0  -5   6        126.42        111.10         8.15 o                         
   1  -5   6          6.46          2.35         3.19 o                         
   2  -5   6         25.57         34.46         5.38 o                         
   3  -5   6         95.69         87.82         7.73 o                         
   4  -5   6         31.18         33.05        11.55 o                         
  -8  -4   6         23.36         27.48         8.49 o                         
  -7  -4   6         65.13         66.06         7.11 o                         
  -6  -4   6         33.36         30.51         4.28 o                         
  -5  -4   6         37.02         36.20         4.63 o                         
  -4  -4   6         23.46         20.77         3.37 o                         
  -3  -4   6        216.36        215.11        12.31 o                         
  -2  -4   6         10.34          8.07         2.94 o                         
  -1  -4   6        116.48        129.81         6.14 o                         
   0  -4   6         12.49          9.83         2.61 o                         
   1  -4   6         18.65         20.17         3.53 o                         
   2  -4   6          3.90          5.80         2.52 o                         
   3  -4   6         14.55         16.54         6.56 o                         
   4  -4   6          0.49          5.38         3.19 o                         
   5  -4   6          1.25         -0.25         3.61 o                         
  -9  -3   6         21.28         46.61        16.97 o                         
  -8  -3   6         93.05         91.85         9.50 o                         
  -7  -3   6          6.90          4.93         2.78 o                         
  -6  -3   6         88.01         81.15         6.00 o                         
  -5  -3   6        157.51        149.08         9.41 o                         
  -4  -3   6         12.37         11.64         1.96 o                         
  -3  -3   6          9.44         10.39         1.83 o                         
  -2  -3   6        223.81        222.18         6.94 o                         
  -1  -3   6         38.69         43.25         2.75 o                         
   0  -3   6         58.58         58.95         5.02 o                         
   1  -3   6          9.39         11.28         1.53 o                         
   2  -3   6         95.92         86.63         3.88 o                         
   3  -3   6         41.08         46.21         3.12 o                         
   4  -3   6        103.76        108.15         6.42 o                         
   5  -3   6         87.25         86.87         7.19 o                         
   6  -3   6          7.70         16.81         2.97 o                         
 -10  -2   6         12.48         11.54         4.70 o                         
  -9  -2   6          6.90          5.68         3.81 o                         
  -8  -2   6         19.29         18.75         2.85 o                         
  -7  -2   6          6.24          8.73         2.28 o                         
  -6  -2   6          9.26          9.82         1.91 o                         
  -5  -2   6         59.04         55.04         3.18 o                         
  -4  -2   6         53.44         53.03         2.87 o                         
  -3  -2   6         41.75         38.82         2.38 o                         
  -2  -2   6         16.27         12.12         1.33 o                         
  -1  -2   6        161.20        148.73         4.63 o                         
   0  -2   6         66.45         60.75         2.53 o                         
   1  -2   6         15.95         14.99         1.09 o                         
   2  -2   6         19.07         19.35         1.43 o                         
   3  -2   6         18.15         16.16         1.63 o                         
   4  -2   6          1.81         -0.34         1.29 o                         
   5  -2   6         11.63         10.86         2.05 o                         
   6  -2   6         32.39         25.21         5.04 o                         
   8  -2   6          4.29         10.76         5.38 o                         
 -11  -1   6         56.37         72.23         7.67 o                         
 -10  -1   6         14.53         14.99         3.38 o                         
  -9  -1   6         22.36         21.56         3.00 o                         
  -8  -1   6        122.82        124.85         5.39 o                         
  -7  -1   6         94.43        100.31         4.46 o                         
  -6  -1   6        209.97        207.96         8.99 o                         
  -5  -1   6        597.81        579.50        18.84 o                         
  -4  -1   6         40.76         39.41         2.21 o                         
  -3  -1   6        498.51        492.00        13.12 o                         
  -2  -1   6        104.56        109.19         3.55 o                         
  -1  -1   6        196.43        197.41         5.59 o                         
   0  -1   6        308.92        293.76        10.38 o                         
   1  -1   6        679.44        678.48        14.61 o                         
   2  -1   6        102.32         97.23         2.86 o                         
   3  -1   6         55.23         53.40         2.17 o                         
   4  -1   6         62.90         63.67         2.96 o                         
   5  -1   6          0.19          0.44         2.40 o                         
   7  -1   6         35.22         30.76         5.80 o                         
   8  -1   6         19.50          8.57         5.63 o                         
   9  -1   6          2.92          5.71         6.22 o                         
 -11   0   6         62.11         57.18         6.86 o                         
 -10   0   6         15.87         15.55         4.22 o                         
  -9   0   6          7.60          6.47         2.68 o                         
  -8   0   6        139.93        136.89         4.83 o                         
  -7   0   6        305.01        315.75         8.13 o                         
  -6   0   6        556.46        589.34        34.19 o                         
  -5   0   6         66.88         74.17         2.77 o                         
  -4   0   6          5.89          7.25         0.98 o                         
  -3   0   6         35.77         34.42         1.56 o                         
  -2   0   6          6.96         13.65         1.06 o                         
  -1   0   6        351.39        365.44        14.79 o                         
   0   0   6        202.08        206.16         4.86 o                         
   1   0   6        317.17        327.58         7.44 o                         
   2   0   6        471.88        455.09        10.19 o                         
   3   0   6        553.42        575.71        14.75 o                         
   4   0   6        525.71        494.79        22.36 o                         
   5   0   6         29.40         32.20         2.95 o                         
   6   0   6          0.21         11.01         5.97 o                         
   7   0   6          8.40          9.58         4.79 o                         
   8   0   6         94.66        103.53        10.76 o                         
   9   0   6         32.27         27.23         7.73 o                         
  10   0   6         18.94          9.08         7.90 o                         
 -11   1   6         56.33         76.86         8.07 o                         
 -10   1   6         14.55         15.34         6.47 o                         
  -9   1   6         22.33         26.98         4.96 o                         
  -8   1   6        122.65        107.65         9.24 o                         
  -7   1   6         94.48        104.47         6.81 o                         
  -6   1   6        209.84        227.96         8.76 o                         
  -5   1   6        596.77        585.94        15.62 o                         
  -4   1   6         40.63         38.20         2.41 o                         
  -3   1   6        498.76        506.28        13.23 o                         
  -2   1   6        104.25        107.58         3.59 o                         
  -1   1   6        196.28        194.43         5.61 o                         
   0   1   6        309.04        288.42         6.71 o                         
   1   1   6        678.69        680.77        17.26 o                         
   2   1   6        102.11         99.75         3.12 o                         
   3   1   6         55.29         56.02         2.72 o                         
   4   1   6         62.85         61.70         3.11 o                         
   5   1   6          0.19          1.41         1.14 o                         
   6   1   6         73.22         71.47         4.44 o                         
   7   1   6         35.16         33.43         4.05 o                         
   8   1   6         19.51         30.51         5.88 o                         
   9   1   6          2.94         -3.19         6.56 o                         
 -10   2   6         12.55          7.82         6.56 o                         
  -8   2   6         19.28         14.46         4.54 o                         
  -7   2   6          6.18         10.84         4.03 o                         
  -6   2   6          9.18         10.51         2.28 o                         
  -5   2   6         58.86         55.06         3.48 o                         
  -4   2   6         53.32         47.70         2.98 o                         
  -3   2   6         41.79         37.39         2.52 o                         
  -2   2   6         16.24         14.10         1.66 o                         
  -1   2   6        160.88        143.04         4.67 o                         
   0   2   6         66.39         56.19         3.06 o                         
   1   2   6         16.04         16.74         1.53 o                         
   2   2   6         19.19         20.16         2.06 o                         
   3   2   6         18.11         18.35         1.98 o                         
   4   2   6          1.85          3.27         1.51 o                         
   5   2   6         11.73         10.41         2.06 o                         
   6   2   6         32.46         33.22         3.25 o                         
   7   2   6         18.30         11.62         3.74 o                         
   8   2   6          4.31         10.74         3.16 o                         
   9   2   6         38.39         65.80        11.60 o                         
  -8   3   6         93.32         83.45         9.08 o                         
  -7   3   6          6.87         13.11         4.54 o                         
  -6   3   6         87.90         84.29         7.06 o                         
  -5   3   6        157.32        138.57         8.91 o                         
  -4   3   6         12.42         12.02         2.05 o                         
  -3   3   6          9.45          9.31         1.71 o                         
  -2   3   6        223.98        218.85         6.98 o                         
  -1   3   6         38.70         42.42         2.81 o                         
   0   3   6         58.68         57.26         3.13 o                         
   1   3   6          9.41          9.36         1.60 o                         
   2   3   6         95.91         86.11         5.52 o                         
   3   3   6         41.18         48.10         5.48 o                         
   4   3   6        103.78        105.72         4.69 o                         
   5   3   6         87.38         90.00         7.98 o                         
   7   3   6         63.45         65.25         6.37 o                         
   8   3   6         22.44         20.60         4.60 o                         
  -8   4   6         23.35         34.12         6.64 o                         
  -7   4   6         65.17         47.64         8.57 o                         
  -6   4   6         33.32         30.51         5.21 o                         
  -5   4   6         36.86         26.89         4.87 o                         
  -4   4   6         23.49         20.84         3.78 o                         
  -3   4   6        216.77        205.97        12.10 o                         
  -2   4   6         10.35          8.32         3.45 o                         
  -1   4   6        116.80        124.07         6.80 o                         
   0   4   6         12.48         12.55         3.25 o                         
   1   4   6         18.59         21.71         3.51 o                         
   2   4   6          3.92          3.32         4.15 o                         
   3   4   6         14.46         12.58         3.63 o                         
   4   4   6          0.49          4.50         3.53 o                         
   5   4   6          1.24          8.15         5.21 o                         
   7   4   6         76.53         68.15        11.18 o                         
  -6   5   6          7.23          8.40         4.64 o                         
  -5   5   6         21.70         27.50         8.40 o                         
  -4   5   6         93.45        102.53         7.35 o                         
  -3   5   6         30.70         29.71         6.22 o                         
  -2   5   6        142.60        158.62        16.14 o                         
  -1   5   6         15.15         24.48         4.24 o                         
   0   5   6        126.28        122.35        10.59 o                         
   1   5   6          6.46          4.88         5.67 o                         
   2   5   6         25.67         24.09         3.95 o                         
   3   5   6         95.65        108.33         7.45 o                         
   4   5   6         31.21         34.54         7.48 o                         
  -5  -5   7          6.98          5.92         4.23 o                         
  -4  -5   7         17.71         13.96         4.19 o                         
  -3  -5   7          4.51          9.08         4.45 o                         
  -2  -5   7         63.33         58.82         7.23 o                         
  -1  -5   7          5.82          3.95         3.61 o                         
   0  -5   7         76.74         68.91         6.64 o                         
   1  -5   7         30.81         31.01         5.55 o                         
   2  -5   7         22.95         26.22         4.45 o                         
   3  -5   7         19.28         18.07         4.62 o                         
   4  -5   7        114.49        105.63         9.41 o                         
  -8  -4   7         48.45         59.97         7.69 o                         
  -7  -4   7         35.59         35.95         4.96 o                         
  -6  -4   7          4.80          8.33         3.71 o                         
  -5  -4   7         58.87         59.85         6.00 o                         
  -4  -4   7         63.31         54.94         5.36 o                         
  -3  -4   7        396.53        388.26        14.18 o                         
  -2  -4   7          4.24          2.66         2.49 o                         
  -1  -4   7         58.17         50.64         4.40 o                         
   0  -4   7         18.24         24.22         3.15 o                         
   1  -4   7        111.52         97.23         6.72 o                         
   2  -4   7         22.70         32.61         4.45 o                         
   3  -4   7         24.69         18.49         3.53 o                         
   4  -4   7          3.68          0.59         3.53 o                         
   5  -4   7         15.49         17.65         4.79 o                         
   6  -4   7          2.54         -3.45         4.87 o                         
  -9  -3   7         11.49         12.61         4.63 o                         
  -8  -3   7         24.81         33.28         7.06 o                         
  -7  -3   7         50.60         44.67         5.71 o                         
  -5  -3   7         53.61         50.21         3.87 o                         
  -4  -3   7         93.78         89.41         5.17 o                         
  -3  -3   7        171.30        167.74         6.99 o                         
  -2  -3   7        250.52        252.09         7.67 o                         
  -1  -3   7         12.52          9.01         1.93 o                         
   0  -3   7         26.99         24.70         3.07 o                         
   1  -3   7          1.59          3.60         1.92 o                         
   2  -3   7         73.14         66.78         2.64 o                         
   3  -3   7         74.91         62.09         5.17 o                         
   4  -3   7         45.35         31.08         3.78 o                         
   5  -3   7         76.15         58.15         4.66 o                         
   6  -3   7         12.76         14.29         4.71 o                         
   7  -3   7          9.20         23.45         5.97 o                         
   8  -3   7         44.99         34.54         7.14 o                         
 -10  -2   7         21.95         27.97         5.07 o                         
  -9  -2   7         58.18         63.97         6.15 o                         
  -8  -2   7         31.75         34.86         4.66 o                         
  -7  -2   7         45.33         37.17         3.77 o                         
  -6  -2   7        156.56        154.14         8.92 o                         
  -5  -2   7          1.16          1.58         1.60 o                         
  -4  -2   7        131.15        123.73         4.50 o                         
  -3  -2   7        230.64        230.06         8.31 o                         
  -2  -2   7        107.12        102.81         6.47 o                         
  -1  -2   7         13.47         14.05         1.56 o                         
   0  -2   7         17.84         16.91         2.17 o                         
   1  -2   7        158.35        166.09         3.92 o                         
   2  -2   7        229.49        228.30         5.77 o                         
   3  -2   7         56.82         56.44         2.65 o                         
   4  -2   7        118.76        117.41         4.13 o                         
   5  -2   7          8.76         10.87         2.20 o                         
   6  -2   7         39.44         41.94         6.39 o                         
   7  -2   7         68.12         54.03         7.40 o                         
 -11  -1   7         35.96         52.76         7.16 o                         
 -10  -1   7         40.86         47.34         6.05 o                         
  -9  -1   7         11.13         12.45         3.43 o                         
  -8  -1   7         29.78         21.17         5.13 o                         
  -7  -1   7          1.68          1.33         3.70 o                         
  -6  -1   7         23.66         23.03         2.27 o                         
  -5  -1   7        137.47        129.33         5.86 o                         
  -4  -1   7         70.26         73.88         3.06 o                         
  -3  -1   7        239.24        241.63         6.87 o                         
  -2  -1   7         19.67         19.12         1.59 o                         
  -1  -1   7        142.69        140.46         4.37 o                         
   0  -1   7        246.68        248.23         5.81 o                         
   1  -1   7        397.67        409.51         8.36 o                         
   2  -1   7        111.43        111.76         2.87 o                         
   3  -1   7        304.52        314.42         7.55 o                         
   4  -1   7         61.36         68.45         2.79 o                         
   5  -1   7         20.79         22.67         2.56 o                         
   6  -1   7         78.98         83.61         8.57 o                         
   7  -1   7         14.75         10.76         5.55 o                         
   8  -1   7         75.29         75.38        11.43 o                         
   9  -1   7          2.67         -6.89         6.89 o                         
 -11   0   7        129.13        130.33        12.27 o                         
 -10   0   7          2.44          0.63         3.68 o                         
  -9   0   7         38.78         37.97         4.02 o                         
  -8   0   7        449.03        443.50        15.66 o                         
  -7   0   7         21.32         18.13         2.30 o                         
  -6   0   7         61.04         51.85         3.02 o                         
  -5   0   7          0.41         -0.97         1.21 o                         
  -4   0   7          1.88          0.88         0.88 o                         
  -3   0   7          0.04         -0.37         0.84 o                         
  -2   0   7        201.84        199.60         4.91 o                         
  -1   0   7          7.64          8.10         1.01 o                         
   0   0   7        477.84        527.53        11.76 o                         
   1   0   7         48.18         45.06         1.93 o                         
   2   0   7        713.86        754.88        16.63 o                         
   3   0   7         29.73         31.82         1.90 o                         
   4   0   7        210.60        205.18         5.25 o                         
   5   0   7          0.89         -1.46         1.63 o                         
   6   0   7         13.99         14.29         4.03 o                         
   7   0   7          8.18         18.49         5.80 o                         
   8   0   7         47.60         57.39        10.25 o                         
   9   0   7          0.62          5.46         7.14 o                         
 -11   1   7         35.94         47.41         5.61 o                         
 -10   1   7         40.95         37.15         7.65 o                         
  -9   1   7         11.13          2.77         5.29 o                         
  -7   1   7          1.69          2.32         3.65 o                         
  -6   1   7         23.65         20.48         2.32 o                         
  -5   1   7        137.10        120.82         4.73 o                         
  -4   1   7         70.34         69.26         3.23 o                         
  -3   1   7        239.26        234.41         6.97 o                         
  -2   1   7         19.58         18.44         1.68 o                         
  -1   1   7        142.07        144.71         4.43 o                         
   0   1   7        246.86        241.35         5.87 o                         
   1   1   7        397.20        411.03        10.80 o                         
   2   1   7        111.63        113.23         3.57 o                         
   3   1   7        304.65        307.24        13.02 o                         
   4   1   7         61.43         64.25         3.35 o                         
   5   1   7         20.87         20.36         2.46 o                         
   6   1   7         79.06         78.06         4.12 o                         
   7   1   7         14.75         13.18         2.47 o                         
   8   1   7         75.36        103.70        10.59 o                         
   9   1   7          2.63          7.06         7.31 o                         
 -10   2   7         22.06         20.76         7.40 o                         
  -9   2   7         58.06         56.80         9.41 o                         
  -8   2   7         31.71         32.27         5.46 o                         
  -7   2   7         45.45         36.64         6.64 o                         
  -6   2   7        156.80        130.83        11.43 o                         
  -5   2   7          1.15          1.41         2.22 o                         
  -4   2   7        131.02        115.11         5.17 o                         
  -3   2   7        230.34        224.18         6.93 o                         
  -2   2   7        107.37        106.19         4.90 o                         
  -1   2   7         13.39         11.85         1.41 o                         
   0   2   7         17.87         16.44         1.71 o                         
   1   2   7        158.50        164.93         5.52 o                         
   2   2   7        229.96        220.78         6.56 o                         
   3   2   7         56.72         49.58         4.20 o                         
   4   2   7        118.89        114.24         5.18 o                         
   5   2   7          8.82         13.53         3.36 o                         
   6   2   7         39.42         36.26         4.52 o                         
   7   2   7         67.96         57.50         4.79 o                         
   8   2   7         14.90          9.43         3.58 o                         
  -9   3   7         11.44          6.14         6.22 o                         
  -8   3   7         24.93         25.13         6.14 o                         
  -7   3   7         50.58         63.28         7.40 o                         
  -6   3   7         45.91         30.68         4.96 o                         
  -4   3   7         94.06         84.03         6.81 o                         
  -3   3   7        171.24        160.31         5.95 o                         
  -2   3   7        250.81        236.37         7.67 o                         
  -1   3   7         12.52          7.36         1.67 o                         
   0   3   7         27.11         21.72         2.27 o                         
   1   3   7          1.59          0.16         1.50 o                         
   2   3   7         73.22         63.73         3.52 o                         
   3   3   7         74.92         75.04         7.06 o                         
   4   3   7         45.57         38.91         6.14 o                         
   5   3   7         76.07         71.51         7.65 o                         
   6   3   7         12.84         18.41         5.13 o                         
   7   3   7          9.20         12.39         3.96 o                         
   8   3   7         44.90         39.51         6.80 o                         
  -8   4   7         48.42         57.56        10.25 o                         
  -7   4   7         35.67         23.70         6.47 o                         
  -6   4   7          4.80          6.98         4.87 o                         
  -5   4   7         58.85         46.97         7.06 o                         
  -4   4   7         63.33         64.37         6.56 o                         
  -3   4   7        396.76        381.26        19.41 o                         
  -2   4   7          4.23          3.53         3.03 o                         
  -1   4   7         58.18         53.95         6.14 o                         
   0   4   7         18.23         19.75         3.49 o                         
   1   4   7        111.32        108.90         6.70 o                         
   2   4   7         22.76         32.81         3.98 o                         
   3   4   7         24.69         22.10         4.87 o                         
   4   4   7          3.72          0.34         4.79 o                         
   5   4   7         15.45         15.04         5.88 o                         
   6   4   7          2.53         -3.19         6.05 o                         
  -5   5   7          7.00         -0.92         5.80 o                         
  -4   5   7         17.68         21.94         5.21 o                         
  -3   5   7          4.53          4.79         4.96 o                         
  -2   5   7         63.30         66.96        15.09 o                         
  -1   5   7          5.80         10.45         3.73 o                         
   0   5   7         76.50         84.55        12.61 o                         
   1   5   7         30.73         30.89         4.85 o                         
   2   5   7         22.87         26.94         4.57 o                         
   3   5   7         19.26         20.84         6.30 o                         
   4   5   7        114.20        130.50        12.77 o                         
  -4  -5   8         10.76         11.28         4.27 o                         
  -3  -5   8          6.68          1.05         6.01 o                         
  -2  -5   8         10.17          3.67         4.75 o                         
  -1  -5   8         15.12          8.24         4.12 o                         
   0  -5   8          0.79          1.68         3.78 o                         
   1  -5   8         10.21         13.45         4.03 o                         
   2  -5   8         12.95          7.90         4.37 o                         
   3  -5   8         23.73         22.10         4.96 o                         
  -7  -4   8          2.21          7.64         4.79 o                         
  -6  -4   8         18.81         14.62         4.71 o                         
  -5  -4   8        109.00        139.43        10.09 o                         
  -4  -4   8          0.52          6.99        11.72 o                         
  -3  -4   8        101.76        108.06         6.26 o                         
  -2  -4   8         27.47         29.52         7.02 o                         
  -1  -4   8         12.52         11.68         3.03 o                         
   0  -4   8         15.97         12.97         2.64 o                         
   1  -4   8         83.77         82.99        11.81 o                         
   2  -4   8         15.55         15.46         3.19 o                         
   3  -4   8          8.92          4.74         2.89 o                         
   4  -4   8          2.44          5.29         3.95 o                         
   5  -4   8         10.00         11.71         3.77 o                         
  -9  -3   8         31.75         29.19         5.46 o                         
  -8  -3   8         42.59         44.75         5.85 o                         
  -7  -3   8          8.59          9.46         5.13 o                         
  -6  -3   8        176.45        176.50         8.18 o                         
  -5  -3   8         42.08         37.87         5.00 o                         
  -4  -3   8         65.22         57.30         9.66 o                         
  -3  -3   8          4.71          2.35         2.02 o                         
  -2  -3   8         56.66         56.13         6.98 o                         
  -1  -3   8         50.62         44.79         4.46 o                         
   0  -3   8          3.06          3.29         2.49 o                         
   1  -3   8         24.85         26.31         6.47 o                         
   2  -3   8          1.38          0.39         1.55 o                         
   3  -3   8         28.98         37.52         3.59 o                         
   4  -3   8          7.99          9.86         5.67 o                         
   5  -3   8         37.35         30.26         4.87 o                         
 -10  -2   8         10.82          9.97         4.89 o                         
  -9  -2   8          0.84         -1.23         3.97 o                         
  -8  -2   8          8.92         12.13         7.10 o                         
  -7  -2   8        112.17        114.21         6.30 o                         
  -6  -2   8         18.41         18.22         2.83 o                         
  -5  -2   8         14.21         13.85         3.87 o                         
  -4  -2   8        248.10        253.88         9.78 o                         
  -3  -2   8         61.15         66.05         3.26 o                         
  -2  -2   8        207.53        204.83        14.24 o                         
  -1  -2   8         49.35         53.62         3.58 o                         
   0  -2   8        220.86        219.73         6.54 o                         
   1  -2   8         44.80         40.87         1.87 o                         
   2  -2   8        164.59        159.27         4.02 o                         
   3  -2   8        133.96        145.89         4.51 o                         
   4  -2   8        202.97        211.72         6.15 o                         
   5  -2   8         47.10         46.71         4.20 o                         
   6  -2   8         56.64         64.79         9.66 o                         
   7  -2   8         33.79         34.71         7.31 o                         
 -10  -1   8          6.34          7.83         4.07 o                         
  -9  -1   8         45.68         60.16         5.67 o                         
  -8  -1   8         32.91         36.61         4.38 o                         
  -7  -1   8         24.93         23.28         3.01 o                         
  -6  -1   8         38.02         39.98         4.95 o                         
  -5  -1   8        120.52        116.66        13.23 o                         
  -4  -1   8         61.63         55.94         2.83 o                         
  -3  -1   8        395.14        379.77        10.40 o                         
  -2  -1   8         39.70         41.46         2.31 o                         
  -1  -1   8        160.80        159.62         4.94 o                         
   0  -1   8        153.06        140.49         3.73 o                         
   1  -1   8        165.80        163.43         4.30 o                         
   2  -1   8          2.46          2.92         0.93 o                         
   3  -1   8         73.68         70.65         2.78 o                         
   4  -1   8        148.06        150.28         4.50 o                         
   5  -1   8          6.87          6.00         3.66 o                         
   6  -1   8         10.05         11.18         5.13 o                         
   8  -1   8         36.14         29.41         7.82 o                         
   9  -1   8          5.24          0.76         7.98 o                         
 -10   0   8         96.10        104.82         7.37 o                         
  -9   0   8         22.87         27.87         3.93 o                         
  -8   0   8        129.98        146.51         6.88 o                         
  -6   0   8         22.89         18.87         1.94 o                         
  -5   0   8          6.02          5.02         1.23 o                         
  -4   0   8         85.96         83.62         2.89 o                         
  -3   0   8          1.97          2.06         0.90 o                         
  -2   0   8          0.12          0.39         0.73 o                         
  -1   0   8         14.92         17.26         1.37 o                         
   0   0   8        268.56        279.10         6.61 o                         
   1   0   8         47.69         45.57         1.93 o                         
   2   0   8         84.21         81.73         2.66 o                         
   3   0   8        139.07        139.52         4.86 o                         
   4   0   8         19.20         20.97         2.02 o                         
   5   0   8        241.50        247.14        13.95 o                         
   6   0   8         53.71         61.59         7.65 o                         
   7   0   8         28.75         60.50         9.24 o                         
   8   0   8          0.00          8.66         6.81 o                         
   9   0   8         39.71         82.27        14.29 o                         
 -10   1   8          6.40          6.56         7.31 o                         
  -8   1   8         32.95         34.46         6.14 o                         
  -7   1   8         24.76         27.48         6.72 o                         
  -6   1   8         37.96         31.23         3.29 o                         
  -5   1   8        120.82        114.13         4.76 o                         
  -4   1   8         61.55         58.27         3.26 o                         
  -3   1   8        395.11        371.46        12.81 o                         
  -2   1   8         39.79         40.81         2.46 o                         
  -1   1   8        161.23        157.07         4.98 o                         
   0   1   8        152.94        137.73         3.80 o                         
   1   1   8        165.82        167.84         5.06 o                         
   2   1   8          2.43          4.92         1.11 o                         
   3   1   8         73.88         70.50         5.42 o                         
   4   1   8        147.74        139.57        12.35 o                         
   5   1   8          6.86          0.84         2.69 o                         
   6   1   8         10.06          8.58         2.20 o                         
   7   1   8         46.81         35.15         4.19 o                         
   8   1   8         36.09         40.09         7.14 o                         
   9   1   8          5.20         -6.14         8.24 o                         
 -10   2   8         10.90         18.24         7.82 o                         
  -9   2   8          0.85          3.70         5.88 o                         
  -8   2   8          8.88          5.63         4.87 o                         
  -7   2   8        112.49         88.82         8.99 o                         
  -5   2   8         14.17         11.58         2.25 o                         
  -4   2   8        247.98        240.17         9.51 o                         
  -3   2   8         61.10         63.02         3.46 o                         
  -2   2   8        207.69        202.15         6.39 o                         
  -1   2   8         49.31         49.87         3.24 o                         
   0   2   8        220.90        214.02         6.50 o                         
   1   2   8         44.80         39.37         2.60 o                         
   2   2   8        164.75        158.82         6.32 o                         
   3   2   8        133.83        140.11         6.68 o                         
   4   2   8        203.07        214.79        11.77 o                         
   5   2   8         47.08         54.79         6.05 o                         
   6   2   8         56.69         59.03         8.53 o                         
   7   2   8         33.64         30.04         3.66 o                         
   8   2   8         21.01         15.72         6.98 o                         
  -9   3   8         31.83         19.41         7.23 o                         
  -8   3   8         42.75         36.22         6.89 o                         
  -7   3   8          8.60         15.30         4.87 o                         
  -6   3   8        176.70        135.63        10.67 o                         
  -5   3   8         42.22         34.71         5.80 o                         
  -4   3   8         65.22         65.54         6.14 o                         
  -3   3   8          4.73          4.10         2.51 o                         
  -2   3   8         56.63         50.16         7.98 o                         
  -1   3   8         50.76         53.24         4.64 o                         
   0   3   8          3.02          2.52         4.03 o                         
   1   3   8         24.90         21.09         4.20 o                         
   2   3   8          1.36          1.48         2.40 o                         
   3   3   8         28.98         28.49         4.62 o                         
   4   3   8          8.07         -1.34         3.87 o                         
   5   3   8         37.34         32.27         5.29 o                         
   6   3   8         35.59         35.38         5.97 o                         
   7   3   8          4.39          7.89         4.29 o                         
  -7   4   8          2.20         -1.76         5.71 o                         
  -6   4   8         18.82         13.78         5.38 o                         
  -5   4   8        108.96        103.78         9.58 o                         
  -4   4   8          0.51         -1.76         4.54 o                         
  -3   4   8        101.77         86.22         7.98 o                         
  -2   4   8         27.43         27.90         4.87 o                         
  -1   4   8         12.48         14.29         4.12 o                         
   0   4   8         15.97         10.54         3.42 o                         
   1   4   8         84.07         82.88         6.16 o                         
   2   4   8         15.60         17.99         2.99 o                         
   3   4   8          8.87          1.26         5.13 o                         
   4   4   8          2.44          5.13         5.13 o                         
   5   4   8          9.93         12.61         5.97 o                         
  -4   5   8         10.76         19.83         6.30 o                         
  -3   5   8          6.66         16.72         5.13 o                         
  -2   5   8         10.17          6.89         5.21 o                         
  -1   5   8         15.13         16.56         4.23 o                         
   0   5   8          0.81         -0.47         6.39 o                         
   1   5   8         10.17         18.19         4.80 o                         
   2   5   8         12.93          4.00         4.87 o                         
   3   5   8         23.69          8.57         7.31 o                         
  -3  -5   9          3.99          6.45         4.24 o                         
  -2  -5   9          7.49          9.47         7.23 o                         
  -1  -5   9         13.76         14.04         4.62 o                         
   0  -5   9          2.57          0.50         4.12 o                         
   1  -5   9          2.68          7.06         4.12 o                         
  -7  -4   9         34.30         35.63         6.22 o                         
  -6  -4   9         16.25         20.95         6.72 o                         
  -5  -4   9         69.19         69.58         7.73 o                         
  -4  -4   9          8.74         16.23         3.99 o                         
  -3  -4   9          1.69          7.39         5.38 o                         
  -2  -4   9          1.82          3.99         5.97 o                         
  -1  -4   9        191.46        188.12        15.13 o                         
   0  -4   9         19.47         21.80         3.06 o                         
   1  -4   9         80.04         77.84         9.29 o                         
   2  -4   9         21.09         14.29         3.61 o                         
   3  -4   9         50.34         44.10         4.16 o                         
   4  -4   9          2.28          2.26         3.59 o                         
   5  -4   9          8.29         15.62         4.28 o                         
  -8  -3   9          8.51          7.47         4.12 o                         
  -7  -3   9         23.92         27.07         8.32 o                         
  -6  -3   9         48.65         37.77         4.76 o                         
  -5  -3   9         11.24         13.12         3.01 o                         
  -4  -3   9         20.57         19.73         2.94 o                         
  -3  -3   9        199.39        202.49         8.29 o                         
  -2  -3   9         86.63         80.51         5.02 o                         
  -1  -3   9         78.81         72.13         6.47 o                         
   0  -3   9        164.99        162.75         6.70 o                         
   1  -3   9         95.29         90.86         5.29 o                         
   2  -3   9         19.68         15.44         2.34 o                         
   3  -3   9         46.34         38.92         3.94 o                         
   4  -3   9          4.95          0.69         2.95 o                         
   5  -3   9          1.66          1.09         5.80 o                         
   6  -3   9         72.92         68.57         9.08 o                         
  -9  -2   9         53.31         49.38         5.97 o                         
  -8  -2   9         14.45         14.89         3.62 o                         
  -7  -2   9          4.20          4.34         4.16 o                         
  -6  -2   9        134.14        140.63         6.83 o                         
  -5  -2   9         48.85         44.53         7.23 o                         
  -4  -2   9         71.35         72.62         3.76 o                         
  -3  -2   9          7.98         10.07         1.73 o                         
  -2  -2   9        523.96        529.42        24.64 o                         
  -1  -2   9        103.83        105.89         4.81 o                         
   0  -2   9         45.20         51.22         2.87 o                         
   1  -2   9        101.11         98.49         3.27 o                         
   2  -2   9        193.43        190.51         5.42 o                         
   3  -2   9          7.21          7.37         2.13 o                         
   4  -2   9         23.70         22.11         2.52 o                         
   5  -2   9         35.39         33.81         3.60 o                         
   6  -2   9        114.84        118.83        12.19 o                         
   7  -2   9         21.20         16.89         7.65 o                         
 -10  -1   9         51.29         51.61        13.74 o                         
  -9  -1   9          4.38          3.01         3.42 o                         
  -8  -1   9         60.15         67.88         5.47 o                         
  -7  -1   9        216.58        205.08         8.44 o                         
  -6  -1   9         64.45         68.23         7.48 o                         
  -5  -1   9         16.06         12.11         1.78 o                         
  -4  -1   9          9.81          7.40         1.55 o                         
  -3  -1   9        728.24        760.33        19.33 o                         
  -2  -1   9        234.15        233.28         8.09 o                         
  -1  -1   9        107.96        103.25         3.76 o                         
   0  -1   9         77.96         85.50         3.30 o                         
   1  -1   9        296.67        302.68         8.42 o                         
   2  -1   9        320.70        340.00        11.41 o                         
   3  -1   9         24.21         25.42         2.05 o                         
   4  -1   9         79.34         83.19         6.26 o                         
   5  -1   9         86.90         95.75        14.41 o                         
   6  -1   9        115.95        120.76        11.68 o                         
   7  -1   9         28.18         34.37         7.56 o                         
   8  -1   9          8.90          5.29         7.90 o                         
 -10   0   9        193.41        197.79         9.71 o                         
  -9   0   9          6.03          4.93         3.40 o                         
  -8   0   9         23.43         22.55         5.41 o                         
  -7   0   9         59.97         59.82         4.26 o                         
  -6   0   9        316.23        310.01        11.24 o                         
  -5   0   9         57.31         47.24         2.59 o                         
  -4   0   9         15.45         16.96         1.63 o                         
  -3   0   9        181.88        187.99         5.40 o                         
  -2   0   9          1.57          0.45         0.99 o                         
  -1   0   9          0.60          0.47         0.89 o                         
   0   0   9         36.69         44.33         2.39 o                         
   1   0   9          2.69          2.77         1.41 o                         
   2   0   9          0.63          0.22         1.08 o                         
   3   0   9         22.15         21.18         1.82 o                         
   4   0   9        361.17        361.96        11.46 o                         
   5   0   9        181.44        201.77        12.61 o                         
   6   0   9         67.20         62.77         8.49 o                         
   7   0   9         65.70        101.68        11.26 o                         
   8   0   9          0.63         14.20         7.40 o                         
 -10   1   9         51.31         35.55         8.66 o                         
  -9   1   9          4.39          3.61         6.30 o                         
  -8   1   9         60.21         65.71         9.08 o                         
  -7   1   9        216.54        187.37        23.61 o                         
  -6   1   9         64.36         54.70         5.04 o                         
  -5   1   9         16.07          9.30         2.26 o                         
  -4   1   9          9.84          7.08         1.93 o                         
  -3   1   9        727.39        710.58        20.25 o                         
  -2   1   9        233.88        221.51         6.90 o                         
  -1   1   9        107.77         98.98         4.62 o                         
   0   1   9         77.77         75.84         2.85 o                         
   1   1   9        296.41        306.42         8.55 o                         
   2   1   9        320.72        337.58        10.57 o                         
   3   1   9         24.12         19.74         2.82 o                         
   4   1   9         79.31         91.77         6.39 o                         
   5   1   9         86.91         93.28         6.81 o                         
   6   1   9        115.98        115.06         6.08 o                         
   7   1   9         28.11         23.57         3.65 o                         
   8   1   9          8.95          9.08         6.89 o                         
  -9   2   9         53.19         56.64        10.34 o                         
  -8   2   9         14.39         11.09         5.63 o                         
  -7   2   9          4.25          5.88         4.54 o                         
  -6   2   9        134.17        102.27         9.24 o                         
  -5   2   9         48.67         49.07         6.39 o                         
  -4   2   9         71.18         73.26         5.43 o                         
  -3   2   9          7.94          4.67         1.83 o                         
  -2   2   9        523.53        504.11        14.07 o                         
  -1   2   9        103.55         97.49         4.21 o                         
   0   2   9         45.09         46.75         3.50 o                         
   1   2   9        101.09         98.43         5.00 o                         
   2   2   9        193.02        190.47        14.08 o                         
   3   2   9          7.27          3.53         3.11 o                         
   4   2   9         23.76         22.44         3.95 o                         
   5   2   9         35.47         37.48         6.30 o                         
   6   2   9        114.72        116.99         9.83 o                         
   7   2   9         21.30         11.51         6.39 o                         
  -8   3   9          8.41         10.76         6.98 o                         
  -7   3   9         23.89         30.84         6.22 o                         
  -6   3   9         48.71         43.61         7.48 o                         
  -5   3   9         11.23         16.47         4.37 o                         
  -4   3   9         20.51         23.11         4.29 o                         
  -3   3   9        199.53        180.93        11.51 o                         
  -2   3   9         86.80         85.68         5.51 o                         
  -1   3   9         78.81         79.66         5.09 o                         
   0   3   9        164.95        158.03        11.35 o                         
   1   3   9         95.39         85.78         9.37 o                         
   2   3   9         19.75          9.01         2.90 o                         
   3   3   9         46.36         39.50         6.64 o                         
   4   3   9          4.90         -0.25         4.29 o                         
   5   3   9          1.68          2.19         4.62 o                         
   6   3   9         72.88         65.54         9.16 o                         
  -7   4   9         34.34         33.53         7.65 o                         
  -6   4   9         16.28         15.46         5.80 o                         
  -5   4   9         69.22         56.72         8.57 o                         
  -4   4   9          8.79          9.75         4.79 o                         
  -3   4   9          1.69          9.92         4.54 o                         
  -2   4   9          1.84          1.93         4.03 o                         
  -1   4   9        191.46        171.85        11.60 o                         
   0   4   9         19.46         20.15         3.83 o                         
   1   4   9         80.00         74.64         8.70 o                         
   2   4   9         21.14         19.33         5.38 o                         
   3   4   9         50.20         51.26         8.49 o                         
   4   4   9          2.25          5.63         5.29 o                         
   5   4   9          8.34          8.24         6.22 o                         
  -3   5   9          3.98          8.40         5.63 o                         
  -2   5   9          7.49         13.19         5.88 o                         
  -1   5   9         13.77          5.46         5.55 o                         
   0   5   9          2.58         -4.20         4.20 o                         
   1   5   9          2.69          0.12         4.51 o                         
  -6  -4  10          4.95          3.33         4.12 o                         
  -5  -4  10          3.33          4.99         3.87 o                         
  -4  -4  10          0.76          3.73         3.46 o                         
  -3  -4  10         52.11         47.38         5.12 o                         
  -2  -4  10         19.63         16.87         4.45 o                         
  -1  -4  10        127.92        139.77        19.96 o                         
   0  -4  10          3.77          6.90         3.02 o                         
   1  -4  10         19.66         21.05         3.28 o                         
   2  -4  10         13.81         11.51         4.12 o                         
   3  -4  10         10.43         14.47         3.65 o                         
   4  -4  10          3.47         11.03         4.11 o                         
  -8  -3  10          8.50          3.76         4.24 o                         
  -7  -3  10         13.26         11.51         3.81 o                         
  -6  -3  10         18.09         14.67         3.56 o                         
  -5  -3  10          6.98          2.47         3.04 o                         
  -4  -3  10         12.55         15.87         3.03 o                         
  -3  -3  10         33.74         31.93         4.00 o                         
  -2  -3  10         83.24         81.84        11.81 o                         
  -1  -3  10        104.37        100.15         9.16 o                         
   0  -3  10         78.58         68.37         4.59 o                         
   1  -3  10          5.38          3.61         2.61 o                         
   2  -3  10         26.18         23.73         2.75 o                         
   3  -3  10         63.60         48.21         3.89 o                         
   4  -3  10          0.09         -0.67         4.20 o                         
   5  -3  10        118.14         86.37        10.84 o                         
   6  -3  10         17.56         19.52         4.81 o                         
  -9  -2  10         27.85         32.28         4.85 o                         
  -8  -2  10          4.93          7.24         3.62 o                         
  -7  -2  10          7.88         10.30         3.19 o                         
  -6  -2  10         72.86         72.01         5.50 o                         
  -5  -2  10        115.59        113.81         8.82 o                         
  -4  -2  10         23.70         30.20         7.31 o                         
  -3  -2  10         44.65         52.43         7.14 o                         
  -2  -2  10         84.86         85.03         7.40 o                         
  -1  -2  10        271.62        279.51        21.97 o                         
   0  -2  10        114.75        114.96         9.41 o                         
   1  -2  10        134.29        130.55         4.76 o                         
   2  -2  10         21.02         24.19         2.01 o                         
   3  -2  10        126.56        126.74         4.95 o                         
   4  -2  10         75.08         69.49         6.89 o                         
   5  -2  10          3.61          1.41         3.20 o                         
   6  -2  10         34.91         34.71         8.15 o                         
   7  -2  10         10.17          8.91         8.32 o                         
  -9  -1  10         29.37         31.57         4.41 o                         
  -8  -1  10         24.62         21.23         3.57 o                         
  -7  -1  10        111.95        103.46         6.04 o                         
  -6  -1  10        115.10        112.96         5.71 o                         
  -5  -1  10        157.68        155.72         6.60 o                         
  -4  -1  10         54.54         52.74         4.09 o                         
  -3  -1  10         52.79         53.05         3.04 o                         
  -2  -1  10         46.15         49.33         2.89 o                         
  -1  -1  10          2.27          2.62         1.14 o                         
   0  -1  10        308.45        323.74         7.91 o                         
   1  -1  10        118.42        121.07         3.81 o                         
   2  -1  10        160.87        173.93         5.05 o                         
   3  -1  10         21.94         21.23         1.79 o                         
   4  -1  10         64.13         75.97         4.64 o                         
   5  -1  10         62.96         61.01         9.33 o                         
   6  -1  10         27.19         35.38         7.56 o                         
   7  -1  10          4.78         14.96         7.82 o                         
 -10   0  10         28.33         27.04         4.77 o                         
  -9   0  10          2.05          4.58         4.24 o                         
  -8   0  10         32.48         30.21         5.17 o                         
  -7   0  10         72.26         70.42         5.29 o                         
  -6   0  10        693.39        674.81        41.72 o                         
  -5   0  10          2.38          2.21         3.20 o                         
  -4   0  10         90.09         87.52         5.52 o                         
  -3   0  10          7.47          7.76         1.26 o                         
  -2   0  10         22.70         22.27         1.94 o                         
  -1   0  10          7.24          6.42         1.22 o                         
   0   0  10         12.41         15.28         1.77 o                         
   1   0  10          3.10          3.55         1.26 o                         
   2   0  10         12.78         13.77         1.79 o                         
   3   0  10          0.02          3.47         1.63 o                         
   4   0  10        147.53        152.66         5.74 o                         
   5   0  10         14.34         12.27         4.54 o                         
   6   0  10         12.66          7.40         5.38 o                         
   7   0  10          0.00         21.26         6.98 o                         
  -9   1  10         29.36         24.54         7.31 o                         
  -8   1  10         24.57         24.79         6.30 o                         
  -7   1  10        111.92        101.18         9.41 o                         
  -6   1  10        115.12         92.39         6.80 o                         
  -5   1  10        157.37        134.16         7.30 o                         
  -4   1  10         54.43         59.18         5.25 o                         
  -3   1  10         52.84         47.20         4.50 o                         
  -2   1  10         46.09         48.34         3.86 o                         
  -1   1  10          2.31          1.14         2.25 o                         
   0   1  10        308.46        326.30         7.98 o                         
   1   1  10        118.39        119.52         5.01 o                         
   2   1  10        160.93        178.12         9.81 o                         
   3   1  10         21.90         21.68         2.70 o                         
   4   1  10         64.28         63.78         7.31 o                         
   5   1  10         63.20         49.91         7.48 o                         
   6   1  10         27.21         28.49         6.47 o                         
   7   1  10          4.75         -0.08         6.56 o                         
  -9   2  10         27.77         35.21         7.82 o                         
  -8   2  10          4.93         -4.87         5.71 o                         
  -7   2  10          7.86         11.18         5.21 o                         
  -6   2  10         73.11         63.44         8.07 o                         
  -5   2  10        115.52        106.05         8.57 o                         
  -3   2  10         44.66         45.63         5.38 o                         
  -2   2  10         84.82         79.49        12.35 o                         
  -1   2  10        271.23        265.96        10.39 o                         
   0   2  10        115.04        110.26         5.98 o                         
   1   2  10        134.25        142.28         9.96 o                         
   2   2  10         20.95         22.03         2.79 o                         
   3   2  10        126.66        134.54         8.66 o                         
   6   2  10         35.04         30.59         5.80 o                         
   7   2  10         10.22          5.89         4.50 o                         
  -8   3  10          8.63         12.44         7.82 o                         
  -7   3  10         13.23         11.60         6.39 o                         
  -6   3  10         18.13         10.76         5.71 o                         
  -5   3  10          6.97         10.00         4.54 o                         
  -4   3  10         12.60         11.09         3.95 o                         
  -3   3  10         33.61         32.52         6.05 o                         
  -2   3  10         83.37         61.51         8.32 o                         
  -1   3  10        104.35        107.17        10.30 o                         
   0   3  10         78.65         73.56         5.39 o                         
   1   3  10          5.35          4.54         3.70 o                         
   2   3  10         26.37         21.30         4.66 o                         
   3   3  10         63.61         59.41         7.40 o                         
   4   3  10          0.08         -4.62         4.62 o                         
   6   3  10         17.53         17.82         6.22 o                         
  -6   4  10          4.96         10.93         6.30 o                         
  -5   4  10          3.31         -0.42         5.71 o                         
  -4   4  10          0.77          6.47         4.87 o                         
  -3   4  10         52.13         40.00         6.39 o                         
  -2   4  10         19.73         22.44         5.29 o                         
  -1   4  10        128.12        124.46         9.83 o                         
   0   4  10          3.75         -2.35         4.45 o                         
   1   4  10         19.59         14.85         4.41 o                         
   2   4  10         13.82          8.91         5.29 o                         
   3   4  10         10.44         20.25         6.05 o                         
   4   4  10          3.42          0.76         5.97 o                         
  -5  -4  11         11.63         17.65         5.71 o                         
  -4  -4  11         12.88         17.55        10.30 o                         
  -3  -4  11         96.35        111.39        15.54 o                         
  -2  -4  11          4.00         10.82         7.02 o                         
  -1  -4  11         50.24         51.26         6.22 o                         
   0  -4  11          6.63         11.73         4.03 o                         
   1  -4  11         38.82         32.27         4.87 o                         
   2  -4  11         59.93         53.27         7.23 o                         
  -7  -3  11          5.07         10.90         4.12 o                         
  -6  -3  11         69.28         63.06         6.48 o                         
  -5  -3  11         31.69         37.16         4.97 o                         
  -4  -3  11         13.79         13.80         4.41 o                         
  -3  -3  11         20.03         15.38         3.53 o                         
  -2  -3  11         72.36         73.79         5.71 o                         
  -1  -3  11         48.82         51.43         4.75 o                         
   0  -3  11          8.89          8.80         2.53 o                         
   1  -3  11         11.50          7.48         2.75 o                         
   2  -3  11         61.85         68.07         4.21 o                         
   3  -3  11          0.80         -2.96         4.03 o                         
   4  -3  11          4.06         -0.92         4.71 o                         
   5  -3  11         29.15         20.67         6.05 o                         
  -8  -2  11          4.03          6.65         3.75 o                         
  -7  -2  11          5.24          2.76         5.08 o                         
  -6  -2  11         44.56         38.54         5.88 o                         
  -5  -2  11         81.00         91.88         5.71 o                         
  -4  -2  11          9.06          6.00         3.28 o                         
  -3  -2  11         40.81         37.42         4.37 o                         
  -2  -2  11         19.42         21.53         3.18 o                         
  -1  -2  11         24.84         24.68         3.15 o                         
   0  -2  11         16.85         15.75         3.91 o                         
   1  -2  11         42.19         36.93         3.21 o                         
   2  -2  11         15.82         18.27         3.53 o                         
   3  -2  11         11.97         10.97         4.12 o                         
   4  -2  11          7.32         18.24         6.39 o                         
   5  -2  11          8.89         11.86         3.93 o                         
   6  -2  11         72.01         92.19        14.54 o                         
  -9  -1  11         28.94         28.44         6.14 o                         
  -8  -1  11         26.68         24.82         3.73 o                         
  -7  -1  11         24.32         22.49         3.36 o                         
  -6  -1  11          1.63         -0.08         5.29 o                         
  -5  -1  11         11.17         10.77         2.48 o                         
  -4  -1  11         46.74         44.57         3.92 o                         
  -3  -1  11         10.46         10.84         2.35 o                         
  -2  -1  11         39.23         43.57         3.08 o                         
  -1  -1  11        156.56        162.62         4.74 o                         
   0  -1  11          1.01          2.49         1.59 o                         
   1  -1  11         21.46         18.31         2.25 o                         
   2  -1  11         30.33         32.84         2.57 o                         
   3  -1  11         42.09         41.26         3.22 o                         
   4  -1  11         14.67         21.01         2.98 o                         
   5  -1  11          1.91         12.55         4.39 o                         
   6  -1  11         13.95         18.15         7.98 o                         
   7  -1  11         42.28         53.61        10.17 o                         
  -9   0  11         28.46         24.30         5.21 o                         
  -8   0  11        102.36        111.03         7.02 o                         
  -7   0  11          6.03          5.65         2.61 o                         
  -6   0  11          9.07          9.95         2.36 o                         
  -5   0  11          1.29         -0.71         5.71 o                         
  -4   0  11          0.74          2.70         1.62 o                         
  -3   0  11          9.42          7.59         1.63 o                         
  -2   0  11          8.75          5.26         1.93 o                         
  -1   0  11        181.28        180.99         5.60 o                         
   0   0  11          0.38          8.49         1.84 o                         
   1   0  11          6.40          9.78         1.63 o                         
   2   0  11         74.42         75.84         3.93 o                         
   3   0  11         10.07         12.09         2.43 o                         
   4   0  11         42.24         44.04         4.45 o                         
   5   0  11         14.38         15.84         3.53 o                         
   6   0  11         15.39          5.63         6.05 o                         
   7   0  11         17.29         28.32         8.15 o                         
  -9   1  11         28.95         39.58         9.16 o                         
  -8   1  11         26.66         32.19         7.06 o                         
  -7   1  11         24.35         30.09         6.30 o                         
  -6   1  11          1.64          0.25         4.87 o                         
  -5   1  11         11.11         10.63         3.45 o                         
  -4   1  11         46.60         49.62         5.19 o                         
  -3   1  11         10.54          7.05         2.99 o                         
  -2   1  11         39.18         35.28         4.20 o                         
  -1   1  11        156.31        158.39         6.56 o                         
   0   1  11          1.01          2.22         1.58 o                         
   1   1  11         21.36         24.98         6.81 o                         
   2   1  11         30.42         38.02         4.19 o                         
   3   1  11         42.16         51.00         7.90 o                         
   4   1  11         14.71         15.88         4.54 o                         
   5   1  11          1.90          5.71         4.96 o                         
   6   1  11         13.99         15.67         4.06 o                         
   7   1  11         42.24         34.04         8.40 o                         
  -8   2  11          4.08          1.68         6.81 o                         
  -7   2  11          5.26          6.81         6.14 o                         
  -6   2  11         44.51         41.77         6.47 o                         
  -5   2  11         81.12         72.52         8.32 o                         
  -4   2  11          9.02          3.19         3.78 o                         
  -3   2  11         40.86         36.98         6.22 o                         
  -2   2  11         19.31         13.27         3.14 o                         
  -1   2  11         24.91         23.82         3.39 o                         
   0   2  11         16.82         17.51         3.04 o                         
   1   2  11         42.31         40.94         4.71 o                         
   2   2  11         15.80         14.81         3.12 o                         
   3   2  11         11.97         14.20         4.29 o                         
   4   2  11          7.35         14.88         4.87 o                         
   5   2  11          8.90         10.67         5.04 o                         
   6   2  11         72.05         94.62        10.00 o                         
  -7   3  11          5.06         10.17         6.81 o                         
  -6   3  11         69.22         67.73         9.58 o                         
  -4   3  11         13.85         17.82         5.04 o                         
  -3   3  11         20.02         19.41         4.87 o                         
  -2   3  11         72.44         77.39         7.82 o                         
  -1   3  11         48.82         36.22         5.63 o                         
   0   3  11          8.88          6.33         9.45 o                         
   1   3  11         11.56         13.30         3.60 o                         
   2   3  11         61.76         65.29        10.13 o                         
   3   3  11          0.79          2.02         4.87 o                         
   4   3  11          4.10          4.87         5.71 o                         
   5   3  11         29.18         35.13         7.23 o                         
  -5   4  11         11.64         18.15         6.98 o                         
  -4   4  11         12.85         11.93         6.39 o                         
  -3   4  11         96.47         93.61        10.09 o                         
  -2   4  11          3.99          0.17         5.29 o                         
  -1   4  11         50.28         48.15         8.32 o                         
   0   4  11          6.62          9.50         5.46 o                         
   1   4  11         38.70         39.08         6.47 o                         
   2   4  11         59.90         54.79         7.90 o                         
  -3  -4  12          4.30         -1.46         3.80 o                         
  -2  -4  12          8.26          8.71         6.05 o                         
  -1  -4  12          0.75          4.19         5.17 o                         
   0  -4  12          5.76         14.74        10.84 o                         
  -6  -3  12         22.78         24.85         4.50 o                         
  -5  -3  12         24.69         29.08         9.03 o                         
  -4  -3  12         14.99         10.67         3.46 o                         
  -3  -3  12          9.11          4.15         3.95 o                         
  -2  -3  12         30.97         40.20         4.56 o                         
  -1  -3  12          8.58          7.73         2.91 o                         
   1  -3  12          5.52          4.27         3.09 o                         
   2  -3  12         33.85         35.27         4.48 o                         
   3  -3  12         11.05         19.56         4.23 o                         
   4  -3  12         21.81         18.87         4.89 o                         
  -8  -2  12          1.79          1.20        10.34 o                         
  -7  -2  12          3.81         -4.07         6.30 o                         
  -6  -2  12          4.47          5.23         3.15 o                         
  -5  -2  12          3.82          2.76         2.98 o                         
  -4  -2  12         18.49         17.54         3.78 o                         
  -3  -2  12          3.23          3.95         2.66 o                         
  -2  -2  12         11.96         14.52         2.68 o                         
  -1  -2  12          9.38          9.24         2.77 o                         
   0  -2  12          3.34          2.44         3.99 o                         
   1  -2  12         21.75         23.49         3.23 o                         
   2  -2  12         34.78         37.13         4.07 o                         
   3  -2  12          4.27          3.08         3.66 o                         
   4  -2  12         12.73         10.17         5.13 o                         
   5  -2  12          9.42         19.44         4.76 o                         
  -8  -1  12          8.26          4.76         3.58 o                         
  -7  -1  12          2.62          2.05         3.08 o                         
  -6  -1  12         37.42         42.55         4.34 o                         
  -5  -1  12         40.13         35.26         6.14 o                         
  -4  -1  12         48.04         42.94         6.72 o                         
  -3  -1  12         24.26         23.53         5.71 o                         
  -2  -1  12         40.90         57.64         7.98 o                         
  -1  -1  12         26.18         33.40         5.54 o                         
   0  -1  12         68.87         66.85         5.02 o                         
   1  -1  12         11.65         16.59         2.24 o                         
   2  -1  12         68.24         77.22         4.36 o                         
   3  -1  12         57.09         61.40         4.40 o                         
   4  -1  12         34.08         45.78         4.51 o                         
   6  -1  12          1.66         -2.27         8.99 o                         
  -9   0  12          0.09         -3.78         3.78 o                         
  -8   0  12         23.34         24.46         7.73 o                         
  -7   0  12         19.61         15.94         2.91 o                         
  -6   0  12         15.54         13.79         4.20 o                         
  -5   0  12         15.11         10.99         2.62 o                         
  -4   0  12        316.66        349.88        18.89 o                         
  -3   0  12          5.78          5.39         1.82 o                         
  -2   0  12         30.74         37.45         2.93 o                         
  -1   0  12          7.29          6.22         1.71 o                         
   0   0  12          0.07          6.50         2.18 o                         
   1   0  12        163.00        159.04         7.72 o                         
   2   0  12         18.96         20.58         2.82 o                         
   3   0  12          9.39         15.87         3.82 o                         
   4   0  12         46.79         47.13         5.63 o                         
   5   0  12         98.11        109.25        12.27 o                         
   6   0  12         10.26          4.54         7.56 o                         
  -8   1  12          8.23         15.80         7.23 o                         
  -7   1  12          2.62         17.40         6.47 o                         
  -6   1  12         37.42         34.88         6.05 o                         
  -5   1  12         40.14         30.84         5.63 o                         
  -4   1  12         48.00         36.31         6.22 o                         
  -3   1  12         24.17         28.41         5.04 o                         
  -2   1  12         40.86         57.73         7.14 o                         
  -1   1  12         26.05         31.49         6.43 o                         
   0   1  12         68.78         69.93         5.29 o                         
   1   1  12         11.64         14.88         4.96 o                         
   2   1  12         68.21         80.82        15.30 o                         
   3   1  12         57.17         74.68         8.99 o                         
   4   1  12         33.96         50.33         7.73 o                         
   5   1  12         28.52         39.81         5.43 o                         
   6   1  12          1.66          2.27         6.89 o                         
  -8   2  12          1.79          5.71         7.14 o                         
  -7   2  12          3.84          8.99         6.14 o                         
  -6   2  12          4.47          6.30         5.97 o                         
  -5   2  12          3.81          6.22         4.96 o                         
  -4   2  12         18.56         19.50         5.21 o                         
  -3   2  12          3.20          3.19         4.62 o                         
  -2   2  12         12.01         15.97         4.29 o                         
  -1   2  12          9.42          2.82         3.26 o                         
   0   2  12          3.35          5.44         3.40 o                         
   1   2  12         21.66         27.30         3.86 o                         
   2   2  12         34.85         38.07        11.13 o                         
   3   2  12          4.24          1.43         5.13 o                         
   4   2  12         12.70          6.81         5.88 o                         
  -6   3  12         22.96         30.93         7.14 o                         
  -5   3  12         24.80         30.09         7.06 o                         
  -4   3  12         14.97         20.17         5.55 o                         
  -3   3  12          9.13          4.12         4.87 o                         
  -2   3  12         30.97         33.87         5.71 o                         
  -1   3  12          8.59          9.24         4.96 o                         
   0   3  12          5.49         -4.79         4.79 o                         
   1   3  12          5.52          7.33         4.15 o                         
   2   3  12         33.88         33.36         6.47 o                         
   3   3  12         11.03         20.51         6.14 o                         
   4   3  12         21.90         18.15         6.64 o                         
  -3   4  12          4.32          5.71         6.14 o                         
  -2   4  12          8.27          0.00         5.88 o                         
  -1   4  12          0.74          0.17         6.14 o                         
   0   4  12          5.79         12.44         5.71 o                         
  -5  -3  13          3.66         -2.24         3.89 o                         
  -4  -3  13         78.91         71.68         7.40 o                         
  -3  -3  13         47.59         56.51         8.95 o                         
  -2  -3  13          1.74          0.95         3.31 o                         
  -1  -3  13         40.85         49.67         9.08 o                         
   0  -3  13         41.37         33.62         5.13 o                         
   1  -3  13          8.16          8.74         4.20 o                         
   2  -3  13          8.78         14.94         4.16 o                         
  -7  -2  13         20.75         27.31         5.00 o                         
  -6  -2  13          1.09          2.58         3.67 o                         
  -5  -2  13         97.25        109.50         8.32 o                         
  -4  -2  13         17.68         16.51         3.99 o                         
  -3  -2  13         34.68         39.28         4.45 o                         
  -2  -2  13         45.48         47.98         4.52 o                         
  -1  -2  13         31.72         36.45         4.41 o                         
   0  -2  13         22.39         21.59         7.14 o                         
   1  -2  13         14.04         20.87         2.51 o                         
   2  -2  13         21.97         27.16         3.61 o                         
   3  -2  13          3.58          9.87         4.92 o                         
   4  -2  13         11.73         24.12         9.08 o                         
  -7  -1  13         10.65          8.53         3.48 o                         
  -6  -1  13         21.51         19.41         3.45 o                         
  -5  -1  13          9.64          2.83         3.36 o                         
  -4  -1  13         40.53         49.88         4.40 o                         
  -3  -1  13         48.94         48.17         6.30 o                         
  -2  -1  13         35.05         40.57         3.99 o                         
  -1  -1  13          1.58          4.38         3.03 o                         
   0  -1  13          5.02          4.48         3.74 o                         
   1  -1  13         49.42         57.34         4.71 o                         
   2  -1  13         97.91        109.94         5.86 o                         
   3  -1  13          2.79          0.93         3.92 o                         
   4  -1  13         31.99         36.40         6.93 o                         
  -8   0  13         18.72         17.73         3.82 o                         
  -7   0  13          0.70          2.27         7.48 o                         
  -6   0  13        127.80        141.19         7.06 o                         
  -5   0  13          2.70          1.86         2.29 o                         
  -4   0  13         70.09         82.54         4.56 o                         
  -3   0  13         21.06         17.26         2.50 o                         
  -2   0  13          3.97          1.10         2.14 o                         
  -1   0  13         66.36         62.48         7.42 o                         
   0   0  13          0.01         12.41         3.25 o                         
   1   0  13          0.60          9.16         5.55 o                         
   2   0  13          0.01         -0.37         3.81 o                         
   3   0  13         52.35         55.71         7.10 o                         
   4   0  13         23.81         19.69         5.38 o                         
   5   0  13         48.02         52.01         9.16 o                         
  -7   1  13         10.62         22.19         6.98 o                         
  -6   1  13         21.55         27.31         6.39 o                         
  -5   1  13          9.68         15.72         5.04 o                         
  -4   1  13         40.56         47.31         8.32 o                         
  -3   1  13         48.79         55.12         8.24 o                         
  -2   1  13         35.08         35.49         4.24 o                         
  -1   1  13          1.55          2.47         3.61 o                         
   0   1  13          5.05          8.11         2.90 o                         
   1   1  13         49.45         57.93         6.21 o                         
   2   1  13         97.97         93.31         7.31 o                         
   3   1  13          2.74         -5.38         5.80 o                         
   4   1  13         32.02         21.01         6.56 o                         
   5   1  13          9.61          6.01         5.19 o                         
  -7   2  13         20.88         16.72         7.48 o                         
  -6   2  13          1.08          5.80         7.06 o                         
  -5   2  13         97.22         91.85        10.67 o                         
  -4   2  13         17.69         30.26         6.22 o                         
  -3   2  13         34.67         35.13         6.22 o                         
  -2   2  13         45.45         38.41         6.39 o                         
  -1   2  13         31.67         49.58         7.73 o                         
   0   2  13         22.38         14.37         5.29 o                         
   1   2  13         13.98          7.82         4.14 o                         
   2   2  13         21.93         21.77         6.47 o                         
   3   2  13          3.58          4.87         6.39 o                         
   4   2  13         11.74         20.34         6.98 o                         
  -5   3  13          3.67          2.10         6.47 o                         
  -4   3  13         78.86         53.61         7.98 o                         
  -3   3  13         47.63         71.60         9.08 o                         
  -2   3  13          1.79         -5.63         5.63 o                         
  -1   3  13         40.85         42.43         6.98 o                         
   0   3  13         41.41         52.60         9.41 o                         
   1   3  13          8.18          0.92         6.47 o                         
  -2  -3  14         20.66         29.84         8.82 o                         
  -1  -3  14         34.11         45.53         5.67 o                         
  -5  -2  14         31.71         21.26         4.71 o                         
  -4  -2  14          5.02          8.01         5.21 o                         
  -3  -2  14         45.55         55.29         5.39 o                         
  -2  -2  14         71.18         86.79         6.29 o                         
  -1  -2  14         42.07         44.73         7.73 o                         
   0  -2  14          1.41         -0.71         3.64 o                         
   1  -2  14         55.27         85.12         7.37 o                         
   2  -2  14         21.28         38.10         6.09 o                         
  -6  -1  14         22.49         23.93         4.33 o                         
  -5  -1  14         12.14          7.35         3.35 o                         
  -4  -1  14         12.21          7.81         3.34 o                         
  -3  -1  14         35.09         46.23         4.68 o                         
  -2  -1  14          9.20         10.75         2.67 o                         
  -1  -1  14         12.35         14.48         2.83 o                         
   0  -1  14         23.50         42.61         5.17 o                         
   1  -1  14         28.98         33.99         3.81 o                         
   2  -1  14         23.13         22.93         3.97 o                         
   3  -1  14          3.90          0.78         3.95 o                         
  -7   0  14          9.03         11.61         3.54 o                         
  -6   0  14        107.26        105.77         6.49 o                         
  -5   0  14         14.80         27.73         7.48 o                         
  -4   0  14         14.53         23.20         6.81 o                         
  -3   0  14          0.01          2.07         3.10 o                         
  -2   0  14         53.46         68.72        13.40 o                         
  -1   0  14         31.27         28.20         4.02 o                         
   0   0  14          9.29         25.38         6.43 o                         
   1   0  14         13.34          9.38         4.03 o                         
   2   0  14          0.09         -1.86         4.26 o                         
   3   0  14         10.98         18.74         7.06 o                         
   4   0  14         50.80         46.65         7.22 o                         
  -6   1  14         22.52         25.30         7.23 o                         
  -5   1  14         12.15         11.26         6.89 o                         
  -4   1  14         12.21         15.72         5.97 o                         
  -3   1  14         35.02         38.74         8.07 o                         
  -2   1  14          9.16         16.05         6.39 o                         
  -1   1  14         12.30         15.04         4.06 o                         
   0   1  14         23.51         50.50         9.08 o                         
   2   1  14         23.11         39.00         7.40 o                         
   3   1  14          3.86         14.04         7.40 o                         
  -5   2  14         31.62         30.42         7.40 o                         
  -4   2  14          5.03         10.76         6.64 o                         
  -3   2  14         45.65         70.59         9.58 o                         
  -2   2  14         71.17         67.23        10.67 o                         
  -1   2  14         41.92         41.85         7.48 o                         
   0   2  14          1.42         13.53         6.22 o                         
   1   2  14         55.22         84.79        10.34 o                         
  -2   3  14         20.66         55.04        10.17 o                         
  -1   3  14         34.09         27.82         7.14 o                         
  -3  -2  15          8.88         10.72         3.94 o                         
  -2  -2  15          6.11          9.13         4.17 o                         
  -1  -2  15         19.33         17.11         4.43 o                         
   0  -2  15          1.15          3.03         5.17 o                         
  -5  -1  15         18.04         17.81         6.14 o                         
  -4  -1  15         11.63         12.58         8.99 o                         
  -3  -1  15         22.44         23.95         4.24 o                         
  -2  -1  15          8.56          8.47         3.82 o                         
  -1  -1  15          4.09          8.39         3.99 o                         
   0  -1  15          6.29         11.82         4.49 o                         
   1  -1  15         10.30         11.78         4.16 o                         
   2  -1  15          7.37          5.52         4.42 o                         
  -5   0  15          5.35         14.07         3.89 o                         
  -4   0  15          1.56         -1.78         3.55 o                         
  -3   0  15          0.11          8.80         3.64 o                         
  -2   0  15         48.53         62.75         6.37 o                         
  -1   0  15         19.93         19.41         4.54 o                         
   0   0  15          1.05         11.17         5.29 o                         
   1   0  15          0.94          0.89         4.85 o                         
   2   0  15          0.89         -0.91         5.08 o                         
  -5   1  15         18.05         17.90         7.56 o                         
  -4   1  15         11.60         12.44         6.98 o                         
  -3   1  15         22.48         30.17         7.48 o                         
  -2   1  15          8.57          7.06         7.56 o                         
  -1   1  15          4.07          7.73         4.62 o                         
   0   1  15          6.28          9.58         6.98 o                         
   1   1  15         10.31         23.62         7.56 o                         
   2   1  15          7.40         24.20         8.07 o                         
  -3   2  15          8.86         22.36         7.48 o                         
  -1   2  15         19.21         16.72         7.73 o                         
   0   2  15          1.16         -2.35         7.82 o                         
  -2   0  16         30.37         34.79         5.49 o                         
  -1   0  16         17.23         30.01         5.59 o                         
                                                                                
