# Supplementary material for: An exceptional series of phase transitions in hydrophobic amino acids with linear side chains
Source: IUCrJ. 2016 Aug 9;3(Pt 5):341–53. doi: 10.1107/S2052252516010472 (PMC5391856; doi:10.1107/S2052252516010472)
Supplement: Supplementary file 7 [file m-03-00341-Nva190sup7.hkl]

data_Nva190                                                                     
_shelx_title ' nva190_a.res in P2(1)'                                           
_shelx_refln_list_code          4                                               
_shelx_F_calc_maximum       82.10                                               
_exptl_crystal_F_000       256.00                                               
_reflns_d_resolution_high  0.8201                                               
                                                                                
loop_                                                                           
 _space_group_symop_operation_xyz                                               
 'x, y, z'                                                                      
 '-x, y+1/2, -z'                                                                
                                                                                
_cell_length_a     9.6036                                                       
_cell_length_b     5.1222                                                       
_cell_length_c    13.3525                                                       
_cell_angle_alpha  90.000                                                       
_cell_angle_beta   97.137                                                       
_cell_angle_gamma  90.000                                                       
                                                                                
_shelx_F_squared_multiplier     1.000                                           
                                                                                
loop_                                                                           
 _refln_index_h                                                                 
 _refln_index_k                                                                 
 _refln_index_l                                                                 
 _refln_F_squared_calc                                                          
 _refln_F_squared_meas                                                          
 _refln_F_squared_sigma                                                         
 _refln_observed_status                                                         
   1  -6   0          2.31         -9.28        18.50 o                         
   3  -6   0          2.64         24.09        20.58 o                         
   1  -5   0         96.89         77.12        15.52 o                         
   2  -5   0         25.92         23.83        13.37 o                         
   3  -5   0         45.45         37.84        15.65 o                         
   4  -5   0         15.03         23.11        14.54 o                         
   5  -5   0         85.96         84.26        16.56 o                         
   6  -5   0         10.27         15.52         9.15 o                         
   1  -4   0         54.97         51.09        12.66 o                         
   2  -4   0         22.89         21.55         7.92 o                         
   3  -4   0        270.20        247.59        19.67 o                         
   4  -4   0         40.33         49.00         5.73 o                         
   5  -4   0        276.02        300.43        18.24 o                         
   6  -4   0          7.91          8.47         9.80 o                         
   8  -4   0          9.22         24.80        11.10 o                         
   2  -3   0        295.41        268.04        17.72 o                         
   3  -3   0         54.09         70.84         5.25 o                         
   4  -3   0        188.14        184.35         9.45 o                         
   5  -3   0         28.44         20.54         4.39 o                         
   6  -3   0        347.53        343.61        16.30 o                         
   7  -3   0         67.14         83.94        12.79 o                         
   8  -3   0         35.92         37.06         9.67 o                         
   9  -3   0          6.48          7.92        10.65 o                         
  10  -3   0         32.68         38.62        13.44 o                         
   0  -2   0        274.62        264.69        10.64 o                         
   1  -2   0        364.67        342.61        12.23 o                         
   2  -2   0         44.15         48.58         3.18 o                         
   3  -2   0        107.93        102.72         3.71 o                         
   4  -2   0        171.74        167.95         6.43 o                         
   5  -2   0        603.96        592.70        23.09 o                         
   6  -2   0         20.25         16.27         3.70 o                         
   7  -2   0         69.04         64.55         5.79 o                         
   8  -2   0          4.06         -0.49         5.37 o                         
   9  -2   0        173.02        205.65        18.70 o                         
  10  -2   0         18.29         17.01        11.10 o                         
  11  -2   0         13.95         25.71        13.50 o                         
   1  -1   0       4117.92       3674.90        90.65 o                         
   2  -1   0         70.64         66.23         2.01 o                         
   3  -1   0       1386.86       1411.52        31.66 o                         
   4  -1   0        264.97        284.43         7.16 o                         
   5  -1   0        242.72        255.89         7.36 o                         
   6  -1   0        140.33        140.60         5.47 o                         
   7  -1   0        339.44        333.27        11.21 o                         
   8  -1   0        365.92        345.32        12.09 o                         
   9  -1   0         99.39         97.09         7.27 o                         
  10  -1   0         48.70         47.84        10.97 o                         
  11  -1   0          8.49         21.10        11.49 o                         
   1   0   0         11.03         11.75         1.95 o                         
   2   0   0       1411.39       1467.98        36.87 o                         
   3   0   0        563.98        568.43        14.58 o                         
   4   0   0       2426.89       2562.59        57.61 o                         
   5   0   0          6.16         10.11         1.10 o                         
   6   0   0        347.60        350.11        11.33 o                         
   7   0   0         69.96         72.14         3.67 o                         
   8   0   0         13.28         16.22         1.81 o                         
   9   0   0         24.26         24.35         9.80 o                         
  10   0   0         23.22         25.77        11.62 o                         
  11   0   0        140.54        126.39        20.06 o                         
   1   1   0       4116.48       3589.82        90.69 o                         
   2   1   0         70.59         65.91         1.97 o                         
   3   1   0       1386.45       1388.40        45.67 o                         
   4   1   0        264.94        287.13         7.57 o                         
   5   1   0        242.46        261.69         7.23 o                         
   6   1   0        140.24        142.11         4.93 o                         
   7   1   0        339.14        328.49        13.21 o                         
   8   1   0        365.81        341.20        13.99 o                         
   9   1   0         99.16         99.39         5.59 o                         
  10   1   0         48.75         52.18         4.16 o                         
  11   1   0          8.55         10.25         3.83 o                         
   0   2   0        275.14        262.71        15.39 o                         
   1   2   0        364.77        312.16        16.33 o                         
   2   2   0         44.24         45.81         2.50 o                         
   3   2   0        108.10        103.74         3.21 o                         
   4   2   0        171.66        166.60         5.31 o                         
   5   2   0        603.24        604.23        14.05 o                         
   6   2   0         20.18         20.53         1.90 o                         
   7   2   0         68.84         64.86         3.76 o                         
   8   2   0          4.03          5.08         2.67 o                         
   9   2   0        172.97        173.49         9.21 o                         
  10   2   0         18.34         17.96         7.17 o                         
  11   2   0         13.94         20.59         4.45 o                         
   1   3   0         18.62         20.61         2.28 o                         
   2   3   0        295.29        290.64        11.16 o                         
   3   3   0         54.00         67.57         5.06 o                         
   4   3   0        188.64        179.68         7.85 o                         
   5   3   0         28.45         26.48         2.96 o                         
   6   3   0        347.72        359.55        13.93 o                         
   7   3   0         67.15         57.53         5.53 o                         
   8   3   0         35.94         33.91         5.13 o                         
   9   3   0          6.44          7.78         4.18 o                         
  10   3   0         32.82         25.76         4.52 o                         
   0   4   0         18.57         18.31         4.35 o                         
   1   4   0         54.87         50.31         4.96 o                         
   2   4   0         22.89         25.64         3.64 o                         
   3   4   0        270.08        251.95        10.99 o                         
   4   4   0         40.38         50.30         5.03 o                         
   5   4   0        276.18        258.56        12.48 o                         
   6   4   0          7.96         20.41         4.96 o                         
   7   4   0          1.81          5.08         4.97 o                         
   8   4   0          9.26         11.40         5.31 o                         
   1   5   0         96.94         98.72         8.78 o                         
   2   5   0         25.75         21.48         5.41 o                         
   3   5   0         45.46         53.35         7.14 o                         
   4   5   0         14.94         13.62         5.73 o                         
   5   5   0         86.13         75.78         8.01 o                         
   6   5   0         10.27         19.13         8.34 o                         
   0   6   0         34.87         28.37        11.49 o                         
   1   6   0          2.30          6.03         7.73 o                         
   2   6   0          2.68          5.51         9.97 o                         
   3   6   0          2.62          2.30         7.85 o                         
  -3  -6   1          7.18        -20.26        20.26 o                         
  -2  -6   1          4.97        -19.67        19.67 o                         
  -1  -6   1          0.69         -0.19        19.22 o                         
   0  -6   1         18.15         23.57        18.96 o                         
   2  -6   1          2.04        -19.67        19.67 o                         
   3  -6   1          0.77         -2.60        20.39 o                         
  -7  -5   1          8.10          8.27         8.77 o                         
  -6  -5   1         16.76          1.04         7.64 o                         
  -5  -5   1         15.38         17.85        15.32 o                         
  -4  -5   1         37.03         44.46        14.87 o                         
  -3  -5   1         51.11         54.46        14.35 o                         
  -2  -5   1          3.72         17.46        13.11 o                         
  -1  -5   1         46.58         43.23        14.15 o                         
   1  -5   1         46.15         41.61        16.62 o                         
   2  -5   1         71.87         54.53        14.48 o                         
   3  -5   1         20.73         12.66        13.96 o                         
   4  -5   1         18.83          5.39        14.02 o                         
   5  -5   1         38.98         50.76        16.17 o                         
   6  -5   1          3.47          5.40         8.26 o                         
  -8  -4   1         32.39         25.90        10.26 o                         
  -6  -4   1         69.44         74.05         8.50 o                         
  -5  -4   1         42.67         47.57         6.39 o                         
  -4  -4   1          9.45         13.19         9.28 o                         
  -3  -4   1         23.27         23.24         8.89 o                         
  -2  -4   1         90.84         76.28        13.31 o                         
  -1  -4   1         16.15          9.87         7.79 o                         
   0  -4   1         12.38         15.32         7.60 o                         
   1  -4   1         82.02         72.25        12.34 o                         
   2  -4   1         46.59         42.71         9.09 o                         
   3  -4   1        348.12        355.02        24.15 o                         
   4  -4   1          7.33         15.88         4.89 o                         
   5  -4   1        205.91        211.04        15.71 o                         
   6  -4   1         12.55         19.12         8.21 o                         
   8  -4   1         28.25         31.68        11.26 o                         
 -10  -3   1          1.61         18.18        12.72 o                         
  -9  -3   1         13.20          7.01        10.13 o                         
  -8  -3   1         44.08         27.98         9.35 o                         
  -7  -3   1         86.93         77.83        12.21 o                         
  -6  -3   1        257.44        230.38        16.62 o                         
  -5  -3   1        168.00        167.92        18.40 o                         
  -4  -3   1         50.83         55.25         5.73 o                         
  -3  -3   1         42.17         42.39         3.75 o                         
  -2  -3   1        123.98        147.23        11.62 o                         
  -1  -3   1        128.87        117.24        10.78 o                         
   0  -3   1        269.99        258.10        17.01 o                         
   1  -3   1         14.24         13.05         4.48 o                         
   2  -3   1        236.89        217.14        15.19 o                         
   3  -3   1         34.03         28.02         3.18 o                         
   4  -3   1         62.72         60.54         6.37 o                         
   5  -3   1          8.19          9.64         5.13 o                         
   6  -3   1        297.36        328.33        14.96 o                         
   7  -3   1         22.31         27.13         7.17 o                         
   8  -3   1          6.24          0.17         6.45 o                         
   9  -3   1         26.73         24.11         8.17 o                         
  10  -3   1         80.47         91.14        16.23 o                         
 -11  -2   1          8.43         -9.67        12.92 o                         
 -10  -2   1         57.77         59.79        12.85 o                         
  -9  -2   1         32.19         45.05        10.00 o                         
  -8  -2   1          0.46         -6.36         7.53 o                         
  -7  -2   1          2.00         -4.67         5.65 o                         
  -6  -2   1         79.79         63.03         8.89 o                         
  -5  -2   1         54.55         52.26         7.27 o                         
  -4  -2   1        102.51        120.25        16.52 o                         
  -3  -2   1         15.08         16.28         1.50 o                         
  -2  -2   1         33.12         31.66         1.96 o                         
  -1  -2   1        207.01        180.39         6.09 o                         
   0  -2   1        141.56        151.35         9.14 o                         
   1  -2   1        416.45        428.22        15.03 o                         
   2  -2   1         72.87         81.85         3.03 o                         
   3  -2   1         76.59         72.90         2.78 o                         
   4  -2   1         71.78         74.78         4.26 o                         
   5  -2   1        194.43        214.65         7.99 o                         
   6  -2   1         18.99         15.02         3.79 o                         
   7  -2   1         93.32         88.56         8.76 o                         
   8  -2   1         11.91          9.90         5.53 o                         
   9  -2   1         78.06         75.36        12.89 o                         
  10  -2   1         19.84          7.86        11.17 o                         
 -11  -1   1          2.53          4.74         7.34 o                         
 -10  -1   1          9.57         13.87         3.14 o                         
  -9  -1   1         85.81         83.96         7.60 o                         
  -8  -1   1        163.59        171.38         7.99 o                         
  -7  -1   1        176.00        170.94        10.58 o                         
  -6  -1   1         66.04         67.52         3.80 o                         
  -5  -1   1        348.66        356.96        13.88 o                         
  -4  -1   1        235.58        237.57         6.07 o                         
  -3  -1   1       3110.47       3237.55        71.83 o                         
  -2  -1   1        272.98        239.53        13.92 o                         
  -1  -1   1        489.26        448.99        11.53 o                         
   0  -1   1         57.40         52.98         2.09 o                         
   1  -1   1       1400.90       1275.48        31.45 o                         
   2  -1   1        350.80        330.15         7.86 o                         
   3  -1   1         66.54         73.53         3.64 o                         
   4  -1   1         32.98         32.14         2.36 o                         
   5  -1   1         24.27         25.56         2.23 o                         
   6  -1   1          3.19          1.88         2.32 o                         
   7  -1   1         64.12         59.38         7.04 o                         
   8  -1   1         81.92         83.71         8.19 o                         
   9  -1   1         34.85         34.29         7.59 o                         
  10  -1   1         37.92         47.39        11.43 o                         
  11  -1   1         10.60          7.60        12.08 o                         
 -11   0   1        199.91        177.48         9.46 o                         
 -10   0   1         44.26         44.46         6.30 o                         
  -9   0   1          7.53          7.28         1.83 o                         
  -8   0   1         36.96         36.08         6.43 o                         
  -7   0   1         80.27         79.85         4.31 o                         
  -6   0   1          1.40          2.02         0.93 o                         
  -5   0   1          5.28          6.91         0.88 o                         
  -4   0   1        291.87        337.83         9.09 o                         
  -3   0   1        154.09        148.06         4.69 o                         
  -2   0   1          9.10         16.85         0.76 o                         
  -1   0   1          7.29          9.91         0.43 o                         
   1   0   1          7.49          7.95         0.72 o                         
   2   0   1       4326.84       4234.48       149.69 o                         
   3   0   1        257.21        277.71        10.97 o                         
   4   0   1       1780.92       1825.62        65.66 o                         
   5   0   1        563.86        571.42        18.04 o                         
   6   0   1        609.13        593.91        23.27 o                         
   7   0   1          1.41          0.49         5.58 o                         
   8   0   1         50.08         55.76         6.15 o                         
   9   0   1         18.85         28.83        15.26 o                         
  10   0   1          0.01         -2.99         9.80 o                         
  11   0   1          1.51        -11.49        11.49 o                         
 -11   1   1          2.54          1.78         5.42 o                         
 -10   1   1          9.50         12.74         5.06 o                         
  -9   1   1         85.62         82.97         5.01 o                         
  -8   1   1        163.36        163.26         7.74 o                         
  -7   1   1        176.08        176.30         7.66 o                         
  -6   1   1         65.88         65.72         3.72 o                         
  -5   1   1        348.38        365.14         9.79 o                         
  -4   1   1        235.33        234.53         5.96 o                         
  -3   1   1       3109.72       3183.55        65.45 o                         
  -2   1   1        273.19        235.70         5.63 o                         
  -1   1   1        490.07        450.30        13.33 o                         
   0   1   1         57.34         53.62         2.00 o                         
   1   1   1       1401.05       1207.15        44.59 o                         
   2   1   1        350.96        329.58         9.99 o                         
   3   1   1         66.76         76.17         6.65 o                         
   4   1   1         33.10         31.33         3.98 o                         
   5   1   1         24.14         22.09         2.33 o                         
   6   1   1          3.19          0.52         4.22 o                         
   7   1   1         63.73         73.98         3.93 o                         
   8   1   1         81.89         87.25        11.56 o                         
   9   1   1         34.81         28.96         9.93 o                         
  10   1   1         38.07         46.87        11.23 o                         
  11   1   1         10.70         18.63        11.88 o                         
 -11   2   1          8.45         10.91         5.13 o                         
 -10   2   1         57.75         55.98         5.04 o                         
  -9   2   1         32.21         34.70         9.41 o                         
  -8   2   1          0.47         -0.12         2.66 o                         
  -7   2   1          2.01          0.44         1.89 o                         
  -6   2   1         79.74         79.70         3.46 o                         
  -5   2   1         54.48         61.61         3.25 o                         
  -4   2   1        102.44        104.52         3.87 o                         
  -3   2   1         14.94         20.27         1.47 o                         
  -2   2   1         33.25         28.47         2.24 o                         
  -1   2   1        206.98        177.79         6.20 o                         
   0   2   1        141.42        135.45         5.35 o                         
   1   2   1        416.75        430.57        14.98 o                         
   2   2   1         72.78         75.40         4.93 o                         
   3   2   1         76.61         71.41         3.03 o                         
   4   2   1         71.57         72.85         3.24 o                         
   5   2   1        194.48        199.06         5.40 o                         
   6   2   1         19.00         19.06         2.56 o                         
   7   2   1         93.53         87.34         5.54 o                         
   8   2   1         11.94         13.49         5.16 o                         
   9   2   1         77.96         85.10         5.94 o                         
  10   2   1         19.94          2.01        11.69 o                         
 -10   3   1          1.59         -0.65         3.65 o                         
  -9   3   1         13.17         11.81         3.48 o                         
  -8   3   1         44.10         40.06         5.58 o                         
  -7   3   1         86.90         81.42         6.39 o                         
  -6   3   1        257.24        240.49        20.97 o                         
  -5   3   1        168.17        166.78         7.62 o                         
  -4   3   1         51.01         55.97         4.18 o                         
  -3   3   1         42.23         48.36         3.86 o                         
  -2   3   1        123.73        135.50         7.47 o                         
  -1   3   1        128.90        134.62         5.94 o                         
   0   3   1        270.19        279.65        10.77 o                         
   1   3   1         14.26         15.09         2.34 o                         
   2   3   1        236.53        230.36         9.20 o                         
   3   3   1         34.07         31.16         3.53 o                         
   4   3   1         62.79         65.54         4.54 o                         
   5   3   1          8.21         12.67         3.10 o                         
   6   3   1        297.47        289.88        10.65 o                         
   7   3   1         22.36         17.00         6.43 o                         
   8   3   1          6.23         -4.61         7.79 o                         
   9   3   1         26.69         25.27         4.97 o                         
  10   3   1         80.72        104.76         7.69 o                         
  -8   4   1         32.39         17.97         5.24 o                         
  -7   4   1         47.05         61.14        13.18 o                         
  -6   4   1         69.38         69.72        10.32 o                         
  -5   4   1         42.59         47.69         5.66 o                         
  -4   4   1          9.46          8.20         3.85 o                         
  -3   4   1         23.19         29.89         3.88 o                         
  -2   4   1         90.84        104.38         6.22 o                         
  -1   4   1         16.07         16.97         3.28 o                         
   0   4   1         12.38         10.38         3.10 o                         
   1   4   1         81.98         77.52         5.51 o                         
   2   4   1         46.58         47.00         4.66 o                         
   3   4   1        348.24        357.38        29.34 o                         
   4   4   1          7.30         15.01         3.97 o                         
   5   4   1        206.04        215.37        19.02 o                         
   6   4   1         12.50          6.61         4.91 o                         
   7   4   1         12.95         14.35        12.04 o                         
   8   4   1         28.17         32.64         5.06 o                         
  -7   5   1          8.07          7.80         6.93 o                         
  -6   5   1         16.77         23.70         6.62 o                         
  -5   5   1         15.41         24.10         6.22 o                         
  -4   5   1         36.99         28.30         5.94 o                         
  -3   5   1         51.01         51.58         6.28 o                         
  -2   5   1          3.70          5.83         8.25 o                         
  -1   5   1         46.48         52.03         5.89 o                         
   0   5   1        126.25        140.73        13.05 o                         
   1   5   1         46.22         65.65         6.37 o                         
   2   5   1         71.67         80.20        14.83 o                         
   3   5   1         20.62         32.39         6.20 o                         
   4   5   1         18.89         26.81         8.86 o                         
   5   5   1         39.04         47.67         6.86 o                         
   6   5   1          3.51         10.91         9.09 o                         
  -3   6   1          7.17         11.99         7.67 o                         
  -2   6   1          4.95          1.56         7.82 o                         
  -1   6   1          0.68          9.54         7.66 o                         
   0   6   1         18.12         14.16         7.78 o                         
   1   6   1         10.83         -0.02         7.39 o                         
   2   6   1          2.05         13.07        12.46 o                         
   3   6   1          0.75        -10.78        12.79 o                         
  -3  -6   2         12.85         33.30        21.23 o                         
  -2  -6   2          4.23        -10.00        19.61 o                         
  -1  -6   2          1.30        -12.27        19.74 o                         
   0  -6   2          6.07          6.23        19.15 o                         
   2  -6   2          6.73         27.53        20.39 o                         
  -5  -5   2         42.00         53.17         6.87 o                         
  -4  -5   2         43.96         35.57        14.80 o                         
  -2  -5   2          9.20         12.08        13.18 o                         
  -1  -5   2          1.92         11.36        13.05 o                         
   2  -5   2         21.74         13.96        14.02 o                         
   3  -5   2         64.37         57.38        14.93 o                         
   4  -5   2         45.02         69.91        15.71 o                         
   6  -5   2          8.94         13.17         9.32 o                         
  -8  -4   2         43.70         41.15        11.23 o                         
  -7  -4   2         98.05         80.11        12.59 o                         
  -6  -4   2          5.96         -2.73         6.88 o                         
  -5  -4   2         68.64         72.75         8.96 o                         
  -4  -4   2         17.43         18.80         4.39 o                         
  -3  -4   2        354.09        357.52        15.39 o                         
  -2  -4   2         10.11         -0.91         9.48 o                         
  -1  -4   2         56.67         60.05         9.48 o                         
   0  -4   2          9.00         10.45         7.73 o                         
   1  -4   2          9.89          2.53         7.27 o                         
   2  -4   2         21.65         17.46         8.05 o                         
   3  -4   2        112.40        103.67        15.26 o                         
   4  -4   2         77.44        111.85        16.81 o                         
   5  -4   2         35.91         55.89        12.85 o                         
   6  -4   2         49.31         53.39        18.28 o                         
   7  -4   2         54.36         57.71        14.80 o                         
   8  -4   2         78.98         61.99        13.37 o                         
 -10  -3   2          0.47          3.05        11.95 o                         
  -9  -3   2         26.99         34.73         9.93 o                         
  -8  -3   2         23.02         28.96         9.09 o                         
  -7  -3   2          1.50         -2.40         6.69 o                         
  -6  -3   2         39.47         27.07         6.23 o                         
  -5  -3   2        104.85        107.04         9.61 o                         
  -4  -3   2        238.73        224.43        19.34 o                         
  -3  -3   2         17.31         18.91         3.03 o                         
  -2  -3   2        493.34        492.39        24.70 o                         
  -1  -3   2         32.85         27.92         5.58 o                         
   0  -3   2        823.18        832.67        45.63 o                         
   1  -3   2          4.83          3.21         3.21 o                         
   2  -3   2        213.50        221.30        15.26 o                         
   3  -3   2         59.06         57.90         9.28 o                         
   4  -3   2        178.13        189.17         9.84 o                         
   5  -3   2         89.69         90.21         8.19 o                         
   6  -3   2        107.29        101.99         7.45 o                         
   7  -3   2          1.17          3.66         5.28 o                         
   8  -3   2         16.61         13.67         7.16 o                         
   9  -3   2         24.36         28.96        11.95 o                         
 -11  -2   2          9.37          6.95        12.14 o                         
 -10  -2   2         87.29         82.41         7.19 o                         
  -9  -2   2          6.26          2.96         3.90 o                         
  -8  -2   2         26.87         19.93         3.24 o                         
  -7  -2   2        108.13         96.28         6.00 o                         
  -6  -2   2         56.23         64.46         8.25 o                         
  -5  -2   2        196.16        196.76        13.31 o                         
  -4  -2   2         77.41         88.81         7.27 o                         
  -3  -2   2        341.82        345.10        37.36 o                         
  -2  -2   2         72.26         71.76         2.83 o                         
  -1  -2   2         25.47         24.89         2.13 o                         
   0  -2   2         28.37         25.68         1.96 o                         
   1  -2   2        483.10        495.28        13.19 o                         
   2  -2   2        398.93        397.61        10.37 o                         
   3  -2   2         25.38         24.85         1.79 o                         
   4  -2   2          1.32          1.08         1.98 o                         
   5  -2   2        168.26        168.12         8.84 o                         
   6  -2   2         75.36         88.81         9.61 o                         
   7  -2   2          7.16          2.92         4.93 o                         
   8  -2   2         22.96         29.18         7.73 o                         
   9  -2   2         38.44         39.08        11.36 o                         
  10  -2   2         50.76         63.43         9.69 o                         
 -11  -1   2          6.74         14.52         4.51 o                         
 -10  -1   2         50.70         51.25         5.62 o                         
  -9  -1   2         82.99         76.72         5.32 o                         
  -8  -1   2         31.73         27.30         4.64 o                         
  -7  -1   2          8.73         14.38         9.32 o                         
  -6  -1   2         23.56         23.27         2.32 o                         
  -5  -1   2        487.51        470.54        14.31 o                         
  -4  -1   2        462.00        488.23        14.96 o                         
  -3  -1   2        865.78        900.71        22.93 o                         
  -2  -1   2         42.22         34.46         3.99 o                         
  -1  -1   2        581.28        553.29        14.05 o                         
   0  -1   2        520.43        480.15        12.08 o                         
   1  -1   2       2922.67       2762.10        73.92 o                         
   2  -1   2        301.26        332.43         9.94 o                         
   3  -1   2        564.12        575.43        21.12 o                         
   4  -1   2        130.06        132.22         6.79 o                         
   5  -1   2        215.88        216.50         9.66 o                         
   6  -1   2         31.04         32.37         4.10 o                         
   7  -1   2         26.58         30.53         4.69 o                         
   8  -1   2         80.64         89.22         8.50 o                         
   9  -1   2        137.92        151.19        14.54 o                         
  10  -1   2         33.90         44.06         8.71 o                         
  11  -1   2         49.87         48.04        14.54 o                         
 -11   0   2         25.73         -0.91        10.65 o                         
 -10   0   2          0.68          8.50         9.09 o                         
  -9   0   2          0.48          3.91         1.77 o                         
  -8   0   2        211.57        214.95         9.34 o                         
  -7   0   2         12.23         15.03         1.85 o                         
  -6   0   2        266.43        292.47        11.47 o                         
  -5   0   2         19.18         18.59         1.78 o                         
  -4   0   2         36.52         36.41         2.28 o                         
  -3   0   2         15.48         15.04         0.99 o                         
  -2   0   2        394.22        507.04        12.91 o                         
  -1   0   2         23.21         16.03         0.82 o                         
   0   0   2        507.79        528.77        15.34 o                         
   1   0   2         27.48         27.29         1.14 o                         
   2   0   2       3024.53       3267.93       100.03 o                         
   3   0   2         58.88         67.05         4.27 o                         
   4   0   2        508.38        546.55        20.80 o                         
   5   0   2         48.65         50.05         6.43 o                         
   6   0   2         25.65         29.21         5.32 o                         
   7   0   2         14.12         14.29         4.18 o                         
   8   0   2         27.85         28.63         5.86 o                         
   9   0   2          4.66         -1.43         6.51 o                         
  10   0   2         16.72         10.58         7.98 o                         
  11   0   2         13.01          4.22        13.05 o                         
 -11   1   2          6.78         -2.81         2.81 o                         
 -10   1   2         50.80         51.93         4.45 o                         
  -9   1   2         83.17         82.26         5.14 o                         
  -8   1   2         31.75         29.49         3.27 o                         
  -7   1   2          8.80         15.85         2.86 o                         
  -6   1   2         23.61         20.80         3.90 o                         
  -5   1   2        486.64        466.02        12.37 o                         
  -4   1   2        462.24        501.54        11.70 o                         
  -3   1   2        865.94        900.44        18.75 o                         
  -2   1   2         42.09         35.05         1.86 o                         
  -1   1   2        582.01        550.63        12.55 o                         
   0   1   2        520.29        470.65        14.33 o                         
   1   1   2       2921.49       2624.52        77.00 o                         
   2   1   2        301.18        290.40        10.32 o                         
   3   1   2        564.11        557.96        21.34 o                         
   4   1   2        130.11        127.59         6.41 o                         
   5   1   2        215.76        202.86         9.75 o                         
   6   1   2         30.97         46.22         6.49 o                         
   7   1   2         26.63         37.71         6.82 o                         
   8   1   2         80.52         72.27         7.40 o                         
   9   1   2        138.17        129.44        21.16 o                         
  10   1   2         33.92         37.78        11.95 o                         
  11   1   2         49.95         37.45        13.44 o                         
 -11   2   2          9.38          8.56         2.95 o                         
 -10   2   2         87.39         80.14         5.58 o                         
  -9   2   2          6.26         14.63         4.73 o                         
  -8   2   2         26.94         28.85         2.68 o                         
  -7   2   2        108.18        102.93         4.71 o                         
  -6   2   2         56.14         58.72         2.96 o                         
  -5   2   2        196.42        210.19         9.64 o                         
  -4   2   2         77.38         85.94         3.80 o                         
  -3   2   2        341.48        335.10        12.03 o                         
  -2   2   2         72.30         68.64         2.90 o                         
  -1   2   2         25.49         26.79         1.90 o                         
   0   2   2         28.41         26.43         2.28 o                         
   1   2   2        483.98        503.97        15.04 o                         
   2   2   2        399.37        378.88        15.37 o                         
   3   2   2         25.32         25.57         1.93 o                         
   4   2   2          1.29          1.81         1.46 o                         
   5   2   2        168.47        153.57         5.42 o                         
   6   2   2         75.32         79.94         4.63 o                         
   7   2   2          7.25          3.77         3.31 o                         
   8   2   2         22.97         21.46         3.10 o                         
   9   2   2         38.32         32.01         4.03 o                         
  10   2   2         50.73         54.93        14.87 o                         
 -10   3   2          0.48          5.90         4.09 o                         
  -9   3   2         26.97         30.65         4.14 o                         
  -8   3   2         23.11         25.19         5.00 o                         
  -7   3   2          1.49          2.85         3.27 o                         
  -6   3   2         39.41         27.53         4.67 o                         
  -5   3   2        104.92         99.77         5.69 o                         
  -4   3   2        238.81        205.92        20.97 o                         
  -3   3   2         17.32         18.03         5.04 o                         
  -2   3   2        493.60        490.76        15.17 o                         
  -1   3   2         32.89         35.53         3.89 o                         
   0   3   2        823.96        868.99        31.17 o                         
   1   3   2          4.79          2.99         1.88 o                         
   2   3   2        213.41        228.50         9.23 o                         
   3   3   2         59.12         55.53         4.11 o                         
   4   3   2        178.32        183.75         8.19 o                         
   5   3   2         89.63         90.28         5.22 o                         
   6   3   2        107.28        113.57         7.75 o                         
   7   3   2          1.19         -2.20         4.04 o                         
   8   3   2         16.58         19.83         4.77 o                         
   9   3   2         24.39         30.51         5.39 o                         
  -8   4   2         43.81         55.20         5.82 o                         
  -7   4   2         98.00        121.34        14.77 o                         
  -6   4   2          5.93         14.05         4.75 o                         
  -5   4   2         68.60         84.78        10.19 o                         
  -4   4   2         17.50         13.79         4.08 o                         
  -3   4   2        354.10        351.34        14.41 o                         
  -2   4   2         10.12          7.18         3.26 o                         
  -1   4   2         56.59         54.37         5.28 o                         
   0   4   2          9.01          5.54         3.05 o                         
   1   4   2          9.91          5.91         3.17 o                         
   2   4   2         21.69         22.17         3.77 o                         
   3   4   2        112.53        111.18         7.00 o                         
   4   4   2         77.45         73.56         6.83 o                         
   5   4   2         35.95         44.57         5.10 o                         
   6   4   2         49.40         49.38         5.22 o                         
   7   4   2         54.42         56.85        17.37 o                         
   8   4   2         79.07         63.36        10.39 o                         
  -6   5   2          1.43          4.14         6.39 o                         
  -5   5   2         42.01         38.62         6.50 o                         
  -4   5   2         44.02         48.38         6.88 o                         
  -3   5   2         36.84         25.49         5.50 o                         
  -2   5   2          9.18          0.71         8.76 o                         
  -1   5   2          1.90         12.11         5.39 o                         
   0   5   2        176.79        170.70        10.33 o                         
   2   5   2         21.72         18.32         7.08 o                         
   3   5   2         64.17         61.97         8.34 o                         
   4   5   2         45.10         48.44         6.72 o                         
   5   5   2         64.59         47.48         7.50 o                         
   6   5   2          8.95          5.53         6.90 o                         
  -3   6   2         12.85          7.28        13.21 o                         
  -2   6   2          4.21         -3.35         9.78 o                         
  -1   6   2          1.29         -5.62         7.48 o                         
   0   6   2          6.05          2.63        11.04 o                         
   1   6   2          7.43          5.47         7.67 o                         
   2   6   2          6.71         14.86        12.66 o                         
  -2  -6   3          6.82         -1.63        15.09 o                         
  -1  -6   3          1.60          1.88        13.81 o                         
   0  -6   3         16.26         27.14        19.54 o                         
   1  -6   3          3.61          9.93        22.14 o                         
   2  -6   3         36.59         13.89        20.65 o                         
  -6  -5   3          2.70         16.01         9.50 o                         
  -5  -5   3         30.54         41.83         6.55 o                         
  -4  -5   3         46.63         57.71        15.65 o                         
  -3  -5   3         32.27         28.05        14.35 o                         
  -2  -5   3         57.83         58.36        14.67 o                         
  -1  -5   3         16.13         11.69        13.70 o                         
   0  -5   3         81.38         79.65        15.65 o                         
   1  -5   3         45.05         47.00        15.32 o                         
   3  -5   3         25.48         21.88        14.48 o                         
   4  -5   3        110.77        130.22        18.96 o                         
   5  -5   3         30.33          9.22        16.81 o                         
   6  -5   3         17.27         25.12        18.24 o                         
  -8  -4   3         53.43         50.11        11.04 o                         
  -6  -4   3         29.53         24.67         7.34 o                         
  -5  -4   3        210.62        198.61        14.41 o                         
  -4  -4   3         41.82         52.67         7.01 o                         
  -3  -4   3        523.23        538.30        22.11 o                         
  -2  -4   3         10.87          2.47         8.57 o                         
  -1  -4   3         43.89         40.76         9.15 o                         
   0  -4   3          6.68          6.10         8.18 o                         
   1  -4   3         68.42         52.39         9.22 o                         
   3  -4   3         24.40         40.96        10.26 o                         
   4  -4   3          1.57          1.69        13.70 o                         
   5  -4   3         16.98         18.67         6.34 o                         
   6  -4   3          8.59         15.59        13.57 o                         
   7  -4   3         52.06         63.82         9.93 o                         
   8  -4   3         42.66         53.68        13.31 o                         
 -10  -3   3         12.23          8.31        10.71 o                         
  -9  -3   3          3.91         18.11         9.67 o                         
  -8  -3   3         12.87          8.57         7.60 o                         
  -7  -3   3         36.50         32.40         7.60 o                         
  -6  -3   3         10.88          6.75         5.52 o                         
  -5  -3   3         36.50         41.02         5.84 o                         
  -4  -3   3         49.85         60.88         5.32 o                         
  -3  -3   3          0.24          0.60         2.65 o                         
  -2  -3   3         65.28         63.54         4.97 o                         
  -1  -3   3         10.63         11.25         2.30 o                         
   0  -3   3        351.30        352.82        21.29 o                         
   1  -3   3          9.77          8.47         3.39 o                         
   2  -3   3         57.96         67.90         8.89 o                         
   3  -3   3         39.16         50.24         9.48 o                         
   4  -3   3         57.46         60.96         4.73 o                         
   5  -3   3         99.47         84.95         9.02 o                         
   6  -3   3         75.92         80.20         6.77 o                         
   7  -3   3          5.45         -6.13         6.13 o                         
   8  -3   3          0.62          3.78         7.57 o                         
   9  -3   3         49.54         59.74         9.73 o                         
 -11  -2   3          1.04         -2.07         4.63 o                         
 -10  -2   3         25.30         21.03         4.36 o                         
  -9  -2   3         42.02         37.22         4.74 o                         
  -8  -2   3         18.76          9.80         2.93 o                         
  -7  -2   3         28.37         22.90         2.98 o                         
  -6  -2   3         16.57         14.45         3.44 o                         
  -5  -2   3         72.98         72.58         7.47 o                         
  -4  -2   3         48.37         51.15         5.58 o                         
  -3  -2   3        211.78        209.67         6.80 o                         
  -2  -2   3        296.03        299.08         8.15 o                         
  -1  -2   3        164.03        162.68         4.73 o                         
   0  -2   3        131.04        140.42         4.16 o                         
   1  -2   3        166.56        171.43         5.41 o                         
   2  -2   3        296.79        294.99         8.58 o                         
   3  -2   3        406.40        414.12        12.77 o                         
   4  -2   3         41.96         39.27         2.71 o                         
   5  -2   3        126.12        128.60         7.57 o                         
   6  -2   3        109.26        110.52        15.16 o                         
   7  -2   3          4.02          8.88         5.19 o                         
   8  -2   3          1.94          2.16         6.78 o                         
   9  -2   3         67.50         91.91        15.06 o                         
  10  -2   3         30.43         29.99         9.95 o                         
 -11  -1   3         12.87         13.12         3.67 o                         
 -10  -1   3        111.66        110.83         7.05 o                         
  -9  -1   3         54.22         51.77         4.60 o                         
  -8  -1   3        164.30        168.58         8.09 o                         
  -7  -1   3         47.59         47.05         3.40 o                         
  -6  -1   3         53.72         50.57         3.35 o                         
  -5  -1   3        100.30        103.96         4.34 o                         
  -4  -1   3        374.28        400.25        10.65 o                         
  -3  -1   3        629.28        646.40        16.59 o                         
  -2  -1   3        410.66        452.00        13.24 o                         
  -1  -1   3        137.46        150.95         4.94 o                         
   0  -1   3        144.92        141.33         6.78 o                         
   1  -1   3        619.92        608.64        23.43 o                         
   2  -1   3        190.96        197.18         6.31 o                         
   3  -1   3        891.77        945.08        32.68 o                         
   4  -1   3         36.20         35.94         3.99 o                         
   5  -1   3        103.69        110.48         9.28 o                         
   6  -1   3         10.99         10.84         4.93 o                         
   7  -1   3        114.85        109.27         8.66 o                         
   8  -1   3         91.24         97.96         9.10 o                         
   9  -1   3         41.66         52.56         8.19 o                         
  10  -1   3         36.81         34.28         9.20 o                         
  11  -1   3         44.53         41.89        11.52 o                         
 -11   0   3          0.06          0.28         2.86 o                         
 -10   0   3         28.09         24.09         2.95 o                         
  -9   0   3         81.10         78.72         4.82 o                         
  -8   0   3        380.85        337.62        13.66 o                         
  -7   0   3         27.34         26.41         2.29 o                         
  -6   0   3        438.83        448.16        16.96 o                         
  -5   0   3          2.45          4.32         1.22 o                         
  -4   0   3        964.64       1042.26        26.55 o                         
  -3   0   3        279.20        286.54         7.64 o                         
  -2   0   3        199.06        175.75         4.71 o                         
  -1   0   3         21.86         21.81         0.92 o                         
   0   0   3        879.65        969.22        24.28 o                         
   1   0   3          2.99          2.59         0.44 o                         
   2   0   3       1760.69       1975.34        57.23 o                         
   3   0   3        118.88        113.01         5.53 o                         
   4   0   3         79.22         83.21         5.46 o                         
   5   0   3         36.14         41.54         5.58 o                         
   6   0   3         96.90        115.87        10.32 o                         
   7   0   3         22.37         21.81         6.88 o                         
   8   0   3         43.37         58.10         7.13 o                         
   9   0   3          3.82          4.92         6.68 o                         
  10   0   3          2.48         -7.10        10.42 o                         
  11   0   3         38.91         29.32        11.10 o                         
 -11   1   3         12.91          9.21         6.04 o                         
 -10   1   3        111.71        114.31         6.80 o                         
  -9   1   3         54.26         48.87         4.03 o                         
  -8   1   3        164.11        155.22         7.48 o                         
  -7   1   3         47.27         47.33         3.25 o                         
  -6   1   3         53.68         54.60         3.30 o                         
  -5   1   3         99.79        109.18         5.55 o                         
  -4   1   3        373.75        396.86         9.55 o                         
  -3   1   3        629.65        642.07        14.72 o                         
  -2   1   3        410.75        438.99        11.38 o                         
  -1   1   3        137.13        153.25         4.97 o                         
   0   1   3        144.99        141.84         5.42 o                         
   1   1   3        620.19        613.15        33.90 o                         
   2   1   3        191.13        194.91         7.49 o                         
   3   1   3        891.37        873.35        23.04 o                         
   4   1   3         36.18         37.90         2.92 o                         
   5   1   3        103.60         89.00         8.83 o                         
   6   1   3         11.01          7.86         5.19 o                         
   7   1   3        114.63        131.91        12.79 o                         
   8   1   3         91.16        112.11        14.74 o                         
   9   1   3         41.58         40.89         9.44 o                         
  10   1   3         36.72         17.05         8.66 o                         
  11   1   3         44.43         17.27        14.15 o                         
 -11   2   3          1.04          2.23         3.07 o                         
 -10   2   3         25.36         30.73         3.32 o                         
  -9   2   3         41.98         49.73         3.94 o                         
  -8   2   3         18.82         13.29         2.40 o                         
  -7   2   3         28.35         30.93         2.56 o                         
  -6   2   3         16.61         20.81         2.24 o                         
  -5   2   3         72.83         86.10         4.01 o                         
  -4   2   3         48.51         46.04         2.89 o                         
  -3   2   3        211.57        201.88         5.82 o                         
  -2   2   3        295.74        294.96         7.25 o                         
  -1   2   3        163.40        156.62         4.78 o                         
   0   2   3        131.18        134.45         4.23 o                         
   1   2   3        166.56        164.10         5.01 o                         
   2   2   3        297.16        281.69         9.83 o                         
   3   2   3        405.57        408.41        11.07 o                         
   4   2   3         42.00         43.85         3.03 o                         
   5   2   3        125.99        124.57         7.59 o                         
   6   2   3        109.28        104.29         7.82 o                         
   7   2   3          3.96         -2.73         7.86 o                         
   8   2   3          1.95         21.10        11.43 o                         
   9   2   3         67.34         69.78        12.72 o                         
  10   2   3         30.30         23.11        17.33 o                         
 -10   3   3         12.35         17.58         4.03 o                         
  -9   3   3          3.92          8.58         4.35 o                         
  -8   3   3         12.94         12.59         3.69 o                         
  -7   3   3         36.49         40.50         6.36 o                         
  -6   3   3         10.89         11.66         2.87 o                         
  -5   3   3         36.43         35.18         3.74 o                         
  -4   3   3         49.99         51.67         4.27 o                         
  -3   3   3          0.24          1.72         2.61 o                         
  -2   3   3         65.60         66.17         3.63 o                         
  -1   3   3         10.60         10.00         1.81 o                         
   0   3   3        352.08        363.36        13.79 o                         
   1   3   3          9.74         11.03         2.11 o                         
   2   3   3         57.82         55.42         4.06 o                         
   3   3   3         39.24         46.95         4.04 o                         
   4   3   3         57.90         57.08         4.18 o                         
   5   3   3         99.47         89.03         9.67 o                         
   6   3   3         75.97         61.32         6.52 o                         
   7   3   3          5.43          6.69         4.10 o                         
   8   3   3          0.62         -0.19         4.74 o                         
   9   3   3         49.57         55.57        13.05 o                         
  -8   4   3         53.51         78.56        10.97 o                         
  -7   4   3         35.17         36.70         5.10 o                         
  -6   4   3         29.56         38.92         6.72 o                         
  -5   4   3        210.93        190.79        15.26 o                         
  -4   4   3         41.85         49.60         5.22 o                         
  -3   4   3        523.72        549.11        28.63 o                         
  -2   4   3         10.85         12.86         8.02 o                         
  -1   4   3         43.83         42.97         4.48 o                         
   0   4   3          6.69          3.64         3.64 o                         
   1   4   3         68.57         59.86         7.17 o                         
   2   4   3          2.05         -4.02         4.19 o                         
   3   4   3         24.36         20.77         6.36 o                         
   4   4   3          1.57          0.17         4.06 o                         
   5   4   3         16.98         21.74         6.17 o                         
   6   4   3          8.65         14.17        10.81 o                         
   7   4   3         52.14         61.02        11.00 o                         
   8   4   3         42.80         38.30        14.67 o                         
  -6   5   3          2.68         11.66         6.91 o                         
  -5   5   3         30.54         28.89         6.47 o                         
  -4   5   3         46.72         60.11        18.86 o                         
  -3   5   3         32.24         28.43         5.72 o                         
  -2   5   3         57.69         52.34         6.20 o                         
  -1   5   3         16.14         15.58         5.64 o                         
   0   5   3         81.35         82.00         8.65 o                         
   1   5   3         45.02         42.89         7.04 o                         
   2   5   3         32.32         25.05         6.36 o                         
   3   5   3         25.48         37.11         7.67 o                         
   4   5   3        110.59        114.20        10.42 o                         
   5   5   3         30.38         27.64         6.96 o                         
   6   5   3         17.22         15.95         8.91 o                         
  -2   6   3          6.79         14.41         8.50 o                         
  -1   6   3          1.60          9.94         7.60 o                         
   0   6   3         16.19         15.78         7.85 o                         
   1   6   3          3.62         20.87         8.82 o                         
   2   6   3         36.49         15.09         8.41 o                         
  -1  -6   4          9.64         -7.54        24.05 o                         
   0  -6   4         10.40         -7.20        13.96 o                         
   1  -6   4          2.71          5.62        14.54 o                         
  -6  -5   4          6.46         11.36         7.07 o                         
  -5  -5   4          3.77         -2.40         6.82 o                         
  -4  -5   4         23.55         17.19         9.87 o                         
  -3  -5   4          1.12         20.13        14.09 o                         
  -2  -5   4         68.45         81.34        15.58 o                         
  -1  -5   4         19.61         14.17         9.86 o                         
   0  -5   4         30.86         45.63        14.67 o                         
   1  -5   4         29.20         26.02        10.49 o                         
   2  -5   4         33.66         22.40        14.15 o                         
   3  -5   4          9.09         34.01        14.87 o                         
   4  -5   4         60.88         59.46        17.20 o                         
   5  -5   4          2.65         20.32        17.07 o                         
  -8  -4   4         18.56          7.53         9.41 o                         
  -7  -4   4          5.79          3.31         7.86 o                         
  -6  -4   4          8.89          8.05         7.08 o                         
  -5  -4   4        280.93        302.24        18.37 o                         
  -4  -4   4          9.40          7.40         4.48 o                         
  -3  -4   4        269.77        288.52        21.91 o                         
  -2  -4   4         46.83         52.69         4.83 o                         
  -1  -4   4        124.47        121.26        15.58 o                         
   0  -4   4          7.03          2.73         8.37 o                         
   1  -4   4         79.91         84.98        14.28 o                         
   2  -4   4          3.63          5.65        11.69 o                         
   3  -4   4         67.54         61.80        11.62 o                         
   4  -4   4          9.49         16.68        13.96 o                         
   5  -4   4         68.20         64.21        11.07 o                         
   6  -4   4         42.95         50.14         8.72 o                         
   7  -4   4         27.36         20.48         8.25 o                         
   8  -4   4          2.35         -5.65        13.50 o                         
 -10  -3   4         21.33         15.39        11.23 o                         
  -9  -3   4         14.08         13.50         9.61 o                         
  -8  -3   4         35.15         17.40         8.18 o                         
  -7  -3   4         22.82         21.29         7.40 o                         
  -6  -3   4        123.60        107.50        10.84 o                         
  -5  -3   4         28.37         23.83         5.06 o                         
  -4  -3   4         48.77         43.23         8.05 o                         
  -3  -3   4          8.70          6.69         2.72 o                         
  -2  -3   4        153.34        153.25        16.81 o                         
  -1  -3   4          2.56         -0.02         2.47 o                         
   0  -3   4         69.20         70.48         9.71 o                         
   1  -3   4          5.07          5.01         1.96 o                         
   2  -3   4        288.29        304.03        16.29 o                         
   3  -3   4         37.83         37.67         8.89 o                         
   4  -3   4         42.18         41.90         5.93 o                         
   5  -3   4        105.48        106.62         7.37 o                         
   6  -3   4        282.04        265.42        14.11 o                         
   7  -3   4         40.63         44.48         7.38 o                         
   8  -3   4          6.55          6.83         8.54 o                         
   9  -3   4         19.18         18.77         9.68 o                         
 -10  -2   4         54.31         44.88        10.03 o                         
  -9  -2   4         29.41         22.15         5.52 o                         
  -8  -2   4         18.38         15.39         3.90 o                         
  -7  -2   4          9.34          8.34         3.28 o                         
  -6  -2   4        107.42        106.34         5.63 o                         
  -5  -2   4         91.14        109.77         8.31 o                         
  -4  -2   4        149.20        163.78        10.13 o                         
  -3  -2   4        113.31        122.43         7.79 o                         
  -2  -2   4        417.32        418.38        14.43 o                         
  -1  -2   4        265.58        265.08         7.29 o                         
   0  -2   4         75.04         79.87         3.19 o                         
   1  -2   4        417.20        442.98        16.14 o                         
   2  -2   4        226.14        240.38         6.64 o                         
   3  -2   4        223.82        237.96         7.81 o                         
   4  -2   4         99.48        120.48         8.76 o                         
   5  -2   4        385.62        374.04        22.85 o                         
   6  -2   4         86.27         84.83         8.10 o                         
   7  -2   4        115.30        102.88        10.02 o                         
   8  -2   4         45.00         44.25         7.96 o                         
   9  -2   4        124.37        115.40        12.16 o                         
  10  -2   4          1.55         -0.02         9.80 o                         
 -11  -1   4         12.57          6.37         4.90 o                         
 -10  -1   4         48.66         51.48         6.17 o                         
  -9  -1   4         26.45         44.92         8.31 o                         
  -8  -1   4        111.59         98.34         5.78 o                         
  -7  -1   4        251.03        248.08        10.48 o                         
  -6  -1   4         49.56         47.82         3.21 o                         
  -5  -1   4         26.93         38.08         2.32 o                         
  -4  -1   4         63.78         61.05         2.56 o                         
  -3  -1   4       1411.54       1450.60        42.11 o                         
  -2  -1   4        342.17        315.96         9.61 o                         
  -1  -1   4        132.12        147.74         9.38 o                         
   0  -1   4        249.03        238.56         7.33 o                         
   1  -1   4        952.92        975.54        28.21 o                         
   2  -1   4        329.75        322.69        10.12 o                         
   3  -1   4        206.01        207.16        10.55 o                         
   4  -1   4          4.26          8.83         3.44 o                         
   5  -1   4         68.91         64.07         7.60 o                         
   6  -1   4          4.65          3.31         5.00 o                         
   7  -1   4        170.51        146.32        14.35 o                         
   8  -1   4         81.99         83.03        12.40 o                         
   9  -1   4         18.97         21.88         7.39 o                         
  10  -1   4         21.49         23.04         9.67 o                         
 -11   0   4         28.76         26.14         3.59 o                         
 -10   0   4         75.91         67.79         4.87 o                         
  -9   0   4          5.52          4.17         2.11 o                         
  -8   0   4         13.70         17.09         2.06 o                         
  -7   0   4         54.53         57.06         3.44 o                         
  -6   0   4         41.77         29.92         2.14 o                         
  -5   0   4        220.50        241.45         8.18 o                         
  -4   0   4        151.66        153.08         4.61 o                         
  -3   0   4         52.84         52.19         3.12 o                         
  -2   0   4         73.00         62.12         2.35 o                         
  -1   0   4        389.41        357.79        12.87 o                         
   0   0   4       6740.44       6491.52       323.54 o                         
   1   0   4        448.63        451.22        11.55 o                         
   2   0   4        136.85        147.97         4.49 o                         
   3   0   4          6.43          7.29         0.99 o                         
   4   0   4        508.56        533.68        16.34 o                         
   5   0   4         42.98         41.28         6.04 o                         
   6   0   4        176.85        171.76        13.18 o                         
   7   0   4         20.86         25.06         7.21 o                         
   8   0   4         16.59         23.05         9.93 o                         
   9   0   4          0.78          4.12         6.92 o                         
  10   0   4        102.02         80.83        10.08 o                         
 -11   1   4         12.60          6.96         3.00 o                         
 -10   1   4         48.81         53.29         7.56 o                         
  -9   1   4         26.46         28.57         7.92 o                         
  -8   1   4        111.44        103.63         5.46 o                         
  -7   1   4        250.76        258.06        13.15 o                         
  -6   1   4         49.74         48.42         3.11 o                         
  -5   1   4         27.00         31.98         2.30 o                         
  -4   1   4         63.72         61.32         2.61 o                         
  -3   1   4       1411.55       1446.76        32.57 o                         
  -2   1   4        342.10        318.36         8.30 o                         
  -1   1   4        131.98        141.15         4.07 o                         
   0   1   4        248.54        237.40         6.28 o                         
   1   1   4        953.29        949.42        24.59 o                         
   2   1   4        329.51        333.37         8.62 o                         
   3   1   4        206.00        200.45         9.31 o                         
   4   1   4          4.28          2.45         1.68 o                         
   5   1   4         68.89         67.64         4.69 o                         
   6   1   4          4.64          5.52         5.39 o                         
   7   1   4        170.15        158.66        14.87 o                         
   9   1   4         18.82         29.73        11.69 o                         
  10   1   4         21.46         22.10         9.21 o                         
 -10   2   4         54.19         50.08         4.09 o                         
  -9   2   4         29.46         29.09         2.87 o                         
  -8   2   4         18.28         22.59         2.68 o                         
  -7   2   4          9.35          9.30         2.84 o                         
  -6   2   4        107.26        110.25         5.04 o                         
  -5   2   4         91.06         97.60         4.56 o                         
  -4   2   4        149.08        149.17         6.24 o                         
  -3   2   4        113.60        110.88         4.34 o                         
  -2   2   4        417.09        407.24        11.09 o                         
  -1   2   4        265.14        262.86         7.32 o                         
   0   2   4         75.38         81.23         3.45 o                         
   1   2   4        417.49        439.03        16.23 o                         
   2   2   4        226.35        230.94        10.35 o                         
   3   2   4        223.75        229.23         7.95 o                         
   4   2   4         99.53        109.74         6.75 o                         
   5   2   4        385.17        410.15        16.47 o                         
   6   2   4         86.39         76.93        11.62 o                         
   7   2   4        115.12        125.17        12.76 o                         
   8   2   4         45.00         42.45        12.34 o                         
   9   2   4        124.22        133.40        18.05 o                         
  10   2   4          1.57         17.66        12.72 o                         
 -10   3   4         21.36         25.25         5.77 o                         
  -9   3   4         14.05         20.14         4.02 o                         
  -8   3   4         35.25         25.70         4.93 o                         
  -7   3   4         22.83         25.64         4.93 o                         
  -6   3   4        123.74        106.89         6.26 o                         
  -5   3   4         28.34         31.69         3.32 o                         
  -4   3   4         48.85         40.60         4.02 o                         
  -3   3   4          8.72          7.24         2.26 o                         
  -2   3   4        152.98        145.72         5.77 o                         
  -1   3   4          2.57          2.97         1.88 o                         
   0   3   4         69.04         68.30         5.41 o                         
   1   3   4          5.07          4.36         2.69 o                         
   2   3   4        288.12        293.83        15.41 o                         
   3   3   4         37.88         43.47         3.09 o                         
   4   3   4         42.45         46.53         4.01 o                         
   5   3   4        105.57        126.32         8.71 o                         
   6   3   4        282.17        291.86        13.74 o                         
   7   3   4         40.55         32.87         6.94 o                         
   8   3   4          6.50         16.36         9.80 o                         
  -8   4   4         18.57         32.42         5.31 o                         
  -7   4   4          5.78          0.09         4.74 o                         
  -6   4   4          8.86          5.79         4.60 o                         
  -5   4   4        281.06        286.93        19.51 o                         
  -4   4   4          9.41         18.21         5.75 o                         
  -3   4   4        270.02        281.50        32.07 o                         
  -2   4   4         46.76         48.33         4.49 o                         
  -1   4   4        124.18        142.98        12.85 o                         
   0   4   4          7.02          4.00         3.77 o                         
   1   4   4         79.95         79.45         6.40 o                         
   2   4   4          3.63          3.47         3.67 o                         
   3   4   4         67.47         54.38         7.09 o                         
   4   4   4          9.48         14.71         6.05 o                         
   5   4   4         68.27         68.21         7.34 o                         
   6   4   4         42.89         49.73        10.26 o                         
   7   4   4         27.38         38.06         7.47 o                         
   8   4   4          2.36          2.73        12.79 o                         
  -6   5   4          6.48         17.61        14.90 o                         
  -5   5   4          3.80          2.51         5.92 o                         
  -4   5   4         23.58         28.99         7.95 o                         
  -3   5   4          1.12          3.33         6.17 o                         
  -2   5   4         68.28         72.20         6.93 o                         
  -1   5   4         19.62         22.96         5.74 o                         
   0   5   4         30.78         27.81         5.97 o                         
   1   5   4         29.19         39.04         9.09 o                         
   2   5   4         33.53         40.70         9.09 o                         
   3   5   4          9.11         -3.04         6.61 o                         
   4   5   4         60.64         57.56        12.73 o                         
   5   5   4          2.63         32.58        16.43 o                         
  -1   6   4          9.62         18.06        11.65 o                         
   0   6   4         10.37         10.36        14.93 o                         
   1   6   4          2.72         -3.33         8.21 o                         
  -6  -5   5          5.42         -2.60         7.73 o                         
  -5  -5   5         16.98         21.54         7.04 o                         
  -4  -5   5         27.84         24.07        10.64 o                         
  -3  -5   5         30.87         28.03         9.84 o                         
  -2  -5   5          2.96         -5.11         9.92 o                         
  -1  -5   5         23.99         20.63        10.38 o                         
   0  -5   5          8.26         -4.41        14.41 o                         
   1  -5   5          1.93         -0.96        18.05 o                         
   2  -5   5         11.19         18.11        14.54 o                         
   3  -5   5         38.38         80.30        19.09 o                         
   4  -5   5          2.54          6.30        17.20 o                         
   5  -5   5         19.73         -2.40        18.44 o                         
  -8  -4   5          0.49         -0.13         8.70 o                         
  -7  -4   5         20.70         -0.52         7.66 o                         
  -5  -4   5        148.66        146.14        10.56 o                         
  -4  -4   5         30.96         30.71         5.13 o                         
  -3  -4   5          3.06          4.65         3.60 o                         
  -2  -4   5         59.11         61.55         5.18 o                         
  -1  -4   5        141.23        139.97         7.85 o                         
   0  -4   5         29.84         36.48         9.61 o                         
   1  -4   5         90.37        105.29        16.17 o                         
   2  -4   5          3.70          4.67         9.67 o                         
   3  -4   5         31.16         35.51        12.27 o                         
   4  -4   5          6.92          0.73         5.53 o                         
   5  -4   5         12.71         -2.08         6.15 o                         
   6  -4   5          6.46         14.86        11.17 o                         
   7  -4   5          2.12        -12.21        12.21 o                         
  -9  -3   5         35.82         35.70         9.48 o                         
  -8  -3   5         49.15         43.04         8.83 o                         
  -6  -3   5        210.19        201.76        14.80 o                         
  -5  -3   5         25.59         26.94         5.26 o                         
  -4  -3   5         31.57         34.58         4.10 o                         
  -3  -3   5         29.64         28.74         3.51 o                         
  -2  -3   5        185.88        192.81         8.92 o                         
  -1  -3   5         24.98         26.37         5.35 o                         
   0  -3   5        211.81        215.08         9.28 o                         
   1  -3   5          2.75          2.75         1.87 o                         
   2  -3   5        204.46        198.06        11.69 o                         
   3  -3   5          4.95          1.82         3.32 o                         
   4  -3   5         12.97          5.31         3.90 o                         
   5  -3   5          0.50          4.45         4.66 o                         
   6  -3   5        242.97        252.62        14.22 o                         
   7  -3   5         29.96         35.54         9.45 o                         
   8  -3   5         26.23         26.83         9.30 o                         
   9  -3   5          6.05        -10.44        10.44 o                         
 -10  -2   5         49.97         39.17         5.11 o                         
  -9  -2   5         30.54         25.72         4.17 o                         
  -8  -2   5         64.61         60.44         8.96 o                         
  -7  -2   5          9.97         10.72         4.48 o                         
  -6  -2   5         60.28         60.99         4.42 o                         
  -5  -2   5        147.55        148.01        10.45 o                         
  -4  -2   5         41.55         42.71         5.19 o                         
  -3  -2   5          4.99          5.65         2.27 o                         
  -2  -2   5         65.00         64.15         3.10 o                         
  -1  -2   5        405.76        404.92        12.43 o                         
   0  -2   5        104.98         97.76         6.32 o                         
   1  -2   5        149.77        155.50         7.01 o                         
   2  -2   5        245.40        240.28         7.86 o                         
   3  -2   5        176.16        174.39         6.40 o                         
   4  -2   5         77.79         68.36         7.34 o                         
   5  -2   5         68.45         56.86         8.44 o                         
   6  -2   5         15.57         18.11         7.08 o                         
   7  -2   5        164.13        147.12        11.98 o                         
   8  -2   5         53.91         51.58         8.36 o                         
   9  -2   5         55.48         46.86         9.68 o                         
 -11  -1   5         28.04         39.20         4.82 o                         
 -10  -1   5         25.54         29.65         4.38 o                         
  -9  -1   5         24.91         23.89         3.23 o                         
  -8  -1   5        285.32        281.64        11.73 o                         
  -7  -1   5        277.50        267.55        11.16 o                         
  -6  -1   5        100.56         96.21         4.90 o                         
  -5  -1   5         84.44         83.86         4.23 o                         
  -4  -1   5        321.26        349.83        10.97 o                         
  -3  -1   5        956.28       1007.26        25.53 o                         
  -2  -1   5        321.01        327.61         9.90 o                         
  -1  -1   5          3.86          5.72         1.12 o                         
   0  -1   5        272.43        272.25         9.81 o                         
   1  -1   5        957.32        955.86        29.03 o                         
   2  -1   5        423.32        434.95        13.36 o                         
   3  -1   5         24.13         23.39         2.13 o                         
   4  -1   5        156.53        169.74         8.18 o                         
   5  -1   5         29.88         16.56         4.61 o                         
   6  -1   5          2.34          7.27         6.30 o                         
   7  -1   5        102.71         94.91        13.44 o                         
   8  -1   5         16.22         -7.66        10.19 o                         
   9  -1   5         17.67          5.10         7.80 o                         
  10  -1   5          3.71         24.56         9.63 o                         
 -11   0   5         94.50         88.91         6.51 o                         
 -10   0   5         46.16         52.01         6.98 o                         
  -9   0   5         68.29         59.07         5.65 o                         
  -8   0   5         82.30         82.57         4.77 o                         
  -7   0   5        254.63        240.96         9.90 o                         
  -6   0   5        262.18        252.26        10.04 o                         
  -5   0   5        134.33        131.43         5.63 o                         
  -4   0   5          0.21          1.08         0.69 o                         
  -3   0   5        814.71        869.76        22.10 o                         
  -2   0   5        785.39        738.96        21.73 o                         
  -1   0   5         42.79         43.20         2.95 o                         
   0   0   5       2804.65       2859.00       103.47 o                         
   1   0   5        303.90        282.67        10.47 o                         
   2   0   5        162.19        160.29         5.29 o                         
   3   0   5          1.32          0.65         0.97 o                         
   4   0   5       1060.48       1128.43        48.43 o                         
   5   0   5         88.04         84.64        12.27 o                         
   6   0   5         96.77         88.22         9.93 o                         
   7   0   5          1.79          7.66         7.08 o                         
   8   0   5         22.79         32.58        10.58 o                         
   9   0   5         27.53         17.85        11.69 o                         
  10   0   5         17.13          1.12         8.94 o                         
 -11   1   5         28.07         38.81         9.15 o                         
 -10   1   5         25.60         20.06         3.05 o                         
  -9   1   5         24.94         23.64         5.62 o                         
  -8   1   5        285.35        264.68        11.70 o                         
  -7   1   5        277.87        276.60        10.92 o                         
  -6   1   5        100.46         96.15         6.55 o                         
  -5   1   5         84.32         86.99         4.32 o                         
  -4   1   5        321.37        346.90        13.44 o                         
  -3   1   5        955.21       1002.43        22.78 o                         
  -2   1   5        320.85        327.08         9.71 o                         
  -1   1   5          3.85          3.96         0.63 o                         
   0   1   5        272.64        286.76        11.07 o                         
   1   1   5        957.71       1021.00        33.32 o                         
   2   1   5        423.16        446.42        12.90 o                         
   3   1   5         24.15         24.56         1.77 o                         
   4   1   5        156.56        173.08         7.81 o                         
   5   1   5         29.88         23.31         4.87 o                         
   6   1   5          2.34          4.41         5.78 o                         
   7   1   5        102.45        103.73        12.59 o                         
   8   1   5         16.27         17.66        10.71 o                         
   9   1   5         17.59          8.31        12.08 o                         
  10   1   5          3.71         19.88        11.78 o                         
 -10   2   5         49.90         48.65         4.13 o                         
  -9   2   5         30.70         30.67         6.01 o                         
  -8   2   5         64.70         56.23         4.60 o                         
  -7   2   5          9.93          8.88         2.02 o                         
  -6   2   5         60.36         62.21         3.72 o                         
  -5   2   5        147.40        153.73         6.65 o                         
  -4   2   5         41.54         42.83         2.76 o                         
  -3   2   5          4.99          3.06         2.01 o                         
  -2   2   5         64.88         64.05         3.17 o                         
  -1   2   5        405.31        398.05        10.69 o                         
   0   2   5        104.93         99.47         4.09 o                         
   1   2   5        150.15        149.54         6.73 o                         
   2   2   5        245.42        241.73        12.68 o                         
   3   2   5        176.45        177.17         8.25 o                         
   4   2   5         77.69         74.54         5.68 o                         
   5   2   5         68.37         66.22         6.45 o                         
   6   2   5         15.60         13.86         4.65 o                         
   7   2   5        164.26        184.49        11.36 o                         
   8   2   5         53.93         58.03        13.05 o                         
   9   2   5         55.55         68.16        15.32 o                         
  -9   3   5         35.75         39.92         4.47 o                         
  -8   3   5         49.32         54.09         8.12 o                         
  -7   3   5          8.74          8.37         3.45 o                         
  -6   3   5        210.23        209.14         9.34 o                         
  -5   3   5         25.60         29.09         3.08 o                         
  -4   3   5         31.59         26.74         2.85 o                         
  -3   3   5         29.65         33.33         3.20 o                         
  -2   3   5        185.83        192.91         8.15 o                         
  -1   3   5         24.94         28.44         8.11 o                         
   0   3   5        211.96        215.18         7.41 o                         
   1   3   5          2.76          0.10         2.22 o                         
   2   3   5        204.75        202.93         9.54 o                         
   3   3   5          4.93          2.13         4.34 o                         
   4   3   5         13.01         17.06         6.20 o                         
   5   3   5          0.51          4.25         5.60 o                         
   6   3   5        242.92        253.30        14.37 o                         
   7   3   5         29.90         28.28        11.78 o                         
   8   3   5         26.17         27.14         9.93 o                         
  -8   4   5          0.49          3.34         7.79 o                         
  -7   4   5         20.69         14.36         4.95 o                         
  -6   4   5          5.66          2.16         4.49 o                         
  -5   4   5        148.39        160.93         8.90 o                         
  -3   4   5          3.04          5.52         5.52 o                         
  -2   4   5         59.14         60.07         9.51 o                         
  -1   4   5        141.11        144.61         7.94 o                         
   0   4   5         29.87         30.91         4.17 o                         
   1   4   5         90.24        105.71         7.89 o                         
   2   4   5          3.72          0.41         3.88 o                         
   3   4   5         31.06         31.42         7.34 o                         
   4   4   5          6.91          5.69         6.78 o                         
   5   4   5         12.74          6.59        14.64 o                         
   6   4   5          6.44          2.35         7.67 o                         
   7   4   5          2.14         10.36         6.49 o                         
  -6   5   5          5.44         -0.70         6.37 o                         
  -5   5   5         16.95          4.38         6.31 o                         
  -4   5   5         27.83         27.66         6.05 o                         
  -3   5   5         30.84         37.62         5.96 o                         
  -2   5   5          2.98          6.73         5.51 o                         
  -1   5   5         23.92         26.65         5.85 o                         
   0   5   5          8.29          2.99         5.73 o                         
   1   5   5          1.91          8.09         7.14 o                         
   2   5   5         11.16         -0.64         7.98 o                         
   3   5   5         38.33         53.18         9.19 o                         
   4   5   5          2.52         11.93        10.32 o                         
   5   5   5         19.70          8.87         9.54 o                         
  -6  -5   6         10.30         24.87         8.31 o                         
  -5  -5   6         10.38         -0.04         6.33 o                         
  -4  -5   6         49.00         55.06         8.23 o                         
  -3  -5   6         15.62         19.76         5.09 o                         
  -2  -5   6         83.29         84.26        11.38 o                         
  -1  -5   6          7.82          2.99        15.13 o                         
   0  -5   6         70.54         68.49        11.47 o                         
   1  -5   6          2.65         -6.86        10.71 o                         
   2  -5   6         27.75         41.54        15.71 o                         
   3  -5   6         50.12         75.61        12.23 o                         
   4  -5   6         16.70         17.59        18.63 o                         
  -8  -4   6         16.02         22.20         9.02 o                         
  -7  -4   6         40.84         41.02         8.70 o                         
  -6  -4   6         11.35         11.56         6.88 o                         
  -5  -4   6         23.26         23.89         6.17 o                         
  -4  -4   6         10.28          4.22         4.61 o                         
  -3  -4   6        162.78        171.92        14.15 o                         
  -2  -4   6         14.38         15.77         3.68 o                         
  -1  -4   6        106.25        109.39         7.03 o                         
   0  -4   6          7.30          7.81         4.64 o                         
   1  -4   6         18.63         10.54         3.04 o                         
   2  -4   6          3.24          5.35         3.86 o                         
   3  -4   6          9.90          1.59         4.73 o                         
   4  -4   6          0.29         10.32         6.69 o                         
   5  -4   6          4.71         -3.93         6.60 o                         
   6  -4   6          9.54          7.31         8.13 o                         
   7  -4   6         23.08         32.17         9.48 o                         
  -9  -3   6         11.02         31.49         9.09 o                         
  -8  -3   6         27.04         27.27         8.12 o                         
  -7  -3   6          1.05         -5.84         6.04 o                         
  -6  -3   6         48.61         47.13         7.08 o                         
  -5  -3   6         90.73         89.07         8.70 o                         
  -4  -3   6          5.51          6.30         3.77 o                         
  -3  -3   6         16.56         19.71         3.31 o                         
  -2  -3   6        176.19        187.00         8.86 o                         
  -1  -3   6         30.70         29.13         5.26 o                         
   0  -3   6         58.02         60.45        10.48 o                         
   1  -3   6          4.52          1.58         4.54 o                         
   2  -3   6         63.14         60.01         4.77 o                         
   3  -3   6         24.63         33.88         4.12 o                         
   4  -3   6         32.46         37.45         6.10 o                         
   5  -3   6         47.25         47.02         5.85 o                         
   6  -3   6         29.26         24.10         9.83 o                         
   7  -3   6         37.30         36.23        11.07 o                         
   8  -3   6          7.04         13.48         9.23 o                         
 -10  -2   6         14.47         11.81         4.52 o                         
  -9  -2   6          4.44          4.18         3.65 o                         
  -8  -2   6         15.76          7.64         3.29 o                         
  -7  -2   6          3.82          1.25         2.80 o                         
  -6  -2   6          0.01          3.65         3.32 o                         
  -5  -2   6         67.29         63.16         4.07 o                         
  -4  -2   6         39.71         40.70         4.87 o                         
  -3  -2   6         55.22         54.85         5.00 o                         
  -2  -2   6          4.73          4.32         2.58 o                         
  -1  -2   6        126.08        108.50         5.94 o                         
   0  -2   6         51.46         46.57         2.61 o                         
   1  -2   6         13.88         13.93         1.47 o                         
   2  -2   6          4.23          4.78         1.43 o                         
   3  -2   6         28.08         28.61         3.12 o                         
   4  -2   6          2.67         -2.92         4.35 o                         
   5  -2   6          8.55         14.93         5.91 o                         
   6  -2   6         13.26         19.93         7.40 o                         
   7  -2   6          1.37         19.87        10.58 o                         
   8  -2   6          1.64         -7.79        10.06 o                         
   9  -2   6          9.34          9.50         9.97 o                         
 -11  -1   6         47.11         41.01         5.61 o                         
 -10  -1   6         11.85         15.81         3.54 o                         
  -9  -1   6         11.38          8.17         3.00 o                         
  -8  -1   6         94.43         86.12         5.57 o                         
  -7  -1   6         75.00         79.64         7.79 o                         
  -6  -1   6        151.34        145.79         6.55 o                         
  -5  -1   6        462.28        450.87        16.09 o                         
  -4  -1   6         25.03         22.07         2.31 o                         
  -3  -1   6        451.68        458.91        13.97 o                         
  -2  -1   6         88.49         93.23         3.42 o                         
  -1  -1   6        148.11        158.59         6.31 o                         
   0  -1   6        259.50        239.91         7.73 o                         
   1  -1   6        690.42        646.94        18.75 o                         
   2  -1   6         70.30         63.60         3.07 o                         
   3  -1   6         28.75         25.40         4.35 o                         
   4  -1   6         70.33         69.85         5.36 o                         
   5  -1   6          0.21          0.70         2.35 o                         
   6  -1   6         46.02         44.08         7.73 o                         
   7  -1   6         24.02         23.44         9.35 o                         
   8  -1   6          6.58          2.27        10.91 o                         
   9  -1   6          4.38          0.58         8.29 o                         
  10  -1   6         21.39          9.83        17.50 o                         
 -11   0   6         82.35         68.98         5.84 o                         
 -10   0   6          4.21          4.59         2.68 o                         
  -9   0   6         16.86         12.03         3.15 o                         
  -8   0   6        206.14        177.78        13.18 o                         
  -7   0   6        266.83        267.09        10.85 o                         
  -6   0   6        442.22        466.56        17.60 o                         
  -5   0   6         41.29         40.49         2.54 o                         
  -4   0   6          6.85          8.04         0.98 o                         
  -3   0   6         49.70         53.54         3.51 o                         
  -2   0   6          4.28         11.39         1.52 o                         
  -1   0   6        246.70        245.08         9.34 o                         
   0   0   6        224.20        235.89         7.27 o                         
   1   0   6        328.53        344.70         9.01 o                         
   2   0   6        239.76        221.42         6.22 o                         
   3   0   6        426.64        437.30        17.82 o                         
   4   0   6        505.96        532.59        20.48 o                         
   5   0   6         38.73         43.08         3.30 o                         
   6   0   6          4.83         19.74         6.95 o                         
   7   0   6          7.01         -0.19         8.31 o                         
   8   0   6         81.77        109.96        16.88 o                         
   9   0   6         26.91         30.38        12.92 o                         
  10   0   6         10.38         14.72         9.76 o                         
 -11   1   6         47.08         59.39         5.41 o                         
 -10   1   6         11.86          9.76         2.90 o                         
  -9   1   6         11.36         12.33         2.50 o                         
  -8   1   6         94.32         89.50         5.23 o                         
  -7   1   6         75.00         79.87         4.69 o                         
  -6   1   6        151.27        144.01         6.30 o                         
  -5   1   6        461.42        466.76        16.99 o                         
  -4   1   6         24.94         28.65         2.40 o                         
  -3   1   6        451.71        460.91        10.90 o                         
  -2   1   6         88.21         94.63         2.82 o                         
  -1   1   6        147.92        156.52         5.06 o                         
   0   1   6        259.55        259.61        26.07 o                         
   1   1   6        689.77        733.48        34.66 o                         
   2   1   6         70.13         68.89         4.21 o                         
   3   1   6         28.78         26.31         2.76 o                         
   4   1   6         70.28         68.48         4.77 o                         
   5   1   6          0.22          1.91         2.51 o                         
   6   1   6         46.02         48.27         4.88 o                         
   7   1   6         23.96         38.00         5.85 o                         
   8   1   6          6.58         11.04        10.97 o                         
   9   1   6          4.38         -0.84        13.24 o                         
  10   1   6         21.32         28.63        16.62 o                         
 -10   2   6         14.59         17.92         3.80 o                         
  -9   2   6          4.42         -0.42         2.68 o                         
  -8   2   6         15.74         11.59         2.39 o                         
  -7   2   6          3.78          1.59         2.06 o                         
  -6   2   6          0.02          2.34         2.40 o                         
  -5   2   6         67.10         64.69         8.15 o                         
  -4   2   6         39.59         33.72         2.98 o                         
  -3   2   6         55.29         54.83         5.03 o                         
  -2   2   6          4.73          5.12         1.37 o                         
  -1   2   6        125.80        112.83         4.05 o                         
   0   2   6         51.37         49.55         3.53 o                         
   1   2   6         13.96         13.37         4.03 o                         
   2   2   6          4.25          6.42         2.42 o                         
   3   2   6         28.05         29.93         3.31 o                         
   4   2   6          2.62         -3.73         3.73 o                         
   5   2   6          8.59         10.84         4.00 o                         
   6   2   6         13.30         16.48         5.10 o                         
   7   2   6          1.40          2.42         6.27 o                         
   8   2   6          1.65         28.31        12.72 o                         
   9   2   6          9.26         24.87        15.26 o                         
  -9   3   6         10.93         12.78         4.31 o                         
  -8   3   6         27.16         38.06         6.59 o                         
  -7   3   6          1.04          7.01         3.35 o                         
  -5   3   6         90.57         84.25         5.52 o                         
  -4   3   6          5.53          2.12         3.90 o                         
  -3   3   6         16.58         19.97         4.22 o                         
  -2   3   6        176.32        186.42         8.01 o                         
  -1   3   6         30.68         35.32         3.99 o                         
   0   3   6         58.14         67.19         6.82 o                         
   1   3   6          4.53         -3.05         4.15 o                         
   2   3   6         63.12         68.52         5.72 o                         
   3   3   6         24.71         32.09         5.61 o                         
   4   3   6         32.45         43.62         5.69 o                         
   5   3   6         47.39         42.13         9.48 o                         
   6   3   6         29.26         18.64         7.35 o                         
   7   3   6         37.47         28.97         7.84 o                         
   8   3   6          7.04         20.71        15.06 o                         
  -8   4   6         16.00         30.75         5.68 o                         
  -7   4   6         40.92         45.87         6.85 o                         
  -6   4   6         11.33         10.06         4.65 o                         
  -5   4   6         23.16         27.22         8.92 o                         
  -4   4   6         10.30          7.20         5.08 o                         
  -3   4   6        163.07        164.42        18.17 o                         
  -2   4   6         14.40         21.54         4.18 o                         
  -1   4   6        106.45        114.09         7.28 o                         
   0   4   6          7.31          2.08         3.88 o                         
   1   4   6         18.58         22.06         4.48 o                         
   2   4   6          3.26         12.27         6.75 o                         
   3   4   6          9.84         16.44         6.37 o                         
   4   4   6          0.28          9.17         6.35 o                         
   5   4   6          4.70          3.84         6.61 o                         
   6   4   6          9.54         -0.45        11.56 o                         
   7   4   6         23.04         30.84        12.27 o                         
  -6   5   6         10.34          4.90         6.85 o                         
  -5   5   6         10.38          5.33         6.63 o                         
  -4   5   6         48.97         52.49         6.57 o                         
  -3   5   6         15.64          9.55         5.59 o                         
  -2   5   6         83.33         79.87         8.03 o                         
  -1   5   6          7.81         12.18         5.39 o                         
   0   5   6         70.46         81.64        10.38 o                         
   1   5   6          2.65         -3.50         5.65 o                         
   2   5   6         27.78         30.75         6.97 o                         
   3   5   6         50.06         77.50        15.09 o                         
   4   5   6         16.71         19.15        15.42 o                         
  -5  -5   7          4.13         -7.01         7.01 o                         
  -4  -5   7          9.99          9.80        13.11 o                         
  -3  -5   7          1.39         -5.25         5.25 o                         
  -2  -5   7         48.39         42.44         5.28 o                         
  -1  -5   7          7.44         10.25        17.46 o                         
   0  -5   7         41.69         54.81        11.34 o                         
   1  -5   7          6.13         10.98        11.23 o                         
   2  -5   7         16.77          5.92        13.80 o                         
  -8  -4   7         34.13         29.99         9.67 o                         
  -7  -4   7         14.83         19.61         7.92 o                         
  -6  -4   7          5.71         10.91         6.95 o                         
  -5  -4   7         55.85         69.07        10.65 o                         
  -4  -4   7         33.17         40.80         6.75 o                         
  -3  -4   7        263.71        255.68        24.96 o                         
  -2  -4   7          5.00          3.44         3.57 o                         
  -1  -4   7         51.70         50.89         5.71 o                         
   0  -4   7         11.51         12.85         3.31 o                         
   1  -4   7         54.87         51.35         5.97 o                         
   2  -4   7         10.06          9.45         5.49 o                         
   3  -4   7         17.16          8.50         6.04 o                         
   4  -4   7          1.80          8.70         7.60 o                         
   5  -4   7         11.92          5.79         7.41 o                         
   6  -4   7          0.41         -6.91        14.25 o                         
  -9  -3   7          8.64         19.22         9.22 o                         
  -8  -3   7         23.42         23.44         7.92 o                         
  -7  -3   7         27.50         28.70         7.14 o                         
  -5  -3   7         30.20         29.60         5.58 o                         
  -4  -3   7         97.11         85.37         8.57 o                         
  -3  -3   7        108.29         97.38         7.92 o                         
  -2  -3   7        156.40        142.17        16.68 o                         
  -1  -3   7         12.70         10.63         2.73 o                         
   0  -3   7         15.09         14.75         2.46 o                         
   1  -3   7          4.42          5.78         2.76 o                         
   2  -3   7         50.98         43.41         4.52 o                         
   3  -3   7         69.67         56.88         8.47 o                         
   4  -3   7         46.90         54.66         9.09 o                         
   5  -3   7         66.76         56.74         8.89 o                         
   6  -3   7          6.45         13.50         7.82 o                         
   7  -3   7         21.18         29.19        14.96 o                         
   8  -3   7         24.53         26.98        10.19 o                         
 -10  -2   7         14.09         22.38         5.07 o                         
  -9  -2   7         33.01         30.37         4.34 o                         
  -8  -2   7         14.00         12.42         4.22 o                         
  -7  -2   7         44.65         29.80        10.39 o                         
  -6  -2   7        102.79        107.96         6.08 o                         
  -5  -2   7          3.08          7.27         3.64 o                         
  -4  -2   7         67.84         65.56         6.10 o                         
  -3  -2   7        210.29        225.32        12.59 o                         
  -2  -2   7        111.71        116.59         7.27 o                         
  -1  -2   7         22.91         21.27         2.57 o                         
   0  -2   7         16.48         12.14         4.22 o                         
   1  -2   7        141.64        135.58         4.97 o                         
   2  -2   7        190.49        165.29         6.70 o                         
   3  -2   7         43.09         32.84         3.45 o                         
   4  -2   7         90.68         86.40         9.15 o                         
   5  -2   7         11.87         20.32         6.69 o                         
   6  -2   7         33.04         32.71         9.09 o                         
   7  -2   7         45.27         49.01        11.75 o                         
   8  -2   7         15.45         -2.16         9.48 o                         
   9  -2   7         55.48         37.37        17.04 o                         
 -10  -1   7         31.52         30.61         4.58 o                         
  -9  -1   7          8.52          7.45         3.25 o                         
  -8  -1   7         22.51         20.43         3.32 o                         
  -7  -1   7          1.16         -0.52         2.18 o                         
  -6  -1   7         26.37         24.46         2.68 o                         
  -5  -1   7         72.71         77.92         5.78 o                         
  -4  -1   7         61.05         63.66         3.18 o                         
  -3  -1   7        172.42        167.34         7.28 o                         
  -2  -1   7          6.89          3.92         1.12 o                         
  -1  -1   7         91.28         84.93         3.42 o                         
   0  -1   7        199.43        195.05         6.51 o                         
   1  -1   7        381.05        383.08        15.03 o                         
   2  -1   7         69.63         70.02         3.95 o                         
   3  -1   7        256.00        266.51        11.01 o                         
   4  -1   7         62.77         56.44         5.62 o                         
   5  -1   7          8.59         11.89         2.89 o                         
   6  -1   7         67.37         71.07         6.08 o                         
   7  -1   7         18.69         17.59        10.13 o                         
   8  -1   7         44.64         33.75        12.53 o                         
   9  -1   7          1.61          9.48        14.15 o                         
 -11   0   7         79.98         76.92         6.32 o                         
 -10   0   7          6.90          8.91         2.98 o                         
  -9   0   7         15.13         15.69         3.57 o                         
  -8   0   7        347.68        359.17        22.27 o                         
  -7   0   7         23.10         17.09         2.82 o                         
  -6   0   7         59.81         62.35         4.12 o                         
  -5   0   7          0.39         -0.27         1.12 o                         
  -4   0   7          0.24         -0.94         0.99 o                         
  -3   0   7          0.52          0.86         0.73 o                         
  -2   0   7        176.06        167.01         6.44 o                         
  -1   0   7          3.55          2.03         1.59 o                         
   0   0   7        348.48        377.29        19.80 o                         
   1   0   7         15.54         14.82         1.34 o                         
   2   0   7        682.99        749.79        27.43 o                         
   3   0   7         74.44         76.55         9.67 o                         
   4   0   7        232.85        234.35        14.08 o                         
   5   0   7         11.91         12.37         2.88 o                         
   6   0   7         11.32         10.03         2.72 o                         
   7   0   7          5.74          0.52         8.76 o                         
   8   0   7         53.95         46.22        12.27 o                         
 -10   1   7         31.60         30.80         3.58 o                         
  -9   1   7          8.54          9.15         2.86 o                         
  -8   1   7         22.57         26.55         3.41 o                         
  -7   1   7          1.14          0.19         1.95 o                         
  -6   1   7         26.35         22.51         2.41 o                         
  -5   1   7         72.46         77.44        10.87 o                         
  -4   1   7         61.10         71.53         3.38 o                         
  -3   1   7        172.41        164.68         5.27 o                         
  -2   1   7          6.84          6.89         0.77 o                         
  -1   1   7         90.85         90.88         5.45 o                         
   0   1   7        199.54        210.72        14.35 o                         
   1   1   7        380.53        418.00        14.96 o                         
   2   1   7         69.80         70.12         5.58 o                         
   3   1   7        256.09        284.07        11.12 o                         
   4   1   7         62.82         64.96         4.53 o                         
   5   1   7          8.62         12.60         5.36 o                         
   6   1   7         67.41         66.21         9.93 o                         
   7   1   7         18.67         -6.17         9.80 o                         
   8   1   7         44.68         40.63        12.79 o                         
   9   1   7          1.59         13.50        14.93 o                         
 -10   2   7         14.16         17.54         3.38 o                         
  -9   2   7         32.98         34.97         3.41 o                         
  -8   2   7         13.96         14.31         5.10 o                         
  -7   2   7         44.77         38.23         7.27 o                         
  -6   2   7        102.95        111.15         4.54 o                         
  -5   2   7          3.10          8.23         1.83 o                         
  -4   2   7         67.76         57.88         3.47 o                         
  -3   2   7        210.06        211.19         9.41 o                         
  -2   2   7        111.90        107.95         7.34 o                         
  -1   2   7         22.85         28.57         4.15 o                         
   0   2   7         16.54         12.51         2.04 o                         
   1   2   7        141.78        139.76         9.61 o                         
   2   2   7        190.91        188.63         8.11 o                         
   3   2   7         43.02         41.10         4.40 o                         
   4   2   7         90.84         98.09         7.00 o                         
   5   2   7         11.94         20.56        11.95 o                         
   6   2   7         33.08         43.94         8.83 o                         
   7   2   7         45.20         59.99         8.51 o                         
   8   2   7         15.48          3.90        13.83 o                         
   9   2   7         55.40         50.05        17.33 o                         
  -9   3   7          8.61         -1.02         6.95 o                         
  -8   3   7         23.50         34.71         4.44 o                         
  -7   3   7         27.48         40.63         4.10 o                         
  -6   3   7         43.64         43.59         4.61 o                         
  -5   3   7         30.16         32.98         3.51 o                         
  -4   3   7         97.34         97.90        14.05 o                         
  -3   3   7        108.25        110.50         5.73 o                         
  -2   3   7        156.60        155.71         6.96 o                         
  -1   3   7         12.71         13.28         2.67 o                         
   0   3   7         15.16         18.96         4.54 o                         
   1   3   7          4.42          0.84         4.54 o                         
   3   3   7         69.70         43.82         7.79 o                         
   4   3   7         47.05         48.39         6.12 o                         
   5   3   7         66.74         67.82         7.20 o                         
   6   3   7          6.51          1.99         7.14 o                         
   7   3   7         21.23         22.37         8.05 o                         
   8   3   7         24.47         34.92         9.22 o                         
  -8   4   7         34.11         42.55         5.91 o                         
  -7   4   7         14.88         14.65         7.86 o                         
  -6   4   7          5.71         11.65         4.79 o                         
  -5   4   7         55.82         62.61        15.48 o                         
  -4   4   7         33.17         38.90         4.99 o                         
  -3   4   7        263.88        280.70        12.21 o                         
  -2   4   7          4.98         -1.17         4.58 o                         
  -1   4   7         51.73         54.98         5.62 o                         
   0   4   7         11.51         18.18         7.08 o                         
   1   4   7         54.77         42.00         8.18 o                         
   2   4   7         10.09         25.58         7.73 o                         
   3   4   7         17.16         15.10         6.41 o                         
   4   4   7          1.82          2.47        10.78 o                         
   5   4   7         11.88          1.82         6.21 o                         
   6   4   7          0.41        -11.95        11.95 o                         
  -5   5   7          4.15          4.15        11.46 o                         
  -4   5   7          9.97          5.55         6.72 o                         
  -3   5   7          1.40          9.08        10.78 o                         
  -2   5   7         48.37         50.17         6.00 o                         
  -1   5   7          7.42         12.47         6.15 o                         
   0   5   7         41.55         42.97         9.06 o                         
   1   5   7          6.11          4.08         6.03 o                         
   2   5   7         16.72          5.07        18.18 o                         
   3   5   7          6.50          1.96        10.91 o                         
   4   5   7         41.44         25.94         9.08 o                         
  -4  -5   8          6.50          7.04         6.11 o                         
  -3  -5   8          3.01          4.65        19.28 o                         
  -2  -5   8          6.81         10.51         5.57 o                         
  -1  -5   8         11.60         14.14         5.27 o                         
   0  -5   8          1.24          0.23         4.86 o                         
   1  -5   8         11.95         12.61         7.37 o                         
   2  -5   8          7.59         20.10         7.04 o                         
   3  -5   8          5.68         35.57        19.09 o                         
  -7  -4   8          0.59         -4.03         7.86 o                         
  -6  -4   8         12.77         18.83         7.34 o                         
  -5  -4   8         68.21         75.24        10.13 o                         
  -4  -4   8          3.18          3.44         6.93 o                         
  -3  -4   8         95.50        108.48        10.39 o                         
  -2  -4   8         15.90          9.06         4.41 o                         
  -1  -4   8          4.27          2.67         4.54 o                         
   0  -4   8          9.24         20.71        11.62 o                         
   1  -4   8         51.12         56.12         8.83 o                         
   2  -4   8          7.20         10.01         4.73 o                         
   3  -4   8         10.12          2.37         6.85 o                         
   4  -4   8          2.35         14.41         8.83 o                         
   5  -4   8          8.02          1.99        12.27 o                         
   6  -4   8          2.38         -9.24         9.24 o                         
  -9  -3   8         30.68         21.23         9.22 o                         
  -8  -3   8         37.52         39.40         8.50 o                         
  -7  -3   8          4.77          4.35         6.23 o                         
  -6  -3   8        113.66        124.18        11.49 o                         
  -5  -3   8         24.36         23.70         5.78 o                         
  -4  -3   8         66.52         71.73         7.86 o                         
  -3  -3   8          2.89          1.10         3.51 o                         
  -2  -3   8         71.28         71.54         6.30 o                         
  -1  -3   8         51.28         49.95         4.41 o                         
   0  -3   8          5.73          3.88         2.58 o                         
   1  -3   8         22.30         14.11         3.28 o                         
   2  -3   8          7.20         -0.43         3.90 o                         
   3  -3   8         31.76         33.92         5.01 o                         
   4  -3   8         12.74          6.75         6.56 o                         
   5  -3   8         46.06         47.00        10.58 o                         
   6  -3   8         11.84         25.58        10.52 o                         
   7  -3   8          1.67         17.31         8.97 o                         
 -10  -2   8         13.53          7.97        14.09 o                         
  -9  -2   8          5.30         -2.98         5.03 o                         
  -8  -2   8          4.77         11.00         4.51 o                         
  -7  -2   8         93.70         94.34         6.40 o                         
  -6  -2   8         15.81         16.92         3.41 o                         
  -5  -2   8         13.23          9.35         4.03 o                         
  -4  -2   8        144.52        147.16        10.13 o                         
  -3  -2   8         70.49         66.08         5.84 o                         
  -2  -2   8        163.08        156.71         9.54 o                         
  -1  -2   8         53.91         49.23         7.21 o                         
   0  -2   8        161.32        160.53         7.35 o                         
   1  -2   8         27.76         25.74         4.78 o                         
   2  -2   8        142.92        135.72         7.06 o                         
   3  -2   8         85.10         80.65         6.32 o                         
   4  -2   8        165.12        169.29         9.59 o                         
   5  -2   8         20.08         15.38         5.01 o                         
   6  -2   8         46.42         35.44        10.06 o                         
   7  -2   8         34.67         21.36        11.62 o                         
   8  -2   8         17.87         12.01        14.48 o                         
 -10  -1   8          4.67          0.07         3.93 o                         
  -9  -1   8         25.86         33.44         5.87 o                         
  -8  -1   8         31.17         30.56         3.47 o                         
  -7  -1   8         11.57         13.24         3.28 o                         
  -6  -1   8         27.71         27.69         3.00 o                         
  -5  -1   8         86.43         88.71         4.68 o                         
  -4  -1   8         62.67         62.80         4.38 o                         
  -3  -1   8        269.82        248.57        13.86 o                         
  -2  -1   8         42.49         38.72         2.90 o                         
  -1  -1   8        124.36        118.43         5.39 o                         
   0  -1   8         86.04         78.49         3.32 o                         
   1  -1   8        110.44        103.41         5.36 o                         
   2  -1   8          0.62          2.00         3.05 o                         
   3  -1   8         98.28         99.25         8.70 o                         
   4  -1   8         53.93         52.83         4.88 o                         
   5  -1   8          0.46          1.98         3.23 o                         
   7  -1   8         23.02         28.89        10.97 o                         
   8  -1   8         37.94         51.61        13.11 o                         
   9  -1   8          1.95          0.06        15.84 o                         
 -10   0   8        104.11        104.05         6.86 o                         
  -9   0   8         15.63          5.00         6.69 o                         
  -8   0   8         69.67         72.02         5.05 o                         
  -7   0   8         15.10         18.23         2.53 o                         
  -6   0   8          2.89          2.91         1.62 o                         
  -5   0   8          4.43          5.65         1.43 o                         
  -4   0   8         82.29         76.22         3.63 o                         
  -3   0   8          2.18          3.59         1.10 o                         
  -2   0   8          0.24          1.68         0.93 o                         
  -1   0   8         17.72         21.29         2.73 o                         
   0   0   8        198.15        189.16        10.71 o                         
   1   0   8         21.98         23.82         3.15 o                         
   2   0   8        120.66        127.09        10.91 o                         
   3   0   8         63.83         71.87         4.10 o                         
   4   0   8          0.63          2.33         2.63 o                         
   5   0   8        115.08        119.78         6.59 o                         
   6   0   8         23.14         24.66         3.65 o                         
   7   0   8         16.82         33.36        10.71 o                         
   8   0   8          8.80          4.87         4.57 o                         
   9   0   8         13.86         31.55        15.26 o                         
 -10   1   8          4.71          6.38         3.26 o                         
  -9   1   8         25.90         35.62         7.24 o                         
  -8   1   8         31.21         35.43         6.10 o                         
  -7   1   8         11.52          9.95         3.86 o                         
  -6   1   8         27.67         36.16         2.76 o                         
  -5   1   8         86.67         97.12         5.58 o                         
  -4   1   8         62.58         60.23         3.27 o                         
  -3   1   8        269.82        263.12         9.68 o                         
  -2   1   8         42.57         42.66         1.99 o                         
  -1   1   8        124.67        128.27         7.27 o                         
   0   1   8         85.97         76.54         5.45 o                         
   1   1   8        110.42        107.63         7.27 o                         
   2   1   8          0.61          6.82         3.38 o                         
   3   1   8         98.44        118.94         5.79 o                         
   4   1   8         53.78         44.59         6.75 o                         
   5   1   8          0.47         -1.88         3.28 o                         
   6   1   8          8.16         -2.53        10.84 o                         
   7   1   8         23.00         31.03         5.45 o                         
   8   1   8         37.92         46.18         7.55 o                         
   9   1   8          1.92         12.49         5.75 o                         
 -10   2   8         13.62          6.10         5.03 o                         
  -9   2   8          5.34          3.89         3.32 o                         
  -8   2   8          4.75          9.58         2.54 o                         
  -7   2   8         93.95         94.56         4.67 o                         
  -6   2   8         15.89         15.26         2.54 o                         
  -5   2   8         13.18          7.72         4.22 o                         
  -4   2   8        144.44        151.45        10.42 o                         
  -3   2   8         70.35         72.25         3.84 o                         
  -2   2   8        163.17        155.86         9.67 o                         
  -1   2   8         53.89         39.86         5.39 o                         
   0   2   8        161.31        155.15         9.93 o                         
   1   2   8         27.77         23.11         4.22 o                         
   2   2   8        143.05        147.42        10.84 o                         
   3   2   8         84.98        100.37         6.40 o                         
   4   2   8        165.19        201.65         9.89 o                         
   5   2   8         20.04         23.24         8.96 o                         
   6   2   8         46.39         60.57        10.39 o                         
   7   2   8         34.55         39.91         6.39 o                         
   8   2   8         17.90          2.08        14.80 o                         
  -9   3   8         30.75         30.78         4.69 o                         
  -8   3   8         37.61         32.35         4.23 o                         
  -7   3   8          4.77          2.85         3.55 o                         
  -6   3   8        113.77        112.89         7.02 o                         
  -5   3   8         24.47         32.84         4.67 o                         
  -4   3   8         66.54         73.43         5.33 o                         
  -3   3   8          2.90          3.35         3.47 o                         
  -2   3   8         71.24         78.15         5.06 o                         
  -1   3   8         51.39         52.39         7.47 o                         
   0   3   8          5.68          9.54         4.93 o                         
   1   3   8         22.33         20.52         5.52 o                         
   3   3   8         31.74         38.79         5.82 o                         
   4   3   8         12.83          1.27         6.38 o                         
   5   3   8         46.02         41.40         6.88 o                         
   6   3   8         11.83         18.12         7.18 o                         
   7   3   8          1.66         -7.51        11.33 o                         
  -7   4   8          0.59         -2.18         5.02 o                         
  -6   4   8         12.78         14.60         4.92 o                         
  -5   4   8         68.19         71.08         8.80 o                         
  -4   4   8          3.19         -0.03         6.72 o                         
  -3   4   8         95.47         80.82        12.34 o                         
  -2   4   8         15.88         17.08         6.33 o                         
  -1   4   8          4.24          6.43         5.00 o                         
   0   4   8          9.25         27.59         7.92 o                         
   1   4   8         51.19         62.64         9.15 o                         
   2   4   8          7.23          2.54         6.56 o                         
   3   4   8         10.09         33.75        10.39 o                         
   4   4   8          2.36         -5.19        10.13 o                         
   5   4   8          7.97          1.10        11.69 o                         
   6   4   8          2.38         14.43        10.14 o                         
  -4   5   8          6.50         -2.07        10.68 o                         
  -3   5   8          3.00          1.24         6.24 o                         
  -2   5   8          6.81         -6.55         6.55 o                         
  -1   5   8         11.59          8.87         6.71 o                         
   0   5   8          1.23         -5.86         5.86 o                         
   1   5   8         11.93          3.66         9.22 o                         
   2   5   8          7.58         18.72         9.26 o                         
   3   5   8          5.67         11.12         9.87 o                         
  -3  -5   9          3.12          2.44        14.83 o                         
  -2  -5   9          3.75         -9.80        13.11 o                         
  -1  -5   9          9.92         -0.14         5.35 o                         
   0  -5   9          2.13          8.38         5.64 o                         
   1  -5   9          2.50          0.86         6.45 o                         
  -7  -4   9         20.39         33.62         9.02 o                         
  -6  -4   9          7.95         11.43         7.14 o                         
  -5  -4   9         31.82         34.73         7.27 o                         
  -4  -4   9          5.66          0.65         5.26 o                         
  -3  -4   9          0.70          1.40         4.50 o                         
  -2  -4   9          4.17         13.77         5.85 o                         
  -1  -4   9         96.49         91.37        10.26 o                         
   0  -4   9         12.97         12.52         4.51 o                         
   1  -4   9         51.05         46.54         6.96 o                         
   2  -4   9         18.43         18.58         6.18 o                         
   3  -4   9         13.44          5.72         7.40 o                         
   4  -4   9          1.59          2.02         7.60 o                         
   5  -4   9          1.81          2.34        11.17 o                         
  -8  -3   9          2.64          8.83         7.86 o                         
  -7  -3   9         24.50         18.05         7.14 o                         
  -6  -3   9         29.36         32.20         6.69 o                         
  -5  -3   9          3.34          8.05         5.45 o                         
  -4  -3   9          3.67          4.61         4.48 o                         
  -3  -3   9        121.76        125.43         9.15 o                         
  -2  -3   9         44.02         41.09         5.65 o                         
  -1  -3   9         44.36         36.95         4.67 o                         
   0  -3   9         45.71         43.37         4.82 o                         
   1  -3   9         82.70         77.61         6.39 o                         
   2  -3   9         15.53         16.23         4.80 o                         
   3  -3   9         24.57         26.42         9.54 o                         
   4  -3   9          5.22          7.47        10.13 o                         
   5  -3   9          2.83         10.52         9.48 o                         
   6  -3   9         49.41         52.84        12.72 o                         
   7  -3   9          0.28         24.48        13.96 o                         
  -9  -2   9         33.98         31.37         5.05 o                         
  -8  -2   9          9.12          9.86         3.92 o                         
  -7  -2   9          6.13          9.35         3.82 o                         
  -6  -2   9         73.83         67.45        10.19 o                         
  -5  -2   9         29.02         25.51         5.26 o                         
  -4  -2   9         58.82         65.95         6.62 o                         
  -3  -2   9          5.77          3.43         4.84 o                         
  -2  -2   9        334.89        300.81        28.24 o                         
  -1  -2   9         45.15         38.46         4.60 o                         
   0  -2   9         39.57         40.03         5.48 o                         
   1  -2   9         45.99         41.41         3.82 o                         
   2  -2   9        112.50        114.11         6.82 o                         
   3  -2   9          9.63          6.10         3.74 o                         
   4  -2   9         21.22         24.32         4.96 o                         
   5  -2   9         33.76         29.42         6.46 o                         
   6  -2   9         60.73         57.19        11.69 o                         
   7  -2   9         13.33         14.67        12.34 o                         
   8  -2   9         14.54         -1.36        15.71 o                         
 -10  -1   9         33.45         39.50        12.23 o                         
  -9  -1   9          3.68          5.09         3.61 o                         
  -8  -1   9         44.87         46.24         4.71 o                         
  -7  -1   9        136.96        139.22        22.01 o                         
  -6  -1   9         62.82         62.10         4.57 o                         
  -5  -1   9         21.61         26.33         3.05 o                         
  -4  -1   9          7.61          9.71         2.24 o                         
  -3  -1   9        520.33        541.54        19.92 o                         
  -2  -1   9        166.86        166.72         6.79 o                         
  -1  -1   9         76.94         61.93         4.87 o                         
   0  -1   9         48.42         47.59         3.49 o                         
   1  -1   9        195.06        191.06        10.03 o                         
   2  -1   9        203.40        203.57        17.95 o                         
   3  -1   9         10.62          8.22         2.78 o                         
   4  -1   9         68.43         65.67         5.73 o                         
   5  -1   9         49.13         40.43         4.90 o                         
   6  -1   9         70.43         65.43        11.10 o                         
   7  -1   9         16.10         13.06         5.62 o                         
   8  -1   9          0.68          8.18        14.28 o                         
 -10   0   9        106.39        116.00         9.54 o                         
  -9   0   9          2.24          1.98         2.86 o                         
  -8   0   9         16.07         19.86         4.19 o                         
  -7   0   9         58.70         56.61         4.91 o                         
  -6   0   9        274.21        295.07        14.96 o                         
  -5   0   9         38.99         39.88         2.99 o                         
  -4   0   9         12.91         18.17         4.64 o                         
  -3   0   9        146.98        162.10         6.48 o                         
  -2   0   9          0.02          2.47         1.88 o                         
  -1   0   9          0.75         -0.19         1.69 o                         
   0   0   9         34.82         38.56         3.70 o                         
   1   0   9          0.23          0.13         2.01 o                         
   2   0   9          0.23          4.31         2.11 o                         
   3   0   9          3.13          5.46         2.01 o                         
   4   0   9        217.24        245.48        28.24 o                         
   5   0   9        173.46        189.92        30.93 o                         
   6   0   9         47.33         52.60        14.60 o                         
   7   0   9         60.87         74.85        13.05 o                         
   8   0   9          0.10         20.58        14.02 o                         
 -10   1   9         33.47         31.51         4.09 o                         
  -9   1   9          3.69          4.45         3.03 o                         
  -8   1   9         44.92         51.33         4.55 o                         
  -7   1   9        136.92        143.01        10.97 o                         
  -6   1   9         62.74         64.71         3.95 o                         
  -5   1   9         21.62         27.84         5.58 o                         
  -4   1   9          7.64          9.80         1.96 o                         
  -3   1   9        519.70        538.83        16.03 o                         
  -2   1   9        166.67        163.11         6.65 o                         
  -1   1   9         76.79         66.47         4.87 o                         
   0   1   9         48.29         48.75         4.41 o                         
   1   1   9        194.94        202.02        11.82 o                         
   2   1   9        203.34        224.32         8.94 o                         
   3   1   9         10.56         12.20         2.31 o                         
   4   1   9         68.35         83.79         7.79 o                         
   5   1   9         49.13         48.82         6.91 o                         
   6   1   9         70.41         96.05        15.32 o                         
   7   1   9         16.06         18.05         4.84 o                         
   8   1   9          0.69          1.68         5.42 o                         
  -9   2   9         33.86         34.69         5.77 o                         
  -8   2   9          9.09         11.41         2.78 o                         
  -7   2   9          6.19          5.10         2.42 o                         
  -6   2   9         73.84         85.52         5.01 o                         
  -5   2   9         28.89         34.98         6.52 o                         
  -4   2   9         58.69         62.60         4.02 o                         
  -3   2   9          5.79          6.66         3.47 o                         
  -2   2   9        334.57        311.31        11.81 o                         
  -1   2   9         45.01         43.82         3.62 o                         
   0   2   9         39.51         36.22         5.39 o                         
   1   2   9         45.99         47.13         6.82 o                         
   2   2   9        112.21        119.77        10.32 o                         
   3   2   9          9.67         10.95         3.99 o                         
   4   2   9         21.28         20.37         6.62 o                         
   5   2   9         33.78         38.57         9.32 o                         
   6   2   9         60.68         83.05         9.38 o                         
   7   2   9         13.37         14.05         6.55 o                         
   8   2   9         14.51         24.78         7.53 o                         
  -8   3   9          2.63         -5.02         5.62 o                         
  -7   3   9         24.48         21.97         4.45 o                         
  -6   3   9         29.39         25.90        10.00 o                         
  -5   3   9          3.34         10.78         6.10 o                         
  -4   3   9          3.66          1.00         3.26 o                         
  -3   3   9        121.81        126.27         6.85 o                         
  -2   3   9         44.11         41.80         5.97 o                         
  -1   3   9         44.36         42.71         5.91 o                         
   0   3   9         45.67         59.01         8.89 o                         
   2   3   9         15.57         10.95         5.39 o                         
   3   3   9         24.59         33.17         8.89 o                         
   4   3   9          5.21          2.69         6.06 o                         
   5   3   9          2.84         11.41         7.14 o                         
   6   3   9         49.38         74.67        10.49 o                         
   7   3   9          0.28          3.61         8.91 o                         
  -7   4   9         20.40         14.01         5.55 o                         
  -6   4   9          7.97          9.68         5.49 o                         
  -5   4   9         31.84         45.30        11.84 o                         
  -4   4   9          5.69          6.42         4.66 o                         
  -3   4   9          0.69          9.07         5.48 o                         
  -2   4   9          4.20          0.77         4.54 o                         
   1   4   9         51.08         55.18         9.93 o                         
   2   4   9         18.46         15.87         7.06 o                         
   3   4   9         13.40         15.52        10.65 o                         
   4   4   9          1.57          6.62        10.58 o                         
   5   4   9          1.83         12.80        18.60 o                         
  -3   5   9          3.11         -2.74         8.80 o                         
  -2   5   9          3.75          7.04         9.71 o                         
  -1   5   9          9.93          8.06        14.35 o                         
   0   5   9          2.15         -6.84        11.85 o                         
   1   5   9          2.49         -9.56         9.56 o                         
  -6  -4  10          3.48         -7.60         7.60 o                         
  -5  -4  10          3.42          9.02         6.69 o                         
  -4  -4  10          0.97          2.14         5.91 o                         
  -3  -4  10         24.17          8.03         5.15 o                         
  -2  -4  10         13.07          4.03         4.80 o                         
  -1  -4  10        105.70         99.51         7.94 o                         
   0  -4  10          2.25         -0.38         4.69 o                         
   1  -4  10         25.94         20.05         5.69 o                         
   2  -4  10          6.30          4.20         6.19 o                         
   3  -4  10         14.54          8.20        17.66 o                         
   4  -4  10          2.04         10.00         9.74 o                         
  -8  -3  10          3.54         -5.65         8.31 o                         
  -7  -3  10          5.95          4.74         7.08 o                         
  -6  -3  10         17.75          7.53         6.17 o                         
  -5  -3  10          8.58          1.36         5.26 o                         
  -4  -3  10         10.93         13.44         4.93 o                         
  -2  -3  10         81.62         74.62         6.61 o                         
  -1  -3  10         67.73         63.81         6.95 o                         
   0  -3  10         79.73         70.06         7.50 o                         
   1  -3  10          1.76         -3.55         3.96 o                         
   2  -3  10          8.63         18.72         6.55 o                         
   3  -3  10         45.29         39.17         7.04 o                         
   4  -3  10          1.06         -6.48         6.52 o                         
   5  -3  10         41.47         39.63        17.17 o                         
   6  -3  10         16.53         11.94         9.24 o                         
  -9  -2  10         17.43         13.99         5.07 o                         
  -8  -2  10          4.24         12.54         4.35 o                         
  -7  -2  10          9.32          9.32         3.93 o                         
  -6  -2  10         57.08         64.95         6.03 o                         
  -5  -2  10        105.88         82.31        13.83 o                         
  -4  -2  10          8.36         -0.19         3.90 o                         
  -3  -2  10         16.50         20.45         3.96 o                         
  -2  -2  10         90.77         86.08         6.88 o                         
  -1  -2  10        235.76        217.39        10.15 o                         
   0  -2  10         62.73         47.97         4.38 o                         
   1  -2  10        104.67         88.91         6.16 o                         
   2  -2  10         36.10         32.49         4.23 o                         
   3  -2  10         83.33         68.49         9.87 o                         
   4  -2  10         35.42         43.43         8.37 o                         
   5  -2  10          0.36          4.55         6.28 o                         
   6  -2  10         26.80         23.05        11.30 o                         
   7  -2  10         12.49         23.31        13.83 o                         
  -9  -1  10         27.82         31.44         8.96 o                         
  -8  -1  10         15.48         15.06         3.51 o                         
  -7  -1  10         92.75         98.37         6.81 o                         
  -6  -1  10         89.15        102.40        10.84 o                         
  -5  -1  10        121.32        124.90         7.30 o                         
  -4  -1  10         44.97         42.74         4.32 o                         
  -3  -1  10         47.20         51.25         3.51 o                         
  -2  -1  10         53.73         48.81         4.80 o                         
  -1  -1  10          9.29         13.05         2.60 o                         
   0  -1  10        244.27        226.82        13.44 o                         
   1  -1  10        100.80         90.95        10.51 o                         
   2  -1  10        149.85        149.85         7.89 o                         
   3  -1  10         22.62         21.13         3.66 o                         
   4  -1  10         74.06         82.07         8.40 o                         
   5  -1  10         50.48         51.37         6.81 o                         
   6  -1  10         36.28         36.26         5.86 o                         
   7  -1  10         13.66          3.70        12.08 o                         
   8  -1  10         36.08         12.92        16.36 o                         
 -10   0  10         19.93         17.52         4.14 o                         
  -9   0  10          0.74          4.28         3.24 o                         
  -8   0  10         39.53         33.12         6.65 o                         
  -7   0  10         45.62         59.07         5.65 o                         
  -6   0  10        502.19        546.10        20.56 o                         
  -5   0  10          4.68         10.84         3.51 o                         
  -4   0  10         71.46         85.22         5.62 o                         
  -3   0  10          6.45          6.90         2.05 o                         
  -2   0  10         33.54         29.80         3.77 o                         
  -1   0  10          7.91          2.53         2.21 o                         
   0   0  10          1.75          5.13         2.34 o                         
   1   0  10          0.06         -1.90         1.90 o                         
   2   0  10          2.55         -0.05         2.53 o                         
   3   0  10          5.80          7.22         2.94 o                         
   4   0  10        108.48        127.58        11.23 o                         
   5   0  10          0.65          2.39         3.60 o                         
   6   0  10         24.24         25.03         5.62 o                         
   7   0  10         15.89         15.51         5.19 o                         
   8   0  10          7.28         -3.64        15.26 o                         
  -9   1  10         27.80         29.49         3.73 o                         
  -8   1  10         15.45         16.90         3.08 o                         
  -7   1  10         92.71         91.53         9.80 o                         
  -6   1  10         89.18         99.87         5.37 o                         
  -5   1  10        121.17        130.64         6.97 o                         
  -4   1  10         44.88         49.90         2.67 o                         
  -3   1  10         47.19         49.43         3.96 o                         
  -2   1  10         53.67         48.23         4.54 o                         
  -1   1  10          9.26          9.15         2.60 o                         
   0   1  10        244.21        241.42        13.50 o                         
   1   1  10        100.78         89.59         7.66 o                         
   2   1  10        149.91        156.93        12.23 o                         
   3   1  10         22.56         18.93         2.98 o                         
   4   1  10         74.16         81.49         8.80 o                         
   5   1  10         50.63         68.82         6.18 o                         
   6   1  10         36.31         40.09        15.48 o                         
   7   1  10         13.63          4.57         7.89 o                         
   8   1  10         36.16         42.92         6.94 o                         
  -9   2  10         17.36         17.30         4.32 o                         
  -8   2  10          4.25          1.00         4.98 o                         
  -7   2  10          9.32         12.59         2.61 o                         
  -6   2  10         57.22         66.69         4.15 o                         
  -5   2  10        105.82        111.70         5.87 o                         
  -4   2  10          8.40          7.61         2.59 o                         
  -3   2  10         16.48         19.77         2.01 o                         
  -2   2  10         90.74         86.65         4.91 o                         
  -1   2  10        235.42        227.08        12.85 o                         
   0   2  10         62.90         53.81         6.62 o                         
   1   2  10        104.62         93.22         8.89 o                         
   2   2  10         36.02         36.98         4.70 o                         
   3   2  10         83.38         87.99        13.50 o                         
   4   2  10         35.59         54.08         6.54 o                         
   5   2  10          0.36          9.09        11.43 o                         
   6   2  10         26.87         31.28         6.13 o                         
   7   2  10         12.54         12.07         6.99 o                         
  -8   3  10          3.61          1.69         4.36 o                         
  -7   3  10          5.94         10.44         9.28 o                         
  -6   3  10         17.78         24.94         5.97 o                         
  -5   3  10          8.58          8.11         3.54 o                         
  -4   3  10         10.95         13.28         5.49 o                         
  -3   3  10         22.97         17.03         5.39 o                         
  -2   3  10         81.73        100.23        10.06 o                         
  -1   3  10         67.71         65.11        10.00 o                         
   2   3  10          8.69         16.36         8.18 o                         
   3   3  10         45.31         45.84         6.16 o                         
   4   3  10          1.08          9.22        12.53 o                         
   5   3  10         41.45         48.97         7.69 o                         
   6   3  10         16.49         19.55         8.16 o                         
  -6   4  10          3.48          2.24         5.18 o                         
  -5   4  10          3.43          5.25        16.13 o                         
  -4   4  10          0.97         -1.88         4.73 o                         
  -3   4  10         24.18         32.58         9.02 o                         
  -2   4  10         13.13         16.23         9.09 o                         
  -1   4  10        105.81        103.73        15.26 o                         
   0   4  10          2.24          5.26         9.61 o                         
   2   4  10          6.31          9.02        11.04 o                         
   3   4  10         14.51         18.11        11.10 o                         
   4   4  10          2.02        -11.69        11.69 o                         
  -5  -4  11          3.86          0.26         7.40 o                         
  -4  -4  11          7.74          9.48         6.30 o                         
  -3  -4  11         40.69         34.90         6.02 o                         
  -2  -4  11          1.23         24.99        16.36 o                         
  -1  -4  11         32.70         29.56         5.79 o                         
   0  -4  11          2.27         -1.98         5.23 o                         
   1  -4  11          9.22          9.67         6.37 o                         
   2  -4  11         29.29         30.48        12.53 o                         
   3  -4  11         15.91         10.42         8.13 o                         
  -7  -3  11          3.31          1.23         7.34 o                         
  -6  -3  11         29.74         23.44         6.69 o                         
  -5  -3  11         19.77         11.82         5.84 o                         
  -4  -3  11         10.60         13.44         5.45 o                         
  -3  -3  11         10.32         17.66         4.67 o                         
  -2  -3  11         40.32         39.79         6.56 o                         
  -1  -3  11         26.37         24.99         4.80 o                         
   0  -3  11         13.81          4.96         4.13 o                         
   1  -3  11          5.18          8.83         4.70 o                         
   2  -3  11         13.30         16.21         5.58 o                         
   3  -3  11          0.37          2.60         7.53 o                         
   4  -3  11          5.21          8.75         7.52 o                         
   5  -3  11         27.41         36.29        10.29 o                         
  -8  -2  11          3.26          3.57         4.92 o                         
  -7  -2  11          2.97          5.47         4.52 o                         
  -6  -2  11         23.11         23.18         5.91 o                         
  -5  -2  11         47.63         49.27         7.92 o                         
  -4  -2  11          1.76          0.97         4.03 o                         
  -3  -2  11         22.20         24.54         7.21 o                         
  -2  -2  11         10.60          6.95         3.57 o                         
  -1  -2  11         29.61         18.18         3.77 o                         
   0  -2  11          8.90          0.37         3.23 o                         
   1  -2  11         52.93         52.21         5.79 o                         
   2  -2  11          2.93         10.05         5.03 o                         
   3  -2  11         13.70          9.40         5.12 o                         
   4  -2  11          7.53          8.31         8.76 o                         
   5  -2  11          7.78          4.32         9.22 o                         
   6  -2  11         34.91         28.29         8.36 o                         
  -9  -1  11         24.18         29.12         5.42 o                         
  -8  -1  11         18.95         24.23         7.37 o                         
  -7  -1  11         19.86         36.51        12.88 o                         
  -6  -1  11          1.21          1.41         3.24 o                         
  -5  -1  11          3.58          6.23         3.77 o                         
  -4  -1  11         45.55         48.57         4.18 o                         
  -3  -1  11         11.38         12.76         2.32 o                         
  -2  -1  11         31.41         25.45         4.35 o                         
  -1  -1  11         82.35         69.07         5.84 o                         
   0  -1  11          5.49          1.23         2.92 o                         
   1  -1  11          8.85          7.02         4.35 o                         
   2  -1  11         25.51         26.47         3.95 o                         
   4  -1  11          8.80          6.47         4.51 o                         
   5  -1  11          1.77          1.04         8.96 o                         
   6  -1  11          9.50          0.24         6.11 o                         
   7  -1  11         20.16         33.25         7.73 o                         
  -9   0  11         14.18         12.01         3.80 o                         
  -8   0  11         46.95         55.77         8.57 o                         
  -7   0  11          5.92          4.18         3.67 o                         
  -6   0  11         11.19          8.14         4.03 o                         
  -5   0  11          0.16          0.87         2.19 o                         
  -4   0  11          0.61         -0.14         2.11 o                         
  -3   0  11          8.32          6.04         2.86 o                         
  -2   0  11          1.44          5.45         2.66 o                         
  -1   0  11        127.65        121.85         8.05 o                         
   0   0  11          1.75          9.54         3.05 o                         
   1   0  11          5.99          1.53         2.42 o                         
   2   0  11         60.57         68.06         5.26 o                         
   3   0  11         11.00          8.63         3.35 o                         
   4   0  11         36.89         34.24         5.77 o                         
   5   0  11         13.79         25.18         7.04 o                         
   6   0  11          7.67          3.26         5.19 o                         
   7   0  11          2.93          6.90        13.80 o                         
  -9   1  11         24.20         25.08         4.91 o                         
  -8   1  11         18.94         26.51         5.88 o                         
  -7   1  11         19.89         27.02         5.19 o                         
  -6   1  11          1.21          3.38         3.24 o                         
  -5   1  11          3.55          6.25         1.91 o                         
  -4   1  11         45.44         46.64         3.68 o                         
  -3   1  11         11.45         15.67         3.05 o                         
  -2   1  11         31.39         26.36         4.22 o                         
  -1   1  11         82.22         74.85         5.97 o                         
   0   1  11          5.51          6.82         3.57 o                         
   1   1  11          8.78          9.54         4.28 o                         
   2   1  11         25.59         24.93         5.91 o                         
   3   1  11         14.67         10.83         4.42 o                         
   4   1  11          8.83         10.40         3.65 o                         
   5   1  11          1.80          5.15         4.07 o                         
   6   1  11          9.53          7.41         4.92 o                         
   7   1  11         20.16         17.95         7.21 o                         
  -8   2  11          3.29          2.23         3.22 o                         
  -7   2  11          2.99          3.66         2.74 o                         
  -6   2  11         23.10         24.64         2.73 o                         
  -5   2  11         47.71         50.13         3.64 o                         
  -4   2  11          1.74         -0.82         3.27 o                         
  -3   2  11         22.24         21.05         3.28 o                         
  -2   2  11         10.54          9.39         3.12 o                         
  -1   2  11         29.64         22.46         4.15 o                         
   0   2  11          8.90          8.89         4.67 o                         
   1   2  11         53.01         57.97         8.70 o                         
   2   2  11          2.93          1.56         6.88 o                         
   3   2  11         13.72         11.32         6.69 o                         
   4   2  11          7.59         22.60         9.12 o                         
   5   2  11          7.80          8.93         5.39 o                         
   6   2  11         34.96         15.84        14.61 o                         
  -7   3  11          3.31         -1.32         4.15 o                         
  -6   3  11         29.72         25.15         4.07 o                         
  -5   3  11         19.79         20.98         3.91 o                         
  -4   3  11         10.64          5.19         7.21 o                         
  -3   3  11         10.31         17.27         4.09 o                         
  -2   3  11         40.35         43.10         7.73 o                         
  -1   3  11         26.36         22.79         7.40 o                         
   2   3  11         13.26         14.80         8.96 o                         
   3   3  11          0.37        -10.58        14.15 o                         
   4   3  11          5.23          4.73         6.90 o                         
   5   3  11         27.42         28.00        12.27 o                         
  -5   4  11          3.85          6.02         5.34 o                         
  -4   4  11          7.72          1.13         5.28 o                         
  -3   4  11         40.73         38.80         5.33 o                         
  -2   4  11          1.22         11.17        10.00 o                         
  -1   4  11         32.72         26.68        10.71 o                         
   0   4  11          2.27         -2.08        10.52 o                         
   1   4  11          9.18          7.34        10.65 o                         
   2   4  11         29.27         44.46        11.10 o                         
   3   4  11         15.87         16.49        11.82 o                         
  -3  -4  12          8.48         10.19         6.43 o                         
  -2  -4  12          5.77         -1.10         5.78 o                         
  -1  -4  12          1.76         -1.30         6.04 o                         
   0  -4  12          4.04          2.54         7.63 o                         
   1  -4  12         13.39          9.49         7.00 o                         
  -6  -3  12         12.34         16.10         7.34 o                         
  -5  -3  12         12.09         -3.38         6.10 o                         
  -4  -3  12          6.06          8.89         5.52 o                         
  -3  -3  12          5.17         -4.61         4.93 o                         
  -2  -3  12         24.21         27.59         5.45 o                         
  -1  -3  12          4.07          2.54         4.32 o                         
   0  -3  12          4.93          4.57         4.45 o                         
   1  -3  12          2.50          5.54         5.17 o                         
   2  -3  12         24.55         18.50        11.85 o                         
   3  -3  12          4.69         17.46         8.96 o                         
   4  -3  12          9.78         16.87         8.44 o                         
  -7  -2  12          5.47         12.46         6.82 o                         
  -6  -2  12          4.76         -3.18         5.78 o                         
  -5  -2  12          3.54          5.78         5.00 o                         
  -4  -2  12         10.65          9.28         4.54 o                         
  -3  -2  12          4.17          8.44         4.22 o                         
  -2  -2  12          3.61          4.54         3.96 o                         
  -1  -2  12          5.24          3.18         3.90 o                         
   0  -2  12          0.35         -5.10         7.24 o                         
   1  -2  12          5.75         13.19         6.72 o                         
   2  -2  12         16.08         16.29         8.12 o                         
   3  -2  12          3.44          0.80         8.31 o                         
   4  -2  12          6.01         -4.84         6.55 o                         
   5  -2  12          9.91          5.95         7.87 o                         
  -8  -1  12          5.40         -0.11        10.03 o                         
  -7  -1  12          0.90          0.17         3.94 o                         
  -6  -1  12         16.42         25.23         4.00 o                         
  -5  -1  12         25.90         24.82         5.49 o                         
  -4  -1  12         37.58         38.18         7.17 o                         
  -2  -1  12         25.32         26.49         4.48 o                         
  -1  -1  12         26.51         25.25         3.90 o                         
   0  -1  12         40.43         47.26         5.91 o                         
   1  -1  12          7.04         -5.78         7.21 o                         
   2  -1  12         32.94         28.55         4.56 o                         
   3  -1  12         43.76         42.44         5.84 o                         
   4  -1  12          8.76         11.51         5.24 o                         
   5  -1  12         15.07         20.49         6.20 o                         
   6  -1  12          0.70         -4.78         7.14 o                         
  -8   0  12         13.32         20.93         8.08 o                         
  -7   0  12         14.65         13.52         3.44 o                         
  -6   0  12         20.11         21.95         5.39 o                         
  -5   0  12         10.31         11.88         3.57 o                         
  -4   0  12        203.54        241.83        23.37 o                         
  -3   0  12         10.07          4.48         3.44 o                         
  -2   0  12         17.45         18.37         3.57 o                         
  -1   0  12         12.96          6.23         3.38 o                         
   0   0  12          2.69          8.89         3.77 o                         
   1   0  12        100.57        107.73         7.24 o                         
   3   0  12          1.22          2.06         3.99 o                         
   4   0  12         48.09         53.47         6.42 o                         
   5   0  12         42.29         53.76        10.00 o                         
   6   0  12          3.32          7.50         6.07 o                         
  -8   1  12          5.37          9.44         3.06 o                         
  -7   1  12          0.91          1.29         2.71 o                         
  -6   1  12         16.43         30.18         5.13 o                         
  -5   1  12         25.91         32.59         3.10 o                         
  -4   1  12         37.57         44.65         4.59 o                         
  -3   1  12         20.04         26.03         3.96 o                         
  -2   1  12         25.29         36.35         5.32 o                         
  -1   1  12         26.40         22.53         4.03 o                         
   0   1  12         40.38         29.93         5.00 o                         
   1   1  12          7.02         12.79         5.58 o                         
   2   1  12         32.91         25.06         7.47 o                         
   3   1  12         43.81         53.49         5.56 o                         
   4   1  12          8.72          8.30         4.07 o                         
   5   1  12         15.07         16.88         4.95 o                         
   6   1  12          0.70         -2.12         8.50 o                         
  -7   2  12          5.52          4.61         3.32 o                         
  -6   2  12          4.76          3.47         2.72 o                         
  -5   2  12          3.54          1.11         2.70 o                         
  -4   2  12         10.69         11.87         3.55 o                         
  -3   2  12          4.15          0.21         3.01 o                         
  -2   2  12          3.63         10.26         5.19 o                         
  -1   2  12          5.27          4.93         4.74 o                         
   0   2  12          0.35         -3.05         5.39 o                         
   1   2  12          5.71          5.13         6.36 o                         
   2   2  12         16.12          4.41         8.50 o                         
   3   2  12          3.42          4.65         4.66 o                         
   4   2  12          6.00         18.33         8.08 o                         
   5   2  12          9.92          9.94         6.09 o                         
  -6   3  12         12.45         14.55         4.64 o                         
  -5   3  12         12.15          9.01         3.87 o                         
  -4   3  12          6.07          8.72         3.80 o                         
  -3   3  12          5.18          5.38         4.51 o                         
   1   3  12          2.50         -9.09         9.09 o                         
   2   3  12         24.55         29.34        11.04 o                         
   3   3  12          4.68         19.28        13.89 o                         
   4   3  12          9.80          6.59         7.40 o                         
  -3   4  12          8.50          5.90         7.34 o                         
  -2   4  12          5.77         11.30        10.91 o                         
  -1   4  12          1.75        -11.30        11.30 o                         
   0   4  12          4.06         -4.61        11.17 o                         
   1   4  12         13.43          3.12        10.39 o                         
  -5  -3  13          2.47         -2.34         6.69 o                         
  -4  -3  13         37.20         34.66         7.08 o                         
  -3  -3  13         27.47         50.63         8.70 o                         
  -2  -3  13          2.61          0.97         5.32 o                         
  -1  -3  13         21.06         33.69        14.54 o                         
   0  -3  13         19.79          9.58         5.37 o                         
   1  -3  13          3.68         -1.16         6.00 o                         
   2  -3  13          9.53          0.75         7.12 o                         
   3  -3  13         14.52          9.46         8.89 o                         
  -7  -2  13         16.23         16.62         7.66 o                         
  -6  -2  13          0.42          5.06         6.17 o                         
  -5  -2  13         54.52         46.09         7.08 o                         
  -4  -2  13         14.93         12.59         5.06 o                         
  -3  -2  13         17.83         15.52         4.54 o                         
  -2  -2  13         23.92         15.32         4.54 o                         
  -1  -2  13          8.77         12.40         4.54 o                         
   0  -2  13         11.38         17.46         4.93 o                         
   1  -2  13          9.57          5.99         4.94 o                         
   2  -2  13         10.55          6.59        10.06 o                         
   3  -2  13          4.69          9.72        10.74 o                         
   4  -2  13          3.23          0.59         7.64 o                         
  -7  -1  13          3.45          1.10         4.36 o                         
  -6  -1  13         17.61         15.93         4.13 o                         
  -5  -1  13          9.67         13.31         3.87 o                         
  -4  -1  13         18.41         23.58         6.98 o                         
  -3  -1  13         23.85         17.53         4.28 o                         
  -2  -1  13         19.49         16.49         4.15 o                         
  -1  -1  13          2.88         -3.96         3.96 o                         
   0  -1  13          2.94          1.54         3.78 o                         
   1  -1  13         17.79         25.04         7.75 o                         
   2  -1  13         56.03         51.90         5.55 o                         
   3  -1  13          1.64          5.56         5.43 o                         
   4  -1  13         18.92         20.80         6.23 o                         
   5  -1  13          3.00         14.05         7.11 o                         
  -8   0  13         15.70         23.91         4.34 o                         
  -7   0  13          0.09         -0.28         3.64 o                         
  -6   0  13         76.57        106.86         6.65 o                         
  -5   0  13          0.71         -0.26         4.80 o                         
  -4   0  13         63.15         74.63        12.69 o                         
  -3   0  13         14.76         15.06         4.48 o                         
   0   0  13          0.16          4.41         4.74 o                         
   1   0  13          1.30          7.35         4.22 o                         
   2   0  13          0.09          0.91         6.69 o                         
   3   0  13         19.53         12.14         4.74 o                         
   4   0  13          3.47         -8.70         8.70 o                         
   5   0  13         28.23         40.77         6.70 o                         
  -7   1  13          3.44          0.16         3.02 o                         
  -6   1  13         17.64         18.07         2.91 o                         
  -5   1  13          9.69          7.93         3.61 o                         
  -4   1  13         18.42         14.88         3.70 o                         
  -3   1  13         23.78         19.80         4.54 o                         
  -2   1  13         19.51         17.01         4.67 o                         
  -1   1  13          2.84         -1.49         4.61 o                         
   0   1  13          2.94          5.58         5.39 o                         
   1   1  13         17.81         21.49         7.73 o                         
   2   1  13         56.04         46.87         9.28 o                         
   3   1  13          1.62          4.34         4.03 o                         
   4   1  13         18.92         17.42         4.84 o                         
   5   1  13          3.01          5.16         5.48 o                         
  -7   2  13         16.31         32.06         5.23 o                         
  -6   2  13          0.42         -0.46         4.38 o                         
  -5   2  13         54.51         62.81         4.46 o                         
  -4   2  13         14.96         20.26         8.08 o                         
  -3   2  13         17.82         16.10         3.77 o                         
  -2   2  13         23.91         22.53         5.00 o                         
  -1   2  13          8.75          8.37         5.58 o                         
   0   2  13         11.38          9.93         6.88 o                         
   1   2  13          9.53          1.49        10.06 o                         
   2   2  13         10.54         12.53         9.74 o                         
   3   2  13          4.69          1.75         5.09 o                         
   4   2  13          3.23        -15.39        15.39 o                         
  -5   3  13          2.48         -0.65         4.13 o                         
  -4   3  13         37.16         28.21         4.33 o                         
  -3   3  13         27.50         39.01         9.48 o                         
   0   3  13         19.80          4.74         8.76 o                         
   1   3  13          3.70         29.47        12.72 o                         
   2   3  13          9.53         15.32        17.72 o                         
   3   3  13         14.52         -2.21        14.09 o                         
  -3  -3  14         11.34         16.88         6.95 o                         
  -2  -3  14          2.66         -3.05         6.17 o                         
  -1  -3  14         25.07         17.60         6.03 o                         
   0  -3  14         37.58         30.15         7.82 o                         
  -5  -2  14         17.31          9.54         6.23 o                         
  -4  -2  14          4.12          1.17         5.78 o                         
  -3  -2  14         21.70         23.11         5.58 o                         
  -2  -2  14         40.85         27.40         5.58 o                         
  -1  -2  14         23.24         10.06         5.19 o                         
   0  -2  14          0.71          0.32         5.45 o                         
   1  -2  14         27.65         36.93         7.66 o                         
   2  -2  14         14.68         21.56         6.88 o                         
   3  -2  14          2.96          0.87         7.80 o                         
  -6  -1  14         11.63         11.86         9.51 o                         
  -5  -1  14          9.88          4.35         5.45 o                         
  -4  -1  14          9.34         -1.82         4.93 o                         
  -3  -1  14         13.50         14.80         4.93 o                         
  -2  -1  14          3.25          5.97         4.48 o                         
  -1  -1  14         10.56         10.26         4.74 o                         
   0  -1  14          7.96          6.17         5.06 o                         
   1  -1  14         15.96         15.07         5.04 o                         
   2  -1  14         15.91         26.62        15.29 o                         
   3  -1  14          3.46          0.74         6.35 o                         
   4  -1  14         12.93          8.65         7.43 o                         
  -7   0  14          3.36          6.46         4.55 o                         
  -6   0  14         54.39         40.57         6.69 o                         
  -5   0  14          4.39          5.65         5.29 o                         
  -4   0  14         13.27          5.71         4.61 o                         
  -3   0  14          0.08         -4.41         4.41 o                         
  -2   0  14         26.16         27.07         5.19 o                         
  -1   0  14         20.37         12.34         4.74 o                         
   0   0  14          4.32         16.43         5.52 o                         
   1   0  14          6.52          3.64         6.69 o                         
   2   0  14          0.09         -2.35         5.16 o                         
   3   0  14         10.40         12.80         5.49 o                         
   4   0  14         31.05         25.25         6.98 o                         
  -6   1  14         11.65         11.03         3.28 o                         
  -5   1  14          9.89         12.01         3.09 o                         
  -4   1  14          9.33          3.77         5.00 o                         
  -3   1  14         13.46         20.39         4.93 o                         
  -2   1  14          3.24          3.05         4.67 o                         
  -1   1  14         10.52          7.34         5.45 o                         
   0   1  14          7.97         11.82         6.43 o                         
   1   1  14         15.95         21.81         7.86 o                         
   2   1  14         15.90         19.87         9.09 o                         
   3   1  14          3.43         -5.45        10.45 o                         
   4   1  14         12.96         12.21         5.75 o                         
  -5   2  14         17.29         16.02         4.89 o                         
  -4   2  14          4.13         11.34         5.51 o                         
  -3   2  14         21.74         15.26        10.65 o                         
  -2   2  14         40.84         61.67        12.40 o                         
  -1   2  14         23.18         15.65         9.87 o                         
   0   2  14          0.71          3.25         7.86 o                         
   1   2  14         27.62         27.40         9.54 o                         
   2   2  14         14.65          7.53        10.71 o                         
   3   2  14          2.96         19.28        12.53 o                         
  -3   3  14         11.33          3.90        10.26 o                         
  -3  -2  15          1.32         -1.04         6.10 o                         
  -2  -2  15          4.72          3.64         5.78 o                         
  -1  -2  15         14.82          6.43         6.04 o                         
   0  -2  15          0.29          5.52         7.01 o                         
   1  -2  15         12.82         17.36         7.27 o                         
  -5  -1  15         10.88         11.27         6.04 o                         
  -4  -1  15          8.71         -0.97         5.78 o                         
  -3  -1  15         10.34          3.96         5.32 o                         
  -2  -1  15          6.72         -1.49         5.19 o                         
  -1  -1  15          2.73          5.52         5.26 o                         
   0  -1  15          5.27         24.15         6.62 o                         
   1  -1  15          2.26         -3.12         5.99 o                         
   2  -1  15          4.24         11.49         9.09 o                         
  -5   0  15          1.17          8.09         5.00 o                         
  -4   0  15          0.05         -5.26         5.32 o                         
  -3   0  15          0.11          2.34         5.06 o                         
  -2   0  15         27.02         25.51         5.45 o                         
  -1   0  15          5.57          9.93         5.78 o                         
   0   0  15          5.40          9.15         6.43 o                         
   1   0  15          0.16          2.14         7.53 o                         
   2   0  15          0.39          1.36         9.35 o                         
   3   0  15          9.84         20.01         6.83 o                         
  -5   1  15         10.89         16.18         3.51 o                         
  -4   1  15          8.69          1.27         4.97 o                         
  -3   1  15         10.36          2.14         5.65 o                         
  -2   1  15          6.71          4.41         5.71 o                         
  -1   1  15          2.73         -0.45         6.36 o                         
   0   1  15          5.26         13.83         7.66 o                         
   1   1  15          2.25          5.78         8.63 o                         
   2   1  15          4.26          7.49         5.30 o                         
  -3   2  15          1.32         11.30         6.36 o                         
  -2   2  15          4.70          0.19         7.08 o                         
  -1   2  15         14.76         18.24         7.99 o                         
   0   2  15          0.29          5.78         8.96 o                         
   1   2  15         12.80         33.69        10.71 o                         
  -2  -1  16          1.91          5.19         6.36 o                         
  -1  -1  16          9.02         11.95         7.01 o                         
  -3   0  16          4.02         15.13         6.30 o                         
  -2   0  16         17.64         -2.21         6.10 o                         
  -1   0  16         14.51         24.87         7.60 o                         
   0   0  16          3.25         11.04         8.31 o                         
  -2   1  16          1.91          8.05         6.82 o                         
  -1   1  16          9.01         22.85         8.25 o                         
                                                                                
