# Supplementary material for: An exceptional series of phase transitions in hydrophobic amino acids with linear side chains
Source: IUCrJ. 2016 Aug 9;3(Pt 5):341–53. doi: 10.1107/S2052252516010472 (PMC5391856; doi:10.1107/S2052252516010472)
Supplement: Supplementary file 8 [file m-03-00341-Nva220sup8.hkl]

data_Nva220                                                                     
_shelx_title ' Nva220 in I2'                                                    
_shelx_refln_list_code          4                                               
_shelx_F_calc_maximum      148.56                                               
_exptl_crystal_F_000       512.00                                               
_reflns_d_resolution_high  0.8184                                               
                                                                                
loop_                                                                           
 _space_group_symop_operation_xyz                                               
 'x, y, z'                                                                      
 '-x, y, -z'                                                                    
 'x+1/2, y+1/2, z+1/2'                                                          
 '-x+1/2, y+1/2, -z+1/2'                                                        
                                                                                
_cell_length_a     9.5868                                                       
_cell_length_b     5.1560                                                       
_cell_length_c    27.4772                                                       
_cell_angle_alpha  90.000                                                       
_cell_angle_beta   93.203                                                       
_cell_angle_gamma  90.000                                                       
                                                                                
_shelx_F_squared_multiplier     1.000                                           
                                                                                
loop_                                                                           
 _refln_index_h                                                                 
 _refln_index_k                                                                 
 _refln_index_l                                                                 
 _refln_F_squared_calc                                                          
 _refln_F_squared_meas                                                          
 _refln_F_squared_sigma                                                         
 _refln_observed_status                                                         
   2   0   0       4684.18       5190.42        64.41 o                         
   4   0   0       6667.25       7991.71        91.58 o                         
   6   0   0        296.00        281.23         6.37 o                         
   8   0   0        229.49        258.80         7.14 o                         
  10   0   0         72.75         86.38         7.22 o                         
   1   1   0      14915.46      14557.99       112.11 o                         
   3   1   0       8537.92       9246.06        76.52 o                         
   5   1   0       1593.85       1741.40        17.13 o                         
   7   1   0        956.13        977.37        10.62 o                         
   9   1   0        447.51        445.67         8.61 o                         
  11   1   0          9.09          5.61         6.52 o                         
   0   2   0       1105.20       1179.74        20.45 o                         
   2   2   0         65.41         79.62         1.77 o                         
   4   2   0        740.28        763.37         8.26 o                         
   6   2   0         68.34         63.82         2.72 o                         
   8   2   0         25.65         29.87         2.73 o                         
  10   2   0        119.59        128.86         8.81 o                         
   1   3   0        376.38        414.72         6.83 o                         
   3   3   0        132.11        195.21         4.55 o                         
   5   3   0        379.45        397.07         6.35 o                         
   7   3   0        136.19        139.75         4.68 o                         
   9   3   0         40.21         62.04         5.58 o                         
   0   4   0         23.79         15.31         3.75 o                         
   2   4   0         14.08         15.19         3.00 o                         
   4   4   0         12.86         27.15         2.99 o                         
   6   4   0         88.59         93.34         4.76 o                         
   8   4   0         56.85         54.20         6.36 o                         
   1   5   0         51.18         59.32         4.46 o                         
   3   5   0         50.81         58.81         9.76 o                         
   5   5   0         39.21         42.49         4.25 o                         
   7   5   0         10.65         19.69        11.11 o                         
   0   6   0         35.53         38.46         8.26 o                         
   2   6   0          7.90          3.44         6.07 o                         
 -11   0   1        162.66        172.42        16.61 o                         
  -9   0   1          6.47          3.19         3.62 o                         
  -7   0   1        136.46        155.33         6.67 o                         
  -5   0   1          6.56          9.50         1.86 o                         
  -3   0   1        124.87        119.39         2.94 o                         
  -1   0   1          8.76          8.56         1.08 o                         
   1   0   1          5.51          3.15         0.76 o                         
   3   0   1       1437.23       1492.07        19.78 o                         
   5   0   1         24.50         31.68         2.29 o                         
   7   0   1        226.79        207.06         5.89 o                         
   9   0   1         21.43         26.52         4.33 o                         
  11   0   1        340.28        306.95        16.83 o                         
 -10   1   1          9.22         11.01         3.72 o                         
  -8   1   1        191.80        204.71         6.30 o                         
  -6   1   1        118.19        114.75         3.44 o                         
  -4   1   1        639.77        671.05         7.21 o                         
  -2   1   1        940.79        846.92         9.20 o                         
   0   1   1        175.63        166.60         2.49 o                         
   2   1   1        262.82        197.85         2.41 o                         
   4   1   1        724.76        739.74         8.12 o                         
   6   1   1        263.42        266.78         4.64 o                         
   8   1   1        706.90        676.87         8.92 o                         
  10   1   1         58.39         54.56         4.50 o                         
 -11   2   1         35.37         43.00         7.71 o                         
  -9   2   1         32.58         28.35         3.73 o                         
  -7   2   1         12.40         16.75         2.04 o                         
  -5   2   1        145.71        157.80         3.15 o                         
  -3   2   1         30.92         43.72         1.99 o                         
  -1   2   1        437.07        421.38         4.37 o                         
   1   2   1       1015.23        998.03        10.95 o                         
   3   2   1        252.74        262.90         3.77 o                         
   5   2   1       1300.49       1367.41        13.02 o                         
   7   2   1         97.69         91.69         3.61 o                         
   9   2   1        253.74        236.31         9.09 o                         
  11   2   1         11.88         14.02         7.85 o                         
 -10   3   1          0.79          7.34        10.44 o                         
  -8   3   1         61.15         61.94         4.47 o                         
  -6   3   1        566.08        507.68        10.33 o                         
  -4   3   1        238.40        220.30         5.03 o                         
  -2   3   1        456.04        476.10         5.86 o                         
   0   3   1        177.45        192.95         4.44 o                         
   2   3   1        740.63        719.29         8.65 o                         
   4   3   1        393.80        386.19         5.05 o                         
   6   3   1        817.25        835.04         9.71 o                         
   8   3   1         74.86         76.25         5.27 o                         
  10   3   1         42.30         44.19         7.66 o                         
  -9   4   1        150.22        175.09        15.34 o                         
  -7   4   1        219.50        203.65         7.77 o                         
  -5   4   1        166.86        171.33         6.29 o                         
  -3   4   1        124.32        138.67         5.52 o                         
  -1   4   1        104.87        109.47         5.12 o                         
   1   4   1        312.16        299.88         6.74 o                         
   3   4   1       1126.45       1077.52        16.69 o                         
   5   4   1        701.66        697.87        12.07 o                         
   7   4   1         32.48         36.00         4.46 o                         
   9   4   1         46.09         39.13        13.84 o                         
  -6   5   1         82.07         86.13        10.05 o                         
  -4   5   1        168.87        177.22         8.98 o                         
  -2   5   1         26.68         25.97         6.61 o                         
   0   5   1        150.16        151.52         8.67 o                         
   2   5   1        192.77        178.74         7.49 o                         
   4   5   1        108.12        123.62        10.00 o                         
   6   5   1         57.05         89.42         8.71 o                         
  -3   6   1         29.68         45.22         8.91 o                         
  -1   6   1          0.09          2.54         8.24 o                         
   1   6   1         34.47         25.57         5.69 o                         
   3   6   1         16.53         30.90         8.69 o                         
 -10   0   2          1.26          4.42         7.93 o                         
  -8   0   2        928.63        917.23        17.73 o                         
  -6   0   2        516.76        570.58         9.80 o                         
  -4   0   2        494.48        498.42         7.87 o                         
  -2   0   2         40.16         24.99         1.60 o                         
   2   0   2      20338.57      20563.20       231.75 o                         
   4   0   2       7885.04       8720.62        99.30 o                         
   6   0   2       1764.57       1923.25        27.88 o                         
   8   0   2          2.83          1.44         2.75 o                         
  10   0   2         60.84         69.92         6.61 o                         
 -11   1   2          9.70          7.55         6.44 o                         
  -9   1   2        362.23        340.52         8.13 o                         
  -7   1   2        251.03        264.73         4.84 o                         
  -5   1   2       1845.83       1955.41        19.70 o                         
  -3   1   2      11163.60      12396.35       120.10 o                         
  -1   1   2       1733.20       1582.13        14.80 o                         
   1   1   2       7468.59       6944.25        65.98 o                         
   3   1   2         52.43         59.21         1.76 o                         
   5   1   2        304.68        329.50         5.43 o                         
   7   1   2        827.45        784.81         9.54 o                         
   9   1   2        315.56        314.40         7.71 o                         
  11   1   2         34.46         40.20         7.55 o                         
 -10   2   2        231.57        233.05        14.07 o                         
  -8   2   2         88.09         72.00         3.82 o                         
  -6   2   2        282.99        269.17         5.21 o                         
  -4   2   2        384.94        430.44         5.88 o                         
  -2   2   2        102.92        103.76         2.20 o                         
   0   2   2        526.71        569.30         6.78 o                         
   2   2   2        199.43        172.44         2.65 o                         
   4   2   2        373.59        397.47         4.85 o                         
   6   2   2         10.91         13.51         1.95 o                         
   8   2   2         19.09         20.61         3.21 o                         
  10   2   2         21.67         20.99         6.57 o                         
  -9   3   2         93.42        107.13         7.88 o                         
  -7   3   2         31.04         29.25         3.20 o                         
  -5   3   2        543.28        524.56         7.49 o                         
  -3   3   2         81.02         70.53         2.47 o                         
  -1   3   2        634.75        634.40         8.03 o                         
   1   3   2        184.75        192.23         3.37 o                         
   3   3   2        106.40        100.87         2.37 o                         
   5   3   2        145.64        129.33         3.45 o                         
   7   3   2        125.90        109.21         4.37 o                         
   9   3   2         19.38         18.08         4.60 o                         
  -8   4   2         93.59         84.58         7.93 o                         
  -6   4   2        115.68        105.77         5.24 o                         
  -4   4   2        129.23        116.35         4.58 o                         
  -2   4   2         33.02         37.38         4.00 o                         
   0   4   2         36.79         49.73         4.17 o                         
   2   4   2         37.59         39.38         3.00 o                         
   4   4   2          2.29          3.74         1.57 o                         
   6   4   2         11.11         11.91         2.98 o                         
   8   4   2         20.66         22.17         5.97 o                         
  -7   5   2          9.56          0.00        13.87 o                         
  -5   5   2         30.31         30.07         4.16 o                         
  -3   5   2         46.27         50.39         6.87 o                         
  -1   5   2         16.34         14.94         5.13 o                         
   1   5   2         41.85         44.97         4.36 o                         
   3   5   2          3.05          7.24         4.98 o                         
   5   5   2         79.41         74.91         8.08 o                         
   7   5   2         23.70          9.10        11.21 o                         
  -2   6   2          9.28         14.97         8.92 o                         
   0   6   2         17.82         10.68         9.29 o                         
   2   6   2          7.70          0.00         8.02 o                         
 -11   0   3          5.84          2.54        19.14 o                         
  -9   0   3         36.78         34.77         4.33 o                         
  -7   0   3         37.47         49.46         3.78 o                         
  -5   0   3         87.98         78.41         3.16 o                         
  -3   0   3         52.24         52.71         2.71 o                         
  -1   0   3         27.41         20.12         0.86 o                         
   1   0   3          0.02          0.00         0.33 o                         
   3   0   3        390.52        383.05         5.99 o                         
   5   0   3       1138.81       1141.60        15.57 o                         
   7   0   3          4.24          5.71         2.31 o                         
   9   0   3         60.67         57.70         5.31 o                         
  11   0   3         88.78         96.52        14.04 o                         
 -10   1   3        187.69        164.74         6.38 o                         
  -8   1   3        162.51        154.21         4.95 o                         
  -6   1   3         59.99         58.24         3.33 o                         
  -4   1   3        810.82        878.86         8.97 o                         
  -2   1   3         67.72         49.88         1.74 o                         
   0   1   3        637.05        621.24         7.29 o                         
   2   1   3       1039.62       1034.23         9.81 o                         
   4   1   3         44.96         56.99         2.23 o                         
   6   1   3          6.64          7.34         1.71 o                         
   8   1   3        340.59        330.75         6.89 o                         
  10   1   3        108.89        111.38         8.97 o                         
 -11   2   3         14.90         12.76         7.32 o                         
  -9   2   3         50.95         53.25         4.90 o                         
  -7   2   3        238.49        229.34         5.16 o                         
  -5   2   3        469.24        501.51         7.48 o                         
  -3   2   3        497.59        509.13         6.22 o                         
  -1   2   3        276.28        277.33         4.22 o                         
   1   2   3       1336.23       1471.10        14.39 o                         
   3   2   3         58.38         59.21         1.72 o                         
   5   2   3        692.76        737.84         8.78 o                         
   7   2   3        192.34        180.38         5.65 o                         
   9   2   3        275.58        283.56         9.46 o                         
 -10   3   3         17.48          3.21         7.64 o                         
  -8   3   3         48.10         44.96         5.33 o                         
  -6   3   3         77.86         65.47         3.33 o                         
  -4   3   3        462.70        495.32         7.48 o                         
  -2   3   3       1040.08       1079.49        11.97 o                         
   0   3   3       1926.90       2076.42        20.24 o                         
   2   3   3        681.83        695.60         9.00 o                         
   4   3   3        264.73        270.85         4.26 o                         
   6   3   3        799.92        810.69        10.83 o                         
   8   3   3          3.85          1.84         3.73 o                         
  10   3   3        157.17        155.47        11.77 o                         
  -9   4   3        337.33        292.83        15.73 o                         
  -7   4   3        319.26        310.05         8.73 o                         
  -5   4   3        176.42        180.81         6.30 o                         
  -3   4   3        656.47        684.86        11.09 o                         
  -1   4   3        148.24        171.60         8.49 o                         
   1   4   3         98.28         95.13         3.21 o                         
   3   4   3       1257.91       1248.77        17.36 o                         
   5   4   3        671.10        638.31         9.22 o                         
   7   4   3         36.79         41.91         5.04 o                         
  -6   5   3          7.11          9.42         4.06 o                         
  -4   5   3        197.29        190.24        12.97 o                         
  -2   5   3         33.04         31.40         6.37 o                         
   0   5   3        723.12        710.03        13.51 o                         
   2   5   3        239.42        235.27         9.58 o                         
   4   5   3        140.18        144.34         5.89 o                         
   6   5   3         10.66         19.87        12.12 o                         
  -3   6   3         42.92         45.25        10.58 o                         
  -1   6   3         11.66          5.34         7.47 o                         
   1   6   3         80.18         64.67        12.75 o                         
   3   6   3         12.15          8.56         9.10 o                         
 -10   0   4         39.65         33.80         6.22 o                         
  -8   0   4       1070.36       1081.87        19.87 o                         
  -6   0   4       2061.20       2207.81        39.95 o                         
  -4   0   4       1368.83       1347.36        26.63 o                         
  -2   0   4       1264.21       1688.43        38.83 o                         
   0   0   4       1491.92       1317.85        14.99 o                         
   2   0   4       4030.81       4680.82        52.99 o                         
   4   0   4       3594.85       3602.48        56.84 o                         
   6   0   4       1056.84       1041.83        16.46 o                         
   8   0   4        148.91        127.67         9.27 o                         
  10   0   4         18.10         19.14         8.03 o                         
 -11   1   4         33.57         20.38         5.99 o                         
  -9   1   4        211.51        194.98         7.27 o                         
  -7   1   4         38.68         37.56         2.41 o                         
  -5   1   4       1200.38       1236.72        12.61 o                         
  -3   1   4       3281.47       3326.91        30.15 o                         
  -1   1   4       2126.93       1934.24        17.34 o                         
   1   1   4       9063.31       8454.36        71.15 o                         
   3   1   4       1251.50       1218.07        11.80 o                         
   5   1   4        410.31        410.89         5.79 o                         
   7   1   4        137.53        152.44         4.53 o                         
   9   1   4        166.64        150.04         8.00 o                         
  11   1   4         58.83         63.89        10.18 o                         
 -10   2   4        108.66        103.32         6.53 o                         
  -8   2   4         50.84         44.56         3.04 o                         
  -6   2   4        242.54        250.90         5.06 o                         
  -4   2   4         93.55         97.77         2.95 o                         
  -2   2   4        690.89        668.90         7.46 o                         
   0   2   4         32.11         40.36         1.52 o                         
   2   2   4       1367.76       1312.02        13.00 o                         
   4   2   4        286.65        299.07         4.93 o                         
   6   2   4        281.77        312.76         5.77 o                         
   8   2   4         62.49         61.34         4.18 o                         
  10   2   4        101.54         94.31        10.03 o                         
  -9   3   4         47.26         52.50         6.09 o                         
  -7   3   4        119.08        120.07         5.44 o                         
  -5   3   4        243.10        240.60         5.59 o                         
  -3   3   4          7.16          7.92         1.32 o                         
  -1   3   4        148.66        150.46         3.37 o                         
   1   3   4        127.78        121.42         3.13 o                         
   3   3   4        279.12        262.37         4.03 o                         
   5   3   4        259.35        266.03         4.70 o                         
   7   3   4         95.67         93.00         5.43 o                         
   9   3   4         21.26         22.19         6.38 o                         
  -8   4   4         97.61        106.19         7.72 o                         
  -6   4   4          8.50         12.38         2.89 o                         
  -4   4   4        123.97        123.42         4.55 o                         
  -2   4   4         11.64         10.18         2.03 o                         
   0   4   4         55.82         58.56         2.72 o                         
   2   4   4         33.41         35.98         2.50 o                         
   4   4   4         68.61         73.51         3.86 o                         
   6   4   4         11.73         12.86         3.48 o                         
   8   4   4        103.05         99.89         7.79 o                         
  -7   5   4         11.46         42.44        19.91 o                         
  -5   5   4         83.98         90.02         6.31 o                         
  -3   5   4         50.78         55.31         7.39 o                         
  -1   5   4          9.82          7.98         5.16 o                         
   1   5   4          1.24          7.20         3.46 o                         
   3   5   4         62.85         53.88         4.74 o                         
   5   5   4         36.43         39.83         4.58 o                         
  -2   6   4          5.17         11.63         8.47 o                         
   0   6   4          9.73          6.37         5.91 o                         
   2   6   4          8.79         17.70         8.80 o                         
 -11   0   5          9.56         20.15         6.46 o                         
  -9   0   5         47.35         61.20         5.88 o                         
  -7   0   5         95.20        103.36         4.69 o                         
  -5   0   5          2.53          5.95         1.63 o                         
  -3   0   5        519.36        514.97         8.78 o                         
  -1   0   5         80.54         66.37         1.48 o                         
   1   0   5         61.52         53.77         1.28 o                         
   3   0   5         96.33        104.14         2.91 o                         
   5   0   5        147.45        179.08         4.45 o                         
   7   0   5         47.47         45.06         3.85 o                         
   9   0   5          4.30          5.24         8.25 o                         
  11   0   5          0.65         12.65        11.17 o                         
 -10   1   5        143.99        145.73         7.05 o                         
  -8   1   5        338.24        336.48         6.55 o                         
  -6   1   5         55.50         58.95         2.94 o                         
  -4   1   5       1029.27       1083.75        15.07 o                         
  -2   1   5        750.49        837.00         9.31 o                         
   0   1   5        878.89        791.64         7.41 o                         
   2   1   5        894.92        885.46         8.59 o                         
   4   1   5        279.14        259.93         4.61 o                         
   6   1   5         53.71         56.12         3.17 o                         
   8   1   5        137.10        136.25         6.94 o                         
  10   1   5         47.23         62.90         7.24 o                         
 -11   2   5          0.76          0.00         6.76 o                         
  -9   2   5         83.33         92.11         4.92 o                         
  -7   2   5         73.22         81.63         3.94 o                         
  -5   2   5        245.62        267.45         5.33 o                         
  -3   2   5        661.48        705.53         7.95 o                         
  -1   2   5        250.96        233.76         3.79 o                         
   1   2   5        596.29        649.98         7.16 o                         
   3   2   5        169.68        174.63         2.96 o                         
   5   2   5        420.28        400.93         6.46 o                         
   7   2   5         72.78         69.44         4.43 o                         
   9   2   5         57.47         66.71         6.57 o                         
 -10   3   5         51.58         68.89         8.53 o                         
  -8   3   5         26.60         24.95         4.78 o                         
  -6   3   5         42.77         43.28         2.99 o                         
  -4   3   5        200.41        232.68         4.50 o                         
  -2   3   5        640.75        605.61         8.46 o                         
   0   3   5       2382.14       2540.48        27.49 o                         
   2   3   5        662.20        668.66         8.05 o                         
   4   3   5        386.68        373.79         5.03 o                         
   6   3   5        389.90        373.84         6.91 o                         
   8   3   5         21.42         22.39         4.13 o                         
  10   3   5        121.88        146.29        11.15 o                         
  -7   4   5        104.40        106.48         6.64 o                         
  -5   4   5        631.74        627.68        11.93 o                         
  -3   4   5       1817.14       1854.87        29.46 o                         
  -1   4   5        255.31        249.85         5.88 o                         
   1   4   5         90.93         78.21         3.07 o                         
   3   4   5        173.46        188.06         4.49 o                         
   5   4   5        150.36        144.37         4.94 o                         
   7   4   5        125.37        121.72         9.98 o                         
  -6   5   5         16.54         15.29         4.44 o                         
  -4   5   5        227.96        224.65         8.49 o                         
  -2   5   5        191.87        194.86        11.51 o                         
   0   5   5        586.76        575.37        15.69 o                         
   2   5   5         46.90         33.77         4.65 o                         
   4   5   5        194.47        208.08        11.28 o                         
   6   5   5         29.78         38.93         7.87 o                         
  -3   6   5         28.83         24.80         8.73 o                         
  -1   6   5         17.26         11.37         7.75 o                         
   1   6   5         46.36         41.89         9.92 o                         
   3   6   5         21.37          1.95        13.63 o                         
 -10   0   6        207.40        190.01        10.69 o                         
  -8   0   6        178.39        174.60         9.51 o                         
  -6   0   6        571.99        578.71         9.92 o                         
  -4   0   6       2978.08       3265.96        79.98 o                         
  -2   0   6        587.80        521.67         7.11 o                         
   0   0   6       3554.83       3642.46        60.23 o                         
   2   0   6       8959.79       9523.14       106.82 o                         
   4   0   6        935.22        942.46        13.76 o                         
   8   0   6         27.79         34.24         3.39 o                         
  10   0   6         25.74         19.82        15.83 o                         
 -11   1   6         71.92         65.76         6.71 o                         
  -9   1   6        167.71        175.67         6.37 o                         
  -7   1   6        626.87        611.94         8.17 o                         
  -5   1   6          7.51          5.99         1.42 o                         
  -3   1   6       2466.19       2591.92        25.21 o                         
  -1   1   6        322.88        373.34         4.40 o                         
   1   1   6       3724.76       3508.05        31.37 o                         
   3   1   6       3559.31       3552.24        32.91 o                         
   5   1   6        632.58        613.08         7.56 o                         
   7   1   6         94.54         84.21         3.75 o                         
   9   1   6        336.25        329.86        10.70 o                         
  11   1   6        103.38        109.42        19.03 o                         
 -10   2   6         88.63         73.14         5.81 o                         
  -8   2   6         40.80         50.38         3.74 o                         
  -6   2   6        253.82        244.39         5.09 o                         
  -4   2   6        315.36        350.18         5.23 o                         
  -2   2   6       1823.68       1831.10        17.86 o                         
   0   2   6        406.69        423.33         5.72 o                         
   2   2   6       1818.11       1888.98        16.51 o                         
   4   2   6          9.40         15.38         1.51 o                         
   6   2   6        577.16        549.46         8.55 o                         
   8   2   6         58.13         57.48         3.94 o                         
  10   2   6        216.09        207.46        12.93 o                         
  -9   3   6         18.53         44.02         5.76 o                         
  -7   3   6        128.22        125.89         6.05 o                         
  -5   3   6        185.44        172.66         4.43 o                         
  -3   3   6         69.93         63.51         2.85 o                         
  -1   3   6        189.98        177.15         3.94 o                         
   1   3   6        166.36        161.92         3.40 o                         
   3   3   6         82.89        112.13         2.96 o                         
   5   3   6        484.59        479.14         6.92 o                         
   7   3   6         73.18         64.13         4.05 o                         
   9   3   6         50.33         47.38         6.98 o                         
  -8   4   6         53.35         62.68         7.10 o                         
  -6   4   6          6.12          6.60         2.85 o                         
  -4   4   6         75.11         74.03         3.80 o                         
  -2   4   6          3.88          5.38         2.11 o                         
   0   4   6         18.79         16.44         2.09 o                         
   2   4   6         12.11         13.97         1.96 o                         
   4   4   6         17.55         16.08         3.01 o                         
   6   4   6          5.73          3.22         3.22 o                         
   8   4   6        135.00        143.48         9.67 o                         
  -5   5   6         28.77         31.12         4.53 o                         
  -3   5   6         51.92         62.11         4.72 o                         
  -1   5   6         25.15         21.79         4.48 o                         
   1   5   6         19.63          8.61         3.35 o                         
   3   5   6         36.14         30.23         3.70 o                         
   5   5   6         79.87         79.48         6.10 o                         
  -2   6   6          2.40          0.00         8.25 o                         
   0   6   6         20.03          6.25         6.71 o                         
   2   6   6         39.19         47.94         7.47 o                         
 -11   0   7         80.84         91.35        10.06 o                         
  -9   0   7         90.44         88.69         9.65 o                         
  -7   0   7          9.47         12.19         2.76 o                         
  -5   0   7        385.64        417.41         7.63 o                         
  -3   0   7          2.83          3.65         1.06 o                         
  -1   0   7        157.03        119.58         2.92 o                         
   1   0   7        192.09        198.91         3.35 o                         
   3   0   7        329.73        312.53         5.16 o                         
   5   0   7         32.60         35.68         2.43 o                         
   7   0   7          6.63         53.50         5.96 o                         
   9   0   7          0.57          0.00         3.93 o                         
  11   0   7         22.89         22.26        12.69 o                         
 -10   1   7         74.11         79.98         5.44 o                         
  -8   1   7        190.17        166.28         4.88 o                         
  -6   1   7        128.57        127.36         3.49 o                         
  -4   1   7        239.11        243.09         4.19 o                         
  -2   1   7        596.12        519.98         5.70 o                         
   0   1   7        212.43        217.83         3.20 o                         
   2   1   7        187.48        180.82         2.67 o                         
   4   1   7         87.16         83.77         2.61 o                         
   6   1   7          6.11         11.98         1.86 o                         
   8   1   7        187.34        190.74         6.14 o                         
  10   1   7         67.00         69.06        11.30 o                         
  -9   2   7         71.45         62.58         5.86 o                         
  -7   2   7          6.68          7.79         2.69 o                         
  -5   2   7        104.99        120.93         3.48 o                         
  -3   2   7        186.98        185.39         3.62 o                         
  -1   2   7        673.72        676.28         8.45 o                         
   1   2   7        905.84        944.96         9.88 o                         
   3   2   7        847.38        879.12         9.27 o                         
   5   2   7        249.20        250.35         5.29 o                         
   7   2   7          8.28         10.45         2.84 o                         
   9   2   7        125.89        118.17        10.40 o                         
 -10   3   7         21.06         30.04         7.75 o                         
  -8   3   7         82.60         71.85         7.55 o                         
  -6   3   7        343.61        319.75         6.90 o                         
  -4   3   7         73.85         67.37         3.12 o                         
  -2   3   7        111.90        108.93         4.33 o                         
   0   3   7        223.31        221.62         4.96 o                         
   2   3   7        173.91        199.98         4.17 o                         
   4   3   7        190.52        196.04         5.07 o                         
   6   3   7        182.59        165.96         6.42 o                         
   8   3   7         12.26         11.29         4.88 o                         
  -7   4   7         29.98         29.44         4.22 o                         
  -5   4   7        741.90        719.48        10.44 o                         
  -3   4   7       1295.73       1353.19        21.60 o                         
  -1   4   7         95.16         92.99         4.47 o                         
   1   4   7        233.06        221.48         5.31 o                         
   3   4   7         84.29         84.70         3.81 o                         
   5   4   7         60.30         61.74         3.61 o                         
   7   4   7        146.12        159.15         7.13 o                         
  -6   5   7         34.12         37.55         6.15 o                         
  -4   5   7        155.79        167.96         7.43 o                         
  -2   5   7        254.11        261.98         8.28 o                         
   0   5   7        228.52        211.29         7.64 o                         
   2   5   7         93.91         91.81         4.55 o                         
   4   5   7        367.01        347.43         8.08 o                         
   6   5   7         43.85         62.54         7.86 o                         
  -1   6   7         22.37         20.81         7.65 o                         
   1   6   7         15.91         11.26         7.02 o                         
 -10   0   8        190.07        179.31        10.02 o                         
  -8   0   8        127.93        111.71         5.67 o                         
  -6   0   8         87.60         97.85         4.27 o                         
  -4   0   8        176.21        193.29         4.88 o                         
  -2   0   8        872.94        719.07        10.64 o                         
   0   0   8      22069.53      20920.79       234.39 o                         
   2   0   8       1419.04       1504.20        36.43 o                         
   4   0   8        259.22        247.40         5.34 o                         
   6   0   8        405.56        378.00         8.13 o                         
   8   0   8         43.72         82.54        14.71 o                         
  10   0   8          6.09          0.00        15.68 o                         
 -11   1   8         99.21        103.82         9.61 o                         
  -9   1   8        123.57        115.77         5.22 o                         
  -7   1   8        896.78        900.84        11.24 o                         
  -5   1   8        231.67        280.75         4.75 o                         
  -3   1   8       4431.11       4732.15        43.95 o                         
  -1   1   8        734.38        803.22         7.97 o                         
   1   1   8       3220.27       3208.20        33.32 o                         
   3   1   8       1340.24       1291.00        15.84 o                         
   5   1   8        310.27        284.99         5.22 o                         
   7   1   8        343.16        318.26         6.12 o                         
   9   1   8        114.07        116.74         7.32 o                         
  11   1   8         57.64         90.48        14.57 o                         
 -10   2   8        118.30        120.48         7.98 o                         
  -8   2   8        109.13        114.67         5.78 o                         
  -6   2   8        393.53        375.63         6.39 o                         
  -4   2   8        313.17        324.88         5.56 o                         
  -2   2   8       1859.09       1863.53        17.62 o                         
   0   2   8        165.61        177.14         3.29 o                         
   2   2   8       1420.90       1445.49        13.55 o                         
   4   2   8        188.55        177.99         3.55 o                         
   6   2   8        390.54        416.02         6.63 o                         
   8   2   8          6.24          3.34         3.97 o                         
  10   2   8        130.82        158.81        11.49 o                         
  -9   3   8         60.21         53.94         6.16 o                         
  -7   3   8         17.55         23.44         3.26 o                         
  -5   3   8         98.98        107.21         4.36 o                         
  -3   3   8         89.57        100.47         2.93 o                         
  -1   3   8        161.81        167.88         4.81 o                         
   1   3   8        199.64        176.27         3.98 o                         
   3   3   8         52.15         53.08         2.28 o                         
   5   3   8        522.16        529.66         7.43 o                         
   7   3   8         74.31         67.91         4.60 o                         
   9   3   8         98.73        101.03         9.31 o                         
  -8   4   8         16.09         23.20         7.28 o                         
  -6   4   8         10.09          9.04         3.01 o                         
  -4   4   8          7.06          7.19         2.32 o                         
  -2   4   8         12.14         12.96         3.49 o                         
   0   4   8          3.46          1.32         1.89 o                         
   2   4   8          4.82          8.99         2.33 o                         
   4   4   8         95.68         90.60         5.91 o                         
   6   4   8         23.72         25.42         3.33 o                         
   8   4   8         84.68         77.21         8.63 o                         
  -5   5   8          6.52          5.73         6.24 o                         
  -3   5   8          5.48         10.72         3.52 o                         
  -1   5   8         17.21         19.37         4.05 o                         
   1   5   8         19.97         22.74         3.07 o                         
   3   5   8         12.06         12.17         3.17 o                         
   5   5   8         10.25         12.80         7.63 o                         
  -2   6   8          0.43          1.55         8.70 o                         
   0   6   8         11.44          7.57         6.88 o                         
   2   6   8         39.34         57.59        19.47 o                         
 -11   0   9        146.91        114.74        11.86 o                         
  -9   0   9        155.62        163.54        14.27 o                         
  -7   0   9        482.08        474.53         9.45 o                         
  -5   0   9        458.78        424.62        11.32 o                         
  -3   0   9       1582.31       1641.07        20.27 o                         
  -1   0   9        430.79        379.13         5.91 o                         
   1   0   9        420.83        405.57         5.60 o                         
   3   0   9         18.57         19.52         1.79 o                         
   5   0   9         79.62         64.81         3.69 o                         
   7   0   9         63.03         65.03        16.98 o                         
   9   0   9          4.31          0.00         8.57 o                         
  11   0   9         45.65         29.85        20.98 o                         
 -10   1   9         10.85          3.71         4.36 o                         
  -8   1   9        499.42        485.56         8.23 o                         
  -6   1   9        212.38        221.29         4.69 o                         
  -4   1   9        449.32        470.35         6.08 o                         
  -2   1   9       1152.99       1085.63        11.89 o                         
   0   1   9        765.99        698.07         6.56 o                         
   2   1   9        768.74        729.35         7.22 o                         
   4   1   9         12.39          9.59         1.57 o                         
   6   1   9          3.48          2.39         1.84 o                         
   8   1   9        153.30        145.47         8.17 o                         
  10   1   9         61.91         78.12         9.58 o                         
  -9   2   9         65.00         66.06         5.86 o                         
  -7   2   9         29.14         30.24         2.87 o                         
  -5   2   9        365.60        378.77         5.97 o                         
  -3   2   9        127.00        102.73         2.64 o                         
  -1   2   9        722.26        729.10         7.88 o                         
   1   2   9       1039.40       1059.95         9.55 o                         
   3   2   9        566.52        567.69         6.66 o                         
   5   2   9        701.69        715.08         8.75 o                         
   7   2   9        154.03        155.61         5.55 o                         
   9   2   9        213.96        213.23        16.22 o                         
  -8   3   9        123.77        134.75         8.09 o                         
  -6   3   9        571.29        562.50         9.26 o                         
  -4   3   9         61.27         54.68         3.51 o                         
  -2   3   9        646.61        645.89         8.74 o                         
   0   3   9        430.00        464.85         7.99 o                         
   2   3   9        774.79        764.48        10.20 o                         
   4   3   9         59.69         56.70         3.00 o                         
   6   3   9        467.24        451.71         9.76 o                         
   8   3   9          6.45          7.41         4.83 o                         
  -7   4   9         92.87         83.65         6.19 o                         
  -5   4   9        406.22        400.21         9.06 o                         
  -3   4   9        160.96        152.59         6.50 o                         
  -1   4   9        318.64        318.44         7.75 o                         
   1   4   9        330.59        307.51         5.98 o                         
   3   4   9        169.05        154.12         6.88 o                         
   5   4   9        157.45        151.48         7.25 o                         
   7   4   9        100.42        109.35         7.47 o                         
  -6   5   9         27.45         34.14         5.83 o                         
  -4   5   9         10.73         18.73         4.03 o                         
  -2   5   9         36.62         35.43         4.08 o                         
   0   5   9         14.90         18.70         3.75 o                         
   2   5   9        116.53        117.00         9.75 o                         
   4   5   9        248.64        255.74        17.17 o                         
   6   5   9         30.67         12.64         9.62 o                         
  -1   6   9         35.78         34.90         9.18 o                         
   1   6   9         26.82         31.69         8.05 o                         
 -10   0  10         33.95         38.05         7.48 o                         
  -8   0  10        755.33        720.85        14.24 o                         
  -6   0  10       1132.59       1057.58        15.60 o                         
  -4   0  10         19.79         24.05         1.94 o                         
  -2   0  10       2671.06       2614.61        30.50 o                         
   0   0  10      14637.40      13998.96       157.27 o                         
   2   0  10        393.20        358.84         6.41 o                         
   4   0  10       2941.01       3031.07        39.46 o                         
   6   0  10        491.24        468.56        10.51 o                         
   8   0  10          5.02          0.00         6.92 o                         
  10   0  10        108.79        143.51        15.83 o                         
 -11   1  10        104.98        114.79         9.03 o                         
  -9   1  10         78.90         92.62         5.09 o                         
  -7   1  10        597.31        597.29        11.20 o                         
  -5   1  10        875.14        874.39        11.31 o                         
  -3   1  10       2843.83       2918.88        28.18 o                         
  -1   1  10        122.88        115.00         2.12 o                         
   1   1  10       2779.47       2738.24        28.32 o                         
   3   1  10        202.11        196.24         3.37 o                         
   5   1  10        230.85        202.09         4.04 o                         
   7   1  10        540.96        488.85         7.69 o                         
   9   1  10         56.56         71.21         6.93 o                         
 -10   2  10         51.75         54.78         6.68 o                         
  -8   2  10         67.05         57.92         4.67 o                         
  -6   2  10         23.64         21.60         2.35 o                         
  -4   2  10        205.71        206.20         4.02 o                         
  -2   2  10        142.82        143.00         3.15 o                         
   0   2  10        168.25        177.98         3.12 o                         
   2   2  10        922.26        951.52         8.97 o                         
   4   2  10        292.91        293.31         5.52 o                         
   6   2  10        183.15        187.90         5.37 o                         
   8   2  10         74.14         79.36         6.04 o                         
  10   2  10          4.47         11.48         9.11 o                         
  -9   3  10         53.80         42.67         7.19 o                         
  -7   3  10          3.43          4.94         3.52 o                         
  -5   3  10         65.17         80.50         4.08 o                         
  -3   3  10         93.25         79.73         2.86 o                         
  -1   3  10        107.16         94.63         3.44 o                         
   1   3  10         19.47         25.54         1.85 o                         
   3   3  10         19.92         27.48         2.11 o                         
   5   3  10        216.37        210.76         5.05 o                         
   7   3  10        100.51        109.47         6.39 o                         
   9   3  10         58.63         62.61         8.14 o                         
  -8   4  10         21.39         42.45         6.84 o                         
  -6   4  10         51.65         50.93         3.97 o                         
  -4   4  10         27.36         28.07         2.92 o                         
  -2   4  10         24.67         25.13         2.67 o                         
   0   4  10         73.15         72.66         3.62 o                         
   2   4  10          7.17          4.17         2.19 o                         
   4   4  10          8.28          6.02         2.90 o                         
   6   4  10         39.14         43.01         4.83 o                         
   8   4  10         13.68         17.48         6.83 o                         
  -5   5  10         21.49         27.82         5.76 o                         
  -3   5  10         21.68         22.11         3.98 o                         
  -1   5  10          9.70          4.91         3.48 o                         
   1   5  10         17.47         17.89         4.08 o                         
   3   5  10         27.97         25.61         3.75 o                         
   5   5  10          1.61          2.19         7.18 o                         
   0   6  10         10.60          4.56         8.21 o                         
 -11   0  11        155.52        159.37        13.93 o                         
  -9   0  11         49.24         40.69         9.29 o                         
  -7   0  11        410.35        407.67         9.83 o                         
  -5   0  11          0.05          0.00         2.64 o                         
  -3   0  11        843.18        837.43        11.32 o                         
  -1   0  11         55.09         50.22         1.67 o                         
   1   0  11       1041.57       1012.14        12.54 o                         
   3   0  11          1.20          2.71         1.04 o                         
   5   0  11        138.68        143.49         5.30 o                         
   7   0  11          1.99          3.47         3.33 o                         
   9   0  11          3.95          8.87         7.65 o                         
 -10   1  11         35.84         44.73         5.11 o                         
  -8   1  11        182.06        177.78         5.84 o                         
  -6   1  11        267.22        246.89         5.59 o                         
  -4   1  11        152.09        157.32         3.44 o                         
  -2   1  11        227.51        236.95         3.54 o                         
   0   1  11        591.93        558.20         5.95 o                         
   2   1  11        767.00        742.30         7.89 o                         
   4   1  11        297.54        317.19         4.66 o                         
   6   1  11          4.36          4.93         1.85 o                         
   8   1  11         53.18         46.63         4.48 o                         
  10   1  11         16.00          1.39         8.31 o                         
  -9   2  11          9.20         10.64         4.34 o                         
  -7   2  11          9.66          7.08         3.42 o                         
  -5   2  11        255.92        248.42         4.92 o                         
  -3   2  11         65.47         59.01         2.32 o                         
  -1   2  11        721.70        655.71         7.15 o                         
   1   2  11        162.36        169.43         2.71 o                         
   3   2  11        240.19        254.63         4.01 o                         
   5   2  11        256.46        266.59         5.14 o                         
   7   2  11        269.92        266.70         7.87 o                         
   9   2  11        137.13        119.01        10.50 o                         
  -8   3  11         23.88         21.84         5.28 o                         
  -6   3  11        180.79        172.58         6.54 o                         
  -4   3  11         16.03         20.58         2.13 o                         
  -2   3  11        553.53        566.07         7.00 o                         
   0   3  11        363.42        366.36         6.11 o                         
   2   3  11        357.60        355.48         4.91 o                         
   4   3  11         19.40         22.97         2.32 o                         
   6   3  11        515.79        518.44         9.26 o                         
   8   3  11         30.27         39.33         6.46 o                         
  -7   4  11        106.65        115.68         8.04 o                         
  -5   4  11         96.49         97.81         5.58 o                         
  -3   4  11        204.94        214.17         7.88 o                         
  -1   4  11        294.89        302.49        10.23 o                         
   1   4  11        176.33        155.16         6.34 o                         
   3   4  11         97.48         93.65         4.50 o                         
   5   4  11         44.12         44.23         3.90 o                         
   7   4  11         19.01         15.53         6.12 o                         
  -6   5  11         10.30         11.50         8.15 o                         
  -4   5  11         97.71        127.03         8.54 o                         
  -2   5  11        108.72        123.99         7.63 o                         
   0   5  11         80.30         76.46         5.23 o                         
   2   5  11         41.30         39.43         4.07 o                         
   4   5  11         24.96         19.83         6.47 o                         
 -10   0  12          9.00         11.84         6.49 o                         
  -8   0  12       1090.62       1031.26        18.26 o                         
  -6   0  12        893.80        941.80        18.93 o                         
  -4   0  12         76.52         84.31         3.23 o                         
  -2   0  12        108.87        143.87         3.75 o                         
   0   0  12       1932.09       2028.39        23.76 o                         
   2   0  12         22.68         16.90         1.27 o                         
   4   0  12       2799.94       2822.83        33.92 o                         
   6   0  12        171.06        198.56         6.84 o                         
   8   0  12         57.84         56.02         8.65 o                         
  10   0  12         44.13         26.29        12.11 o                         
  -9   1  12         39.27         33.61         4.08 o                         
  -7   1  12        123.92        116.62         4.82 o                         
  -5   1  12       1270.04       1258.44        14.53 o                         
  -3   1  12       1691.01       1633.37        15.87 o                         
  -1   1  12        625.63        647.16         7.14 o                         
   1   1  12       2739.94       2765.36        22.76 o                         
   3   1  12          4.36          6.40         1.15 o                         
   5   1  12         49.14         40.99         2.38 o                         
   7   1  12        200.43        205.28         5.83 o                         
   9   1  12         63.96         59.78         7.03 o                         
 -10   2  12         30.48         32.13         7.18 o                         
  -8   2  12         42.69         45.85         4.49 o                         
  -6   2  12         29.82         23.75         2.62 o                         
  -4   2  12        183.25        173.36         3.85 o                         
  -2   2  12         19.14         12.48         1.18 o                         
   0   2  12        237.83        209.30         3.36 o                         
   2   2  12         99.68         85.78         2.19 o                         
   4   2  12        162.55        147.71         3.73 o                         
   6   2  12          6.49         11.12         2.31 o                         
   8   2  12        132.28        147.81         8.15 o                         
  10   2  12         20.32         22.62        12.66 o                         
  -9   3  12         41.36         40.77         8.12 o                         
  -7   3  12         13.11         16.11         3.86 o                         
  -5   3  12        244.82        242.44         6.83 o                         
  -3   3  12        112.39        116.26         3.30 o                         
  -1   3  12         63.18         64.95         2.95 o                         
   1   3  12          5.96          8.59         1.60 o                         
   3   3  12         45.26         63.57         3.12 o                         
   5   3  12         41.50         35.04         3.23 o                         
   7   3  12         72.36         78.47         5.69 o                         
   9   3  12         21.22         18.46         7.37 o                         
  -8   4  12         63.86         75.49         6.31 o                         
  -6   4  12         27.97         25.33         3.82 o                         
  -4   4  12        103.06        100.06         4.27 o                         
  -2   4  12         25.72         24.42         4.45 o                         
   0   4  12         73.10         74.21         3.96 o                         
   2   4  12          4.97          3.13         2.82 o                         
   4   4  12          4.36          5.92         3.43 o                         
   6   4  12          3.97          5.70         7.58 o                         
  -5   5  12         23.28         23.57         7.02 o                         
  -3   5  12         23.57         25.70         4.33 o                         
  -1   5  12          4.91          4.10         4.09 o                         
   1   5  12         16.67         13.10         4.02 o                         
   3   5  12         31.39         31.62         6.39 o                         
   5   5  12         15.84         21.71         6.55 o                         
 -11   0  13         70.37         83.86        31.79 o                         
  -9   0  13          4.48         12.50         6.60 o                         
  -7   0  13         56.76         49.52         4.46 o                         
  -5   0  13         17.71         14.12         2.18 o                         
  -3   0  13         20.52         17.50         1.65 o                         
  -1   0  13        115.69        105.12         2.76 o                         
   1   0  13        556.67        557.37         7.71 o                         
   3   0  13        819.60        811.46        12.10 o                         
   5   0  13         88.90         91.84         5.57 o                         
   7   0  13          4.77          3.86         5.92 o                         
   9   0  13         32.16         21.04         8.84 o                         
 -10   1  13         42.08         37.75         5.75 o                         
  -8   1  13         39.05         45.91         3.93 o                         
  -6   1  13         52.07         48.04         2.78 o                         
  -4   1  13         82.35         84.69         3.32 o                         
  -2   1  13         82.69         79.43         2.17 o                         
   0   1  13        318.93        294.62         3.37 o                         
   2   1  13        155.72        139.43         2.53 o                         
   4   1  13        140.50        130.96         3.19 o                         
   6   1  13         47.22         44.20         3.04 o                         
   8   1  13          0.00          1.24         4.47 o                         
  10   1  13          2.75         10.14         8.42 o                         
  -9   2  13         43.55         47.84         5.67 o                         
  -7   2  13        134.76        131.70         5.80 o                         
  -5   2  13          2.62          3.27         2.18 o                         
  -3   2  13        392.47        405.74         5.71 o                         
  -1   2  13        120.74        111.73         2.95 o                         
   1   2  13         76.39         76.44         1.96 o                         
   3   2  13         75.14         63.05         2.90 o                         
   5   2  13         68.88         70.08         3.34 o                         
   7   2  13         50.40         59.84         5.01 o                         
   9   2  13         22.84          9.61         8.87 o                         
  -8   3  13         74.17         65.48         6.44 o                         
  -6   3  13        100.17         87.04         4.61 o                         
  -4   3  13        125.01        132.22         4.61 o                         
  -2   3  13        372.49        361.72         5.72 o                         
   0   3  13        156.71        156.47         4.05 o                         
   2   3  13        197.60        190.05         3.64 o                         
   4   3  13         60.27         67.59         3.59 o                         
   6   3  13        167.95        179.22         7.14 o                         
   8   3  13         11.11         14.16         6.40 o                         
  -7   4  13         62.18         59.79         8.05 o                         
  -5   4  13        148.66        156.84         6.98 o                         
  -3   4  13        736.88        734.06        13.47 o                         
  -1   4  13        201.13        214.62         8.04 o                         
   1   4  13         34.65         28.71         3.02 o                         
   3   4  13         22.38         19.53         3.44 o                         
   5   4  13          9.69         14.25         4.40 o                         
   7   4  13         22.29         19.73         7.86 o                         
  -4   5  13         80.01         83.38         7.00 o                         
  -2   5  13        223.39        242.77        11.19 o                         
   0   5  13        180.02        182.23         9.15 o                         
   2   5  13         38.29         39.11         4.06 o                         
   4   5  13         38.25         27.82         7.24 o                         
 -10   0  14        128.09        135.76        11.18 o                         
  -8   0  14        523.49        470.69        12.81 o                         
  -6   0  14        152.63        145.21         5.20 o                         
  -4   0  14          3.05          5.35         2.20 o                         
  -2   0  14        469.52        472.62         7.07 o                         
   0   0  14       1057.69       1168.86        14.49 o                         
   2   0  14       1644.63       1716.39        22.84 o                         
   4   0  14       1004.07        954.97        13.26 o                         
   6   0  14          4.26          7.67         4.16 o                         
   8   0  14        142.23        133.98        13.20 o                         
  10   0  14          1.18          6.85        26.50 o                         
  -9   1  14         71.67         83.29         6.90 o                         
  -7   1  14          1.09          0.09         2.43 o                         
  -5   1  14         33.97         34.40         2.47 o                         
  -3   1  14        441.82        442.72         6.32 o                         
  -1   1  14        170.11        159.02         2.91 o                         
   1   1  14       1909.17       1882.82        19.47 o                         
   3   1  14        362.71        366.51         5.52 o                         
   5   1  14          5.24          4.89         1.63 o                         
   7   1  14         37.04         40.21         4.13 o                         
   9   1  14         15.42         14.16         6.80 o                         
 -10   2  14         24.72         37.01         8.07 o                         
  -8   2  14          3.26          4.19         4.09 o                         
  -6   2  14        175.80        184.34         6.03 o                         
  -4   2  14         73.07         66.40         2.85 o                         
  -2   2  14        454.48        438.55         6.14 o                         
   0   2  14         13.12         17.12         1.39 o                         
   2   2  14        313.62        317.60         4.88 o                         
   4   2  14         11.42         13.21         1.84 o                         
   6   2  14         84.62         97.57         5.82 o                         
   8   2  14         15.20          7.12         6.68 o                         
  -9   3  14         51.02         39.39         6.76 o                         
  -7   3  14          2.23          2.83         3.76 o                         
  -5   3  14         78.80         69.68         6.97 o                         
  -3   3  14         90.49        100.38         3.92 o                         
  -1   3  14         28.56         24.82         1.75 o                         
   1   3  14         27.72         27.64         1.78 o                         
   3   3  14        129.33        129.28         3.71 o                         
   5   3  14        176.24        171.56         6.02 o                         
   7   3  14        109.85        122.26         7.20 o                         
  -6   4  14         10.14          9.45         3.80 o                         
  -4   4  14         52.02         56.53         4.50 o                         
  -2   4  14          4.96          7.76         2.87 o                         
   0   4  14         31.97         25.81         4.15 o                         
   2   4  14          6.06          6.06         2.61 o                         
   4   4  14          1.59          0.00         4.49 o                         
   6   4  14         20.11          9.59         8.48 o                         
  -5   5  14         12.39         22.45         5.41 o                         
  -3   5  14         12.52          7.16         4.34 o                         
  -1   5  14          3.10          1.14         3.75 o                         
   1   5  14          1.27          1.69         4.12 o                         
   3   5  14          8.46         20.71         4.75 o                         
  -9   0  15         46.51         54.48         7.91 o                         
  -7   0  15         24.57         21.60         3.55 o                         
  -5   0  15          6.72         11.70         2.16 o                         
  -3   0  15         37.10         41.56         2.45 o                         
  -1   0  15         28.49         19.70         1.56 o                         
   1   0  15          0.65          1.78         1.05 o                         
   3   0  15        140.48        135.88         3.88 o                         
   5   0  15         27.09         28.68         2.83 o                         
   7   0  15          7.65          2.49         6.71 o                         
   9   0  15         12.70          0.00         8.52 o                         
 -10   1  15         14.25         21.01         6.15 o                         
  -8   1  15         34.54         33.75         4.67 o                         
  -6   1  15         39.43         43.25         2.86 o                         
  -4   1  15        244.74        242.46         4.70 o                         
  -2   1  15         58.71         56.59         2.14 o                         
   0   1  15        359.51        360.97         4.21 o                         
   2   1  15        141.88        137.38         2.62 o                         
   4   1  15         82.62         75.45         2.70 o                         
   6   1  15         87.02         88.01         3.91 o                         
   8   1  15         37.30         34.46         5.02 o                         
  10   1  15         19.12          0.00        15.58 o                         
  -9   2  15         30.61         22.23         6.17 o                         
  -7   2  15        180.16        168.63         6.94 o                         
  -5   2  15         83.59         86.29         3.63 o                         
  -3   2  15        396.40        379.23         6.52 o                         
  -1   2  15        164.17        160.59         4.03 o                         
   1   2  15        262.15        258.90         3.91 o                         
   3   2  15        103.08        103.97         3.11 o                         
   5   2  15         15.04         13.94         2.16 o                         
   7   2  15         28.15         28.92         4.25 o                         
   9   2  15         43.47         36.69         7.19 o                         
  -8   3  15         49.49         42.58         5.94 o                         
  -6   3  15        310.63        314.50        12.37 o                         
  -4   3  15        193.34        203.24         4.98 o                         
  -2   3  15        323.17        302.52         7.18 o                         
   0   3  15         17.44         14.00         1.57 o                         
   2   3  15        125.21        109.40         4.19 o                         
   4   3  15         95.39         87.03         3.66 o                         
   6   3  15         21.66         28.95         5.78 o                         
   8   3  15         10.89          4.84         6.79 o                         
  -7   4  15          2.73          0.00         4.91 o                         
  -5   4  15        157.62        163.87         6.70 o                         
  -3   4  15        509.40        500.51        11.02 o                         
  -1   4  15         35.16         34.83         3.29 o                         
   1   4  15        121.70        108.99         6.80 o                         
   3   4  15         36.78         30.98         3.95 o                         
   5   4  15         13.10          8.16         7.91 o                         
   7   4  15         71.90         64.36         9.24 o                         
  -4   5  15         27.93         23.69         8.75 o                         
  -2   5  15         78.61         84.61         6.41 o                         
   0   5  15         69.97         70.07         6.30 o                         
   2   5  15         25.30         31.07         5.51 o                         
   4   5  15        120.45        119.29         9.81 o                         
 -10   0  16        205.85        218.17        14.71 o                         
  -8   0  16          5.43          2.69         4.37 o                         
  -6   0  16         60.75         59.47         4.18 o                         
  -4   0  16         73.67         69.79         3.52 o                         
  -2   0  16          1.37          1.79         1.22 o                         
   0   0  16        652.70        630.38         8.80 o                         
   2   0  16       1008.75       1004.46        13.25 o                         
   4   0  16        149.52        151.58         4.24 o                         
   6   0  16         65.15         59.48         5.44 o                         
   8   0  16         85.83         97.97        11.16 o                         
  -9   1  16         33.96         36.17         7.09 o                         
  -7   1  16        191.67        191.91        10.58 o                         
  -5   1  16        259.73        282.86         5.42 o                         
  -3   1  16        884.83        846.14         9.53 o                         
  -1   1  16        345.77        339.65         4.04 o                         
   1   1  16        584.14        560.51         6.52 o                         
   3   1  16        635.94        601.94         6.73 o                         
   5   1  16         23.70         27.33         2.20 o                         
   7   1  16         52.26         55.68         4.61 o                         
   9   1  16          2.62          0.00         7.65 o                         
  -8   2  16         31.44         24.53         5.71 o                         
  -6   2  16         68.63         60.96         3.71 o                         
  -4   2  16        332.26        355.68         7.29 o                         
  -2   2  16        620.75        602.28         8.01 o                         
   0   2  16        219.31        207.70         3.98 o                         
   2   2  16        844.96        775.70         9.00 o                         
   4   2  16        267.65        245.50         5.22 o                         
   6   2  16        162.20        156.23         7.03 o                         
   8   2  16         10.67         13.30         5.78 o                         
  -7   3  16         29.27         32.53         5.08 o                         
  -5   3  16         29.57         32.86         3.19 o                         
  -3   3  16         50.59         49.15         3.58 o                         
  -1   3  16         86.42         79.03         3.16 o                         
   1   3  16          2.20          0.00         1.57 o                         
   3   3  16        127.85        124.08         3.73 o                         
   5   3  16        173.61        157.85         6.23 o                         
   7   3  16         69.40         69.24         5.85 o                         
  -6   4  16          8.75          6.57         4.16 o                         
  -4   4  16          3.51          2.54         4.75 o                         
  -2   4  16          7.30          2.13         4.97 o                         
   0   4  16         15.92         12.21         3.12 o                         
   2   4  16         21.49         29.58         3.34 o                         
   4   4  16          4.56          5.74         5.77 o                         
   6   4  16          3.09          2.73        11.77 o                         
  -3   5  16         10.57         15.80         5.55 o                         
  -1   5  16         10.44          8.65         4.36 o                         
   1   5  16         21.63         21.93         5.06 o                         
   3   5  16         10.51          2.37         7.59 o                         
  -9   0  17         13.75          3.69         6.06 o                         
  -7   0  17         79.09         70.85         6.22 o                         
  -5   0  17        142.67        130.86         5.02 o                         
  -3   0  17        227.20        213.87         4.75 o                         
  -1   0  17         14.75         13.36         1.39 o                         
   1   0  17         81.56         87.90         2.83 o                         
   3   0  17         53.58         60.33         3.06 o                         
   5   0  17         77.79         74.53         4.15 o                         
   7   0  17         14.95         11.33         7.45 o                         
   9   0  17          0.22         10.54        10.24 o                         
 -10   1  17         41.84         47.34         6.32 o                         
  -8   1  17         65.07         73.92         9.82 o                         
  -6   1  17         90.86         80.24         3.72 o                         
  -4   1  17          0.80          0.42         1.87 o                         
  -2   1  17        134.00        123.21         2.89 o                         
   0   1  17        115.58        109.59         2.50 o                         
   2   1  17          0.86          0.59         1.03 o                         
   4   1  17         38.31         36.93         2.16 o                         
   6   1  17         43.50         37.92         3.53 o                         
   8   1  17         70.71         79.88         7.17 o                         
  -9   2  17         61.77         62.23         6.54 o                         
  -7   2  17         13.80         14.36         3.82 o                         
  -5   2  17         38.24         36.40         2.89 o                         
  -3   2  17          0.42          1.08         1.54 o                         
  -1   2  17         99.06         96.14         3.04 o                         
   1   2  17         40.79         38.78         2.09 o                         
   3   2  17        169.25        161.17         4.13 o                         
   5   2  17         38.88         42.81         3.20 o                         
   7   2  17         89.07        100.35         6.77 o                         
   9   2  17         55.66         70.86        10.80 o                         
  -8   3  17          1.20          2.58         5.46 o                         
  -6   3  17        102.56         95.14         7.50 o                         
  -4   3  17         15.03         19.61         2.59 o                         
  -2   3  17         69.31         67.06         3.29 o                         
   0   3  17         56.24         50.70         2.68 o                         
   2   3  17          1.63          0.05         1.65 o                         
   4   3  17         38.29         33.01         4.08 o                         
   6   3  17         14.41         11.07         4.45 o                         
   8   3  17         11.97          0.00         7.49 o                         
  -7   4  17         24.93         30.57         6.18 o                         
  -5   4  17         61.61         61.29         4.67 o                         
  -3   4  17         46.37         37.50         4.01 o                         
  -1   4  17         35.47         42.00         3.65 o                         
   1   4  17        112.34        106.55         5.52 o                         
   3   4  17         19.07         11.83         4.19 o                         
   5   4  17         12.03         12.84         6.71 o                         
  -4   5  17         24.52         28.87         6.42 o                         
  -2   5  17          9.82          4.45         5.56 o                         
   0   5  17          7.34          1.92         5.02 o                         
   2   5  17         26.75         36.53         6.15 o                         
 -10   0  18        107.88        120.65        11.88 o                         
  -8   0  18        166.78        152.56        11.67 o                         
  -6   0  18       1128.51       1072.75        42.96 o                         
  -4   0  18         22.30         28.20         2.54 o                         
  -2   0  18          0.47          0.00         1.29 o                         
   0   0  18        330.53        345.95         6.56 o                         
   2   0  18         55.32         63.02         4.62 o                         
   4   0  18         53.82         58.95         3.95 o                         
   6   0  18        103.56        134.66        14.38 o                         
   8   0  18         36.36         13.78         9.30 o                         
  -9   1  18         10.96         18.71         5.34 o                         
  -7   1  18        462.58        433.95         9.89 o                         
  -5   1  18        157.93        157.32         4.83 o                         
  -3   1  18       1142.82       1149.82        12.46 o                         
  -1   1  18        164.54        145.56         2.99 o                         
   1   1  18        365.43        372.52         5.87 o                         
   3   1  18        117.20        117.83         2.81 o                         
   5   1  18         18.88         16.90         2.68 o                         
   7   1  18         83.12         78.15         5.85 o                         
   9   1  18          1.49          4.14         7.63 o                         
  -8   2  18         14.24         21.19         4.82 o                         
  -6   2  18        244.16        253.12         7.35 o                         
  -4   2  18         86.51         88.54         4.55 o                         
  -2   2  18        705.41        684.95         9.20 o                         
   0   2  18         60.64         56.06         2.60 o                         
   2   2  18        347.53        344.90         4.70 o                         
   4   2  18        182.11        180.58         4.58 o                         
   6   2  18        121.77        118.32         7.75 o                         
   8   2  18         30.07         28.13         7.53 o                         
  -7   3  18         21.13         21.81         4.47 o                         
  -5   3  18         16.12         10.89         3.06 o                         
  -3   3  18        219.53        232.33         6.18 o                         
  -1   3  18        151.25        136.09         4.85 o                         
   1   3  18         99.29         90.74         4.03 o                         
   3   3  18          4.31          3.25         2.15 o                         
   5   3  18         53.52         47.38         4.20 o                         
   7   3  18          9.87         19.41         6.98 o                         
  -6   4  18         14.43         11.85         4.92 o                         
  -4   4  18          1.65          5.15         3.32 o                         
  -2   4  18          1.94          2.02         4.20 o                         
   0   4  18         32.55         30.74         4.97 o                         
   2   4  18         40.02         38.27         3.75 o                         
   4   4  18          5.57          3.04         5.78 o                         
   6   4  18          2.49         28.86         7.69 o                         
  -3   5  18          2.87          2.03         7.30 o                         
  -1   5  18         11.83         14.82         5.11 o                         
   1   5  18         17.69         25.22         5.61 o                         
  -9   0  19          0.02          0.00         5.64 o                         
  -7   0  19         65.39         65.47         6.73 o                         
  -5   0  19          1.40          2.99         2.32 o                         
  -3   0  19        215.96        200.95         4.83 o                         
  -1   0  19         21.76         12.34         1.70 o                         
   1   0  19         13.00         17.59         1.94 o                         
   3   0  19          0.18          2.06         2.72 o                         
   5   0  19        236.09        261.75         7.12 o                         
   7   0  19         49.95         39.59         8.28 o                         
   9   0  19         12.54         14.91        19.36 o                         
  -8   1  19         39.11         42.78         6.22 o                         
  -6   1  19        179.04        181.10         7.18 o                         
  -4   1  19         35.45         26.86         2.93 o                         
  -2   1  19        417.94        395.61         6.56 o                         
   0   1  19        154.14        147.07         2.77 o                         
   2   1  19        335.18        349.29         4.82 o                         
   4   1  19         92.50        113.50         3.51 o                         
   6   1  19         34.17         28.95         4.82 o                         
   8   1  19         15.80         20.64         6.80 o                         
  -9   2  19         20.24         21.38         8.73 o                         
  -7   2  19         34.20         42.11         6.36 o                         
  -5   2  19        218.66        218.50         8.66 o                         
  -3   2  19         33.06         34.61         2.70 o                         
  -1   2  19        332.89        305.01         5.71 o                         
   1   2  19        135.59        135.32         4.19 o                         
   3   2  19         14.16         16.09         1.93 o                         
   5   2  19         94.46         85.66         6.25 o                         
   7   2  19         32.83         42.43         6.73 o                         
  -8   3  19         10.32          7.57         7.64 o                         
  -6   3  19         40.83         41.57         4.28 o                         
  -4   3  19          1.86          0.00         2.69 o                         
  -2   3  19        224.97        231.81         5.31 o                         
   0   3  19         79.28         90.10         3.57 o                         
   2   3  19         44.00         34.02         2.68 o                         
   4   3  19         11.06          7.35         3.09 o                         
   6   3  19         72.53         62.53         5.67 o                         
  -5   4  19         13.02         10.49         3.86 o                         
  -3   4  19         34.28         29.31         3.77 o                         
  -1   4  19        213.68        225.05         9.57 o                         
   1   4  19         84.80         85.55         5.85 o                         
   3   4  19         10.94         10.18         5.29 o                         
   5   4  19          0.58          2.10         7.86 o                         
  -2   5  19         17.80         31.05         7.17 o                         
   0   5  19          9.59          6.41         5.42 o                         
   2   5  19         18.11          8.00         7.11 o                         
  -8   0  20        117.12        160.25        13.82 o                         
  -6   0  20        646.00        684.08        14.71 o                         
  -4   0  20        131.25        123.40         5.52 o                         
  -2   0  20        102.17         97.20         3.52 o                         
   0   0  20         14.50         20.93         2.52 o                         
   2   0  20          0.22          0.31         1.73 o                         
   4   0  20        303.08        313.26         7.64 o                         
   6   0  20         37.57         38.56         8.37 o                         
   8   0  20          0.10          0.00         9.14 o                         
  -9   1  20         54.81         53.04         7.42 o                         
  -7   1  20        120.36        122.43         8.30 o                         
  -5   1  20        261.75        278.54         6.71 o                         
  -3   1  20         90.05         86.32         3.07 o                         
  -1   1  20         61.50         61.16         2.63 o                         
   1   1  20        283.71        276.79         4.73 o                         
   3   1  20         21.20         25.82         1.84 o                         
   5   1  20         65.35         63.30         4.08 o                         
   7   1  20         45.85         44.03         4.98 o                         
  -8   2  20          0.59          0.00         4.73 o                         
  -6   2  20         71.36         72.81         5.90 o                         
  -4   2  20         29.41         28.55         3.09 o                         
  -2   2  20        190.95        177.65         5.25 o                         
   0   2  20         38.04         31.84         2.89 o                         
   2   2  20        117.59        109.57         3.90 o                         
   4   2  20          4.82          4.48         2.53 o                         
   6   2  20         70.44         83.59         8.71 o                         
   8   2  20         34.01         37.71         7.84 o                         
  -7   3  20          4.16          6.41         4.39 o                         
  -5   3  20         10.78          9.97         4.52 o                         
  -3   3  20         57.82         58.92         4.54 o                         
  -1   3  20        122.65        120.86         4.29 o                         
   1   3  20         23.54         25.44         2.93 o                         
   3   3  20        101.05         84.66         5.64 o                         
   5   3  20          5.78          0.00         3.91 o                         
   7   3  20          1.85          8.19         7.44 o                         
  -6   4  20          6.96          9.53         6.65 o                         
  -4   4  20         13.42         11.61         5.19 o                         
  -2   4  20          9.76         16.63         3.21 o                         
   0   4  20          0.42          4.24         3.70 o                         
   2   4  20          4.99          3.40         3.69 o                         
   4   4  20          5.20          0.00         7.15 o                         
  -1   5  20          9.75          1.28         6.45 o                         
   1   5  20         14.79         18.39        22.28 o                         
  -9   0  21          7.23         19.04        14.53 o                         
  -7   0  21          5.94          5.93         7.49 o                         
  -5   0  21          3.21          9.58         7.33 o                         
  -3   0  21          4.88          0.00         1.94 o                         
  -1   0  21          8.78          7.40         1.76 o                         
   1   0  21          2.40          3.00         1.77 o                         
   3   0  21          1.06          7.12         3.97 o                         
   5   0  21         27.79         29.92         4.75 o                         
   7   0  21         50.62         69.48        11.58 o                         
  -8   1  21         46.95         54.83         5.76 o                         
  -6   1  21          8.03          3.50         3.10 o                         
  -4   1  21         85.20         70.96         4.23 o                         
  -2   1  21          2.58          5.99         1.52 o                         
   0   1  21        330.23        340.82         5.61 o                         
   2   1  21        281.34        296.55         5.23 o                         
   4   1  21        156.61        151.50         5.59 o                         
   6   1  21         64.24         69.50         6.71 o                         
   8   1  21         20.88         17.69         8.10 o                         
  -7   2  21         12.70          9.88         4.38 o                         
  -5   2  21        145.03        151.45         9.88 o                         
  -3   2  21         68.10         83.05         3.74 o                         
  -1   2  21        347.73        376.93         7.61 o                         
   1   2  21        210.85        196.00         4.17 o                         
   3   2  21        139.08        124.40         4.57 o                         
   5   2  21          6.06          7.40         3.75 o                         
   7   2  21         28.46         26.81         6.33 o                         
  -6   3  21         63.88         44.53         5.46 o                         
  -4   3  21          9.97          7.30         3.59 o                         
  -2   3  21        122.43        126.89         5.49 o                         
   0   3  21         95.81         95.21         4.41 o                         
   2   3  21         17.76         19.98         2.75 o                         
   4   3  21          1.04          0.00         3.45 o                         
   6   3  21         45.50         41.52         6.30 o                         
  -5   4  21          4.45          0.00         6.45 o                         
  -3   4  21         73.04         84.22         6.99 o                         
  -1   4  21        147.01        151.71         6.87 o                         
   1   4  21         38.23         32.75         5.61 o                         
   3   4  21         15.12          6.10         6.92 o                         
  -8   0  22         60.86         79.19         7.40 o                         
  -6   0  22          0.04          3.07         5.65 o                         
  -4   0  22          2.89          0.00         3.32 o                         
  -2   0  22          4.82          5.22         2.41 o                         
   0   0  22          9.40         66.80         6.69 o                         
   2   0  22        136.78        146.33         9.18 o                         
   4   0  22        186.49        199.65         7.91 o                         
   6   0  22          6.32          1.54         7.57 o                         
   8   0  22         26.08         23.27        10.96 o                         
  -9   1  22         19.05         36.03         7.42 o                         
  -7   1  22         10.18         15.42         4.82 o                         
  -5   1  22         15.88         21.35         3.33 o                         
  -3   1  22         22.35         21.66         2.34 o                         
  -1   1  22        132.39        125.07         3.35 o                         
   1   1  22         55.05         56.63         2.60 o                         
   3   1  22         11.12         12.69         2.22 o                         
   5   1  22         45.88         62.33         4.94 o                         
   7   1  22         19.85         14.29         7.05 o                         
  -8   2  22          2.17          0.05         6.44 o                         
  -6   2  22         17.18         18.77         4.75 o                         
  -4   2  22          6.11          5.44         3.89 o                         
  -2   2  22         59.36         50.92         3.70 o                         
   0   2  22         11.60         12.44         1.98 o                         
   2   2  22          1.91          4.88         2.87 o                         
   4   2  22         27.81         29.82         3.54 o                         
   6   2  22         36.43         42.07         5.43 o                         
  -7   3  22          0.21          5.37         6.56 o                         
  -5   3  22         61.81         65.39         6.87 o                         
  -3   3  22         13.91         14.74         5.99 o                         
  -1   3  22         41.24         34.18         3.77 o                         
   1   3  22          0.89          2.58         3.24 o                         
   3   3  22         26.14         28.14         2.97 o                         
   5   3  22         64.33         57.40         5.81 o                         
  -4   4  22         23.03         27.21         9.90 o                         
  -2   4  22          8.34          4.49         4.82 o                         
   0   4  22         15.80          0.30         5.77 o                         
   2   4  22         23.12         24.92         5.62 o                         
   4   4  22          0.13          0.00         8.61 o                         
  -7   0  23         22.78         26.59         6.42 o                         
  -5   0  23         10.90          9.70         5.02 o                         
  -3   0  23          1.87          1.48         2.70 o                         
  -1   0  23        230.64        264.48         8.02 o                         
   1   0  23         57.71         47.43         3.16 o                         
   3   0  23         13.46         18.06         3.50 o                         
   5   0  23         15.96         19.59         4.42 o                         
   7   0  23          0.67          6.73         9.68 o                         
  -8   1  23         13.71         21.07         5.05 o                         
  -6   1  23         14.73         15.31         5.49 o                         
  -4   1  23         98.00        102.65         6.53 o                         
  -2   1  23         69.32         78.55         2.97 o                         
   0   1  23         20.34         14.75         1.86 o                         
   2   1  23         36.28         40.18         3.21 o                         
   4   1  23         35.92         41.79         3.85 o                         
   6   1  23         14.37          6.62         5.75 o                         
  -7   2  23         12.10         23.70         9.70 o                         
  -5   2  23         15.73         15.30         3.42 o                         
  -3   2  23          6.88          3.67         2.37 o                         
  -1   2  23         40.91         32.54         2.81 o                         
   1   2  23         64.50         69.93         3.32 o                         
   3   2  23         37.49         38.37         3.34 o                         
   5   2  23         11.40          1.35         4.33 o                         
   7   2  23         10.95         14.35         6.97 o                         
  -6   3  23         26.47         25.70         5.17 o                         
  -4   3  23          7.44          2.38         4.50 o                         
  -2   3  23         54.75         56.64         5.44 o                         
   0   3  23          9.12          9.42         2.69 o                         
   2   3  23         14.08         22.04         3.52 o                         
   4   3  23          4.78          0.44         5.03 o                         
   6   3  23          3.87          0.00        13.20 o                         
  -3   4  23         41.51         53.36         6.73 o                         
  -1   4  23         27.64         33.35         5.20 o                         
   1   4  23          9.31         16.43         5.55 o                         
   3   4  23         14.42          1.42         6.33 o                         
  -8   0  24         24.90         38.99         7.21 o                         
  -6   0  24         74.13         80.56        10.30 o                         
  -4   0  24        362.16        401.74        14.02 o                         
  -2   0  24         11.00         12.12         2.37 o                         
   0   0  24         54.39        122.56         6.20 o                         
   2   0  24        106.62        106.87         7.96 o                         
   4   0  24        140.78        120.65        11.48 o                         
   6   0  24          3.92         10.69         9.25 o                         
  -7   1  24          2.90          0.00         5.93 o                         
  -5   1  24         69.89         71.36         4.73 o                         
  -3   1  24         24.76         21.29         3.60 o                         
  -1   1  24        113.09        115.37         4.72 o                         
   1   1  24         38.83         32.78         2.36 o                         
   3   1  24        110.97        107.96         4.87 o                         
   5   1  24         12.53         15.59         4.49 o                         
   7   1  24         21.85         27.05         7.96 o                         
  -6   2  24          3.93         22.95         6.35 o                         
  -4   2  24         16.39         19.58         4.32 o                         
  -2   2  24          6.07          1.05         3.50 o                         
   0   2  24          9.30          4.70         2.09 o                         
   2   2  24         48.39         46.38         3.62 o                         
   4   2  24         12.04         10.76         4.91 o                         
   6   2  24         29.67         37.80         7.59 o                         
  -5   3  24         26.96         23.91         5.94 o                         
  -3   3  24         14.76         11.36         3.95 o                         
  -1   3  24         35.36         30.33         5.02 o                         
   1   3  24         12.05         11.49         3.68 o                         
   3   3  24          3.95          2.32         3.90 o                         
   5   3  24         21.63         26.94         7.71 o                         
  -2   4  24          5.45          5.03         6.36 o                         
   0   4  24          5.44          2.46         5.50 o                         
   2   4  24         33.41         33.83         8.97 o                         
  -7   0  25          8.71          4.00        12.01 o                         
  -5   0  25          0.10          0.00         3.77 o                         
  -3   0  25         14.25          6.37         4.74 o                         
  -1   0  25          0.54          0.00         2.42 o                         
   1   0  25        150.78        184.17         6.80 o                         
   3   0  25          0.00          6.76         5.28 o                         
   5   0  25         42.79         46.36         6.56 o                         
   7   0  25         11.97          4.99        11.61 o                         
  -8   1  25          5.71         10.48         7.66 o                         
  -6   1  25         25.77         21.89         4.71 o                         
  -4   1  25         46.03         51.18         5.81 o                         
  -2   1  25         76.21         81.88         4.70 o                         
   0   1  25         44.27         44.73         3.33 o                         
   2   1  25         50.26         49.13         3.15 o                         
   4   1  25          5.83         10.43         3.34 o                         
   6   1  25          1.00          0.00         7.77 o                         
  -7   2  25         28.26         27.67         6.16 o                         
  -5   2  25         65.36         67.45         8.36 o                         
  -3   2  25          6.14          6.55         3.56 o                         
  -1   2  25          3.45          2.44         2.94 o                         
   1   2  25          3.31          9.44         3.04 o                         
   3   2  25          3.53          6.99         3.14 o                         
   5   2  25         10.95         20.95         5.87 o                         
  -4   3  25         19.48         13.27         5.05 o                         
  -2   3  25         19.26         22.89         3.89 o                         
   0   3  25          6.22          6.70         3.60 o                         
   2   3  25         24.97         20.34         4.61 o                         
   4   3  25          6.45          6.45         6.98 o                         
  -1   4  25          1.09          0.00         5.25 o                         
   1   4  25         13.12          2.32         8.65 o                         
  -6   0  26        107.84         98.91        19.38 o                         
  -4   0  26        107.42        112.33         9.39 o                         
  -2   0  26         35.73         27.35         4.78 o                         
   0   0  26          0.00         33.54         6.91 o                         
   2   0  26          0.51         11.16         3.90 o                         
   4   0  26         40.31         36.67         7.17 o                         
   6   0  26          1.01          7.55        12.65 o                         
  -7   1  26          9.08          1.32         9.09 o                         
  -5   1  26         34.12         30.06         4.81 o                         
  -3   1  26         25.69         23.38         3.98 o                         
  -1   1  26          4.44          7.75         2.32 o                         
   1   1  26          4.91         14.20         2.85 o                         
   3   1  26         26.26         35.39         4.53 o                         
   5   1  26         18.35         15.37         6.33 o                         
  -6   2  26          7.76          0.02         5.70 o                         
  -4   2  26         27.31         32.10         7.45 o                         
  -2   2  26         26.03         24.25         3.86 o                         
   0   2  26          5.30          7.14         2.88 o                         
   2   2  26         30.00         34.46         3.61 o                         
   4   2  26         14.68         20.82         7.51 o                         
  -5   3  26          8.59          3.83         4.58 o                         
  -3   3  26         39.07         41.22         5.89 o                         
  -1   3  26         41.39         37.40         5.66 o                         
   1   3  26          3.88          6.01         3.72 o                         
   3   3  26         10.47         10.29         5.78 o                         
  -7   0  27          0.16          6.07         7.96 o                         
  -5   0  27         17.15          6.43        10.29 o                         
  -3   0  27          4.87          3.34         3.32 o                         
  -1   0  27         32.46          9.98         7.49 o                         
   1   0  27          1.06          4.02         4.12 o                         
   3   0  27         11.99         21.87         5.47 o                         
   5   0  27         27.68         32.92        10.76 o                         
  -6   1  27         14.11          9.19         4.40 o                         
  -4   1  27         14.13          8.07         3.62 o                         
  -2   1  27         17.35         19.17         3.22 o                         
   0   1  27          7.88          7.56         4.15 o                         
   2   1  27         55.61         55.88         4.51 o                         
   4   1  27         18.56         29.90         4.51 o                         
   6   1  27          2.30          0.00        20.77 o                         
  -5   2  27         55.95         60.11         5.57 o                         
  -3   2  27         17.25         21.98         4.28 o                         
  -1   2  27         27.56         31.93         3.93 o                         
   1   2  27          9.61         14.82         3.18 o                         
   3   2  27          3.02          6.77         6.87 o                         
   5   2  27          5.36         17.00         8.11 o                         
  -4   3  27         25.34         35.65         6.53 o                         
  -2   3  27          2.07          5.78         4.91 o                         
   0   3  27         22.98         16.28         8.81 o                         
   2   3  27          7.66         12.32         4.83 o                         
  -6   0  28         58.53         65.12        11.68 o                         
  -4   0  28         14.44         12.32         8.50 o                         
  -2   0  28         15.35         15.97         3.91 o                         
   0   0  28          0.55         47.16        13.41 o                         
   2   0  28          0.15          7.08         5.32 o                         
   4   0  28         11.83          0.00         7.80 o                         
  -5   1  28         17.73          9.25         4.70 o                         
  -3   1  28         18.52         13.28         3.69 o                         
  -1   1  28          8.90         18.36         3.63 o                         
   1   1  28         31.32         30.87         3.77 o                         
   3   1  28          0.51         14.73         5.62 o                         
   5   1  28          6.78          7.57         8.75 o                         
  -4   2  28         10.78          8.24         4.92 o                         
  -2   2  28         61.38         88.95         7.57 o                         
   0   2  28          0.36          9.57         3.45 o                         
   2   2  28         21.16         28.09         6.15 o                         
   4   2  28          1.34          0.00         6.23 o                         
  -3   3  28         20.69         33.03         5.57 o                         
  -1   3  28         49.22         56.46         7.76 o                         
   1   3  28         10.89         16.58         7.22 o                         
  -5   0  29          0.92          1.52         7.60 o                         
  -3   0  29          2.45          1.59        10.54 o                         
  -1   0  29         23.70         16.92         4.71 o                         
   1   0  29          6.69         14.58         5.73 o                         
   3   0  29          5.96          2.41         7.18 o                         
   5   0  29          3.61          4.26        11.32 o                         
  -6   1  29          7.09          5.08        13.41 o                         
  -4   1  29          9.99          9.96         9.29 o                         
  -2   1  29          4.97          9.46         3.29 o                         
   0   1  29          9.11         24.02         4.93 o                         
   2   1  29         24.04         24.51         5.00 o                         
   4   1  29         15.75         18.67         7.25 o                         
  -5   2  29          9.22         12.65        15.78 o                         
  -3   2  29          3.15          1.49         4.85 o                         
  -1   2  29         30.07         37.20         4.70 o                         
   1   2  29         26.59         34.06         4.07 o                         
   3   2  29          1.61          0.00         5.74 o                         
  -2   3  29          0.45          0.00         8.97 o                         
   0   3  29         23.97          0.00        10.17 o                         
  -4   0  30          0.10          0.00         4.58 o                         
  -2   0  30         19.23         26.41         5.71 o                         
   0   0  30          9.00         49.25         8.29 o                         
   2   0  30          0.38          9.72         8.72 o                         
   4   0  30         22.11         19.58        10.77 o                         
  -5   1  30          7.87          7.48         5.73 o                         
  -3   1  30          9.17          5.81         5.39 o                         
  -1   1  30          6.39          8.28         4.53 o                         
   1   1  30          3.47         11.66         4.70 o                         
   3   1  30          0.99          4.03         5.70 o                         
  -4   2  30          0.19         16.92        14.29 o                         
  -2   2  30         10.60          8.85         5.30 o                         
   0   2  30          0.91         13.41         6.35 o                         
   2   2  30         11.49         13.36         6.42 o                         
  -3   0  31          1.15          7.49         8.65 o                         
  -1   0  31          6.07         13.67         5.70 o                         
   1   0  31          1.81          1.61         9.41 o                         
   3   0  31          4.98          0.44         8.72 o                         
  -4   1  31         18.72         17.58         6.01 o                         
  -2   1  31          3.36         17.92         4.50 o                         
   0   1  31          3.84          3.78         5.32 o                         
   2   1  31          3.53         12.59         5.16 o                         
  -3   2  31          0.76         31.99        27.04 o                         
  -1   2  31         15.03         13.79         5.69 o                         
   1   2  31          7.90         22.18         7.56 o                         
  -4   0  32          0.62          7.01        10.06 o                         
  -2   0  32         10.17         21.26         8.24 o                         
   0   0  32          0.62         28.22         6.78 o                         
   2   0  32          5.43          9.74        11.03 o                         
  -3   1  32          9.28         20.46         5.22 o                         
  -1   1  32          5.04         13.23         5.10 o                         
   1   1  32          0.59          5.87         5.13 o                         
  -1   0  33         17.13         35.17         7.40 o                         
   1   0  33          2.19         17.14         8.56 o                         
   0   1  33          5.68         25.56         9.70 o                         
                                                                                
