# Supplementary material for: An exceptional series of phase transitions in hydrophobic amino acids with linear side chains
Source: IUCrJ. 2016 Aug 9;3(Pt 5):341–53. doi: 10.1107/S2052252516010472 (PMC5391856; doi:10.1107/S2052252516010472)
Supplement: Supplementary file 9 [file m-03-00341-Nva270sup9.hkl]

data_Nva270                                                                     
_shelx_title ' nva270_a.res in I2'                                              
_shelx_refln_list_code          4                                               
_shelx_F_calc_maximum      121.09                                               
_exptl_crystal_F_000       512.00                                               
_reflns_d_resolution_high  0.8392                                               
                                                                                
loop_                                                                           
 _space_group_symop_operation_xyz                                               
 'x, y, z'                                                                      
 '-x, y, -z'                                                                    
 'x+1/2, y+1/2, z+1/2'                                                          
 '-x+1/2, y+1/2, -z+1/2'                                                        
                                                                                
_cell_length_a     9.5855                                                       
_cell_length_b     5.1752                                                       
_cell_length_c    27.9595                                                       
_cell_angle_alpha  90.000                                                       
_cell_angle_beta   92.057                                                       
_cell_angle_gamma  90.000                                                       
                                                                                
_shelx_F_squared_multiplier     1.000                                           
                                                                                
loop_                                                                           
 _refln_index_h                                                                 
 _refln_index_k                                                                 
 _refln_index_l                                                                 
 _refln_F_squared_calc                                                          
 _refln_F_squared_meas                                                          
 _refln_F_squared_sigma                                                         
 _refln_observed_status                                                         
   0  -6   0          2.90        -15.48        15.48 o                         
   2  -6   0          0.51         11.12        11.91 o                         
   1  -5   0         15.47         21.91        11.02 o                         
   3  -5   0          2.10          2.01         8.53 o                         
   5  -5   0          1.55          8.37        10.10 o                         
   0  -4   0         13.56          7.96         6.62 o                         
   2  -4   0         29.63         40.33        10.34 o                         
   4  -4   0        253.39        249.26        14.28 o                         
   6  -4   0         54.22         56.82         6.11 o                         
   8  -4   0        102.33         83.46        10.52 o                         
   1  -3   0        702.77        779.31        22.65 o                         
   3  -3   0        102.63        150.76         6.85 o                         
   5  -3   0        446.61        480.00        17.96 o                         
   7  -3   0         44.03         54.23         5.74 o                         
   9  -3   0         54.74         62.80         8.31 o                         
   0  -2   0       1252.75       1296.98        50.54 o                         
   2  -2   0        108.08        116.09         4.95 o                         
   4  -2   0        781.13        834.54        23.49 o                         
   6  -2   0        103.70        115.86         6.38 o                         
   8  -2   0         72.37         62.50         6.74 o                         
  10  -2   0        147.77        147.48        11.04 o                         
   1  -1   0      14661.74      12862.77       609.24 o                         
   3  -1   0       9318.77       9135.35       230.01 o                         
   5  -1   0       2190.83       2187.02        61.57 o                         
   7  -1   0        715.04        769.18        22.07 o                         
   9  -1   0        532.25        536.65        27.33 o                         
  11  -1   0          9.83         -1.32         6.68 o                         
   2   0   0       4565.93       4217.76       114.42 o                         
   4   0   0       6240.83       6404.15       190.47 o                         
   6   0   0         82.45         90.60         4.58 o                         
   8   0   0        687.53        629.69        26.33 o                         
  10   0   0         24.41         35.83         5.52 o                         
   1   1   0      14655.27      13059.08       609.24 o                         
   3   1   0       9317.87       9205.24       351.62 o                         
   5   1   0       2189.90       2318.90        67.49 o                         
   7   1   0        715.31        747.66        30.64 o                         
   9   1   0        532.30        611.02        40.65 o                         
   0   2   0       1254.53       1293.39        62.05 o                         
   2   2   0        108.33        119.33         4.21 o                         
   4   2   0        780.48        823.16        28.83 o                         
   6   2   0        103.61        107.90        10.67 o                         
   8   2   0         72.32        100.05        13.36 o                         
   1   3   0        703.63        791.97        24.51 o                         
   3   3   0        102.80        148.94         6.59 o                         
   5   3   0        446.77        470.42        20.86 o                         
   7   3   0         43.96         43.49        10.11 o                         
   9   3   0         54.75         61.83        17.63 o                         
   0   4   0         13.52          1.65         3.93 o                         
   2   4   0         29.66         22.14         4.84 o                         
   4   4   0        253.51        242.29        11.23 o                         
   6   4   0         54.17         56.67         7.30 o                         
   8   4   0        102.31        128.62        17.24 o                         
   1   5   0         15.42          6.04         6.12 o                         
   3   5   0          2.09          4.27         6.50 o                         
   5   5   0          1.54         -1.57         8.60 o                         
   0   6   0          2.89         19.47        13.30 o                         
   2   6   0          0.51         14.79        11.89 o                         
  -1  -6   1          0.14        -12.75        12.75 o                         
   1  -6   1         34.73         40.49        11.25 o                         
  -6  -5   1         64.84        108.72        29.07 o                         
  -4  -5   1        149.75        167.86        28.41 o                         
  -2  -5   1         19.90         25.16         8.95 o                         
   0  -5   1        112.00        112.41        17.77 o                         
   2  -5   1        153.22        151.02        16.12 o                         
   4  -5   1        122.04        115.45         9.82 o                         
   6  -5   1         66.08         71.13        13.35 o                         
  -7  -4   1        188.91        160.14        14.36 o                         
  -5  -4   1         76.44         83.96         6.15 o                         
  -3  -4   1         57.41         65.89         5.56 o                         
  -1  -4   1         79.12         76.90         6.67 o                         
   1  -4   1        213.40        193.89        11.37 o                         
   3  -4   1        748.05        737.03        29.81 o                         
   5  -4   1        409.58        414.27        19.62 o                         
   7  -4   1         47.31         36.43         7.16 o                         
  -8  -3   1         30.40         38.52         6.03 o                         
  -6  -3   1        268.46        237.52        12.21 o                         
  -4  -3   1        176.99        174.90         7.72 o                         
  -2  -3   1        323.71        319.25        10.15 o                         
   0  -3   1        118.62        133.77         5.47 o                         
   2  -3   1        430.31        393.73        12.21 o                         
   4  -3   1        210.81        216.00        14.70 o                         
   6  -3   1        480.21        490.27        18.44 o                         
   8  -3   1         42.00         24.96         5.82 o                         
  -9  -2   1         13.83         23.65         9.55 o                         
  -7  -2   1         30.82         34.62         4.16 o                         
  -5  -2   1         80.30         86.86         4.04 o                         
  -3  -2   1          7.40         10.50         1.56 o                         
  -1  -2   1        195.15        187.86         5.98 o                         
   1  -2   1        568.66        567.67        16.17 o                         
   3  -2   1        126.92        145.23         6.07 o                         
   5  -2   1        651.08        635.08        18.62 o                         
   7  -2   1         25.32         28.73         7.38 o                         
   9  -2   1        110.24        101.90         8.81 o                         
 -10  -1   1         36.64         42.67         7.77 o                         
  -8  -1   1         87.64        100.85         9.77 o                         
  -6  -1   1         40.29         50.10         2.84 o                         
  -4  -1   1        163.40        182.74         5.98 o                         
  -2  -1   1        620.00        550.07        15.50 o                         
   0  -1   1        185.93        182.39         5.35 o                         
   2  -1   1        208.19        175.30         6.67 o                         
   4  -1   1        585.76        525.69        15.09 o                         
   6  -1   1        136.71        125.30         5.32 o                         
   8  -1   1        339.09        316.28        13.87 o                         
  10  -1   1         14.64         11.53         5.86 o                         
 -11   0   1         47.36         62.57         9.93 o                         
  -9   0   1          5.47          3.76         5.78 o                         
  -7   0   1         79.01         83.33         7.36 o                         
  -5   0   1          4.39          2.48         1.69 o                         
  -3   0   1         26.37         25.46         1.32 o                         
  -1   0   1          6.72          8.00         0.79 o                         
   1   0   1          0.95          1.04         0.68 o                         
   3   0   1        569.27        577.20        17.75 o                         
   5   0   1          6.33         14.40         2.50 o                         
   7   0   1        159.53        149.84         8.76 o                         
   9   0   1         10.26         20.67         4.28 o                         
  11   0   1        142.58        147.70        14.30 o                         
 -10   1   1         36.74         36.32        13.15 o                         
  -8   1   1         87.48        102.88         8.27 o                         
  -6   1   1         40.20         47.66         3.19 o                         
  -4   1   1        163.14        182.55         6.98 o                         
  -2   1   1        620.47        554.55        15.41 o                         
   0   1   1        185.86        181.69         5.33 o                         
   2   1   1        208.32        179.19         6.68 o                         
   4   1   1        585.81        526.19        26.31 o                         
   6   1   1        136.46        137.62         5.30 o                         
   8   1   1        338.83        325.01        15.11 o                         
  -9   2   1         13.89         12.08        11.94 o                         
  -5   2   1         80.39         86.91         7.05 o                         
  -3   2   1          7.26          7.46         1.77 o                         
  -1   2   1        195.12        184.87         5.88 o                         
   1   2   1        569.04        572.85        17.75 o                         
   3   2   1        126.68        138.93         5.46 o                         
   5   2   1        650.15        657.09        32.77 o                         
   7   2   1         25.14         28.11         7.33 o                         
   9   2   1        110.28        109.01        16.49 o                         
  -8   3   1         30.49         46.20        14.21 o                         
  -6   3   1        268.27        252.90        18.00 o                         
  -4   3   1        177.37        165.63         8.15 o                         
  -2   3   1        323.17        324.84         9.94 o                         
   0   3   1        118.72        136.45         5.18 o                         
   2   3   1        429.93        405.84        13.32 o                         
   4   3   1        211.58        215.44         8.76 o                         
   6   3   1        480.30        460.83        34.80 o                         
   8   3   1         42.00         39.02        11.53 o                         
  -7   4   1        188.86        195.18        21.61 o                         
  -5   4   1         76.19         84.58         8.25 o                         
  -3   4   1         57.28         58.97         5.20 o                         
  -1   4   1         78.88         86.08         4.86 o                         
   1   4   1        213.26        208.19        10.18 o                         
   3   4   1        748.03        706.46        26.04 o                         
   5   4   1        409.64        383.45        26.23 o                         
   7   4   1         47.20         32.29        12.90 o                         
  -6   5   1         64.95         70.87        17.68 o                         
  -4   5   1        149.64        161.34        10.98 o                         
  -2   5   1         19.74         13.91         6.28 o                         
   0   5   1        111.99        111.83        11.41 o                         
   2   5   1        152.49        139.47        10.22 o                         
   4   5   1        121.67        120.10        10.98 o                         
   6   5   1         66.12         68.01        17.37 o                         
  -1   6   1          0.15          5.22         9.54 o                         
   1   6   1         34.65         44.61        11.57 o                         
  -2  -6   2          1.11         -2.86        22.59 o                         
   0  -6   2          0.90          6.96        12.87 o                         
   2  -6   2          4.90         22.48        11.48 o                         
  -5  -5   2          8.19         10.63         9.79 o                         
  -3  -5   2          0.81         -1.64         9.78 o                         
  -1  -5   2         21.19         31.16         8.93 o                         
   1  -5   2          7.01          6.93        18.62 o                         
   3  -5   2          4.23          6.87         8.98 o                         
   5  -5   2          9.19         24.02        10.02 o                         
  -8  -4   2         69.79         72.33        39.30 o                         
  -6  -4   2         98.66        105.82        14.36 o                         
  -4  -4   2        403.78        416.39        16.43 o                         
  -2  -4   2         23.97         24.95         4.93 o                         
   0  -4   2         29.89         34.09         5.47 o                         
   2  -4   2         20.56         29.80         5.01 o                         
   4  -4   2         64.54         70.55         6.00 o                         
   6  -4   2         16.33         17.80         8.17 o                         
   8  -4   2        106.13        125.63        18.66 o                         
  -9  -3   2         79.15         67.94        14.27 o                         
  -7  -3   2         66.07         60.03         5.59 o                         
  -5  -3   2        497.15        495.77        18.54 o                         
  -3  -3   2         57.66         50.14         3.48 o                         
  -1  -3   2        819.42        807.78        23.18 o                         
   1  -3   2        388.26        404.13        12.34 o                         
   3  -3   2        149.46        128.91         7.93 o                         
   5  -3   2        302.15        285.10        12.97 o                         
   7  -3   2         86.61         90.26         7.97 o                         
   9  -3   2         17.44         13.62         9.98 o                         
 -10  -2   2        189.46        190.09        13.22 o                         
  -8  -2   2         89.59         72.72         6.97 o                         
  -6  -2   2        284.46        269.69         9.80 o                         
  -4  -2   2        417.92        486.12        13.16 o                         
  -2  -2   2        145.13        159.50         5.85 o                         
   0  -2   2        492.69        523.88        15.00 o                         
   2  -2   2        117.28        104.89         4.95 o                         
   4  -2   2        396.24        406.06        13.01 o                         
   6  -2   2          4.14          5.66         2.43 o                         
   8  -2   2         11.81         19.32         8.11 o                         
  10  -2   2         18.88         13.79         6.16 o                         
 -11  -1   2         23.28         16.25         6.99 o                         
  -9  -1   2        302.24        267.93        18.49 o                         
  -7  -1   2        240.79        257.48         8.15 o                         
  -5  -1   2       2110.96       2166.80        48.48 o                         
  -3  -1   2      11767.44      11478.50       313.39 o                         
  -1  -1   2       1797.43       1554.34        42.50 o                         
   1  -1   2       8239.44       6916.97       206.04 o                         
   3  -1   2        293.02        299.03         9.55 o                         
   5  -1   2        488.73        541.48        17.37 o                         
   7  -1   2        890.97        810.99        26.23 o                         
   9  -1   2        425.72        425.61        19.47 o                         
  11  -1   2         19.95         20.63         8.41 o                         
 -10   0   2          0.13          2.93         9.17 o                         
  -8   0   2       1265.73       1184.06        40.91 o                         
  -6   0   2       1182.75       1130.27        31.51 o                         
  -4   0   2        249.10        255.72         7.71 o                         
  -2   0   2        182.73        144.99         4.42 o                         
   4   0   2       7090.15       7585.74       291.69 o                         
   6   0   2       1372.98       1430.53        48.69 o                         
   8   0   2         35.01         51.97         4.82 o                         
  10   0   2         49.86         53.53         6.13 o                         
  -9   1   2        302.68        283.76        25.02 o                         
  -7   1   2        241.16        255.52        11.95 o                         
  -5   1   2       2107.91       2175.48        72.61 o                         
  -3   1   2      11766.13      11699.26       443.42 o                         
  -1   1   2       1800.91       1554.43        46.52 o                         
   1   1   2       8239.07       6948.25       206.02 o                         
   3   1   2        291.73        293.28        10.82 o                         
   5   1   2        488.33        539.06        27.89 o                         
   7   1   2        889.26        837.71        56.86 o                         
 -10   2   2        189.83        208.79        23.60 o                         
  -8   2   2         89.84         83.39        11.86 o                         
  -6   2   2        284.00        267.30        14.65 o                         
  -4   2   2        416.85        488.19        17.27 o                         
  -2   2   2        145.75        155.21         5.55 o                         
   0   2   2        492.23        527.15        14.90 o                         
   2   2   2        116.91        109.87         4.45 o                         
   4   2   2        395.81        388.54        14.90 o                         
   6   2   2          4.22          2.82         5.40 o                         
   8   2   2         11.62         16.97         8.82 o                         
  -9   3   2         79.27         68.94        18.34 o                         
  -7   3   2         66.09         74.90        13.65 o                         
  -5   3   2        497.48        492.40        18.42 o                         
  -3   3   2         57.99         49.09         3.03 o                         
  -1   3   2        820.19        817.25        22.99 o                         
   1   3   2        388.59        410.95        12.14 o                         
   3   3   2        149.55        132.98         6.08 o                         
   5   3   2        302.28        273.95        13.83 o                         
   7   3   2         86.48        100.84        11.85 o                         
   9   3   2         17.42         -1.71        16.77 o                         
  -8   4   2         69.85         33.97        19.62 o                         
  -6   4   2         98.66         96.78         7.84 o                         
  -4   4   2        404.07        399.53        14.39 o                         
  -2   4   2         23.96         27.05         4.20 o                         
   0   4   2         29.90         29.35         3.37 o                         
   2   4   2         20.61         24.19         3.61 o                         
   4   4   2         64.57         64.02         5.46 o                         
   6   4   2         16.33         17.36        10.07 o                         
   8   4   2        106.12        104.43        18.07 o                         
  -5   5   2          8.19         -6.04         8.66 o                         
  -3   5   2          0.82          1.93         6.23 o                         
  -1   5   2         21.17         21.68         6.65 o                         
   1   5   2          6.99          1.99         5.94 o                         
   3   5   2          4.24          5.99        10.75 o                         
   5   5   2          9.19         -5.87        13.06 o                         
  -2   6   2          1.11         26.06        12.34 o                         
   0   6   2          0.90         -1.97        10.30 o                         
   2   6   2          4.92          9.42        11.73 o                         
  -1  -6   3         16.18         16.82        16.90 o                         
   1  -6   3         84.43         86.17        13.36 o                         
  -6  -5   3          2.91         -8.81        18.62 o                         
  -4  -5   3        148.39        150.70        19.96 o                         
  -2  -5   3         44.91         47.38         9.96 o                         
   0  -5   3        587.00        539.67        26.37 o                         
   2  -5   3        213.20        236.31        15.67 o                         
   4  -5   3        142.80        170.78        26.15 o                         
   6  -5   3         15.13         25.71        11.25 o                         
  -7  -4   3        195.64        219.01        14.31 o                         
  -5  -4   3        170.77        177.67         9.87 o                         
  -3  -4   3        537.52        545.19        23.41 o                         
  -1  -4   3        104.81        134.69         9.88 o                         
   1  -4   3         77.51         73.99         5.92 o                         
   3  -4   3       1002.39        946.18        38.74 o                         
   5  -4   3        550.37        544.63        29.00 o                         
   7  -4   3         23.97         17.32        12.10 o                         
  -8  -3   3         21.27         16.90         8.01 o                         
  -6  -3   3         13.41         17.55         4.12 o                         
  -4  -3   3        295.57        292.21        12.25 o                         
  -2  -3   3        621.90        643.23        19.01 o                         
   0  -3   3       1286.82       1322.40        37.12 o                         
   2  -3   3        453.08        470.10        15.50 o                         
   4  -3   3        202.22        215.53        12.70 o                         
   6  -3   3        549.68        529.00        19.92 o                         
   8  -3   3         11.21          3.11         8.47 o                         
  -9  -2   3         44.56         50.63         7.18 o                         
  -7  -2   3        130.92        126.81         5.60 o                         
  -5  -2   3        299.12        324.57        10.66 o                         
  -3  -2   3        355.18        362.13        12.30 o                         
  -1  -2   3        183.25        180.44         5.45 o                         
   1  -2   3        882.12        895.15        27.52 o                         
   3  -2   3         37.29         35.00         2.88 o                         
   5  -2   3        587.92        572.61        18.13 o                         
   7  -2   3        107.63        104.29         7.63 o                         
   9  -2   3        176.93        188.37        13.67 o                         
 -10  -1   3        116.00        113.33         9.93 o                         
  -8  -1   3        152.11        133.50         8.49 o                         
  -6  -1   3         46.78         53.32         3.84 o                         
  -4  -1   3        509.19        582.00        18.33 o                         
  -2  -1   3         12.32         12.49         1.30 o                         
   0  -1   3        439.30        426.07        11.94 o                         
   2  -1   3        685.71        704.04        27.48 o                         
   4  -1   3         72.48         97.90         4.62 o                         
   6  -1   3         13.66         12.73         2.67 o                         
   8  -1   3        246.35        251.07        16.47 o                         
  10  -1   3         72.24         72.06         7.76 o                         
 -11   0   3          0.28          3.23         7.12 o                         
  -9   0   3         27.60         34.32         5.70 o                         
  -7   0   3         49.97         45.01         4.84 o                         
  -5   0   3         59.26         55.23         2.55 o                         
  -3   0   3         44.88         54.64         2.24 o                         
  -1   0   3         16.82         14.87         0.66 o                         
   1   0   3          1.03          0.24         0.44 o                         
   3   0   3        204.79        206.21         7.68 o                         
   5   0   3        501.84        486.07        17.30 o                         
   7   0   3         10.51         11.12         3.61 o                         
   9   0   3         28.47         28.84         4.59 o                         
  11   0   3         87.56         83.42        11.61 o                         
 -10   1   3        116.11        134.81        12.48 o                         
  -8   1   3        152.08        146.08         9.09 o                         
  -6   1   3         46.82         52.53         3.15 o                         
  -4   1   3        509.37        599.98        20.44 o                         
  -2   1   3         12.37         11.42         1.33 o                         
   0   1   3        439.00        429.01        11.94 o                         
   2   1   3        685.61        692.04        23.77 o                         
   4   1   3         72.60         91.53         7.74 o                         
   6   1   3         13.70         19.71         6.14 o                         
   8   1   3        246.36        298.76        19.19 o                         
  -9   2   3         44.56         33.55        13.22 o                         
  -7   2   3        130.93        118.62         7.07 o                         
  -5   2   3        299.44        339.19        12.35 o                         
  -3   2   3        355.02        377.08        12.06 o                         
  -1   2   3        183.36        177.42         5.81 o                         
   1   2   3        883.06        908.83        27.42 o                         
   3   2   3         37.39         41.02         3.01 o                         
   5   2   3        587.80        565.07        23.63 o                         
   7   2   3        107.63        120.71        11.22 o                         
  -8   3   3         21.39         18.90         6.75 o                         
  -6   3   3         13.37         20.70         5.75 o                         
  -4   3   3        295.70        304.38        10.48 o                         
  -2   3   3        621.92        662.44        20.69 o                         
   0   3   3       1287.63       1343.14        37.03 o                         
   2   3   3        452.49        478.81        15.42 o                         
   4   3   3        202.42        205.17         9.63 o                         
   6   3   3        549.84        511.74        25.07 o                         
   8   3   3         11.22         31.41        17.77 o                         
  -7   4   3        195.63        191.03        27.58 o                         
  -5   4   3        170.73        166.56        12.49 o                         
  -3   4   3        537.57        540.54        20.52 o                         
  -1   4   3        104.57        129.08         6.81 o                         
   1   4   3         77.54         81.75         4.93 o                         
   3   4   3       1002.84        957.90        33.65 o                         
   5   4   3        550.69        502.88        30.66 o                         
   7   4   3         24.02         27.35        12.60 o                         
  -6   5   3          2.95          7.80        10.38 o                         
  -4   5   3        148.61        149.56        10.65 o                         
  -2   5   3         44.94         47.95         5.24 o                         
   0   5   3        586.99        553.64        22.36 o                         
   2   5   3        212.65        183.74        12.05 o                         
   4   5   3        142.84        142.71        16.29 o                         
   6   5   3         15.18          6.08        17.72 o                         
  -1   6   3         16.09         16.97        10.69 o                         
   1   6   3         84.22         87.98        18.09 o                         
  -2  -6   4          0.54          5.94        18.54 o                         
   0  -6   4          1.04          5.48        14.46 o                         
   2  -6   4          5.06        -26.74        28.14 o                         
  -5  -5   4         12.01         19.26        16.18 o                         
  -3  -5   4          8.55         18.92        14.84 o                         
  -1  -5   4         15.68         14.18         9.20 o                         
   1  -5   4          0.93         -0.14         8.57 o                         
   3  -5   4          9.11         16.41         7.87 o                         
   5  -5   4          0.60          4.32        31.06 o                         
  -8  -4   4         34.20         20.67        18.37 o                         
  -6  -4   4         56.86         62.10        13.35 o                         
  -4  -4   4        183.83        208.62        12.93 o                         
  -2  -4   4         35.89         36.10         4.77 o                         
   0  -4   4         62.40         70.26         6.00 o                         
   2  -4   4          4.43          8.90         4.11 o                         
   4  -4   4         28.62         29.75         3.97 o                         
   6  -4   4         36.69         25.75        15.42 o                         
   8  -4   4         97.40         87.76        17.70 o                         
  -9  -3   4         36.29         35.89         5.97 o                         
  -7  -3   4        182.12        178.07         9.66 o                         
  -5  -3   4        282.70        312.10        20.89 o                         
  -3  -3   4         27.71         20.71         5.49 o                         
  -1  -3   4        178.21        177.89         6.26 o                         
   1  -3   4        258.75        250.97         8.49 o                         
   3  -3   4        221.00        208.27         7.66 o                         
   5  -3   4        373.28        370.09        19.93 o                         
   7  -3   4        106.13        105.34         8.75 o                         
   9  -3   4          4.80         17.05         6.65 o                         
 -10  -2   4         89.80         81.78         9.13 o                         
  -8  -2   4         12.64         13.13         3.07 o                         
  -6  -2   4        362.80        381.02        14.65 o                         
  -4  -2   4         63.12         70.59         3.56 o                         
  -2  -2   4        963.16        937.89        28.27 o                         
   0  -2   4         45.20         57.51         2.89 o                         
   2  -2   4       1170.47       1116.22        34.66 o                         
   4  -2   4        470.59        452.02        16.43 o                         
   6  -2   4        253.42        277.11        10.31 o                         
   8  -2   4         45.77         45.85         6.70 o                         
  10  -2   4         61.75         45.38         7.12 o                         
 -11  -1   4         56.80         58.62        15.03 o                         
  -9  -1   4        227.71        217.42        11.84 o                         
  -7  -1   4         62.53         61.45         4.30 o                         
  -5  -1   4        696.74        756.24        17.15 o                         
  -3  -1   4       3297.32       3311.86        98.35 o                         
  -1  -1   4       1865.18       1715.01        49.97 o                         
   1  -1   4       7799.94       6540.37       212.59 o                         
   3  -1   4        888.50        894.74        29.68 o                         
   5  -1   4        189.98        191.02         8.11 o                         
   7  -1   4        301.71        311.91        15.94 o                         
   9  -1   4        227.33        193.58        19.93 o                         
  11  -1   4         50.02         45.26         8.73 o                         
 -10   0   4         62.86         64.34         7.58 o                         
  -8   0   4        680.33        667.89        28.03 o                         
  -6   0   4       1886.17       1977.78        50.22 o                         
  -4   0   4       1775.59       1596.33        43.74 o                         
  -2   0   4       1085.09       1580.42        43.01 o                         
   0   0   4       1283.18       1338.57        51.47 o                         
   2   0   4       2571.72       2736.32        81.46 o                         
   4   0   4       4171.23       3885.05       170.77 o                         
   6   0   4       1217.79       1194.30        36.56 o                         
   8   0   4         80.80         81.57         5.94 o                         
  10   0   4         48.41         35.21         6.98 o                         
 -11   1   4         57.01         54.55         9.96 o                         
  -9   1   4        227.93        198.72        13.06 o                         
  -7   1   4         62.02         69.03         8.72 o                         
  -5   1   4        694.04        730.51        28.43 o                         
  -3   1   4       3297.07       3289.91       150.97 o                         
  -1   1   4       1868.03       1628.88        49.87 o                         
   1   1   4       7797.21       6276.57       265.85 o                         
   3   1   4        889.70        842.48        34.41 o                         
   5   1   4        189.69        203.75        12.51 o                         
   7   1   4        300.34        292.79        26.01 o                         
  11   1   4         50.22         52.45        19.19 o                         
 -10   2   4         90.17        116.26        19.47 o                         
  -8   2   4         12.71         18.39         5.01 o                         
  -6   2   4        362.71        385.03        15.94 o                         
  -4   2   4         63.22         59.18         3.74 o                         
  -2   2   4        963.89        881.65        31.06 o                         
   0   2   4         45.29         48.17         2.93 o                         
   2   2   4       1170.87       1163.79        34.60 o                         
   4   2   4        469.27        458.63        16.54 o                         
   6   2   4        253.11        266.06        26.30 o                         
   8   2   4         45.81         51.31        14.50 o                         
  -9   3   4         36.38         37.97         9.45 o                         
  -7   3   4        182.09        151.93        12.82 o                         
  -5   3   4        282.78        279.33        16.70 o                         
  -3   3   4         27.56         28.56         3.20 o                         
  -1   3   4        178.22        186.04         6.28 o                         
   1   3   4        258.30        270.74        10.29 o                         
   3   3   4        221.28        218.17         8.23 o                         
   5   3   4        373.87        349.51        24.23 o                         
   7   3   4        106.01        106.31        19.33 o                         
   9   3   4          4.77          7.96        20.75 o                         
  -8   4   4         34.23         49.13        13.22 o                         
  -6   4   4         56.72         55.99         6.73 o                         
  -4   4   4        183.96        226.34        11.24 o                         
  -2   4   4         35.76         36.02         4.43 o                         
   0   4   4         62.44         66.23         4.76 o                         
   2   4   4          4.40          8.11         3.58 o                         
   4   4   4         28.64         34.30         8.70 o                         
   6   4   4         36.75         44.91        10.95 o                         
   8   4   4         97.44         89.91        16.73 o                         
  -5   5   4         12.00         26.32        11.06 o                         
  -3   5   4          8.58          3.84         6.76 o                         
  -1   5   4         15.67         12.42         4.85 o                         
   1   5   4          0.93          2.32         7.48 o                         
   3   5   4          9.14         11.91         8.29 o                         
   5   5   4          0.60         -1.30        16.56 o                         
  -2   6   4          0.54         10.12        17.17 o                         
   0   6   4          1.03         -4.87        11.71 o                         
   2   6   4          5.07         15.56        13.99 o                         
  -1  -6   5         26.20         18.73        17.38 o                         
   1  -6   5         58.70         43.20        12.63 o                         
  -6  -5   5         20.14         17.14        21.31 o                         
  -4  -5   5        193.46        203.51        21.00 o                         
  -2  -5   5        174.20        191.79        15.10 o                         
   0  -5   5        517.98        463.96        81.73 o                         
   2  -5   5         55.37         38.12         8.60 o                         
   4  -5   5        144.86        147.19        16.83 o                         
   6  -5   5         26.27         23.65        12.10 o                         
  -7  -4   5         44.53         47.14        14.98 o                         
  -5  -4   5        481.45        469.09        30.49 o                         
  -3  -4   5       1298.76       1293.81        52.75 o                         
  -1  -4   5        175.03        173.93        14.83 o                         
   1  -4   5         55.71         53.72         5.34 o                         
   3  -4   5        199.01        203.79        20.57 o                         
   5  -4   5        177.60        167.80        14.81 o                         
   7  -4   5         60.15         45.11        13.83 o                         
  -8  -3   5         22.53         22.73        15.49 o                         
  -6  -3   5         57.50         71.27        13.21 o                         
  -4  -3   5        114.68        134.91        12.53 o                         
  -2  -3   5        364.02        320.78        10.44 o                         
   0  -3   5       1589.58       1620.60        45.66 o                         
   2  -3   5        470.65        470.71        14.25 o                         
   4  -3   5        213.77        220.16        12.50 o                         
   6  -3   5        318.41        313.60        18.44 o                         
   8  -3   5          5.35          6.59         7.15 o                         
  -9  -2   5         56.95         45.81         5.00 o                         
  -7  -2   5         31.19         40.04         4.01 o                         
  -5  -2   5        115.23        116.36         5.33 o                         
  -3  -2   5        356.17        324.39        11.45 o                         
  -1  -2   5        194.23        180.71         6.52 o                         
   1  -2   5        367.20        405.25        13.07 o                         
   3  -2   5         84.05         93.92         4.74 o                         
   5  -2   5        294.65        294.26        11.29 o                         
   7  -2   5         75.59         79.40         7.76 o                         
   9  -2   5         52.46         67.79         7.18 o                         
 -10  -1   5         74.61         81.88         6.94 o                         
  -8  -1   5        145.70        139.83         7.59 o                         
  -6  -1   5         21.39         19.73         2.06 o                         
  -4  -1   5        593.28        617.63        17.38 o                         
  -2  -1   5        439.81        513.29        16.10 o                         
   0  -1   5        448.26        385.38        12.97 o                         
   2  -1   5        472.60        495.92        19.58 o                         
   4  -1   5        140.68        146.31         6.02 o                         
   6  -1   5         21.46         21.00         3.09 o                         
   8  -1   5         90.34         80.86         6.53 o                         
  10  -1   5         46.33         46.51         8.18 o                         
 -11   0   5         13.11         19.05         6.82 o                         
  -9   0   5          0.26         -4.38         4.38 o                         
  -7   0   5         44.58         50.97         3.58 o                         
  -5   0   5          9.28         11.53         1.74 o                         
  -3   0   5        301.82        306.07         9.53 o                         
  -1   0   5         45.69         39.29         2.12 o                         
   1   0   5         41.75         42.06         1.73 o                         
   3   0   5         55.53         62.38         2.88 o                         
   5   0   5        144.29        151.85         5.91 o                         
   7   0   5         37.03         28.28         3.59 o                         
   9   0   5          3.72         -0.90         4.02 o                         
  11   0   5          5.01          0.00         9.94 o                         
 -10   1   5         74.74         79.14         6.98 o                         
  -8   1   5        145.56        139.44         9.28 o                         
  -6   1   5         21.39         23.08         2.25 o                         
  -4   1   5        592.61        591.86        43.66 o                         
  -2   1   5        439.73        526.07        18.90 o                         
   0   1   5        448.21        366.20        12.99 o                         
   2   1   5        472.46        482.16        36.67 o                         
   4   1   5        140.72        130.36         7.23 o                         
   6   1   5         21.40         21.91         7.46 o                         
   8   1   5         90.20         87.97        13.79 o                         
  -9   2   5         56.96         60.70        14.78 o                         
  -7   2   5         31.15         33.81         4.38 o                         
  -5   2   5        115.03        110.00         5.58 o                         
  -3   2   5        355.63        340.62        12.08 o                         
  -1   2   5        193.24        180.65         7.31 o                         
   1   2   5        368.14        420.25        16.74 o                         
   3   2   5         83.94         86.02         4.72 o                         
   5   2   5        294.79        274.70        13.71 o                         
   7   2   5         75.86         64.53        14.07 o                         
   9   2   5         52.39         74.61        17.77 o                         
  -8   3   5         22.60         17.17         7.11 o                         
  -6   3   5         57.55         58.41         5.27 o                         
  -4   3   5        114.97        131.31         7.15 o                         
  -2   3   5        364.94        329.28        11.19 o                         
   0   3   5       1591.66       1675.16        49.81 o                         
   2   3   5        470.56        486.48        15.56 o                         
   4   3   5        214.02        192.32         9.40 o                         
   6   3   5        318.33        318.03        21.29 o                         
   8   3   5          5.30         12.51        16.77 o                         
  -7   4   5         44.60         51.45         9.04 o                         
  -5   4   5        482.12        472.00        20.87 o                         
  -3   4   5       1299.57       1312.85        45.50 o                         
  -1   4   5        174.97        176.72         9.03 o                         
   1   4   5         55.74         49.89         8.21 o                         
   3   4   5        199.32        229.58        16.65 o                         
   5   4   5        177.78        180.66        16.75 o                         
   7   4   5         60.31         56.94        13.78 o                         
  -6   5   5         20.08         16.06        13.79 o                         
  -4   5   5        193.65        211.82        13.44 o                         
  -2   5   5        173.85        187.78        12.57 o                         
   0   5   5        517.87        485.13        20.25 o                         
   2   5   5         55.36         52.60         8.61 o                         
   4   5   5        145.23        167.37        34.83 o                         
   6   5   5         26.40         20.47        20.90 o                         
  -1   6   5         26.06         23.34        12.76 o                         
   1   6   5         58.60         39.94        27.86 o                         
   0  -6   6          4.26         11.24        14.27 o                         
  -5  -5   6          4.83         24.48        17.27 o                         
  -3  -5   6         35.65         33.46        13.40 o                         
  -1  -5   6          3.40          2.88         8.18 o                         
   1  -5   6          1.16         -4.78         8.61 o                         
   3  -5   6          0.95         -3.97         7.18 o                         
   5  -5   6          4.64         15.51        11.56 o                         
  -8  -4   6         53.05         57.36        19.98 o                         
  -6  -4   6         20.60         15.88        16.13 o                         
  -4  -4   6         47.72         65.85         7.36 o                         
  -2  -4   6         34.33         42.00         7.43 o                         
   0  -4   6         30.30         31.62         5.56 o                         
   2  -4   6         71.68         67.48         5.54 o                         
   4  -4   6         66.53         90.57        16.77 o                         
   6  -4   6         22.01         28.56         8.24 o                         
   8  -4   6         68.01         71.99        10.09 o                         
  -9  -3   6         17.92         26.30         8.60 o                         
  -7  -3   6        141.58        143.30        11.11 o                         
  -3  -3   6        231.39        202.84         8.31 o                         
  -1  -3   6        415.36        404.25        12.24 o                         
   1  -3   6        458.04        461.97        14.01 o                         
   3  -3   6        116.19        131.52         6.71 o                         
   5  -3   6        636.33        638.64        32.34 o                         
   7  -3   6        142.01        138.63        11.39 o                         
   9  -3   6         32.69         34.17         7.35 o                         
 -10  -2   6         77.12         70.83         9.80 o                         
  -8  -2   6         50.00         65.69         4.51 o                         
  -6  -2   6        404.43        406.36        24.06 o                         
  -4  -2   6        326.79        344.34        11.83 o                         
  -2  -2   6       2228.97       2242.39        66.53 o                         
   0  -2   6        366.69        394.47        11.78 o                         
   2  -2   6       2183.14       2095.42        57.81 o                         
   4  -2   6         92.97        106.20         6.29 o                         
   6  -2   6        700.35        656.88        26.94 o                         
   8  -2   6         87.38         95.06         8.75 o                         
  10  -2   6        220.26        203.26        14.23 o                         
 -11  -1   6         91.98         84.13         9.06 o                         
  -9  -1   6        214.54        204.38         9.39 o                         
  -7  -1   6        671.03        644.21        17.66 o                         
  -5  -1   6         14.00         22.92         1.87 o                         
  -3  -1   6       2433.64       2684.20        75.37 o                         
  -1  -1   6        354.65        425.77        14.27 o                         
   1  -1   6       4311.31       4093.84       151.37 o                         
   3  -1   6       3447.33       3490.20       112.12 o                         
   5  -1   6        685.58        667.83        22.87 o                         
   7  -1   6         33.50         42.58         4.45 o                         
   9  -1   6        277.86        272.39        14.08 o                         
  11  -1   6         82.79         65.95        13.65 o                         
 -10   0   6        157.72        153.04        17.04 o                         
  -8   0   6         21.39         23.16         4.29 o                         
  -6   0   6        244.12        225.64         7.00 o                         
  -4   0   6       2398.70       2645.59        79.10 o                         
  -2   0   6        600.49        571.65        14.62 o                         
   0   0   6       3374.54       3552.44       136.85 o                         
   2   0   6       7798.70       7521.48       371.87 o                         
   4   0   6       1317.66       1288.05        38.86 o                         
   6   0   6         99.50        166.07         6.60 o                         
   8   0   6         71.52         76.15         5.49 o                         
  10   0   6         26.56         31.35         8.46 o                         
 -11   1   6         92.11         91.44        10.98 o                         
  -9   1   6        214.51        222.63        12.86 o                         
  -7   1   6        670.53        653.52        32.05 o                         
  -5   1   6         14.23         29.00         4.02 o                         
  -3   1   6       2434.62       2649.35       102.55 o                         
  -1   1   6        354.63        400.10        14.26 o                         
   1   1   6       4310.92       3789.54       151.56 o                         
   3   1   6       3446.50       3187.84       129.51 o                         
   5   1   6        685.07        617.45        33.02 o                         
   7   1   6         33.38         38.24         9.52 o                         
 -10   2   6         77.13         89.39        18.91 o                         
  -8   2   6         49.67         77.05         5.69 o                         
  -6   2   6        404.13        423.44        17.60 o                         
  -4   2   6        327.03        342.74        12.58 o                         
  -2   2   6       2227.27       2181.33        74.03 o                         
   0   2   6        367.63        412.17        14.21 o                         
   2   2   6       2185.28       2132.49        81.92 o                         
   4   2   6         92.55         94.30         6.62 o                         
   6   2   6        699.68        649.67        49.75 o                         
   8   2   6         87.45         98.92        18.05 o                         
  -9   3   6         17.80         58.56        17.34 o                         
  -7   3   6        141.52        130.55         8.47 o                         
  -5   3   6        212.48        183.39        17.98 o                         
  -3   3   6        231.29        209.74         8.93 o                         
  -1   3   6        414.99        391.42        13.13 o                         
   1   3   6        457.95        486.23        17.33 o                         
   3   3   6        116.43        128.59        10.46 o                         
   5   3   6        636.79        605.90        45.91 o                         
   7   3   6        141.88        139.57        22.03 o                         
   9   3   6         32.70         28.29        21.75 o                         
  -8   4   6         53.09         60.22        10.77 o                         
  -6   4   6         20.50         10.24         6.43 o                         
  -4   4   6         47.73         56.16         6.26 o                         
  -2   4   6         34.28         35.82         5.99 o                         
   0   4   6         30.30         33.33         4.43 o                         
   2   4   6         71.58         68.62         7.11 o                         
   4   4   6         66.53         69.64        10.20 o                         
   6   4   6         21.98         21.46        14.21 o                         
   8   4   6         68.06         99.48        19.33 o                         
  -5   5   6          4.82         15.56         8.37 o                         
  -3   5   6         35.73         36.63         8.98 o                         
  -1   5   6          3.42          0.71         6.21 o                         
   1   5   6          1.15         -4.68         6.94 o                         
   3   5   6          0.95         -1.66        10.80 o                         
   5   5   6          4.63         -4.98        17.27 o                         
   0   6   6          4.25         27.08        14.70 o                         
  -1  -6   7         24.64         26.01        23.60 o                         
  -4  -5   7        130.80        135.54        18.79 o                         
  -2  -5   7        185.41        197.29        18.23 o                         
   0  -5   7        175.29        174.15        14.13 o                         
   2  -5   7         47.70         48.39        11.03 o                         
   4  -5   7        231.34        278.13        22.43 o                         
   6  -5   7         30.83         18.79        12.53 o                         
  -7  -4   7         36.88         41.74        15.35 o                         
  -5  -4   7        438.54        460.45        28.54 o                         
  -3  -4   7        885.88        878.67        36.69 o                         
  -1  -4   7         53.20         47.02         6.57 o                         
   1  -4   7        162.42        157.71         8.69 o                         
   3  -4   7         35.47         20.53         4.19 o                         
   5  -4   7         39.01         40.60         8.48 o                         
   7  -4   7        106.78        123.34        13.62 o                         
  -8  -3   7         68.70         74.09        13.68 o                         
  -6  -3   7        265.21        251.31        14.03 o                         
  -4  -3   7         24.78         25.23         4.57 o                         
  -2  -3   7         74.47         82.90         4.81 o                         
   0  -3   7        199.81        190.22         7.29 o                         
   2  -3   7        114.63        124.58         5.65 o                         
   4  -3   7        143.82        154.45        10.36 o                         
   6  -3   7        121.06        131.37        11.36 o                         
   8  -3   7          9.28         13.79         9.15 o                         
  -9  -2   7         42.73         33.82         4.92 o                         
  -7  -2   7          0.41         -1.04         3.81 o                         
  -5  -2   7         70.91         72.14         4.65 o                         
  -3  -2   7        128.94        131.79         5.99 o                         
  -1  -2   7        415.15        388.65        13.92 o                         
   1  -2   7        539.91        542.31        17.02 o                         
   3  -2   7        414.61        462.58        18.78 o                         
   5  -2   7        123.03        123.80         6.81 o                         
   7  -2   7          4.44          3.55         9.81 o                         
   9  -2   7         32.63         48.76         6.99 o                         
 -10  -1   7         26.36         37.53         8.35 o                         
  -8  -1   7        129.54        111.78         8.61 o                         
  -6  -1   7         88.63         89.49         3.95 o                         
  -4  -1   7        125.91        131.98         4.73 o                         
  -2  -1   7        314.67        288.34        10.44 o                         
   0  -1   7        115.42        147.28         9.10 o                         
   2  -1   7        144.57        150.37         5.50 o                         
   4  -1   7         49.66         48.41         4.10 o                         
   6  -1   7          4.24          9.62         2.81 o                         
   8  -1   7        100.32        104.68         7.32 o                         
  10  -1   7         20.25         34.19         7.94 o                         
 -11   0   7         46.47         49.59         7.57 o                         
  -9   0   7         86.38         92.39         9.29 o                         
  -7   0   7          9.72          7.45         2.72 o                         
  -5   0   7        264.75        267.76         8.20 o                         
  -3   0   7          3.02          3.24         1.44 o                         
  -1   0   7         90.10         72.88         2.96 o                         
   1   0   7        133.97        144.17         6.02 o                         
   3   0   7        186.55        190.77         6.39 o                         
   5   0   7          0.23         -0.42         1.93 o                         
   7   0   7          4.70         56.17         4.84 o                         
   9   0   7          0.43         -5.25         5.25 o                         
  11   0   7          6.79         -2.94        14.93 o                         
 -10   1   7         26.47         37.28         5.40 o                         
  -8   1   7        129.52         98.61         9.39 o                         
  -6   1   7         88.81         81.23         4.47 o                         
  -4   1   7        125.74        124.35         7.38 o                         
  -2   1   7        314.64        295.16        10.52 o                         
   0   1   7        115.36        135.35         7.94 o                         
   2   1   7        144.69        136.41         5.59 o                         
   4   1   7         49.62         50.15         4.24 o                         
   6   1   7          4.21          9.52         7.11 o                         
   8   1   7        100.18         88.26        14.07 o                         
  10   1   7         20.28         48.33        14.64 o                         
  -9   2   7         42.88         41.01         5.88 o                         
  -7   2   7          0.41          3.06         3.50 o                         
  -5   2   7         70.77         83.78         4.68 o                         
  -3   2   7        129.25        131.62         8.26 o                         
  -1   2   7        414.34        377.66        12.25 o                         
   1   2   7        539.58        545.96        22.02 o                         
   3   2   7        413.57        438.74        18.85 o                         
   5   2   7        122.84        103.29         8.19 o                         
   7   2   7          4.49          4.55        11.94 o                         
   9   2   7         32.55         57.85        17.06 o                         
  -8   3   7         68.94         60.91         7.59 o                         
  -6   3   7        265.37        224.84        12.66 o                         
  -4   3   7         24.85         24.74         3.89 o                         
  -2   3   7         73.99         72.52         5.74 o                         
   0   3   7        200.35        198.19         8.01 o                         
   2   3   7        114.27        141.31         9.32 o                         
   4   3   7        144.60        133.59         7.94 o                         
   6   3   7        121.17        131.30        14.17 o                         
   8   3   7          9.24         -0.43        16.92 o                         
  -7   4   7         36.79         33.36         9.04 o                         
  -5   4   7        438.91        415.80        19.48 o                         
  -3   4   7        886.65        870.23        38.20 o                         
  -1   4   7         53.05         62.87         6.35 o                         
   1   4   7        162.70        138.64        11.81 o                         
   3   4   7         35.42         39.22         8.80 o                         
   5   4   7         38.99         49.12        10.38 o                         
   7   4   7        106.80        124.59        16.00 o                         
  -6   5   7         30.88         34.26        15.07 o                         
  -4   5   7        130.81        132.18        12.33 o                         
  -2   5   7        184.93        193.40        13.65 o                         
   0   5   7        175.09        193.51        10.94 o                         
   2   5   7         47.57         51.45        11.36 o                         
   4   5   7        231.02        244.23        23.27 o                         
   6   5   7         30.85         58.56        25.87 o                         
  -1   6   7         24.53         12.68        15.20 o                         
   1   6   7         17.62         -1.99        16.49 o                         
  -5  -5   8          2.25          1.35        24.31 o                         
  -3  -5   8         32.76         29.50        14.03 o                         
  -1  -5   8         11.93          2.06        11.64 o                         
   1  -5   8         19.37         16.51         8.06 o                         
   3  -5   8          1.36         -9.19         9.19 o                         
   5  -5   8          2.55         17.10        11.71 o                         
  -8  -4   8         53.67         61.69        43.50 o                         
  -6  -4   8         10.47         13.70        14.07 o                         
  -4  -4   8        136.22        145.94        18.52 o                         
  -2  -4   8         57.93         45.96         9.75 o                         
   0  -4   8          0.28          0.54         5.25 o                         
   2  -4   8         28.66         23.82         5.85 o                         
   4  -4   8        147.92        161.64        13.59 o                         
   6  -4   8         15.46         21.75         7.88 o                         
   8  -4   8         70.88         75.30        32.97 o                         
  -9  -3   8         39.85         44.58        17.33 o                         
  -7  -3   8          9.82         18.58         6.53 o                         
  -5  -3   8         87.04         93.83         7.14 o                         
  -3  -3   8        194.89        212.48         8.97 o                         
  -1  -3   8        439.16        427.10        17.05 o                         
   1  -3   8        488.65        435.72        16.51 o                         
   3  -3   8          9.59          1.89         2.78 o                         
   5  -3   8        553.18        625.10        32.07 o                         
   7  -3   8        129.80        144.59        14.57 o                         
   9  -3   8         69.57         80.82        16.90 o                         
 -10  -2   8         69.31         49.18         9.72 o                         
  -8  -2   8         76.21         83.67         6.72 o                         
  -6  -2   8        285.37        266.97        15.37 o                         
  -4  -2   8        263.16        250.66         9.36 o                         
  -2  -2   8       1904.55       1947.78        57.67 o                         
   0  -2   8        114.92        121.72         5.59 o                         
   2  -2   8       1712.69       1849.82        55.08 o                         
   4  -2   8        110.15        121.35         6.71 o                         
   6  -2   8        549.37        570.24        28.37 o                         
   8  -2   8         37.18         34.60        13.08 o                         
  10  -2   8        209.24        206.87        14.69 o                         
 -11  -1   8         88.61        103.69        13.76 o                         
  -9  -1   8        140.34        146.86         8.76 o                         
  -7  -1   8        712.51        695.34        22.17 o                         
  -5  -1   8        402.88        453.87        12.11 o                         
  -3  -1   8       3886.40       3935.23       197.33 o                         
  -1  -1   8        719.42        868.14        28.69 o                         
   1  -1   8       3426.88       3752.79       120.40 o                         
   3  -1   8       1710.34       1668.53        62.77 o                         
   5  -1   8        372.12        349.71        12.62 o                         
   7  -1   8        168.40        175.56         9.83 o                         
   9  -1   8        183.98        184.85        11.55 o                         
 -10   0   8         85.58         94.09         8.83 o                         
  -8   0   8        350.32        290.92        20.07 o                         
  -6   0   8        164.04        178.01         6.28 o                         
  -4   0   8        152.57        180.29         5.93 o                         
  -2   0   8       1206.92       1032.75        26.17 o                         
   2   0   8       1963.95       2251.43        77.51 o                         
   4   0   8         57.32         58.53         3.23 o                         
   6   0   8        183.94        183.09         9.38 o                         
   8   0   8          0.04         14.24         3.78 o                         
  10   0   8          1.29          5.10         8.28 o                         
  -9   1   8        140.39        166.66        12.74 o                         
  -7   1   8        712.89        665.45        47.48 o                         
  -5   1   8        402.59        432.38        15.09 o                         
  -3   1   8       3885.48       4316.12       167.85 o                         
  -1   1   8        718.49        829.23        28.69 o                         
   1   1   8       3427.19       3490.10       120.40 o                         
   3   1   8       1709.58       1533.56        84.07 o                         
   5   1   8        371.86        309.68        18.69 o                         
   7   1   8        168.23        140.71        18.62 o                         
   9   1   8        184.27        207.83        24.37 o                         
 -10   2   8         69.30        112.28        20.04 o                         
  -8   2   8         76.26         82.19        13.12 o                         
  -6   2   8        285.46        298.87        12.91 o                         
  -4   2   8        262.78        257.77        10.74 o                         
  -2   2   8       1902.87       1879.10        57.45 o                         
   0   2   8        115.89        125.82         5.62 o                         
   2   2   8       1714.44       1811.28        72.07 o                         
   4   2   8        110.11         99.51         7.24 o                         
   6   2   8        549.44        508.39        43.50 o                         
   8   2   8         37.28         55.01        15.35 o                         
  10   2   8        209.02        200.69        31.56 o                         
  -9   3   8         39.77         46.24         9.79 o                         
  -7   3   8          9.81         21.67         4.87 o                         
  -5   3   8         86.91         89.76        10.54 o                         
  -3   3   8        195.19        187.33         9.97 o                         
  -1   3   8        439.59        433.42        18.20 o                         
   1   3   8        489.05        465.13        24.02 o                         
   3   3   8          9.64          4.66         3.99 o                         
   5   3   8        553.38        615.39        36.38 o                         
   7   3   8        129.67         99.63        20.75 o                         
   9   3   8         69.66         46.77        22.74 o                         
  -8   4   8         53.71         84.85        14.78 o                         
  -6   4   8         10.44         10.76         7.80 o                         
  -4   4   8        136.37        149.11        10.31 o                         
  -2   4   8         58.07         54.91         7.34 o                         
   0   4   8          0.28         -3.30         5.38 o                         
   2   4   8         28.60         23.24        12.58 o                         
   4   4   8        147.94        125.66        14.59 o                         
   6   4   8         15.44          6.67        26.30 o                         
   8   4   8         70.96         99.64        40.08 o                         
  -5   5   8          2.23         17.97        30.49 o                         
  -3   5   8         32.82         25.09         7.82 o                         
  -1   5   8         11.93         11.50         8.75 o                         
   1   5   8         19.36         20.38        10.16 o                         
   3   5   8          1.37         20.78        11.60 o                         
   5   5   8          2.56          7.66        18.41 o                         
  -4  -5   9          3.09         16.82        15.56 o                         
  -2  -5   9         24.47         44.43        12.86 o                         
   0  -5   9          4.67          8.26         8.27 o                         
   2  -5   9         90.99         92.68        23.67 o                         
   4  -5   9        220.83        247.33        21.88 o                         
  -7  -4   9         78.54         52.94        16.45 o                         
  -5  -4   9        190.27        168.56        13.67 o                         
  -3  -4   9         90.30         90.46        12.44 o                         
  -1  -4   9        147.66        137.22        13.97 o                         
   1  -4   9        184.31        167.40        11.75 o                         
   3  -4   9        114.05        108.48        11.63 o                         
   5  -4   9        101.85         97.77        10.96 o                         
   7  -4   9         92.28         88.42        11.44 o                         
  -8  -3   9         58.27         86.37        14.34 o                         
  -6  -3   9        347.28        312.42        15.93 o                         
  -4  -3   9         26.88         27.97         4.32 o                         
  -2  -3   9        451.32        433.50        14.15 o                         
   0  -3   9        247.76        257.59         9.26 o                         
   2  -3   9        425.91        407.03        18.71 o                         
   4  -3   9         36.27         46.57        10.95 o                         
   6  -3   9        214.04        233.02        15.99 o                         
   8  -3   9          6.28          2.16         7.23 o                         
  -9  -2   9         26.32         25.86         4.95 o                         
  -7  -2   9         21.83         17.39         4.43 o                         
  -5  -2   9        221.16        213.63        10.90 o                         
  -3  -2   9         67.51         70.80         3.64 o                         
  -1  -2   9        459.18        437.76        15.68 o                         
   1  -2   9        656.00        710.72        21.53 o                         
   3  -2   9        376.06        386.75        15.87 o                         
   5  -2   9        319.73        337.70        13.00 o                         
   7  -2   9         65.84         69.47        21.60 o                         
   9  -2   9        100.90        106.34         9.24 o                         
 -10  -1   9          1.93         19.57         5.92 o                         
  -8  -1   9        246.38        231.40        15.73 o                         
  -6  -1   9        132.14        132.41         5.81 o                         
  -4  -1   9        226.85        235.37        10.14 o                         
  -2  -1   9        695.38        621.96        21.25 o                         
   0  -1   9        484.70        469.01        18.33 o                         
   2  -1   9        253.16        263.70         8.99 o                         
   4  -1   9          0.48          1.84         2.38 o                         
   6  -1   9          4.13          6.11         3.18 o                         
   8  -1   9         94.41         95.96         6.89 o                         
  10  -1   9         33.17         37.41         8.67 o                         
 -11   0   9         77.44         58.56         8.74 o                         
  -9   0   9        110.26        108.85        10.75 o                         
  -7   0   9        283.40        235.78        10.69 o                         
  -5   0   9        200.57        180.97         6.06 o                         
  -3   0   9        802.49        835.96        23.08 o                         
  -1   0   9        157.50        141.58         5.29 o                         
   1   0   9        217.19        209.15         9.15 o                         
   3   0   9         27.54         32.04         2.46 o                         
   5   0   9         29.83         29.50         2.68 o                         
   7   0   9         11.92         16.96         4.51 o                         
   9   0   9          0.11          2.66         4.83 o                         
 -10   1   9          1.93         12.20         9.59 o                         
  -8   1   9        246.31        234.06        14.44 o                         
  -6   1   9        132.02        127.95         6.07 o                         
  -4   1   9        227.02        238.23        15.15 o                         
  -2   1   9        695.24        620.99        21.33 o                         
   0   1   9        484.15        447.78        22.41 o                         
   2   1   9        252.93        229.85        10.50 o                         
   4   1   9          0.48         -0.83         2.65 o                         
   6   1   9          4.12         13.93         7.53 o                         
   8   1   9         94.35         90.84        20.11 o                         
  10   1   9         33.16         10.23        15.35 o                         
  -9   2   9         26.44         33.04         6.20 o                         
  -7   2   9         21.71         25.37         3.97 o                         
  -5   2   9        220.89        214.59         9.35 o                         
  -3   2   9         67.62         59.52         4.40 o                         
  -1   2   9        458.51        431.28        17.67 o                         
   1   2   9        656.63        685.44        27.24 o                         
   3   2   9        375.79        354.84        15.91 o                         
   5   2   9        319.26        303.07        19.00 o                         
   7   2   9         65.62         60.27        14.93 o                         
   9   2   9        100.76         91.67        19.90 o                         
  -8   3   9         58.51         56.03         8.90 o                         
  -6   3   9        347.33        299.80        14.32 o                         
  -4   3   9         26.92         25.94         4.19 o                         
  -2   3   9        450.92        441.07        16.20 o                         
   0   3   9        247.59        242.88        17.98 o                         
   2   3   9        425.54        388.60        14.97 o                         
   4   3   9         36.62         46.77        12.65 o                         
   6   3   9        214.23        178.23        27.15 o                         
   8   3   9          6.24        -11.94        17.63 o                         
  -7   4   9         78.44         74.64        15.34 o                         
  -5   4   9        189.92        186.73        11.84 o                         
  -3   4   9         90.26        103.17        13.23 o                         
  -1   4   9        147.26        151.40        12.79 o                         
   1   4   9        184.31        194.15        14.27 o                         
   3   4   9        114.04        106.24        11.39 o                         
   5   4   9        101.99        107.40        12.71 o                         
   7   4   9         92.30        114.27        26.72 o                         
  -4   5   9          3.08         13.01         8.66 o                         
  -2   5   9         24.37         33.68         9.11 o                         
   0   5   9          4.64          4.56        16.20 o                         
   2   5   9         90.71         92.47        12.88 o                         
   4   5   9        220.21        219.69        22.49 o                         
  -5  -5  10          8.12         19.55        18.28 o                         
  -3  -5  10         10.87        -10.86        13.66 o                         
  -1  -5  10         14.28         11.41        11.24 o                         
   1  -5  10         34.26         37.29         8.69 o                         
   3  -5  10         13.42          9.29        12.40 o                         
   5  -5  10          5.42        -10.80        11.98 o                         
  -6  -4  10         50.77         39.31        14.57 o                         
  -4  -4  10        206.91        192.23        27.28 o                         
  -2  -4  10         38.39         26.72        11.94 o                         
   0  -4  10         39.13         39.33         5.30 o                         
   2  -4  10          9.16          1.58         4.31 o                         
   4  -4  10         34.00         41.64         8.43 o                         
   6  -4  10         11.13         -2.01        11.66 o                         
  -9  -3  10         42.85         28.35        10.52 o                         
  -7  -3  10         28.01          8.73        10.49 o                         
  -5  -3  10         65.18         60.16         6.51 o                         
  -3  -3  10        101.21        102.26        11.84 o                         
  -1  -3  10        129.49        129.99         6.37 o                         
   1  -3  10         76.27         85.76         7.16 o                         
   3  -3  10          7.07         10.98         2.70 o                         
   5  -3  10        284.03        219.87        23.45 o                         
   7  -3  10         80.59         85.17        10.06 o                         
   9  -3  10         53.96         53.16        16.84 o                         
 -10  -2  10         29.91         16.57         9.91 o                         
  -8  -2  10         50.15         41.69         5.85 o                         
  -6  -2  10          7.88         10.73         5.13 o                         
  -4  -2  10        200.40        207.38         7.94 o                         
  -2  -2  10        240.72        228.05         8.11 o                         
   0  -2  10         70.84         77.84         3.87 o                         
   2  -2  10        860.33        962.92        28.33 o                         
   4  -2  10        243.83        254.58        11.59 o                         
   6  -2  10        199.50        206.45        13.94 o                         
   8  -2  10         10.51          7.23         6.04 o                         
  10  -2  10         47.99         56.49        10.10 o                         
  -9  -1  10         89.30        106.39         8.78 o                         
  -7  -1  10        441.14        432.16        16.51 o                         
  -5  -1  10       1033.09       1003.79        37.91 o                         
  -3  -1  10       2414.90       2534.30        84.98 o                         
  -1  -1  10        213.30        211.57        11.77 o                         
   1  -1  10       2297.49       2440.57        75.88 o                         
   3  -1  10        289.64        325.60        16.94 o                         
   5  -1  10        195.90        197.25        11.37 o                         
   7  -1  10        456.97        437.88        19.07 o                         
   9  -1  10         67.05         69.23         7.07 o                         
 -10   0  10          2.66          7.49         6.04 o                         
  -8   0  10       1004.65       1023.02        39.71 o                         
  -6   0  10        836.10        754.47        23.52 o                         
  -4   0  10         61.63         66.05         3.07 o                         
  -2   0  10       2598.85       2439.80        74.42 o                         
   0   0  10      14628.37      13808.47       529.34 o                         
   2   0  10        338.33        317.56        11.69 o                         
   4   0  10       2041.63       2023.43        96.38 o                         
   6   0  10        374.83        416.62        22.28 o                         
   8   0  10          1.57         -1.34         3.23 o                         
  10   0  10         51.86         51.74        12.94 o                         
  -9   1  10         89.33         83.95         9.70 o                         
  -7   1  10        441.47        434.47        22.43 o                         
  -5   1  10       1031.62       1021.31        44.41 o                         
  -3   1  10       2413.22       2584.24       178.09 o                         
  -1   1  10        213.08        202.50         8.96 o                         
   1   1  10       2299.35       2145.59        67.85 o                         
   3   1  10        289.39        296.50         9.94 o                         
   5   1  10        195.90        171.49        10.07 o                         
   7   1  10        456.14        411.67        42.43 o                         
   9   1  10         66.75         73.27        18.40 o                         
 -10   2  10         30.02         28.57        21.46 o                         
  -8   2  10         50.34         47.56         5.05 o                         
  -6   2  10          8.03         12.51         4.83 o                         
  -4   2  10        200.07        197.87         7.78 o                         
  -2   2  10        240.44        226.85         8.93 o                         
   0   2  10         70.93         74.99         4.18 o                         
   2   2  10        861.08        874.78        56.58 o                         
   4   2  10        243.68        221.74        12.51 o                         
   6   2  10        199.91        199.27        24.45 o                         
   8   2  10         10.52        -10.23        13.93 o                         
  10   2  10         47.83         31.13        18.48 o                         
  -9   3  10         42.85         23.10        10.16 o                         
  -7   3  10         28.19         27.39         5.12 o                         
  -5   3  10         65.14         65.15         6.67 o                         
  -3   3  10        101.47         98.76         6.84 o                         
  -1   3  10        129.78        131.71         7.68 o                         
   1   3  10         76.41         88.57         8.75 o                         
   3   3  10          7.09         15.39         4.87 o                         
   5   3  10        284.18        239.34        28.71 o                         
   7   3  10         80.52         86.98        21.04 o                         
   9   3  10         53.99         64.53        23.31 o                         
  -6   4  10         50.70         35.30         6.95 o                         
  -4   4  10        206.95        208.35        12.86 o                         
  -2   4  10         38.42         47.00         7.41 o                         
   0   4  10         39.05         43.68         5.24 o                         
   2   4  10          9.17         11.58         7.57 o                         
   4   4  10         34.01         28.07         9.52 o                         
   6   4  10         11.10         17.34        20.33 o                         
  -5   5  10          8.09         15.53        10.21 o                         
  -3   5  10         10.87          8.89         8.26 o                         
  -1   5  10         14.25         13.53         7.58 o                         
   1   5  10         34.22         23.06        11.09 o                         
   3   5  10         13.41          6.50        12.09 o                         
   5   5  10          5.43          4.16        38.59 o                         
  -4  -5  11         48.31         50.85        17.04 o                         
  -2  -5  11         62.54         67.07        14.31 o                         
   0  -5  11         57.90         54.01         9.51 o                         
   2  -5  11         46.43         45.23         8.37 o                         
   4  -5  11         46.76         45.79        19.62 o                         
  -7  -4  11         65.60         52.78        40.01 o                         
  -5  -4  11         71.18         75.52        13.24 o                         
  -3  -4  11        153.28        148.07        14.40 o                         
  -1  -4  11        183.01        204.60        15.67 o                         
   1  -4  11        123.64        128.27         8.37 o                         
   3  -4  11         80.56         87.72         7.93 o                         
   5  -4  11         49.09         61.29         9.44 o                         
   7  -4  11         22.56         34.21        10.15 o                         
  -8  -3  11          8.11         -2.41         7.83 o                         
  -6  -3  11         76.97         69.20        12.36 o                         
  -4  -3  11         19.78         31.44         9.45 o                         
  -2  -3  11        364.59        342.32        19.07 o                         
   0  -3  11        250.91        222.94         8.82 o                         
   2  -3  11        262.00        247.18        12.78 o                         
   4  -3  11         12.38         19.21         5.38 o                         
   6  -3  11        273.35        302.03        17.90 o                         
   8  -3  11         13.65         20.95         8.22 o                         
  -9  -2  11          3.63         10.01         8.20 o                         
  -7  -2  11         10.43         11.00         4.57 o                         
  -5  -2  11        129.87        133.80         8.51 o                         
  -3  -2  11         48.14         60.35         3.46 o                         
  -1  -2  11        366.37        367.57        11.75 o                         
   1  -2  11        130.59        146.48         6.05 o                         
   3  -2  11        125.83        142.35         8.15 o                         
   5  -2  11        178.69        196.28        11.65 o                         
   7  -2  11        132.47        146.08        11.09 o                         
   9  -2  11         89.10         81.16         9.95 o                         
 -10  -1  11         24.24         37.11         6.49 o                         
  -8  -1  11         98.13         98.11         8.15 o                         
  -6  -1  11         89.86         75.93         5.45 o                         
  -4  -1  11         65.06         71.75         4.53 o                         
  -2  -1  11         79.27         82.22         6.08 o                         
   0  -1  11        417.19        416.81        19.90 o                         
   2  -1  11        436.34        475.35        17.67 o                         
   4  -1  11        119.62        133.88         6.15 o                         
   6  -1  11          2.46          2.81         3.45 o                         
   8  -1  11         41.91         26.89         6.98 o                         
  10  -1  11         22.50         15.52         7.60 o                         
  -9   0  11         30.92         33.12         6.13 o                         
  -7   0  11        199.65        186.49        15.80 o                         
  -5   0  11          6.17          4.39         1.93 o                         
  -3   0  11        505.24        505.70        17.76 o                         
  -1   0  11          0.13          0.82         1.19 o                         
   1   0  11        311.72        318.13        11.10 o                         
   3   0  11          2.80          0.70         1.53 o                         
   5   0  11         62.61         55.67         4.05 o                         
   7   0  11         10.63          7.68         6.97 o                         
   9   0  11          0.29          7.69         9.52 o                         
 -10   1  11         24.29         22.55         7.13 o                         
  -8   1  11         98.03         94.79        11.32 o                         
  -6   1  11         89.84         82.96         5.11 o                         
  -4   1  11         64.90         77.53         4.23 o                         
  -2   1  11         79.04         84.85         4.04 o                         
   0   1  11        417.26        399.21        12.50 o                         
   2   1  11        436.31        425.31        13.84 o                         
   4   1  11        119.63        123.86         5.24 o                         
   6   1  11          2.46         -3.45         5.10 o                         
   8   1  11         41.90         51.81        15.35 o                         
  10   1  11         22.49         12.08        15.92 o                         
  -9   2  11          3.59         16.26         6.28 o                         
  -7   2  11         10.43          8.90         3.92 o                         
  -5   2  11        129.55        138.91         7.61 o                         
  -3   2  11         48.22         51.08         3.42 o                         
  -1   2  11        365.80        345.76        14.44 o                         
   1   2  11        131.02        133.09         6.59 o                         
   3   2  11        126.06        126.87         6.36 o                         
   5   2  11        178.58        148.10        20.90 o                         
   7   2  11        132.42        104.46        26.01 o                         
   9   2  11         89.03         33.12        18.05 o                         
  -8   3  11          8.19          8.49         6.09 o                         
  -6   3  11         76.81         73.50         6.90 o                         
  -4   3  11         19.84         19.33         5.94 o                         
  -2   3  11        364.69        376.41        15.82 o                         
   0   3  11        251.21        237.25        17.36 o                         
   2   3  11        262.29        265.97        17.31 o                         
   4   3  11         12.44         13.79        11.51 o                         
   6   3  11        273.36        235.36        32.41 o                         
   8   3  11         13.59         43.78        20.33 o                         
  -7   4  11         65.69         71.85        14.52 o                         
  -5   4  11         70.99         83.82         7.97 o                         
  -3   4  11        153.53        163.59        16.35 o                         
  -1   4  11        183.03        179.44        19.33 o                         
   1   4  11        123.55        135.55         9.79 o                         
   3   4  11         80.45         88.18        10.98 o                         
   5   4  11         49.20         52.47        12.07 o                         
   7   4  11         22.60         19.47        24.45 o                         
  -4   5  11         48.27         44.66         9.63 o                         
  -2   5  11         62.58         64.20        11.12 o                         
   0   5  11         57.94         54.56        10.69 o                         
   2   5  11         46.30         48.65        12.39 o                         
   4   5  11         46.59         58.06        14.93 o                         
  -5  -5  12          8.46         32.98        27.86 o                         
  -3  -5  12         11.09         12.41        14.83 o                         
  -1  -5  12          6.07          5.78        12.04 o                         
   1  -5  12         15.19         13.11        13.06 o                         
   3  -5  12         10.21         20.03        12.02 o                         
   5  -5  12          1.35         22.85        13.57 o                         
  -6  -4  12         34.00         39.04        14.52 o                         
  -4  -4  12        155.20        159.49        17.03 o                         
  -2  -4  12         16.45         11.23         8.64 o                         
   0  -4  12         90.83         82.11        10.98 o                         
   2  -4  12          7.03          5.96         4.26 o                         
   4  -4  12          1.36          1.72         7.79 o                         
   6  -4  12         12.70          9.35         9.16 o                         
  -9  -3  12         28.82          3.96        32.48 o                         
  -7  -3  12         18.49         17.76        19.76 o                         
  -5  -3  12        178.71        161.31        11.21 o                         
  -3  -3  12         72.95         81.23         6.96 o                         
  -1  -3  12         37.24         36.92         4.27 o                         
   1  -3  12          5.42          2.43         2.98 o                         
   3  -3  12         64.17         73.71         6.36 o                         
   5  -3  12         57.91         46.89         7.08 o                         
   7  -3  12         38.46         33.97        12.08 o                         
 -10  -2  12         11.16         18.12        13.72 o                         
  -8  -2  12         22.66         16.66         6.75 o                         
  -6  -2  12         14.63         23.62         8.01 o                         
  -4  -2  12        166.40        165.39        10.46 o                         
  -2  -2  12          6.04          5.15         2.24 o                         
   0  -2  12        153.58        155.12         6.61 o                         
   2  -2  12        142.37        132.74         5.73 o                         
   4  -2  12        193.71        206.15        11.23 o                         
   6  -2  12          8.48          4.64         4.62 o                         
   8  -2  12         84.85         86.29         9.62 o                         
  -9  -1  12         45.67         35.29         7.11 o                         
  -7  -1  12        111.19        121.12         9.09 o                         
  -5  -1  12       1022.14       1013.03        41.22 o                         
  -3  -1  12       1518.63       1525.94        47.29 o                         
  -1  -1  12        707.58        763.12        35.48 o                         
   1  -1  12       2372.79       2665.82        95.33 o                         
   3  -1  12          5.36          5.39         1.69 o                         
   5  -1  12         79.16         69.48         5.27 o                         
   7  -1  12        294.71        310.96        17.55 o                         
   9  -1  12         67.24         54.03         7.08 o                         
 -10   0  12         20.93         16.26         6.84 o                         
  -8   0  12        956.37        909.38        37.35 o                         
  -6   0  12        662.40        675.88        23.93 o                         
  -4   0  12        152.93        170.92         5.71 o                         
  -2   0  12         86.24        111.63         7.12 o                         
   0   0  12       3059.63       3439.52       114.45 o                         
   2   0  12          4.77          5.78         1.41 o                         
   4   0  12       2841.75       2716.36       162.11 o                         
   6   0  12        226.49        236.22        26.22 o                         
   8   0  12         15.50         19.22         4.31 o                         
  10   0  12         44.65         62.97        14.50 o                         
  -9   1  12         45.73         47.86         5.44 o                         
  -7   1  12        111.05        140.02        11.44 o                         
  -5   1  12       1019.90        981.01        39.30 o                         
  -3   1  12       1518.21       1630.81        84.18 o                         
  -1   1  12        706.49        698.40        43.92 o                         
   1   1  12       2372.47       2363.31        73.82 o                         
   3   1  12          5.31          6.01         1.97 o                         
   5   1  12         79.18         74.25         5.06 o                         
   7   1  12        293.92        304.90        55.86 o                         
   9   1  12         66.89         76.51        10.51 o                         
  -8   2  12         22.67         23.49         5.15 o                         
  -6   2  12         14.55         11.92         3.83 o                         
  -4   2  12        165.84        159.94         7.41 o                         
  -2   2  12          6.06          4.37         2.32 o                         
   0   2  12        153.20        157.81         9.37 o                         
   2   2  12        142.23        111.74         6.90 o                         
   4   2  12        193.29        180.93        20.75 o                         
   6   2  12          8.54         -0.71        11.37 o                         
   8   2  12         84.76         81.86        18.34 o                         
  -9   3  12         28.83         55.15        25.02 o                         
  -7   3  12         18.55         11.32         5.61 o                         
  -5   3  12        178.50        169.78        10.84 o                         
  -3   3  12         73.04         86.69         8.74 o                         
  -1   3  12         37.28         37.66         5.36 o                         
   1   3  12          5.43          5.12         8.24 o                         
   3   3  12         64.40         68.84         8.90 o                         
   5   3  12         58.15         48.90        15.64 o                         
   7   3  12         38.39         39.94        18.19 o                         
  -6   4  12         33.96         24.74         9.97 o                         
  -4   4  12        155.09        175.68        13.18 o                         
  -2   4  12         16.40         11.89         6.84 o                         
   0   4  12         90.79         94.05         9.83 o                         
   2   4  12          7.04          8.41         7.78 o                         
   4   4  12          1.36         -5.94         9.12 o                         
   6   4  12         12.71         25.73        22.60 o                         
  -5   5  12          8.44          7.20        13.56 o                         
  -3   5  12         11.10          3.93         9.07 o                         
  -1   5  12          6.05          8.68         9.57 o                         
   1   5  12         15.17         15.19        11.10 o                         
   3   5  12         10.16         23.34        19.62 o                         
   5   5  12          1.34         15.92        20.33 o                         
  -4  -5  13         53.39         26.90        16.74 o                         
  -2  -5  13        137.49        145.97        17.00 o                         
   0  -5  13        118.25        131.33        21.89 o                         
   2  -5  13         15.59         13.76         8.27 o                         
   4  -5  13         13.95         -2.22        12.87 o                         
  -7  -4  13         35.98         19.36        17.85 o                         
  -5  -4  13        108.90        106.59        15.42 o                         
  -3  -4  13        457.37        429.86        27.74 o                         
  -1  -4  13        113.45        117.83        13.01 o                         
   1  -4  13         13.87          6.38         5.26 o                         
   3  -4  13         20.73         36.74         8.47 o                         
   5  -4  13         11.32         -8.22         8.22 o                         
   7  -4  13          4.68          7.88        29.07 o                         
  -8  -3  13         50.96         49.27         9.51 o                         
  -6  -3  13         71.76         46.09        11.01 o                         
  -4  -3  13         81.26         71.48         9.90 o                         
  -2  -3  13        207.26        199.28        14.27 o                         
   0  -3  13        121.98        118.90         7.98 o                         
   2  -3  13        105.40        104.07         9.26 o                         
   4  -3  13         35.28         45.66         6.75 o                         
   6  -3  13        149.48        155.94        12.09 o                         
   8  -3  13          6.95         19.11        13.57 o                         
  -9  -2  13         21.73         17.44         8.61 o                         
  -7  -2  13         77.30         74.17         8.10 o                         
  -5  -2  13          7.25          3.38         4.44 o                         
  -3  -2  13        219.31        231.78         9.77 o                         
  -1  -2  13         66.91         76.66         5.27 o                         
   1  -2  13         44.36         50.37         3.43 o                         
   3  -2  13         56.53         52.93         3.60 o                         
   5  -2  13         75.09         87.55        12.37 o                         
   7  -2  13         51.62         49.07        10.59 o                         
   9  -2  13         29.12         27.65         8.68 o                         
 -10  -1  13         25.21         30.21         8.26 o                         
  -8  -1  13         19.29         28.31         5.55 o                         
  -6  -1  13         38.42         34.51         4.26 o                         
  -4  -1  13         48.13         60.68         4.39 o                         
  -2  -1  13         50.56         49.52         3.32 o                         
   0  -1  13         76.55         79.28         5.73 o                         
   2  -1  13         78.46         72.21         7.90 o                         
   4  -1  13         83.22         80.18         4.12 o                         
   6  -1  13         17.50         18.12         6.25 o                         
   8  -1  13          5.60          2.74         5.80 o                         
  10  -1  13          2.74         -4.55        11.94 o                         
  -9   0  13          0.15         -4.47         5.66 o                         
  -7   0  13         39.63         38.38         4.51 o                         
  -5   0  13         14.15          9.11         3.15 o                         
  -3   0  13         37.86         41.27         2.30 o                         
  -1   0  13         51.21         47.97         2.87 o                         
   1   0  13        455.74        435.59        15.07 o                         
   3   0  13        251.41        238.75        11.04 o                         
   5   0  13         46.33         54.70         4.80 o                         
   7   0  13          0.65          6.70         3.84 o                         
   9   0  13          2.72         10.09         9.67 o                         
 -10   1  13         25.31         22.81         7.84 o                         
  -8   1  13         19.35         18.67         4.53 o                         
  -6   1  13         38.38         37.67         3.98 o                         
  -4   1  13         48.21         52.63         4.01 o                         
  -2   1  13         50.41         53.31         3.55 o                         
   0   1  13         76.55         74.85         3.32 o                         
   2   1  13         78.38         66.42         3.45 o                         
   4   1  13         83.17         77.93         4.23 o                         
   6   1  13         17.49         23.03         9.24 o                         
   8   1  13          5.59          6.02        13.50 o                         
  -9   2  13         21.81         38.98         7.63 o                         
  -7   2  13         77.48         79.51         6.59 o                         
  -5   2  13          7.30         10.57         4.34 o                         
  -3   2  13        219.24        208.35         9.35 o                         
  -1   2  13         66.76         70.25         4.45 o                         
   1   2  13         44.48         43.40         3.10 o                         
   3   2  13         56.54         46.49         4.35 o                         
   5   2  13         75.09         54.16        12.94 o                         
   7   2  13         51.70         46.77        15.35 o                         
   9   2  13         29.10         38.83        12.15 o                         
  -8   3  13         51.05         35.71         9.66 o                         
  -6   3  13         71.95         66.60         6.44 o                         
  -4   3  13         81.51         79.73         6.93 o                         
  -2   3  13        207.51        197.94        18.62 o                         
   0   3  13        122.20        118.73        14.32 o                         
   2   3  13        105.44        111.98         8.31 o                         
   4   3  13         35.18         36.10        13.65 o                         
   6   3  13        149.39         97.07        21.75 o                         
   8   3  13          6.93         11.66        19.47 o                         
  -7   4  13         36.10         32.23         8.91 o                         
  -5   4  13        108.92        115.74         9.55 o                         
  -3   4  13        457.85        458.72        34.47 o                         
  -1   4  13        113.61        152.12        28.00 o                         
   1   4  13         13.81         17.35         5.76 o                         
   3   4  13         20.65         10.09        15.21 o                         
   5   4  13         11.35         32.41        20.04 o                         
   7   4  13          4.69         -0.28        26.87 o                         
  -4   5  13         53.37         57.89        25.44 o                         
  -2   5  13        137.41        138.01        17.41 o                         
   0   5  13        118.07        115.16        14.22 o                         
   2   5  13         15.60          7.79        12.03 o                         
   4   5  13         14.01         24.34        15.54 o                         
  -3  -5  14         19.86         15.84        15.24 o                         
  -1  -5  14          1.08        -11.78        11.78 o                         
   1  -5  14          0.48         -4.16        10.09 o                         
   3  -5  14          1.63          7.92        14.43 o                         
  -6  -4  14          9.21         -4.35        14.61 o                         
  -4  -4  14         32.08         33.72        15.21 o                         
  -2  -4  14         19.71         17.16         9.27 o                         
   0  -4  14         63.78         75.39        10.44 o                         
   2  -4  14          6.59          3.02         4.48 o                         
   4  -4  14          2.94         -5.51        21.39 o                         
   6  -4  14         32.90          3.54         9.90 o                         
  -7  -3  14          4.76         -5.89        11.29 o                         
  -5  -3  14         53.20         33.27        10.13 o                         
  -3  -3  14         11.30          6.72         6.88 o                         
  -1  -3  14         27.41         27.02         7.37 o                         
   1  -3  14         37.03         31.74         3.73 o                         
   3  -3  14        104.27         95.82         5.55 o                         
   5  -3  14        143.39        154.29        12.86 o                         
   7  -3  14         70.29         72.21         9.59 o                         
  -8  -2  14         12.81         26.30         7.30 o                         
  -6  -2  14        108.23        129.54        12.71 o                         
  -4  -2  14         78.36         79.29         6.03 o                         
  -2  -2  14        418.72        388.37        14.29 o                         
   0  -2  14          8.88         13.02         2.91 o                         
   2  -2  14        136.71        154.15         6.59 o                         
   4  -2  14         10.49          3.13         4.09 o                         
   6  -2  14         49.74         76.36        12.50 o                         
   8  -2  14         50.33         58.09         8.57 o                         
  -9  -1  14         46.37         72.16         8.09 o                         
  -7  -1  14          5.65          8.88         5.32 o                         
  -5  -1  14         10.63         14.69         3.15 o                         
  -3  -1  14        417.98        388.64        14.10 o                         
  -1  -1  14        120.67        128.34         7.57 o                         
   1  -1  14       1786.20       1837.17        79.13 o                         
   3  -1  14        202.75        215.18        12.02 o                         
   5  -1  14          5.95          3.84         2.81 o                         
   7  -1  14         40.72         54.12         6.04 o                         
   9  -1  14         42.39         53.50        18.76 o                         
 -10   0  14         73.60         75.46         8.11 o                         
  -8   0  14        213.84        226.37        11.38 o                         
  -6   0  14        103.58        109.45         6.67 o                         
  -4   0  14          1.96          1.24         1.77 o                         
  -2   0  14        495.56        536.43        18.58 o                         
   0   0  14        848.65        994.84        33.56 o                         
   2   0  14        831.92        844.87        28.71 o                         
   4   0  14       1111.45       1019.22        94.80 o                         
   6   0  14         41.86         31.78         4.12 o                         
   8   0  14         59.84         58.49         8.76 o                         
  -9   1  14         46.53         60.21         6.13 o                         
  -7   1  14          5.73          7.51         5.42 o                         
  -5   1  14         10.50         14.49         2.96 o                         
  -3   1  14        418.12        396.38        27.14 o                         
  -1   1  14        119.74        114.59         6.18 o                         
   1   1  14       1784.28       1631.85        51.29 o                         
   3   1  14        202.90        208.47         7.46 o                         
   5   1  14          5.99          2.17         5.54 o                         
   7   1  14         40.49         51.08         7.71 o                         
   9   1  14         42.37         34.38        19.90 o                         
  -8   2  14         12.70         17.83         5.94 o                         
  -6   2  14        108.60        112.63        10.97 o                         
  -4   2  14         78.28         71.89         5.57 o                         
  -2   2  14        419.15        389.30        14.36 o                         
   0   2  14          9.00         10.23         3.01 o                         
   2   2  14        137.26        139.05         8.38 o                         
   4   2  14         10.35          5.63         4.85 o                         
   6   2  14         49.70         84.56        12.51 o                         
   8   2  14         50.27         57.56        14.71 o                         
  -7   3  14          4.78         -7.55         7.55 o                         
  -5   3  14         53.19         48.29         6.08 o                         
  -3   3  14         11.29         22.12         5.87 o                         
  -1   3  14         27.40         22.64         7.13 o                         
   1   3  14         37.11         41.88         6.24 o                         
   3   3  14        104.67         90.10        15.64 o                         
   5   3  14        143.70        137.15        21.04 o                         
   7   3  14         70.37         48.33        19.62 o                         
  -6   4  14          9.23         17.37         8.02 o                         
  -4   4  14         32.01         40.51        10.16 o                         
  -2   4  14         19.76         14.15         8.39 o                         
   0   4  14         63.77         99.86        13.29 o                         
   2   4  14          6.56         -8.30         8.44 o                         
   4   4  14          2.92         -8.24        17.48 o                         
   6   4  14         32.92          1.00        24.16 o                         
  -3   5  14         19.88          4.35         9.33 o                         
  -1   5  14          1.09         18.02        22.46 o                         
   1   5  14          0.48          0.59        12.05 o                         
   3   5  14          1.61          8.91        13.49 o                         
  -4  -5  15         18.92          9.81        22.74 o                         
  -2  -5  15         58.27         83.82        24.73 o                         
   0  -5  15         57.69         62.26        12.16 o                         
   2  -5  15          9.06         23.79        16.84 o                         
   4  -5  15         65.47         67.45        15.13 o                         
  -5  -4  15         79.15         62.68        14.36 o                         
  -3  -4  15        311.27        330.35        50.52 o                         
  -1  -4  15         21.69         21.46        13.36 o                         
   1  -4  15         61.94         51.28         6.28 o                         
   3  -4  15         12.79         12.65         6.10 o                         
   5  -4  15          4.81         15.03         9.59 o                         
  -8  -3  15         18.41          3.58         9.58 o                         
  -6  -3  15        167.97        170.74        17.17 o                         
  -4  -3  15         92.92         99.24        11.25 o                         
  -2  -3  15        164.97        140.74        13.06 o                         
   0  -3  15         19.44         21.03         4.70 o                         
   2  -3  15         85.48         77.17         5.99 o                         
   4  -3  15         51.02         49.75         7.44 o                         
   6  -3  15         38.27         40.74         7.92 o                         
   8  -3  15          1.15          3.32        18.48 o                         
  -9  -2  15         23.57         23.38         9.41 o                         
  -7  -2  15         74.92         80.54        10.63 o                         
  -5  -2  15         55.54         63.22         8.66 o                         
  -3  -2  15        178.96        170.06         8.32 o                         
  -1  -2  15         85.85        105.31        12.70 o                         
   1  -2  15        136.03        141.38        10.96 o                         
   3  -2  15         57.33         67.86        10.73 o                         
   5  -2  15          9.70         14.49        10.59 o                         
   7  -2  15          6.95         -3.41         5.63 o                         
   9  -2  15         16.04         17.04        10.18 o                         
 -10  -1  15          9.19         -9.35         9.35 o                         
  -8  -1  15         17.51         24.70         6.41 o                         
  -6  -1  15         18.85         21.47         4.77 o                         
  -4  -1  15        133.94        136.05        10.50 o                         
  -2  -1  15         25.34         28.77         3.10 o                         
   0  -1  15        191.88        208.17        14.35 o                         
   2  -1  15         63.28         63.01         4.04 o                         
   4  -1  15         27.20         25.70         5.32 o                         
   6  -1  15         32.12         30.38         3.97 o                         
   8  -1  15         13.46         13.90         6.48 o                         
  -9   0  15         33.28         30.94         7.55 o                         
  -7   0  15          7.13          5.84         4.30 o                         
  -5   0  15          4.85          4.99         3.24 o                         
  -3   0  15         23.33         19.91         2.19 o                         
  -1   0  15          3.30         -0.39         1.51 o                         
   1   0  15          9.70         11.40         1.87 o                         
   3   0  15        122.19        116.80         4.92 o                         
   5   0  15         20.94         25.97         3.74 o                         
   7   0  15          0.10         11.09         4.42 o                         
   9   0  15          3.80          2.84         9.81 o                         
 -10   1  15          9.23         28.86         9.81 o                         
  -8   1  15         17.56         25.89         6.61 o                         
  -6   1  15         18.82         19.44         6.04 o                         
  -4   1  15        133.84        146.37        13.91 o                         
  -2   1  15         25.37         28.65         5.18 o                         
   0   1  15        191.97        182.46         6.53 o                         
   2   1  15         63.38         63.42         3.50 o                         
   4   1  15         27.18         24.55         5.00 o                         
   6   1  15         32.12         28.75         7.08 o                         
   8   1  15         13.46          2.54         8.34 o                         
  -9   2  15         23.56         17.83        21.18 o                         
  -7   2  15         75.08         81.87        12.86 o                         
  -5   2  15         55.48         49.49         5.14 o                         
  -3   2  15        178.70        169.31         8.74 o                         
  -1   2  15         85.73         88.47         8.67 o                         
   1   2  15        136.03        142.76         9.70 o                         
   3   2  15         57.20         56.44         5.44 o                         
   5   2  15          9.75         16.09         8.80 o                         
   7   2  15          6.98          6.09         9.21 o                         
   9   2  15         15.99         32.81        12.79 o                         
  -8   3  15         18.47         25.90         7.70 o                         
  -6   3  15        168.06        167.03        11.44 o                         
  -4   3  15         93.05        107.80         8.25 o                         
  -2   3  15        165.01        167.85        11.68 o                         
   0   3  15         19.54         14.09         6.78 o                         
   2   3  15         85.61         74.06         9.23 o                         
   4   3  15         51.15         42.93        14.36 o                         
   6   3  15         38.28         50.60        18.91 o                         
   8   3  15          1.15         -7.53        23.17 o                         
  -7   4  15          2.17         -9.95        16.77 o                         
  -5   4  15         79.15         69.25         8.95 o                         
  -3   4  15        311.46        338.35        54.65 o                         
  -1   4  15         21.71         27.48         8.10 o                         
   1   4  15         61.91         54.94         9.10 o                         
   3   4  15         12.80          3.18        14.50 o                         
   5   4  15          4.79        -15.35        19.76 o                         
  -4   5  15         18.93          2.78        15.64 o                         
  -2   5  15         58.23         66.77        12.62 o                         
   0   5  15         57.50         58.41        12.51 o                         
   2   5  15          9.05         18.77        17.84 o                         
  -3  -5  16         18.85         35.07        23.81 o                         
  -1  -5  16          0.46         -5.23        21.25 o                         
   1  -5  16          9.99         29.00        20.61 o                         
   3  -5  16          6.22         15.62        14.19 o                         
  -6  -4  16          1.71         21.36        16.81 o                         
  -4  -4  16          2.20         -4.06        18.69 o                         
  -2  -4  16         39.74         31.66        12.58 o                         
   0  -4  16         34.38         31.05         8.20 o                         
   2  -4  16         15.59         19.94         5.29 o                         
   4  -4  16          1.42         -7.19         9.29 o                         
   6  -4  16          7.67         -7.21        18.27 o                         
  -7  -3  16         31.87         37.04        12.99 o                         
  -5  -3  16         30.97         43.52         9.80 o                         
  -3  -3  16         94.73        114.62        21.04 o                         
  -1  -3  16         78.71         73.44         8.12 o                         
   1  -3  16         29.18         21.94         3.82 o                         
   3  -3  16         73.08         68.45         9.49 o                         
   5  -3  16        178.32        178.94        14.45 o                         
   7  -3  16         78.63         76.79        11.12 o                         
  -8  -2  16         34.86         20.84         7.87 o                         
  -6  -2  16        137.33        133.92        13.26 o                         
  -4  -2  16        229.16        214.49        16.51 o                         
  -2  -2  16        620.85        613.37        24.82 o                         
   0  -2  16         96.37        109.26         7.38 o                         
   2  -2  16        651.91        636.99        37.59 o                         
   4  -2  16        100.98         97.32         6.32 o                         
   6  -2  16        154.02        165.54        22.39 o                         
   8  -2  16          4.16         14.60        15.71 o                         
  -9  -1  16         23.92         18.10         7.88 o                         
  -7  -1  16        224.79        241.74        13.35 o                         
  -5  -1  16        232.70        263.01        17.64 o                         
  -3  -1  16        710.08        688.58        26.80 o                         
  -1  -1  16        257.77        270.84        12.42 o                         
   1  -1  16        759.17        774.25        29.38 o                         
   3  -1  16        440.64        434.21        28.78 o                         
   5  -1  16         23.94         27.20         5.05 o                         
   7  -1  16         18.81         28.34         6.42 o                         
   9  -1  16         17.52         16.35        10.38 o                         
 -10   0  16         86.62         83.65        16.34 o                         
  -8   0  16         38.98         34.95         5.75 o                         
  -6   0  16         98.29         90.87         6.56 o                         
  -4   0  16         14.76         15.22         2.53 o                         
  -2   0  16          1.01         -0.33         1.82 o                         
   0   0  16        735.53        657.95        26.07 o                         
   2   0  16       1029.93       1077.91        39.26 o                         
   4   0  16        141.70        160.38         9.57 o                         
   6   0  16         21.65         36.36         4.37 o                         
   8   0  16         49.85         74.88        15.84 o                         
  -9   1  16         24.01         34.19         7.93 o                         
  -7   1  16        224.80        255.45        36.52 o                         
  -5   1  16        233.09        250.56        10.48 o                         
  -3   1  16        710.00        644.02        46.17 o                         
  -1   1  16        258.19        244.16        13.23 o                         
   1   1  16        758.48        720.03        28.95 o                         
   3   1  16        440.89        419.19        18.21 o                         
   5   1  16         23.90         19.63         3.73 o                         
   7   1  16         18.80         27.66         7.77 o                         
   9   1  16         17.57         16.65         9.69 o                         
  -8   2  16         34.81         25.22        22.46 o                         
  -6   2  16        137.61        132.10        10.78 o                         
  -4   2  16        228.89        233.12        11.26 o                         
  -2   2  16        620.55        549.84        30.46 o                         
   0   2  16         96.55         83.31         6.57 o                         
   2   2  16        652.72        590.44        38.93 o                         
   4   2  16        101.21         92.04        17.97 o                         
   6   2  16        154.07        160.14        14.64 o                         
   8   2  16          4.16          2.54        11.37 o                         
  -7   3  16         31.85         27.39        12.44 o                         
  -5   3  16         31.14         23.65         9.33 o                         
  -3   3  16         94.86        124.50        13.50 o                         
  -1   3  16         78.81         69.08         9.52 o                         
   1   3  16         29.20         26.65         4.85 o                         
   3   3  16         73.25         75.77        10.08 o                         
   5   3  16        178.36        179.94        29.28 o                         
   7   3  16         78.69         90.89        28.92 o                         
  -6   4  16          1.72          4.50         8.85 o                         
  -4   4  16          2.19          7.05         7.60 o                         
  -2   4  16         39.83         38.31         9.17 o                         
   0   4  16         34.40         24.55         8.81 o                         
   2   4  16         15.58         15.71        17.41 o                         
   4   4  16          1.41         10.09        19.19 o                         
   6   4  16          7.67         10.80        26.72 o                         
  -3   5  16         18.87         15.08        10.88 o                         
  -1   5  16          0.47         -0.13        11.69 o                         
   1   5  16          9.97         12.55        12.76 o                         
   3   5  16          6.21         18.62        18.19 o                         
  -2  -5  17          4.61         12.42        15.91 o                         
   0  -5  17          5.45          7.56        11.34 o                         
   2  -5  17         15.24         -6.97        20.61 o                         
  -5  -4  17         23.67         20.35        31.41 o                         
  -3  -4  17         28.65         22.57        25.02 o                         
  -1  -4  17          6.73          8.14        15.49 o                         
   1  -4  17         62.36         62.21         8.66 o                         
   3  -4  17         16.06          5.53         9.49 o                         
   5  -4  17          6.11          2.13        14.93 o                         
  -8  -3  17          3.25          9.10        22.03 o                         
  -6  -3  17         52.11         56.26        13.08 o                         
  -4  -3  17          8.05         19.78         8.31 o                         
  -2  -3  17         49.07         55.64        13.15 o                         
   0  -3  17         30.57         23.34         5.06 o                         
   2  -3  17          6.56          3.96         3.27 o                         
   4  -3  17         29.24         39.08        12.79 o                         
   6  -3  17          4.29          3.49         7.75 o                         
  -9  -2  17         26.94         -0.11        12.61 o                         
  -7  -2  17          7.75         13.03         9.80 o                         
  -5  -2  17         24.28         27.58        10.66 o                         
  -3  -2  17          0.97          4.57         5.48 o                         
  -1  -2  17         77.94         80.20         7.48 o                         
   1  -2  17         47.16         43.64         4.74 o                         
   3  -2  17         96.13         94.94         8.67 o                         
   5  -2  17         10.77         11.65         8.32 o                         
   7  -2  17         31.84         37.19         7.43 o                         
  -8  -1  17         31.92         39.46         7.35 o                         
  -6  -1  17         42.49         37.70         5.50 o                         
  -4  -1  17          0.54         -2.00         3.04 o                         
  -2  -1  17         56.21         58.14         6.03 o                         
   0  -1  17         49.92         55.69         4.29 o                         
   2  -1  17          4.12          6.97         2.38 o                         
   4  -1  17          3.14          4.57         6.47 o                         
   6  -1  17         21.46         21.40         4.57 o                         
   8  -1  17         34.05         37.10         9.67 o                         
  -9   0  17         12.58         13.11         8.58 o                         
  -7   0  17         41.54         51.05         5.29 o                         
  -5   0  17         87.20         71.70         5.01 o                         
  -3   0  17         85.48         87.06         6.11 o                         
  -1   0  17          2.30         -1.78         1.78 o                         
   1   0  17         27.72         35.90         2.95 o                         
   3   0  17          2.92          1.74         2.65 o                         
   5   0  17          9.87         12.74        10.16 o                         
   7   0  17          1.97          0.67         6.88 o                         
   9   0  17          0.01         11.80        11.80 o                         
  -8   1  17         31.97         47.25         8.27 o                         
  -6   1  17         42.43         50.11         7.85 o                         
  -4   1  17          0.54         -0.51         3.37 o                         
  -2   1  17         56.20         55.45         5.29 o                         
   0   1  17         49.87         49.55         3.03 o                         
   2   1  17          4.13          5.54         2.56 o                         
   4   1  17          3.13          7.74         4.42 o                         
   6   1  17         21.48         28.82         4.54 o                         
   8   1  17         34.06         31.26         9.25 o                         
  -7   2  17          7.77          4.85         6.13 o                         
  -5   2  17         24.14         10.38         6.40 o                         
  -3   2  17          0.97          2.68         8.32 o                         
  -1   2  17         77.91         74.41         8.84 o                         
   1   2  17         47.21         46.31         4.70 o                         
   3   2  17         95.94         92.58         8.96 o                         
   5   2  17         10.74         15.87         9.81 o                         
   7   2  17         31.78         39.38        11.37 o                         
  -8   3  17          3.29         35.94        11.21 o                         
  -6   3  17         52.10         63.99         7.50 o                         
  -4   3  17          8.02          4.50         6.20 o                         
  -2   3  17         48.96         59.41         7.44 o                         
   0   3  17         30.45         16.15         8.23 o                         
   2   3  17          6.60          2.30         4.55 o                         
   4   3  17         29.42         39.68         9.88 o                         
   6   3  17          4.32         18.04        12.44 o                         
  -5   4  17         23.66         20.10         9.39 o                         
  -3   4  17         28.65         17.32         8.47 o                         
  -1   4  17          6.70         -0.42         9.24 o                         
   1   4  17         62.38         87.69        18.76 o                         
   3   4  17         16.06         14.21        17.77 o                         
   5   4  17          6.09         31.98        24.16 o                         
  -2   5  17          4.61         -4.45        12.52 o                         
   0   5  17          5.42          6.15        15.21 o                         
   2   5  17         15.23        -11.83        14.81 o                         
  -1  -5  18          0.46         21.04        14.78 o                         
   1  -5  18         11.74          1.99        28.43 o                         
  -4  -4  18         11.62          9.84        12.57 o                         
  -2  -4  18         18.35          7.21        10.18 o                         
   0  -4  18         20.71         16.77        13.36 o                         
   2  -4  18         23.37         38.18         8.88 o                         
   4  -4  18          5.14         14.85        10.75 o                         
  -7  -3  18         18.30         27.06        18.41 o                         
  -5  -3  18         16.67         13.24         9.52 o                         
  -3  -3  18        181.82        161.02        15.83 o                         
  -1  -3  18        139.05        139.17        15.14 o                         
   1  -3  18         22.54         18.34         5.69 o                         
   3  -3  18         12.12         30.15         5.20 o                         
   5  -3  18         60.61         65.41        15.98 o                         
   7  -3  18         28.03         29.92        10.25 o                         
  -8  -2  18         11.39         33.52         8.37 o                         
  -6  -2  18        211.51        217.15        17.65 o                         
  -4  -2  18         64.83         57.65         8.40 o                         
  -2  -2  18        542.30        533.69        27.64 o                         
   0  -2  18         15.62         20.21         4.37 o                         
   2  -2  18        392.44        429.53        19.79 o                         
   4  -2  18        115.82        116.69         8.32 o                         
   6  -2  18        143.86        129.72        11.09 o                         
   8  -2  18          5.11          5.48         8.82 o                         
  -9  -1  18          2.41          6.10         8.54 o                         
  -7  -1  18        321.37        327.74        16.84 o                         
  -5  -1  18        169.78        175.07        13.10 o                         
  -3  -1  18        761.99        799.57        40.72 o                         
  -1  -1  18        107.83         92.58         5.92 o                         
   1  -1  18        285.70        318.25        26.30 o                         
   3  -1  18        183.20        186.66        12.29 o                         
   5  -1  18         29.06         23.89         4.55 o                         
   7  -1  18         59.33         68.80        10.38 o                         
  -8   0  18        177.06        161.36        13.86 o                         
  -6   0  18        691.70        717.46        28.60 o                         
  -4   0  18          7.97          6.75         2.99 o                         
  -2   0  18          0.20          0.11         2.76 o                         
   0   0  18        314.59        305.62        11.15 o                         
   2   0  18        101.47        102.60         4.63 o                         
   4   0  18         13.24          7.37         3.16 o                         
   6   0  18        101.17        121.69         8.15 o                         
   8   0  18         32.15         34.68        10.38 o                         
  -9   1  18          2.41          7.56        16.49 o                         
  -7   1  18        321.31        349.50        20.32 o                         
  -5   1  18        169.51        180.03        13.32 o                         
  -3   1  18        761.20        784.24        44.98 o                         
  -1   1  18        107.69         72.20         6.09 o                         
   1   1  18        285.77        278.65         9.63 o                         
   3   1  18        183.35        190.70        15.50 o                         
   5   1  18         29.03         23.82         6.11 o                         
   7   1  18         59.21         53.82         9.12 o                         
  -8   2  18         11.38         -0.71         6.75 o                         
  -6   2  18        211.83        220.69        12.43 o                         
  -4   2  18         64.62         52.31         8.53 o                         
  -2   2  18        541.54        504.27        38.95 o                         
   0   2  18         15.57         15.78         5.96 o                         
   2   2  18        392.43        344.11        17.28 o                         
   4   2  18        115.78        120.66         9.31 o                         
   6   2  18        143.94        128.45        14.57 o                         
   8   2  18          5.12         14.19        14.14 o                         
  -7   3  18         18.21         13.48        11.10 o                         
  -5   3  18         16.69          7.10         6.00 o                         
  -3   3  18        181.91        189.10        13.29 o                         
  -1   3  18        139.15        121.80        17.20 o                         
   1   3  18         22.49         13.01         7.92 o                         
   3   3  18         12.11         13.70         6.01 o                         
   5   3  18         60.50         66.09        11.54 o                         
   7   3  18         28.00         25.68        13.96 o                         
  -6   4  18          6.36         26.75        13.59 o                         
  -4   4  18         11.60          4.92         9.22 o                         
  -2   4  18         18.35         21.15        18.83 o                         
   0   4  18         20.69         16.03         8.83 o                         
   2   4  18         23.34         10.95        18.48 o                         
   4   4  18          5.15         -3.27        20.33 o                         
  -1   5  18          0.45         -9.52        13.42 o                         
   1   5  18         11.72         -3.66        14.50 o                         
   0  -5  19          4.80         23.60        14.07 o                         
  -5  -4  19          5.63         37.05        15.12 o                         
  -3  -4  19         18.66         14.64        11.87 o                         
  -1  -4  19         83.12         89.01        11.90 o                         
   1  -4  19         35.40         35.13         8.32 o                         
   3  -4  19          3.62        -10.04        10.04 o                         
   5  -4  19          1.02          6.04        11.67 o                         
  -6  -3  19         25.02         12.91        12.48 o                         
  -4  -3  19          5.73         17.09         9.43 o                         
  -2  -3  19        115.66        131.21        13.82 o                         
   0  -3  19         36.55         36.60         6.93 o                         
   2  -3  19         24.76         17.90         5.77 o                         
   4  -3  19         11.20          6.15         8.25 o                         
   6  -3  19         30.17         46.86        13.36 o                         
  -7  -2  19         22.53         14.56         7.37 o                         
  -5  -2  19        106.77        108.96        11.07 o                         
  -3  -2  19         31.66         29.91        10.23 o                         
  -1  -2  19        117.02        112.02        10.16 o                         
   1  -2  19         76.15         83.32         7.10 o                         
   3  -2  19         14.73         15.39         3.81 o                         
   5  -2  19         45.45         60.98        18.33 o                         
   7  -2  19         29.67         35.66         8.76 o                         
  -8  -1  19         18.26         14.74         7.59 o                         
  -6  -1  19         87.90         91.81         8.11 o                         
  -4  -1  19         10.04         13.44         4.29 o                         
  -2  -1  19        201.88        181.26        11.36 o                         
   0  -1  19         68.81         61.13         5.19 o                         
   2  -1  19         95.67        111.52         6.43 o                         
   4  -1  19         23.80         39.99         4.74 o                         
   6  -1  19          1.13          2.84         4.57 o                         
   8  -1  19         15.76         16.63         9.81 o                         
  -9   0  19          0.61          4.29         9.30 o                         
  -7   0  19         31.05         43.48         5.49 o                         
  -5   0  19          0.01          8.54         3.63 o                         
  -3   0  19        129.59        109.54         8.60 o                         
  -1   0  19         11.24          3.71         2.25 o                         
   1   0  19          0.19          4.89         2.28 o                         
   3   0  19          1.91          2.54         2.83 o                         
   5   0  19         67.75         76.30         5.99 o                         
   7   0  19         13.26          3.88         6.51 o                         
  -8   1  19         18.24         15.61        16.13 o                         
  -6   1  19         87.91         92.74         9.74 o                         
  -4   1  19         10.02         11.96         4.21 o                         
  -2   1  19        201.69        167.22        11.40 o                         
   0   1  19         68.66         60.80         7.22 o                         
   2   1  19         95.62        103.13         5.78 o                         
   4   1  19         23.73         36.55         8.92 o                         
   6   1  19          1.13         -2.99         8.10 o                         
   8   1  19         15.76         12.91         9.65 o                         
  -7   2  19         22.53         23.83         6.60 o                         
  -5   2  19        106.61        105.62         9.70 o                         
  -3   2  19         31.60         24.55         5.26 o                         
  -1   2  19        116.84         85.56        13.50 o                         
   1   2  19         76.20         68.57         7.61 o                         
   3   2  19         14.72         12.22         6.16 o                         
   5   2  19         45.45         59.74         9.24 o                         
   7   2  19         29.60         23.60        16.84 o                         
  -6   3  19         25.04         29.81         8.15 o                         
  -4   3  19          5.76          3.62        11.16 o                         
  -2   3  19        115.83        146.41        20.54 o                         
   0   3  19         36.52         53.30        13.50 o                         
   2   3  19         24.78         22.62         8.58 o                         
   4   3  19         11.19         12.44         9.94 o                         
   6   3  19         30.14         28.59        12.55 o                         
  -5   4  19          5.62          7.03        15.13 o                         
  -3   4  19         18.68         25.47         9.58 o                         
  -1   4  19         83.19         95.96        11.04 o                         
   1   4  19         35.41         38.09        19.05 o                         
   3   4  19          3.59          7.74        10.20 o                         
   5   4  19          1.03          9.54        30.06 o                         
   0   5  19          4.81          3.14        15.34 o                         
  -4  -4  20         17.31         19.14        16.35 o                         
  -2  -4  20          1.42          5.25        10.70 o                         
   0  -4  20          2.18          6.25         8.54 o                         
   2  -4  20          6.71          0.65         5.61 o                         
   4  -4  20          4.53          1.63        14.50 o                         
  -7  -3  20          0.16          3.33        11.39 o                         
  -5  -3  20          3.01          5.02        10.48 o                         
  -3  -3  20         33.42         36.49        12.58 o                         
  -1  -3  20         72.51         72.99        16.41 o                         
   1  -3  20         18.80         11.56         4.84 o                         
   3  -3  20         48.75         52.80         8.24 o                         
   5  -3  20          1.70          9.03         8.88 o                         
  -8  -2  20          0.45         -2.81         9.50 o                         
  -6  -2  20         42.74         28.91         8.56 o                         
  -4  -2  20         25.25         21.74         7.26 o                         
  -2  -2  20        129.14        118.79        15.99 o                         
   0  -2  20         13.29         18.06         4.92 o                         
   2  -2  20         84.08        105.27         7.85 o                         
   4  -2  20          6.83          9.51         4.27 o                         
   6  -2  20         43.73         43.64         9.95 o                         
  -9  -1  20         16.43         10.71        21.82 o                         
  -7  -1  20         74.85         74.85        10.17 o                         
  -5  -1  20        163.45        190.39        14.42 o                         
  -3  -1  20         68.73         85.56         8.39 o                         
  -1  -1  20         47.00         49.73         4.40 o                         
   1  -1  20        195.42        196.14        10.80 o                         
   3  -1  20         23.55         29.29         4.63 o                         
   5  -1  20         24.98         19.42         4.67 o                         
   7  -1  20         50.58         29.42         8.81 o                         
  -8   0  20         93.09        104.73         9.01 o                         
  -6   0  20        318.86        362.50        21.58 o                         
  -4   0  20         54.21         58.14         4.74 o                         
  -2   0  20         61.84         62.20         4.89 o                         
   0   0  20         54.35         70.12         6.78 o                         
   2   0  20          1.91         -1.18         2.46 o                         
   4   0  20        136.88        146.04        31.06 o                         
   6   0  20         33.36         34.45         5.27 o                         
   8   0  20          7.26         -4.12        10.38 o                         
  -9   1  20         16.47         18.19        11.37 o                         
  -7   1  20         74.90         72.81         9.43 o                         
  -5   1  20        163.08        195.19        11.50 o                         
  -3   1  20         68.55         69.00         8.52 o                         
  -1   1  20         46.84         42.92         4.89 o                         
   1   1  20        195.45        182.28         8.83 o                         
   3   1  20         23.54         25.66         4.08 o                         
   5   1  20         25.02         22.16         4.96 o                         
   7   1  20         50.47         25.95         8.71 o                         
  -8   2  20          0.46          1.92         8.07 o                         
  -6   2  20         42.87         39.88         6.36 o                         
  -4   2  20         25.23         16.06         5.31 o                         
  -2   2  20        129.07        117.54        15.92 o                         
   0   2  20         13.39          1.98         6.66 o                         
   2   2  20         83.91         95.32        13.21 o                         
   4   2  20          6.76          6.62         6.12 o                         
   6   2  20         43.81         57.40        10.48 o                         
   8   2  20         19.50         27.60        13.89 o                         
  -7   3  20          0.15          6.51         9.14 o                         
  -5   3  20          3.02         -3.61        10.87 o                         
  -3   3  20         33.35         22.93         6.94 o                         
  -1   3  20         72.53         59.62         9.52 o                         
   1   3  20         18.76          7.49         8.84 o                         
   3   3  20         48.83         52.86         8.88 o                         
   5   3  20          1.72         -2.36        14.07 o                         
   7   3  20          0.95         10.52        19.33 o                         
  -4   4  20         17.30          7.42        10.54 o                         
  -2   4  20          1.42         -5.79         9.00 o                         
   0   4  20          2.18         11.23        18.05 o                         
   2   4  20          6.70         16.18         9.05 o                         
   4   4  20          4.53         17.51        11.58 o                         
  -3  -4  21         38.09         38.19        13.21 o                         
  -1  -4  21         75.52         68.44        11.54 o                         
   1  -4  21         19.66         31.27        16.35 o                         
   3  -4  21          4.84          1.01        14.43 o                         
  -6  -3  21         28.37         26.42        13.48 o                         
  -4  -3  21          0.94         -6.60         9.39 o                         
  -2  -3  21         81.23         71.23         9.85 o                         
   0  -3  21         42.11         34.08         7.34 o                         
   2  -3  21         15.71         17.20         5.32 o                         
   4  -3  21          0.14         10.65         8.48 o                         
   6  -3  21         29.44         43.36        10.99 o                         
  -7  -2  21          8.71         -7.81         7.81 o                         
  -5  -2  21         71.07         80.79        12.07 o                         
  -3  -2  21         35.73         44.13         7.65 o                         
  -1  -2  21        177.77        220.15        19.19 o                         
   1  -2  21         82.00         81.99         7.48 o                         
   3  -2  21         55.67         60.46         6.23 o                         
   5  -2  21         13.19          9.03         5.83 o                         
   7  -2  21         14.95         14.07        10.80 o                         
  -8  -1  21         19.11         14.09         8.21 o                         
  -6  -1  21          2.27          4.10         6.16 o                         
  -4  -1  21         46.37         43.69         6.96 o                         
  -2  -1  21          8.15          8.46         5.13 o                         
   0  -1  21        135.71        142.15        11.73 o                         
   2  -1  21        140.04        142.01         9.14 o                         
   4  -1  21         59.13         62.51         6.41 o                         
   6  -1  21         19.58         11.65        12.22 o                         
   8  -1  21          0.67         -7.25        14.36 o                         
  -9   0  21          1.17          5.83        13.36 o                         
  -7   0  21          2.18          4.64        13.49 o                         
  -5   0  21          1.46          2.48         3.86 o                         
  -3   0  21          3.16         -2.22         3.38 o                         
  -1   0  21          1.26         -2.09         2.94 o                         
   1   0  21          0.66          2.45         2.80 o                         
   3   0  21          0.04         -2.98         3.48 o                         
   5   0  21         30.40         36.04         5.07 o                         
   7   0  21         21.01         38.03         7.79 o                         
  -8   1  21         19.07         39.50         9.79 o                         
  -6   1  21          2.28          2.28        12.30 o                         
  -4   1  21         46.29         42.90         5.45 o                         
  -2   1  21          8.18          8.67         6.97 o                         
   0   1  21        135.69        125.07         5.99 o                         
   2   1  21        140.07        126.51        10.22 o                         
   4   1  21         59.12         60.43         7.64 o                         
   6   1  21         19.57         33.08         8.07 o                         
   8   1  21          0.67         -5.30        10.23 o                         
  -7   2  21          8.74         24.78        11.18 o                         
  -5   2  21         71.11         77.24        11.93 o                         
  -3   2  21         35.74         24.16         9.81 o                         
  -1   2  21        177.63        180.37        20.75 o                         
   1   2  21         81.96         78.69         7.39 o                         
   3   2  21         55.70         46.99         5.98 o                         
   5   2  21         13.21         12.98        11.66 o                         
   7   2  21         14.98         15.19        20.40 o                         
  -6   3  21         28.37         17.65         8.78 o                         
  -4   3  21          0.94          0.23         6.97 o                         
  -2   3  21         81.35         78.55         8.74 o                         
   0   3  21         42.14         20.61        13.50 o                         
   2   3  21         15.78         13.15         6.22 o                         
   4   3  21          0.14         -4.89         9.62 o                         
   6   3  21         29.44         19.82        25.66 o                         
  -5   4  21          4.00         -1.71        19.19 o                         
  -3   4  21         38.14         13.37        10.41 o                         
  -1   4  21         75.60         83.71        21.61 o                         
   1   4  21         19.63         32.69        21.32 o                         
   3   4  21          4.83        -10.95        22.74 o                         
  -4  -4  22         14.43         34.53        24.02 o                         
  -2  -4  22          9.63         21.07        11.99 o                         
   0  -4  22         20.62          9.41        13.86 o                         
   2  -4  22          3.80          9.10        16.77 o                         
  -5  -3  22         32.04         34.81        18.27 o                         
  -3  -3  22          1.78         -4.70        14.85 o                         
  -1  -3  22         18.27         17.70         7.82 o                         
   1  -3  22          0.72         -7.42         7.42 o                         
   3  -3  22         28.93         31.47        14.07 o                         
   5  -3  22         27.10         29.71        12.22 o                         
  -6  -2  22          4.41          4.96        11.39 o                         
  -4  -2  22          7.97         19.86         8.07 o                         
  -2  -2  22         38.90         36.24         7.82 o                         
   0  -2  22          1.27         -0.18         5.23 o                         
   2  -2  22          0.86          6.15         5.19 o                         
   4  -2  22          4.82         18.61        10.52 o                         
   6  -2  22         16.34          2.56         9.52 o                         
  -7  -1  22          1.10         -6.46         7.99 o                         
  -5  -1  22         17.11         18.31         5.92 o                         
  -3  -1  22         21.56         36.40         6.60 o                         
  -1  -1  22         86.30         81.52         9.38 o                         
   1  -1  22         51.51         61.69         5.98 o                         
   3  -1  22          6.64          8.11         4.47 o                         
   5  -1  22         18.52         30.52        10.59 o                         
   7  -1  22         22.41         24.31         9.95 o                         
  -8   0  22         31.14         31.25        10.51 o                         
  -6   0  22          0.54         -3.51         4.82 o                         
  -4   0  22          4.41         -0.51         5.21 o                         
  -2   0  22          4.65          9.25         3.99 o                         
   0   0  22         13.30         45.12         5.76 o                         
   2   0  22         86.71         91.24        12.08 o                         
   4   0  22        131.99        143.25        18.27 o                         
   6   0  22          1.17          8.16         6.35 o                         
   8   0  22          6.75        -18.05        19.62 o                         
  -7   1  22          1.12         -4.89         8.33 o                         
  -5   1  22         17.04         27.43         9.24 o                         
  -3   1  22         21.53         27.33         9.24 o                         
  -1   1  22         86.12         77.82         7.25 o                         
   1   1  22         51.20         46.87         7.22 o                         
   3   1  22          6.66         11.85         4.94 o                         
   5   1  22         18.60         22.48         5.68 o                         
   7   1  22         22.37         26.65        16.13 o                         
  -8   2  22          1.53         25.02        16.13 o                         
  -6   2  22          4.38         10.10         6.69 o                         
  -4   2  22          7.92         36.96        10.23 o                         
  -2   2  22         38.80         51.03        10.95 o                         
   0   2  22          1.30         -5.12         9.52 o                         
   2   2  22          0.85          2.06         5.08 o                         
   4   2  22          4.87          6.96        11.30 o                         
   6   2  22         16.41         24.18        10.59 o                         
  -5   3  22         32.07         30.17         8.57 o                         
  -3   3  22          1.76         12.76         6.86 o                         
  -1   3  22         18.27         35.11        14.36 o                         
   1   3  22          0.71         -7.96        12.65 o                         
   3   3  22         28.99          6.77        13.29 o                         
   5   3  22         27.15         31.65        12.20 o                         
  -4   4  22         14.43          4.32        12.06 o                         
  -2   4  22          9.65          0.25        10.80 o                         
   0   4  22         20.67         -1.14        20.18 o                         
   2   4  22          3.80         18.05        24.16 o                         
   4   4  22          0.45        -11.80        13.65 o                         
  -3  -4  23         19.23         22.96        14.20 o                         
  -1  -4  23         15.03         -7.02        10.56 o                         
   1  -4  23          2.45          0.79         8.19 o                         
  -6  -3  23         11.94         14.78        23.03 o                         
  -4  -3  23          2.13        -11.37        11.37 o                         
  -2  -3  23         24.74         18.17         9.19 o                         
   0  -3  23          6.68          0.93         7.02 o                         
   2  -3  23          4.42          5.96        11.58 o                         
   4  -3  23          1.10          7.96        13.08 o                         
  -7  -2  23          7.52         -6.04        14.19 o                         
  -5  -2  23          9.82          5.64         7.83 o                         
  -3  -2  23          3.78          5.93         7.68 o                         
  -1  -2  23         29.53         43.36         7.36 o                         
   1  -2  23         39.04         44.29         6.27 o                         
   3  -2  23         27.23         27.51         8.03 o                         
   5  -2  23          1.59         15.49         9.10 o                         
  -8  -1  23          6.86         12.35         9.13 o                         
  -6  -1  23          5.57          3.86         8.04 o                         
  -4  -1  23         44.66         62.82         8.18 o                         
  -2  -1  23         25.36         34.21         9.38 o                         
   0  -1  23         10.49         16.56         5.33 o                         
   2  -1  23         22.43         27.14         5.18 o                         
   4  -1  23         36.58         29.53        10.66 o                         
   6  -1  23          9.87          7.53         8.53 o                         
  -7   0  23         11.31          0.47        11.05 o                         
  -5   0  23         12.09          9.57         4.71 o                         
  -3   0  23          2.98         -1.15         3.69 o                         
  -1   0  23         84.47         81.13         6.41 o                         
   1   0  23         26.99         16.17         4.00 o                         
   3   0  23          5.44          7.30         5.83 o                         
   5   0  23          0.35         -1.24         6.02 o                         
   7   0  23          6.99          0.00         9.81 o                         
  -8   1  23          6.83          6.73        20.97 o                         
  -6   1  23          5.56         20.50        10.52 o                         
  -4   1  23         44.62         60.13        10.66 o                         
  -2   1  23         25.31         29.42         9.52 o                         
   0   1  23         10.50          7.81         3.45 o                         
   2   1  23         22.48          8.00         7.46 o                         
   4   1  23         36.61         33.50         7.20 o                         
   6   1  23          9.89          5.56        25.23 o                         
  -7   2  23          7.56          6.09         8.46 o                         
  -5   2  23          9.85         23.95        11.66 o                         
  -3   2  23          3.81         24.59        10.66 o                         
  -1   2  23         29.57         30.85        11.09 o                         
   1   2  23         39.06         37.16        10.03 o                         
   3   2  23         27.25         15.18         5.96 o                         
   5   2  23          1.59          0.77         8.85 o                         
   7   2  23          6.47        -18.12        18.12 o                         
  -6   3  23         11.99         18.95         9.87 o                         
  -4   3  23          2.14         -7.62         7.62 o                         
  -2   3  23         24.76         29.71        14.64 o                         
   0   3  23          6.66         16.35        14.93 o                         
   2   3  23          4.42         -3.97         6.43 o                         
   4   3  23          1.11         -8.67        19.33 o                         
  -3   4  23         19.27         12.17        12.44 o                         
  -1   4  23         15.05         54.16        22.03 o                         
   1   4  23          2.42         34.97        23.17 o                         
  -2  -4  24          6.88         -4.12        14.21 o                         
   0  -4  24         16.95          5.22         9.92 o                         
  -5  -3  24         19.73          2.42        21.75 o                         
  -3  -3  24          7.30         -6.03        14.57 o                         
  -1  -3  24         31.66          7.72        10.02 o                         
   1  -3  24          3.69          2.78        10.23 o                         
   3  -3  24          5.44         14.64        12.22 o                         
  -6  -2  24          9.35         -8.18         8.18 o                         
  -4  -2  24          4.84         -3.44         8.60 o                         
  -2  -2  24         17.02          7.03         7.82 o                         
   0  -2  24         10.78         24.12        12.86 o                         
   2  -2  24         31.13         25.95         6.01 o                         
   4  -2  24          6.06          8.89         6.33 o                         
   6  -2  24         12.88         19.05        11.94 o                         
  -7  -1  24          5.62          8.26         7.97 o                         
  -5  -1  24         45.18         52.34         9.23 o                         
  -3  -1  24          6.11          6.23         6.48 o                         
  -1  -1  24        102.57        101.47         9.11 o                         
   1  -1  24         49.38         45.85         6.52 o                         
   3  -1  24         75.45         75.33         7.56 o                         
   5  -1  24         11.81         13.18        10.38 o                         
   7  -1  24          8.93         -1.99        13.08 o                         
  -8   0  24         17.35         22.14        12.30 o                         
  -6   0  24         44.97         47.03         7.47 o                         
  -4   0  24        190.61        197.24        16.00 o                         
  -2   0  24          0.71         -3.70         3.70 o                         
   0   0  24         36.39         80.58        11.51 o                         
   2   0  24        103.72         89.91         9.81 o                         
   4   0  24        113.70         99.00        10.00 o                         
   6   0  24          0.88         -5.99         7.38 o                         
  -7   1  24          5.60         20.61        10.83 o                         
  -5   1  24         45.20         59.70        11.51 o                         
  -3   1  24          6.09         15.64         8.81 o                         
  -1   1  24        102.51         90.49         8.97 o                         
   1   1  24         49.24         42.31         5.48 o                         
   3   1  24         75.54         83.39        16.34 o                         
   5   1  24         11.85          8.42        14.93 o                         
   7   1  24          8.91          2.15        10.51 o                         
  -6   2  24          9.37         15.12         8.46 o                         
  -4   2  24          4.87         10.23        11.09 o                         
  -2   2  24         16.98         17.91        10.66 o                         
   0   2  24         10.74          9.52        11.51 o                         
   2   2  24         31.19         21.80        11.24 o                         
   4   2  24          6.09         17.53         8.17 o                         
   6   2  24         12.90         -3.27        10.86 o                         
  -5   3  24         19.79         10.24         9.67 o                         
  -3   3  24          7.33         -0.14        14.93 o                         
  -1   3  24         31.67          9.10        15.35 o                         
   1   3  24          3.69        -15.21        15.21 o                         
   3   3  24          5.46         14.64        19.33 o                         
   5   3  24         20.01          1.76        35.82 o                         
  -2   4  24          6.88        -10.79        11.46 o                         
   0   4  24         16.96          8.96        24.02 o                         
  -1  -4  25          0.10        -12.79        12.79 o                         
  -4  -3  25          5.17         23.03        11.83 o                         
  -2  -3  25          6.32          4.47        15.92 o                         
   0  -3  25          1.63         -8.60         8.60 o                         
   2  -3  25          6.89         15.74         7.08 o                         
   4  -3  25          1.50         14.36        18.05 o                         
  -5  -2  25         18.74         18.18        10.48 o                         
  -3  -2  25          0.96         -1.80        15.64 o                         
  -1  -2  25          2.19          9.02        12.22 o                         
   1  -2  25          0.52         -2.70        10.09 o                         
   3  -2  25          1.72          7.22         6.04 o                         
   5  -2  25          2.62        -10.38        10.38 o                         
  -6  -1  25          7.02         20.81         9.13 o                         
  -4  -1  25         19.62         18.21        10.31 o                         
  -2  -1  25         33.59         34.21         7.03 o                         
   0  -1  25         14.32         18.82         7.42 o                         
   2  -1  25          9.55         11.83         5.87 o                         
   4  -1  25          0.53         -7.96         7.96 o                         
   6  -1  25          0.89         -1.00        10.38 o                         
  -7   0  25          4.78         18.86        19.69 o                         
  -5   0  25          0.70          7.69         7.06 o                         
  -3   0  25         12.89          8.95         4.44 o                         
  -1   0  25          0.90          5.29         4.94 o                         
   1   0  25         62.42         88.93         8.16 o                         
   3   0  25          0.00         -6.33         6.33 o                         
   5   0  25         13.39         17.91         9.10 o                         
   7   0  25          0.19        -13.22        13.22 o                         
  -6   1  25          7.02         17.63        12.22 o                         
  -4   1  25         19.63         43.07        10.52 o                         
  -2   1  25         33.57         45.06         9.67 o                         
   0   1  25         14.31         19.36         5.86 o                         
   2   1  25          9.54         15.46         5.50 o                         
   4   1  25          0.53         -4.16        15.56 o                         
   6   1  25          0.90         -9.67         9.67 o                         
  -5   2  25         18.73         29.39         8.51 o                         
  -3   2  25          0.94          7.11        12.22 o                         
  -1   2  25          2.21          0.71        11.66 o                         
   1   2  25          0.52         -4.28         4.43 o                         
   3   2  25          1.73        -13.65        13.65 o                         
   5   2  25          2.63          1.91        11.51 o                         
  -4   3  25          5.16         12.62         8.95 o                         
  -2   3  25          6.32         16.20        16.92 o                         
   0   3  25          1.62          1.28        16.92 o                         
   2   3  25          6.89         -0.16         6.99 o                         
   4   3  25          1.51         22.53         9.80 o                         
  -3  -3  26         21.33         22.44        11.30 o                         
  -1  -3  26         24.76         24.69         9.44 o                         
   1  -3  26          2.17         15.86        13.79 o                         
   3  -3  26          4.04         -8.24        15.21 o                         
  -6  -2  26         10.96        -11.43        11.43 o                         
  -4  -2  26         12.90          7.49         9.43 o                         
  -2  -2  26         14.71          2.83         8.23 o                         
   0  -2  26          0.68          6.18         7.07 o                         
   2  -2  26         22.93         28.27         9.43 o                         
   4  -2  26          6.60         11.94        11.51 o                         
  -7  -1  26          9.14         19.65        11.15 o                         
  -5  -1  26         26.48         12.20         9.38 o                         
  -3  -1  26          5.38         26.44         9.81 o                         
  -1  -1  26          1.81          6.56         5.38 o                         
   1  -1  26          9.94         18.46         6.48 o                         
   3  -1  26         23.77         27.77         6.98 o                         
   5  -1  26         11.14         20.20        12.65 o                         
  -6   0  26         40.25         58.62        10.68 o                         
  -4   0  26         60.25         61.58         8.15 o                         
  -2   0  26         28.47         39.49         6.33 o                         
   0   0  26          3.58         47.19        10.23 o                         
   2   0  26          0.04         -6.06        10.52 o                         
   4   0  26         33.81         30.83         7.52 o                         
   6   0  26          0.76          5.21         8.26 o                         
  -7   1  26          9.14         -1.83        15.49 o                         
  -5   1  26         26.51         43.92        12.65 o                         
  -3   1  26          5.35         13.08         9.81 o                         
  -1   1  26          1.78          1.77         5.15 o                         
   1   1  26          9.95         19.70         5.94 o                         
   3   1  26         23.81         24.11         7.68 o                         
   5   1  26         11.16         18.62         8.50 o                         
  -6   2  26         11.01         26.05        10.31 o                         
  -4   2  26         12.92         12.51        14.07 o                         
  -2   2  26         14.67         24.02        12.79 o                         
   0   2  26          0.68         14.07        13.36 o                         
   2   2  26         22.98         28.40        11.16 o                         
   4   2  26          6.60         11.67         8.99 o                         
  -3   3  26         21.35         51.31        19.76 o                         
  -1   3  26         24.75         32.98        18.62 o                         
   1   3  26          2.17        -17.91        17.91 o                         
   3   3  26          4.04        -14.64        18.41 o                         
  -4  -3  27          6.54         15.07        22.60 o                         
  -2  -3  27          1.14          1.35        23.60 o                         
   0  -3  27          6.16         -8.67         8.67 o                         
   2  -3  27          3.32         14.55         8.06 o                         
  -5  -2  27         20.10         14.40         9.20 o                         
  -3  -2  27          2.97          2.10         9.27 o                         
  -1  -2  27          7.36         11.30         8.06 o                         
   1  -2  27          1.26          8.78         7.10 o                         
   3  -2  27          0.58         12.25         7.82 o                         
  -6  -1  27          4.76          9.92        10.66 o                         
  -4  -1  27          4.15         -3.00         8.27 o                         
  -2  -1  27         11.03         12.15         7.37 o                         
   0  -1  27          5.39          6.55         6.88 o                         
   2  -1  27         15.44         17.39         9.03 o                         
   4  -1  27          3.30          0.85         9.95 o                         
  -5   0  27          5.75         -4.26         8.67 o                         
  -3   0  27          1.89         14.35         6.31 o                         
  -1   0  27          5.98          7.05         6.35 o                         
   1   0  27          4.52          7.04         6.87 o                         
   3   0  27          3.20          8.56        11.09 o                         
   5   0  27         10.40         -0.03         8.20 o                         
  -6   1  27          4.76         17.63        14.50 o                         
  -4   1  27          4.16         23.74        12.94 o                         
  -2   1  27         11.03          7.39        10.38 o                         
   0   1  27          5.40         15.50         5.06 o                         
   2   1  27         15.44         26.48         9.84 o                         
   4   1  27          3.30         15.59         9.24 o                         
   6   1  27          0.22         -8.31        10.42 o                         
  -5   2  27         20.08         16.49        16.63 o                         
  -3   2  27          2.97          7.82        14.36 o                         
  -1   2  27          7.35          1.14        13.93 o                         
   1   2  27          1.25         -5.78         5.78 o                         
   3   2  27          0.58         -4.79        15.28 o                         
   5   2  27          2.01         -1.06        11.08 o                         
  -4   3  27          6.52         -1.00        11.66 o                         
  -2   3  27          1.15          7.68        19.47 o                         
   0   3  27          6.16         27.15        21.75 o                         
   2   3  27          3.32         26.72        23.45 o                         
  -3  -3  28         11.92          4.12        17.48 o                         
  -1  -3  28         22.41         13.26        10.54 o                         
   1  -3  28          3.82          9.74         8.79 o                         
  -4  -2  28          8.69         -1.13        13.36 o                         
  -2  -2  28         27.77         35.96        16.06 o                         
   0  -2  28          0.08          1.85        10.09 o                         
   2  -2  28         11.90         26.98        18.05 o                         
   4  -2  28          1.19        -13.50        13.50 o                         
  -5  -1  28         12.57          3.20         9.60 o                         
  -3  -1  28          5.81          4.32         8.26 o                         
  -1  -1  28          1.74          2.54        10.87 o                         
   1  -1  28         12.75         25.46         7.38 o                         
   3  -1  28          0.60         17.21         7.54 o                         
   5  -1  28          3.57        -12.79        12.79 o                         
  -6   0  28         20.32         17.91        17.48 o                         
  -4   0  28          7.96         -4.14         9.74 o                         
  -2   0  28          1.63          6.68        10.02 o                         
   0   0  28          2.38         56.45         8.44 o                         
   2   0  28          0.50         -4.19        10.80 o                         
   4   0  28          0.78         -7.96         7.96 o                         
  -5   1  28         12.59         48.04        14.93 o                         
  -3   1  28          5.78         11.23        12.65 o                         
  -1   1  28          1.74         15.67        10.59 o                         
   1   1  28         12.77          7.67         6.69 o                         
   3   1  28          0.61          1.67         7.81 o                         
   5   1  28          3.58         -9.52         9.52 o                         
  -4   2  28          8.70         -5.26        17.48 o                         
  -2   2  28         27.75         57.00        16.92 o                         
   0   2  28          0.08        -16.35        16.35 o                         
   2   2  28         11.90          2.23        14.43 o                         
   4   2  28          1.19          0.95        13.36 o                         
  -1   3  28         22.41         43.21        33.69 o                         
   0  -3  29          6.43          5.64        17.27 o                         
  -3  -2  29          0.78          5.81        10.51 o                         
  -1  -2  29          7.48         16.34         9.08 o                         
   1  -2  29          5.62         19.68         8.57 o                         
   3  -2  29          0.38         10.04         8.86 o                         
  -4  -1  29          3.11         -4.10        17.13 o                         
  -2  -1  29          0.26         -0.36         8.46 o                         
   0  -1  29          3.12         -4.97         7.48 o                         
   2  -1  29          8.90          3.77        15.00 o                         
   4  -1  29          3.76         10.42        20.11 o                         
  -5   0  29          0.92          4.55        14.07 o                         
  -3   0  29          0.39          7.86         8.21 o                         
  -1   0  29          7.55          5.30         7.43 o                         
   1   0  29          0.07         22.97         7.96 o                         
   3   0  29          1.47         -8.88         8.88 o                         
   5   0  29          2.86         -9.88         9.88 o                         
  -4   1  29          3.11         24.73        14.07 o                         
  -2   1  29          0.25         21.18        13.65 o                         
   0   1  29          3.12         11.66         6.71 o                         
   2   1  29          8.90         16.80         8.60 o                         
   4   1  29          3.76          2.33         8.97 o                         
  -3   2  29          0.78          8.53        17.48 o                         
  -1   2  29          7.47         40.65        17.48 o                         
   1   2  29          5.60         25.44        18.91 o                         
   3   2  29          0.38         -0.78         8.46 o                         
  -2  -2  30          5.30         -8.33        16.13 o                         
   0  -2  30          1.48         10.30        15.78 o                         
   2  -2  30          5.19         13.71        12.30 o                         
  -3  -1  30          2.00          9.33        18.69 o                         
  -1  -1  30          4.00          5.90        16.06 o                         
   1  -1  30          2.48          3.93         9.74 o                         
   3  -1  30          0.02          6.72        15.14 o                         
  -4   0  30          0.23         -1.14        13.93 o                         
  -2   0  30          3.62          3.58        14.07 o                         
   0   0  30          1.50         62.25        14.99 o                         
   2   0  30          0.24         20.54        10.87 o                         
   4   0  30          6.73          1.41        10.07 o                         
  -3   1  30          1.99        -14.93        14.93 o                         
  -1   1  30          3.99          0.71        15.21 o                         
   1   1  30          2.47         19.67         7.21 o                         
   3   1  30          0.02         12.11        12.86 o                         
  -2   2  30          5.29         22.17        21.61 o                         
   0   2  30          1.48          0.28        19.47 o                         
   2   2  30          5.17        -17.63        21.61 o                         
  -1  -2  31          5.46         29.54        11.58 o                         
   1  -2  31          2.13          1.07        10.23 o                         
  -4  -1  31          4.61          7.68        14.78 o                         
  -2  -1  31          1.10         -8.71         9.90 o                         
   0  -1  31          0.90         -6.00        17.98 o                         
   2  -1  31          2.78          4.02         9.55 o                         
  -3   0  31          0.05          4.12        15.92 o                         
  -1   0  31          1.10          1.59         8.46 o                         
   1   0  31          1.11          9.41        15.42 o                         
   3   0  31          1.03         -9.72         9.72 o                         
  -2   1  31          1.10        -15.78        16.77 o                         
   0   1  31          0.89          9.45        15.00 o                         
   2   1  31          2.79         15.22        10.52 o                         
  -1  -1  32          2.11          3.34        10.09 o                         
   1  -1  32          0.70         -1.08        10.00 o                         
  -2   0  32          3.09         39.80        16.92 o                         
   0   0  32          0.18         40.58        11.16 o                         
   2   0  32          2.88         14.34        13.22 o                         
  -1   1  32          2.11          0.85        18.76 o                         
   1   1  32          0.69         17.71        15.49 o                         
  -1   0  33          2.59          0.30        10.83 o                         
   1   0  33          0.33         16.28        20.33 o                         
                                                                                
