# Supplementary material for: An exceptional series of phase transitions in hydrophobic amino acids with linear side chains
Source: IUCrJ. 2016 Aug 9;3(Pt 5):341–53. doi: 10.1107/S2052252516010472 (PMC5391856; doi:10.1107/S2052252516010472)
Supplement: Supplementary file 10 [file m-03-00341-Nva293sup10.hkl]

data_Nva293                                                                     
_shelx_title ' Nva in C2'                                                       
_shelx_refln_list_code          4                                               
_shelx_F_calc_maximum       71.40                                               
_exptl_crystal_F_000       256.00                                               
_reflns_d_resolution_high  0.8402                                               
                                                                                
loop_                                                                           
 _space_group_symop_operation_xyz                                               
 'x, y, z'                                                                      
 '-x, y, -z'                                                                    
 'x+1/2, y+1/2, z'                                                              
 '-x+1/2, y+1/2, -z'                                                            
                                                                                
_cell_length_a     9.5894                                                       
_cell_length_b     5.2054                                                       
_cell_length_c    14.6975                                                       
_cell_angle_alpha  90.000                                                       
_cell_angle_beta  104.770                                                       
_cell_angle_gamma  90.000                                                       
                                                                                
_shelx_F_squared_multiplier     1.000                                           
                                                                                
loop_                                                                           
 _refln_index_h                                                                 
 _refln_index_k                                                                 
 _refln_index_l                                                                 
 _refln_F_squared_calc                                                          
 _refln_F_squared_meas                                                          
 _refln_F_squared_sigma                                                         
 _refln_observed_status                                                         
   0  -6   0          7.91          9.40         2.46 o                         
   2  -6   0          3.32          4.37         2.31 o                         
   1  -5   0         71.41         72.78         3.52 o                         
   3  -5   0         11.86         12.62         2.21 o                         
   5  -5   0          3.40          1.71         1.96 o                         
   2  -4   0         79.04         82.23         3.62 o                         
   4  -4   0        122.20        128.26         4.77 o                         
   6  -4   0         25.63         23.17         2.66 o                         
   8  -4   0         37.35         35.33         3.47 o                         
   3  -3   0          9.25          7.79         1.46 o                         
   5  -3   0         82.95         81.93         1.94 o                         
   7  -3   0         35.37         39.15         2.92 o                         
   9  -3   0          7.44          3.22         2.36 o                         
   2  -2   0         42.79         50.26         2.11 o                         
   4  -2   0          2.67          4.96         0.80 o                         
   6  -2   0        152.40        161.31         2.94 o                         
   8  -2   0         14.57         16.86         1.09 o                         
  10  -2   0          7.22          5.63         1.06 o                         
   3  -1   0       2383.02       2445.90        34.88 o                         
   5  -1   0         43.19         48.70         1.22 o                         
   7  -1   0        158.57        152.96         2.75 o                         
   9  -1   0         38.44         40.31         1.71 o                         
   2   0   0        215.34        171.54         3.27 o                         
   4   0   0        255.08        205.66        20.05 o                         
   6   0   0        126.54         63.28         1.96 o                         
   8   0   0         37.57         36.04         1.51 o                         
  10   0   0          1.61          2.06         0.85 o                         
   1   1   0        756.92        807.08         8.22 o                         
   3   1   0       2383.36       2428.02        43.12 o                         
   5   1   0         43.49         48.25         1.41 o                         
   7   1   0        158.62        149.83         3.37 o                         
   9   1   0         38.42         41.72         1.61 o                         
   0   2   0        398.70        437.90         7.50 o                         
   2   2   0         42.71         50.67         0.64 o                         
   4   2   0          2.67          5.13         0.60 o                         
   6   2   0        152.43        157.77         3.42 o                         
   8   2   0         14.61         17.09         1.06 o                         
  10   2   0          7.22          7.04         0.95 o                         
   1   3   0        385.86        396.43         4.23 o                         
   3   3   0          9.16          7.20         0.43 o                         
   5   3   0         82.95         79.56         2.01 o                         
   7   3   0         35.39         40.71         1.46 o                         
   9   3   0          7.46          8.34         0.90 o                         
   0   4   0          2.97          5.89         0.66 o                         
   2   4   0         79.03         81.54         1.34 o                         
   4   4   0        122.10        129.02         2.81 o                         
   6   4   0         25.71         25.08         1.11 o                         
   8   4   0         37.32         40.66         1.61 o                         
   3   5   0         11.90         12.17         0.67 o                         
   5   5   0          3.39          3.47         0.60 o                         
  -2  -6   1          1.15         -0.25         2.06 o                         
   0  -6   1          5.04          5.21         2.51 o                         
   2  -6   1          2.71          1.36         2.31 o                         
  -5  -5   1          8.12          9.10         2.16 o                         
  -3  -5   1         16.70         17.94         2.36 o                         
  -1  -5   1         50.87         57.95         3.12 o                         
   1  -5   1         29.10         30.11         2.76 o                         
   3  -5   1          0.81          0.20         1.91 o                         
   5  -5   1          4.96          2.86         2.11 o                         
  -8  -4   1         21.67         20.51         2.92 o                         
  -6  -4   1         39.19         41.41         2.92 o                         
  -4  -4   1        278.23        271.81         7.94 o                         
   0  -4   1         15.23         13.12         2.06 o                         
   2  -4   1         49.86         42.22         2.81 o                         
   4  -4   1          5.24          7.49         1.96 o                         
   6  -4   1          5.89          6.03         2.16 o                         
   8  -4   1         23.13         23.47         3.07 o                         
  -9  -3   1          2.07         -2.06         2.06 o                         
  -7  -3   1         61.06         60.99         1.81 o                         
  -5  -3   1        136.39        136.50         2.65 o                         
  -3  -3   1         15.82         19.35         1.91 o                         
   1  -3   1        181.07        160.08         4.88 o                         
   3  -3   1         63.67         63.08         3.02 o                         
   5  -3   1         49.78         49.46         2.92 o                         
   7  -3   1          8.10          7.89         2.11 o                         
   9  -3   1          9.50          2.51         2.31 o                         
 -10  -2   1         11.54          8.85         1.11 o                         
  -8  -2   1          6.24          8.12         0.86 o                         
  -6  -2   1        110.16        115.75         2.36 o                         
  -4  -2   1        211.47        233.36         6.33 o                         
   2  -2   1        214.39        216.02         5.88 o                         
   4  -2   1         74.43         76.02         1.64 o                         
   6  -2   1         92.39         94.14         1.99 o                         
   8  -2   1         12.61         11.79         1.00 o                         
 -11  -1   1         17.48         18.70         1.51 o                         
  -9  -1   1         65.78         70.46         2.21 o                         
  -7  -1   1         21.20         19.40         1.18 o                         
  -5  -1   1        463.39        492.77         7.37 o                         
  -3  -1   1       3324.49       3418.59        48.44 o                         
   1  -1   1        655.40        623.78        15.38 o                         
   3  -1   1        628.60        593.06        11.43 o                         
   5  -1   1         52.19         58.44         1.33 o                         
   7  -1   1        131.81        135.95         2.52 o                         
   9  -1   1         27.99         26.59         1.46 o                         
 -10   0   1         14.74         15.18         1.31 o                         
  -8   0   1         19.47         25.48         1.36 o                         
  -6   0   1        518.49        501.09         7.45 o                         
  -4   0   1        207.72        223.79         3.44 o                         
  -2   0   1       2327.23       2568.18        32.64 o                         
   2   0   1        270.62        309.48         4.50 o                         
   4   0   1        560.51        573.49         8.57 o                         
   6   0   1         13.30         16.18         0.74 o                         
   8   0   1        239.86        222.20         4.72 o                         
  10   0   1          0.42          0.25         0.75 o                         
 -11   1   1         17.48         19.75         1.41 o                         
  -9   1   1         65.78         69.71         2.16 o                         
  -7   1   1         21.26         18.09         1.11 o                         
  -5   1   1        464.40        495.57         9.15 o                         
  -3   1   1       3324.34       3404.33        42.93 o                         
  -1   1   1       5097.45       4856.59        89.05 o                         
   1   1   1        654.32        639.18         9.12 o                         
   3   1   1        628.53        590.16        10.66 o                         
   5   1   1         52.07         55.97         1.68 o                         
   7   1   1        131.76        131.93         3.07 o                         
   9   1   1         27.97         27.49         1.36 o                         
 -10   2   1         11.53         10.91         1.11 o                         
  -8   2   1          6.29          8.54         0.95 o                         
  -6   2   1        110.18        112.99         2.66 o                         
  -4   2   1        211.93        229.05         3.25 o                         
  -2   2   1         58.15         59.18         0.82 o                         
   0   2   1         86.85        115.51         1.35 o                         
   2   2   1        214.18        214.23         2.60 o                         
   4   2   1         74.35         74.13         1.76 o                         
   6   2   1         92.41         91.72         2.26 o                         
   8   2   1         12.56         11.61         1.01 o                         
  10   2   1          2.40          3.17         0.85 o                         
  -9   3   1          2.10          2.16         0.70 o                         
  -7   3   1         61.06         60.16         1.81 o                         
  -5   3   1        136.32        133.10         2.18 o                         
  -3   3   1         15.75         18.39         0.57 o                         
  -1   3   1        252.43        282.29         6.73 o                         
   1   3   1        180.83        160.78         1.83 o                         
   3   3   1         63.78         63.20         0.98 o                         
   5   3   1         49.83         47.09         1.46 o                         
   7   3   1          8.09          8.44         0.90 o                         
  -8   4   1         21.66         24.28         1.31 o                         
  -6   4   1         39.23         41.97         1.41 o                         
  -4   4   1        278.08        273.12         3.95 o                         
  -2   4   1         61.70         60.53         1.09 o                         
   0   4   1         15.22         12.09         0.63 o                         
   2   4   1         49.94         42.38         0.90 o                         
   4   4   1          5.24          7.54         0.85 o                         
   6   4   1          5.92          8.54         0.90 o                         
   8   4   1         23.11         29.00         1.36 o                         
  -5   5   1          8.11          9.50         0.90 o                         
  -3   5   1         16.71         17.74         1.36 o                         
   1   5   1         29.16         29.80         2.46 o                         
   3   5   1          0.82          0.40         0.40 o                         
   5   5   1          4.95          5.43         0.70 o                         
  -2  -6   2          0.27          2.71         1.91 o                         
   0  -6   2          1.25         -2.26         2.31 o                         
   2  -6   2          1.31         -2.31         2.31 o                         
  -5  -5   2         10.52         11.56         2.16 o                         
  -3  -5   2         12.98         14.88         2.16 o                         
  -1  -5   2         12.50         11.91         2.16 o                         
   1  -5   2          0.27         -0.65         2.01 o                         
   3  -5   2         11.85         11.11         2.31 o                         
   5  -5   2          6.47          3.37         2.21 o                         
  -8  -4   2          3.26          3.77         2.26 o                         
  -6  -4   2         25.14         26.44         2.61 o                         
  -4  -4   2        199.57        204.11         6.38 o                         
  -2  -4   2          3.36          5.83         1.56 o                         
   0  -4   2         19.09         18.80         2.26 o                         
   2  -4   2         33.76         36.29         2.81 o                         
   4  -4   2        101.08        108.91         4.32 o                         
   6  -4   2          8.40          6.43         2.26 o                         
   8  -4   2          4.25          0.25         2.46 o                         
  -9  -3   2          7.80          6.76         1.07 o                         
  -7  -3   2         39.41         37.01         1.48 o                         
  -5  -3   2        164.17        154.95         5.08 o                         
  -1  -3   2        143.34        144.90         4.42 o                         
   1  -3   2         78.33         77.50         3.22 o                         
   3  -3   2        142.28        139.12         4.62 o                         
   5  -3   2         11.92         18.04         2.36 o                         
   7  -3   2         25.59         20.31         2.61 o                         
   9  -3   2          4.13         -2.06         2.06 o                         
 -10  -2   2         16.07         14.02         1.41 o                         
  -8  -2   2          4.50          1.72         0.78 o                         
  -6  -2   2         54.60         57.52         1.61 o                         
  -2  -2   2         36.61         28.15         1.36 o                         
   0  -2   2         37.89         35.43         1.76 o                         
   2  -2   2        717.10        719.83        17.69 o                         
   4  -2   2         56.53         58.23         1.37 o                         
   6  -2   2         13.63         13.40         1.13 o                         
   8  -2   2          5.40          3.82         1.56 o                         
 -11  -1   2         18.75         16.74         1.46 o                         
  -9  -1   2         63.06         61.77         2.11 o                         
  -7  -1   2         51.55         54.72         1.50 o                         
  -5  -1   2        690.85        732.14        10.71 o                         
  -1  -1   2        438.64        413.84        10.20 o                         
   1  -1   2        319.43        306.19         7.69 o                         
   3  -1   2        743.54        800.28        16.79 o                         
   5  -1   2        163.83        174.06         2.88 o                         
   7  -1   2         92.30         89.34         1.88 o                         
   9  -1   2         11.64         10.86         1.06 o                         
 -10   0   2         18.01         14.53         1.26 o                         
  -8   0   2        222.83        231.10         4.93 o                         
  -6   0   2        144.96        140.08         3.17 o                         
  -4   0   2       1780.80       1837.16        32.67 o                         
  -2   0   2       4584.07       4087.71        53.09 o                         
   0   0   2        353.11        305.88         7.59 o                         
   2   0   2         69.60         69.83         1.17 o                         
   4   0   2        113.45        129.21         2.11 o                         
   6   0   2        100.38        104.64         1.94 o                         
   8   0   2        282.74        271.66         5.58 o                         
  10   0   2          3.61          1.56         0.80 o                         
 -11   1   2         18.72         18.60         1.36 o                         
  -9   1   2         63.00         64.63         2.06 o                         
  -7   1   2         51.51         54.88         1.71 o                         
  -5   1   2        691.23        730.47         9.49 o                         
  -3   1   2        397.53        461.57         6.50 o                         
  -1   1   2        438.73        422.03         6.18 o                         
   1   1   2        318.91        310.51         4.52 o                         
   3   1   2        743.48        794.65        11.39 o                         
   5   1   2        164.00        173.69         2.80 o                         
   7   1   2         92.25         85.79         2.26 o                         
   9   1   2         11.63         11.01         1.06 o                         
 -10   2   2         15.99         15.28         1.26 o                         
  -8   2   2          4.45          3.02         0.65 o                         
  -6   2   2         54.75         57.50         1.24 o                         
  -4   2   2        197.66        199.70         4.52 o                         
  -2   2   2         36.73         30.32         0.59 o                         
   0   2   2         37.85         37.66         0.50 o                         
   2   2   2        717.49        723.40         8.14 o                         
   4   2   2         56.63         57.89         1.18 o                         
   6   2   2         13.59         14.17         0.95 o                         
   8   2   2          5.36          4.37         0.70 o                         
  10   2   2          3.18          2.46         0.80 o                         
  -9   3   2          7.79          7.99         0.85 o                         
  -7   3   2         39.39         37.70         1.41 o                         
  -5   3   2        164.15        155.89         2.45 o                         
  -3   3   2         42.96         39.57         1.08 o                         
  -1   3   2        143.45        150.22         1.73 o                         
   1   3   2         78.54         79.61         1.21 o                         
   3   3   2        142.25        137.80         1.81 o                         
   5   3   2         11.94         14.02         0.90 o                         
   7   3   2         25.51         25.33         1.21 o                         
   9   3   2          4.11          1.96         0.75 o                         
  -8   4   2          3.26          5.13         0.80 o                         
  -6   4   2         25.14         27.97         0.95 o                         
  -4   4   2        199.45        207.64         5.60 o                         
  -2   4   2          3.37          5.28         0.65 o                         
   0   4   2         19.06         18.33         0.92 o                         
   2   4   2         33.86         33.63         1.01 o                         
   4   4   2        100.99        108.01         2.56 o                         
   6   4   2          8.40          9.55         0.95 o                         
   8   4   2          4.25          6.68         0.85 o                         
  -5   5   2         10.50         11.41         1.31 o                         
  -3   5   2         12.95         12.26         1.26 o                         
  -1   5   2         12.51         11.23         0.98 o                         
   1   5   2          0.27         -0.55         1.31 o                         
   3   5   2         11.83         12.82         0.85 o                         
   5   5   2          6.47          8.04         0.90 o                         
   0  -6   3          3.23         -2.26         2.41 o                         
  -5  -5   3         17.18         18.55         2.36 o                         
  -1  -5   3          6.91          8.90         2.16 o                         
   1  -5   3         20.66         18.04         2.61 o                         
   3  -5   3         29.28         27.74         2.86 o                         
   5  -5   3          2.41          0.05         2.11 o                         
  -8  -4   3         24.63         27.44         2.97 o                         
  -6  -4   3          4.18          4.42         1.76 o                         
  -2  -4   3         56.60         49.66         2.71 o                         
   0  -4   3          8.41         13.27         1.96 o                         
   2  -4   3         77.51         78.26         3.62 o                         
   4  -4   3        170.33        170.43         5.78 o                         
   6  -4   3         13.04         10.76         2.31 o                         
  -9  -3   3         16.60         14.37         1.41 o                         
  -7  -3   3         10.53         12.62         1.56 o                         
  -5  -3   3        139.19        123.04         4.32 o                         
  -3  -3   3         64.50         52.22         2.21 o                         
  -1  -3   3        188.69        197.12         5.48 o                         
   1  -3   3        311.29        304.48         8.14 o                         
   3  -3   3         73.44         75.44         3.32 o                         
   5  -3   3         19.50         23.42         2.46 o                         
   7  -3   3         20.45         16.08         2.46 o                         
 -10  -2   3         35.46         33.88         1.86 o                         
  -8  -2   3         26.17         22.25         1.30 o                         
  -6  -2   3         35.06         36.11         1.36 o                         
  -2  -2   3        354.37        331.42         8.39 o                         
   0  -2   3        121.07        123.94         3.57 o                         
   2  -2   3        630.74        626.05         9.14 o                         
   4  -2   3         48.70         50.16         1.22 o                         
   6  -2   3          3.56          4.27         1.41 o                         
   8  -2   3          2.64          1.51         1.56 o                         
 -11  -1   3         17.04         15.08         1.36 o                         
  -9  -1   3         70.12         70.57         2.31 o                         
  -7  -1   3        136.75        146.30         2.74 o                         
  -5  -1   3        248.02        269.43         4.26 o                         
  -1  -1   3       1627.85       1485.24        35.18 o                         
   1  -1   3        133.74        155.81         4.12 o                         
   3  -1   3        766.46        810.25        13.14 o                         
   5  -1   3        276.09        291.68         4.47 o                         
   7  -1   3         25.06         23.79         1.05 o                         
   9  -1   3          9.56          9.90         1.16 o                         
 -10   0   3          2.89          1.36         0.80 o                         
  -8   0   3        343.93        329.15         6.68 o                         
  -6   0   3         59.24         58.25         1.81 o                         
  -4   0   3       1421.15       1602.23        23.02 o                         
  -2   0   3        982.96       1074.27        15.45 o                         
   0   0   3        874.43        783.51        18.75 o                         
   2   0   3        396.94        351.55         8.07 o                         
   4   0   3         19.02         17.74         0.60 o                         
   6   0   3        155.25        151.89         2.58 o                         
   8   0   3         93.63         97.81         2.51 o                         
  10   0   3          5.90          6.23         0.95 o                         
 -11   1   3         16.99         15.08         1.31 o                         
  -9   1   3         70.04         70.16         2.16 o                         
  -7   1   3        136.61        146.71         3.37 o                         
  -5   1   3        248.07        268.92         3.77 o                         
  -3   1   3         32.29         31.88         0.83 o                         
  -1   1   3       1628.18       1471.01        44.65 o                         
   1   1   3        133.95        155.79         2.36 o                         
   3   1   3        766.91        804.29        11.54 o                         
   5   1   3        276.47        284.58         5.65 o                         
   7   1   3         25.07         24.98         1.21 o                         
   9   1   3          9.51         11.46         1.06 o                         
 -10   2   3         35.34         36.69         1.61 o                         
  -8   2   3         26.14         22.62         1.21 o                         
  -6   2   3         35.04         35.70         0.99 o                         
  -4   2   3         98.93        103.14         1.51 o                         
  -2   2   3        354.35        341.13         3.98 o                         
   0   2   3        120.67        121.64         1.57 o                         
   2   2   3        631.37        628.18         7.12 o                         
   4   2   3         48.77         49.48         1.07 o                         
   6   2   3          3.61          4.22         0.55 o                         
   8   2   3          2.66          3.27         0.70 o                         
  -9   3   3         16.58         15.98         1.16 o                         
  -7   3   3         10.53         11.53         0.76 o                         
  -5   3   3        139.16        126.31         2.08 o                         
  -3   3   3         64.41         53.39         0.96 o                         
  -1   3   3        188.96        187.65         7.33 o                         
   1   3   3        311.25        301.64         3.62 o                         
   3   3   3         73.32         72.54         1.13 o                         
   5   3   3         19.49         19.15         0.95 o                         
   7   3   3         20.42         19.40         1.11 o                         
  -8   4   3         24.61         28.80         1.36 o                         
  -6   4   3          4.20          4.99         0.52 o                         
  -4   4   3         39.85         46.34         1.37 o                         
  -2   4   3         56.65         48.27         1.53 o                         
   0   4   3          8.42         11.52         0.83 o                         
   2   4   3         77.46         74.97         1.58 o                         
   4   4   3        170.20        173.00         3.67 o                         
   6   4   3         13.06         12.92         1.01 o                         
  -5   5   3         17.16         15.78         1.51 o                         
  -3   5   3         14.55         13.87         1.09 o                         
  -1   5   3          6.93          8.65         0.90 o                         
   1   5   3         20.65         20.86         2.16 o                         
   3   5   3         29.26         29.00         1.16 o                         
   5   5   3          2.40          1.76         0.65 o                         
   0   6   3          3.24         -1.76         1.81 o                         
   0  -6   4          5.13         -1.51         2.66 o                         
  -5  -5   4         15.19         18.19         2.21 o                         
  -1  -5   4         29.92         25.23         2.66 o                         
   1  -5   4         34.90         34.53         3.02 o                         
   3  -5   4         17.42         14.17         2.51 o                         
   5  -5   4          0.10         -1.91         1.91 o                         
  -8  -4   4         62.58         67.78         2.18 o                         
  -6  -4   4         10.58         13.07         2.06 o                         
  -2  -4   4         56.86         59.76         2.81 o                         
   0  -4   4          5.19          7.04         1.91 o                         
   2  -4   4         67.00         66.80         3.37 o                         
   4  -4   4         92.76         92.88         4.07 o                         
   6  -4   4          7.58          3.67         2.11 o                         
  -9  -3   4         15.04         14.47         1.41 o                         
  -7  -3   4          9.16         11.83         0.99 o                         
  -3  -3   4         34.78         31.92         1.86 o                         
  -1  -3   4        361.16        357.10         9.05 o                         
   1  -3   4        142.11        152.09         4.62 o                         
   3  -3   4         20.32         21.26         2.31 o                         
   5  -3   4         40.98         37.39         2.61 o                         
   7  -3   4          8.85          9.40         2.11 o                         
 -10  -2   4         40.31         39.81         2.01 o                         
  -8  -2   4         17.31         16.18         1.46 o                         
  -6  -2   4          7.21         11.21         0.93 o                         
  -2  -2   4        610.47        655.60        16.03 o                         
   0  -2   4         20.07         23.27         1.51 o                         
   2  -2   4        133.83        134.40         4.02 o                         
   4  -2   4         35.33         36.74         2.21 o                         
   6  -2   4         12.45         14.02         1.71 o                         
   8  -2   4          8.43          9.60         1.76 o                         
 -11  -1   4          9.16          9.35         1.16 o                         
  -9  -1   4        134.93        136.21         3.52 o                         
  -7  -1   4        184.55        174.55         4.02 o                         
  -5  -1   4          8.50          9.15         1.06 o                         
   1  -1   4         68.29         67.25         2.21 o                         
   3  -1   4        454.87        457.12         6.62 o                         
   5  -1   4        164.73        164.37         2.71 o                         
   7  -1   4          8.75          6.61         0.67 o                         
 -10   0   4          0.27         -0.45         0.70 o                         
  -8   0   4        119.62        115.15         2.97 o                         
  -6   0   4        326.32        335.15         4.62 o                         
  -4   0   4        904.76        875.94        11.23 o                         
  -2   0   4       1406.70       1490.46        21.37 o                         
   0   0   4       4568.81       4447.73       106.90 o                         
   2   0   4        740.52        644.10        13.12 o                         
   4   0   4         97.84         94.06         1.65 o                         
   6   0   4         57.57         64.16         1.40 o                         
   8   0   4          0.01         -0.65         0.65 o                         
  10   0   4          5.80          9.20         1.06 o                         
 -11   1   4          9.12          9.50         1.11 o                         
  -9   1   4        134.89        135.35         3.32 o                         
  -7   1   4        184.82        173.64         2.72 o                         
  -5   1   4          8.53          8.70         0.53 o                         
  -3   1   4        697.98        640.50        10.49 o                         
  -1   1   4       1104.20       1126.22        16.61 o                         
   1   1   4         68.37         68.21         1.18 o                         
   3   1   4        455.12        452.54         6.65 o                         
   5   1   4        165.17        159.35         2.68 o                         
   7   1   4          8.71          6.53         0.70 o                         
   9   1   4          7.39          8.80         1.01 o                         
 -10   2   4         40.30         39.40         1.71 o                         
  -8   2   4         17.32         16.49         1.11 o                         
  -6   2   4          7.20         10.57         0.90 o                         
  -4   2   4        120.55        135.86         1.86 o                         
  -2   2   4        610.04        672.39        10.28 o                         
   0   2   4         19.83         23.74         0.73 o                         
   2   2   4        133.95        134.77         1.72 o                         
   4   2   4         35.45         35.38         0.92 o                         
   6   2   4         12.45         12.87         0.95 o                         
   8   2   4          8.44         10.86         1.01 o                         
  -9   3   4         15.02         13.97         1.16 o                         
  -7   3   4          9.19          9.83         0.74 o                         
  -5   3   4        133.89        141.86         2.08 o                         
  -3   3   4         34.70         33.77         0.75 o                         
  -1   3   4        361.01        341.96         5.44 o                         
   1   3   4        141.85        146.05         1.95 o                         
   3   3   4         20.27         19.71         0.60 o                         
   5   3   4         41.03         37.64         1.31 o                         
   7   3   4          8.84         10.71         1.01 o                         
  -8   4   4         62.54         72.78         1.63 o                         
  -6   4   4         10.62         12.99         1.73 o                         
  -4   4   4         30.02         32.61         1.37 o                         
  -2   4   4         56.88         51.61         1.54 o                         
   0   4   4          5.19          5.02         0.65 o                         
   2   4   4         66.94         64.03         1.14 o                         
   4   4   4         92.73         95.34         2.36 o                         
   6   4   4          7.60          7.19         0.80 o                         
  -5   5   4         15.19         14.53         1.51 o                         
  -3   5   4         19.05         17.69         1.19 o                         
  -1   5   4         29.94         25.23         1.23 o                         
   1   5   4         34.94         36.74         2.36 o                         
   3   5   4         17.41         16.08         1.01 o                         
   5   5   4          0.10          0.25         0.60 o                         
   0   6   4          5.14          2.21         1.81 o                         
  -1  -5   5         26.10         19.35         2.56 o                         
   1  -5   5         18.04         17.44         2.76 o                         
   3  -5   5          2.80         -2.06         2.06 o                         
  -8  -4   5         56.42         62.67         2.08 o                         
  -2  -4   5         11.37         13.12         2.01 o                         
   0  -4   5          4.36          5.28         1.91 o                         
   2  -4   5         17.10         15.73         2.21 o                         
   4  -4   5         10.71         12.26         2.16 o                         
   6  -4   5          2.08         -1.61         1.86 o                         
  -9  -3   5          6.32          5.93         1.16 o                         
  -7  -3   5         32.15         32.72         1.38 o                         
  -3  -3   5         19.68         19.85         1.56 o                         
  -1  -3   5        151.60        147.21         4.37 o                         
   1  -3   5         17.80         17.19         1.96 o                         
   3  -3   5          2.95          5.68         1.61 o                         
   5  -3   5          8.84          6.84         1.76 o                         
   7  -3   5         16.90         15.73         2.16 o                         
 -10  -2   5         15.87         15.58         1.66 o                         
  -8  -2   5          0.50          1.61         0.90 o                         
  -6  -2   5        121.30        130.93         3.32 o                         
  -2  -2   5        604.37        607.85        14.63 o                         
   0  -2   5          3.29          4.07         0.85 o                         
   2  -2   5          4.99          8.24         1.26 o                         
   4  -2   5         36.26         34.78         2.16 o                         
   6  -2   5         44.69         42.92         2.46 o                         
   8  -2   5          7.41          4.88         1.61 o                         
 -11  -1   5          2.08          1.66         0.90 o                         
  -9  -1   5        102.82        108.41         3.07 o                         
  -7  -1   5        109.95        110.37         2.97 o                         
  -5  -1   5        143.57        141.69         2.71 o                         
  -3  -1   5        674.10        671.02        11.81 o                         
  -1  -1   5        798.88        769.64        18.60 o                         
   1  -1   5        307.14        283.47         7.24 o                         
   3  -1   5        251.83        243.97         3.70 o                         
   5  -1   5          0.95          1.86         0.63 o                         
   7  -1   5         53.03         56.39         2.51 o                         
 -10   0   5          3.43          3.17         0.85 o                         
  -8   0   5          0.12          0.70         0.75 o                         
  -6   0   5        214.48        205.99         3.03 o                         
  -4   0   5        190.20        197.35         4.98 o                         
  -2   0   5        608.50        619.14         8.94 o                         
   0   0   5       3672.09       3097.49        73.33 o                         
   2   0   5          0.88          1.66         0.45 o                         
   4   0   5         13.29         13.73         0.59 o                         
   6   0   5          1.63          2.31         0.46 o                         
   8   0   5         46.12         42.37         1.61 o                         
 -11   1   5          2.08          2.76         0.85 o                         
  -9   1   5        102.91        105.60         2.86 o                         
  -7   1   5        110.36        107.18         2.24 o                         
  -5   1   5        143.68        138.58         1.93 o                         
  -3   1   5        674.27        646.29         9.25 o                         
  -1   1   5        798.48        777.01         8.76 o                         
   1   1   5        307.33        286.67         4.25 o                         
   3   1   5        251.89        246.78         4.55 o                         
   5   1   5          0.93          1.79         0.38 o                         
   7   1   5         53.02         57.40         1.71 o                         
   9   1   5          0.45         -0.65         0.65 o                         
 -10   2   5         15.94         15.73         1.26 o                         
  -8   2   5          0.51          1.32         0.47 o                         
  -6   2   5        121.47        129.74         1.94 o                         
  -4   2   5         55.10         64.85         1.09 o                         
  -2   2   5        603.79        601.96         6.91 o                         
   0   2   5          3.35          3.75         0.41 o                         
   2   2   5          5.00          5.82         0.38 o                         
   4   2   5         36.32         31.68         1.23 o                         
   6   2   5         44.59         43.32         1.46 o                         
   8   2   5          7.41          5.18         0.80 o                         
  -9   3   5          6.32          7.04         0.85 o                         
  -7   3   5         32.20         33.12         1.05 o                         
  -5   3   5        200.01        216.32         2.88 o                         
  -3   3   5         19.73         18.35         0.59 o                         
  -1   3   5        151.37        141.77         2.59 o                         
   1   3   5         17.72         16.43         0.58 o                         
   3   3   5          2.95          3.98         0.37 o                         
   5   3   5          8.86          6.94         0.70 o                         
   7   3   5         16.90         14.73         1.11 o                         
  -8   4   5         56.36         64.49         1.56 o                         
  -6   4   5         33.47         33.52         1.71 o                         
  -4   4   5         81.74         82.60         2.05 o                         
  -2   4   5         11.38         10.11         1.28 o                         
   0   4   5          4.38          4.88         0.68 o                         
   2   4   5         17.12         15.43         0.65 o                         
   4   4   5         10.73         12.41         2.04 o                         
   6   4   5          2.09          1.71         0.65 o                         
  -5   5   5          9.87         11.71         1.41 o                         
  -3   5   5          4.38          3.86         0.87 o                         
  -1   5   5         26.12         22.80         1.15 o                         
   1   5   5         18.10         20.86         2.01 o                         
   3   5   5          2.79          3.13         1.21 o                         
  -1  -5   6         10.06          6.33         2.16 o                         
   1  -5   6          1.71         -2.16         2.16 o                         
   3  -5   6          5.78          2.76         2.31 o                         
  -8  -4   6         19.13         21.62         1.51 o                         
  -2  -4   6          1.07         -0.55         1.51 o                         
   0  -4   6         29.88         31.61         2.46 o                         
   2  -4   6          7.36          7.44         2.06 o                         
   4  -4   6          5.16          4.27         1.91 o                         
   6  -4   6          0.51         -1.76         1.76 o                         
  -9  -3   6          2.13          2.46         1.06 o                         
  -7  -3   6         53.57         53.43         2.21 o                         
  -3  -3   6          1.39          2.71         1.06 o                         
  -1  -3   6          3.27          6.53         1.31 o                         
   1  -3   6          5.94          5.78         1.56 o                         
   3  -3   6         12.92         14.63         2.16 o                         
   5  -3   6          7.48          5.73         1.66 o                         
   7  -3   6          5.79          2.71         1.81 o                         
 -10  -2   6          0.66         -0.90         1.01 o                         
  -8  -2   6         17.54         19.85         1.56 o                         
  -2  -2   6        231.22        231.60         5.83 o                         
   0  -2   6         26.54         22.52         1.46 o                         
   2  -2   6         78.39         73.43         2.81 o                         
   4  -2   6         34.92         35.18         2.11 o                         
   6  -2   6         64.05         66.80         2.92 o                         
   8  -2   6          0.08         -0.70         1.36 o                         
 -11  -1   6          4.13          5.13         1.11 o                         
  -9  -1   6         57.01         59.51         2.26 o                         
  -7  -1   6         13.27         16.38         1.41 o                         
  -5  -1   6        134.45        124.09         2.51 o                         
  -3  -1   6        187.85        196.66         4.45 o                         
  -1  -1   6        394.11        425.30        10.50 o                         
   1  -1   6         81.04         85.95         2.61 o                         
   3  -1   6         87.44         81.27         2.66 o                         
   5  -1   6         65.39         66.39         2.51 o                         
   7  -1   6         66.16         69.76         2.76 o                         
 -10   0   6          9.34          9.60         1.06 o                         
  -8   0   6         25.89         23.77         1.51 o                         
  -6   0   6          6.20          5.57         0.51 o                         
  -4   0   6         54.85         51.10         0.88 o                         
  -2   0   6         33.11         35.32         0.75 o                         
   0   0   6       1138.53       1143.02        27.24 o                         
   2   0   6        174.92        223.16         3.36 o                         
   4   0   6          0.02         -0.30         0.30 o                         
   6   0   6         76.12         79.24         1.99 o                         
   8   0   6         38.21         37.80         1.51 o                         
 -11   1   6          4.12          4.52         0.90 o                         
  -9   1   6         57.12         57.75         2.01 o                         
  -7   1   6         13.36         16.02         0.83 o                         
  -5   1   6        134.56        120.47         1.74 o                         
  -3   1   6        188.03        194.38         2.44 o                         
  -1   1   6        394.00        432.50         6.42 o                         
   1   1   6         81.28         86.33         1.48 o                         
   3   1   6         87.35         82.66         1.52 o                         
   5   1   6         65.34         65.05         1.38 o                         
   7   1   6         66.16         62.67         1.91 o                         
   9   1   6          0.70         -0.05         0.75 o                         
 -10   2   6          0.66         -0.05         0.70 o                         
  -8   2   6         17.53         19.72         0.89 o                         
  -6   2   6        219.39        214.46         3.21 o                         
  -4   2   6         26.34         25.51         0.71 o                         
  -2   2   6        231.08        225.61         2.78 o                         
   0   2   6         26.64         22.28         0.77 o                         
   2   2   6         78.29         73.01         1.43 o                         
   4   2   6         34.97         34.60         0.98 o                         
   6   2   6         63.99         67.66         1.52 o                         
   8   2   6          0.08         -0.25         0.65 o                         
  -9   3   6          2.14          2.54         0.58 o                         
  -7   3   6         53.62         55.71         1.35 o                         
  -5   3   6        192.22        205.28         2.84 o                         
  -3   3   6          1.39          0.34         0.63 o                         
  -1   3   6          3.25          5.24         0.59 o                         
   1   3   6          5.95          5.47         0.45 o                         
   3   3   6         12.90         13.14         0.62 o                         
   5   3   6          7.46          7.44         0.47 o                         
   7   3   6          5.79          4.72         0.80 o                         
  -8   4   6         19.11         22.32         1.66 o                         
  -6   4   6         25.01         25.82         2.71 o                         
  -4   4   6         50.44         46.36         2.26 o                         
  -2   4   6          1.07          0.06         0.59 o                         
   0   4   6         29.90         29.73         1.26 o                         
   2   4   6          7.37          8.61         0.82 o                         
   4   4   6          5.16          6.58         0.80 o                         
   6   4   6          0.51         -0.55         0.60 o                         
  -5   5   6          5.64          7.20         1.11 o                         
  -3   5   6          2.94          1.89         0.81 o                         
  -1   5   6         10.08          8.37         0.88 o                         
   1   5   6          1.72          4.47         1.41 o                         
   3   5   6          5.78          9.35         0.82 o                         
   3  -5   7          8.88          3.72         2.31 o                         
  -8  -4   7          4.35          7.17         1.02 o                         
  -2  -4   7          8.95          5.33         1.61 o                         
   0  -4   7         36.03         32.72         2.51 o                         
   2  -4   7         25.26         24.73         2.56 o                         
   4  -4   7         13.93          9.90         2.01 o                         
   6  -4   7          1.15         -1.71         1.71 o                         
  -9  -3   7          7.65         10.25         1.36 o                         
  -1  -3   7          6.27          7.44         1.46 o                         
   1  -3   7         15.59         18.04         1.96 o                         
   3  -3   7         71.54         71.42         3.17 o                         
   5  -3   7          5.71          3.57         1.51 o                         
   7  -3   7          0.84         -1.51         1.61 o                         
 -10  -2   7         26.11         25.83         1.96 o                         
  -8  -2   7         26.90         23.47         1.71 o                         
  -2  -2   7         24.45         25.58         1.26 o                         
   0  -2   7          4.28          5.93         0.95 o                         
   2  -2   7        175.84        170.63         4.98 o                         
   4  -2   7         22.40         22.22         1.81 o                         
   6  -2   7         26.43         24.02         1.91 o                         
   8  -2   7          1.60         -0.40         1.46 o                         
 -11  -1   7          9.95          9.50         1.26 o                         
  -9  -1   7         65.93         66.09         2.46 o                         
  -7  -1   7         18.50         19.00         1.56 o                         
  -5  -1   7         50.67         46.49         1.26 o                         
  -3  -1   7         25.36         23.76         0.60 o                         
  -1  -1   7        558.05        538.89        13.27 o                         
   1  -1   7         13.86         10.50         1.01 o                         
   3  -1   7        177.05        171.89         4.88 o                         
   5  -1   7         40.37         45.84         2.16 o                         
   7  -1   7         11.94         12.01         1.56 o                         
 -10   0   7         11.21         10.20         1.11 o                         
  -8   0   7         12.90         13.02         1.41 o                         
  -6   0   7         49.57         46.42         1.11 o                         
  -4   0   7        453.71        484.58         5.63 o                         
  -2   0   7         10.12          8.47         0.47 o                         
   0   0   7        161.15        183.90         4.88 o                         
   2   0   7          1.70          1.38         0.28 o                         
   4   0   7          0.12         -0.22         0.95 o                         
   6   0   7         89.51         96.31         2.04 o                         
 -11   1   7          9.92          9.25         1.11 o                         
  -9   1   7         65.88         65.24         1.51 o                         
  -7   1   7         18.49         18.23         0.89 o                         
  -5   1   7         50.69         46.68         0.96 o                         
  -3   1   7         25.41         23.07         0.63 o                         
  -1   1   7        558.32        550.69         8.10 o                         
   1   1   7         13.91         10.68         0.58 o                         
   3   1   7        177.13        173.88         2.82 o                         
   5   1   7         40.45         47.22         1.43 o                         
   7   1   7         11.92         12.01         0.82 o                         
 -10   2   7         26.05         27.94         1.51 o                         
  -8   2   7         26.89         26.83         0.99 o                         
  -6   2   7        142.34        144.39         2.11 o                         
  -4   2   7         65.24         67.76         1.17 o                         
  -2   2   7         24.46         22.90         0.89 o                         
   0   2   7          4.24          5.84         0.52 o                         
   2   2   7        175.95        171.32         2.84 o                         
   4   2   7         22.45         20.91         0.83 o                         
   6   2   7         26.38         25.68         0.95 o                         
   8   2   7          1.60          0.90         0.70 o                         
  -9   3   7          7.64         10.41         1.91 o                         
  -7   3   7         52.83         52.93         1.20 o                         
  -5   3   7        108.81        102.12         2.24 o                         
  -3   3   7         12.11         12.48         0.87 o                         
  -1   3   7          6.27          6.79         0.65 o                         
   1   3   7         15.60         16.83         0.89 o                         
   3   3   7         71.49         70.68         1.32 o                         
   5   3   7          5.71          5.36         0.47 o                         
   7   3   7          0.83          0.60         0.70 o                         
  -8   4   7          4.35          7.49         1.31 o                         
  -6   4   7          4.90          5.00         0.89 o                         
  -4   4   7          8.27          7.91         0.86 o                         
  -2   4   7          8.95          7.52         0.78 o                         
   0   4   7         36.02         32.28         1.56 o                         
   2   4   7         25.24         27.45         0.83 o                         
   4   4   7         13.92         15.28         0.90 o                         
   6   4   7          1.16          1.91         0.75 o                         
  -5   5   7          7.68          7.97         1.81 o                         
  -3   5   7         13.16         13.73         1.09 o                         
  -1   5   7          1.38          0.42         0.71 o                         
   1   5   7          1.78          3.97         1.46 o                         
   3   5   7          8.87         11.78         2.46 o                         
   1  -5   8          4.13         -1.96         2.26 o                         
  -8  -4   8         14.88         15.33         1.71 o                         
   0  -4   8         12.40         13.87         2.01 o                         
   2  -4   8         23.60         20.05         2.41 o                         
  -9  -3   8         12.92         14.17         1.56 o                         
  -1  -3   8         14.82         17.59         1.81 o                         
   1  -3   8         47.71         45.18         2.56 o                         
   3  -3   8         26.91         29.90         2.26 o                         
   5  -3   8          0.02         -1.26         1.26 o                         
 -10  -2   8         60.86         58.60         2.61 o                         
  -8  -2   8          5.02          4.42         1.11 o                         
  -2  -2   8         37.10         43.22         1.76 o                         
   0  -2   8         16.44         13.82         1.31 o                         
   2  -2   8        173.69        166.96         4.88 o                         
   4  -2   8          3.12          3.97         1.16 o                         
   6  -2   8          0.57         -0.30         1.16 o                         
  -9  -1   8         51.16         51.82         2.26 o                         
  -7  -1   8         81.57         77.95         2.56 o                         
  -3  -1   8         29.80         27.91         0.85 o                         
  -1  -1   8        255.52        245.57         6.48 o                         
   1  -1   8         54.01         52.02         1.91 o                         
   3  -1   8         92.19         97.05         3.17 o                         
   5  -1   8         26.68         28.35         1.76 o                         
   7  -1   8          0.38          0.15         1.21 o                         
 -10   0   8          2.12          0.95         0.90 o                         
  -8   0   8          0.83          0.00         0.80 o                         
  -6   0   8         67.89         69.05         1.44 o                         
  -4   0   8        636.06        582.85         8.59 o                         
  -2   0   8        151.54        155.45         2.55 o                         
   0   0   8        194.60        188.93         5.08 o                         
   2   0   8          0.09          1.23         0.68 o                         
   4   0   8          0.80          0.62         0.60 o                         
   6   0   8          2.74          3.72         1.11 o                         
  -9   1   8         51.07         53.36         1.38 o                         
  -7   1   8         81.70         77.08         1.61 o                         
  -5   1   8         22.62         22.38         0.74 o                         
  -3   1   8         29.78         28.23         0.72 o                         
  -1   1   8        255.84        258.45         4.03 o                         
   1   1   8         54.02         50.91         1.18 o                         
   3   1   8         92.29         96.79         1.81 o                         
   5   1   8         26.76         27.06         1.23 o                         
   7   1   8          0.38          0.43         0.53 o                         
 -10   2   8         60.84         61.35         1.54 o                         
  -8   2   8          5.00          5.11         0.98 o                         
  -6   2   8         27.61         29.09         0.89 o                         
  -4   2   8         48.25         40.36         0.90 o                         
  -2   2   8         36.98         43.30         1.17 o                         
   0   2   8         16.38         13.05         0.88 o                         
   2   2   8        173.90        165.75         2.22 o                         
   4   2   8          3.13          3.27         0.51 o                         
   6   2   8          0.57         -0.01         0.47 o                         
  -9   3   8         12.89         16.59         2.24 o                         
  -7   3   8         27.23         25.68         0.90 o                         
  -5   3   8         26.70         24.09         1.14 o                         
  -3   3   8         34.98         27.61         1.15 o                         
  -1   3   8         14.83         17.55         0.95 o                         
   1   3   8         47.70         46.63         1.33 o                         
   3   3   8         26.89         27.77         0.79 o                         
   5   3   8          0.02         -0.27         0.39 o                         
  -8   4   8         14.87         16.99         1.61 o                         
  -6   4   8          1.39          2.30         0.84 o                         
  -4   4   8          0.38         -0.22         0.64 o                         
  -2   4   8         11.24          8.60         0.82 o                         
   0   4   8         12.40         12.80         1.18 o                         
   2   4   8         23.59         22.26         1.68 o                         
   4   4   8          9.71         12.86         0.87 o                         
  -5   5   8         10.91          8.93         1.07 o                         
  -3   5   8         12.37         12.80         1.11 o                         
  -1   5   8          1.82          1.42         0.75 o                         
   1   5   8          4.13          4.75         1.56 o                         
   1  -5   9          2.45         -2.11         2.11 o                         
   0  -4   9          1.99          0.95         1.71 o                         
   2  -4   9          2.99         -0.50         1.81 o                         
   4  -4   9          3.85          1.76         1.66 o                         
  -9  -3   9         10.68         11.81         1.51 o                         
  -1  -3   9         16.47         14.27         1.66 o                         
   1  -3   9         47.26         46.84         2.41 o                         
   3  -3   9          1.11          1.01         1.31 o                         
   5  -3   9          4.09          0.65         1.31 o                         
 -10  -2   9         40.24         39.91         2.26 o                         
  -8  -2   9          4.35          3.37         1.11 o                         
  -2  -2   9        124.71        135.00         3.82 o                         
   0  -2   9          3.69          5.73         1.06 o                         
   2  -2   9         37.28         41.11         2.06 o                         
   4  -2   9          8.96          6.73         1.26 o                         
   6  -2   9          6.23          5.33         1.41 o                         
  -9  -1   9         21.99         21.51         1.71 o                         
  -7  -1   9         75.42         74.08         2.56 o                         
  -3  -1   9         85.32         83.06         1.52 o                         
  -1  -1   9        136.16        129.07         3.77 o                         
   1  -1   9          7.30          7.49         1.06 o                         
   3  -1   9          1.76          3.32         0.90 o                         
   5  -1   9          8.08          8.80         1.36 o                         
   7  -1   9          2.35          2.16         1.31 o                         
 -10   0   9          1.50         -0.25         0.90 o                         
  -8   0   9          0.42         -0.40         0.85 o                         
  -6   0   9         34.08         32.39         1.03 o                         
  -4   0   9        196.09        190.89         3.12 o                         
  -2   0   9        239.15        224.70         4.55 o                         
   0   0   9         65.65         62.42         2.21 o                         
   2   0   9          6.81          7.03         0.49 o                         
   4   0   9          0.00         -0.17         0.36 o                         
   6   0   9          9.23          8.49         1.36 o                         
  -9   1   9         22.04         22.37         1.03 o                         
  -7   1   9         75.61         72.24         1.60 o                         
  -5   1   9          3.63          4.34         0.46 o                         
  -3   1   9         85.26         83.54         1.34 o                         
  -1   1   9        136.18        134.64         2.38 o                         
   1   1   9          7.32          5.53         0.85 o                         
   3   1   9          1.79          2.50         0.44 o                         
   5   1   9          8.10         10.55         0.98 o                         
   7   1   9          2.36          3.33         0.65 o                         
 -10   2   9         40.27         42.04         1.33 o                         
  -8   2   9          4.37          4.96         0.60 o                         
  -6   2   9          1.74          1.44         0.44 o                         
  -4   2   9          2.38          3.56         0.61 o                         
  -2   2   9        124.59        132.29         2.51 o                         
   0   2   9          3.67          3.71         0.56 o                         
   2   2   9         37.29         38.94         0.89 o                         
   4   2   9          9.00          9.38         0.73 o                         
   6   2   9          6.23          6.38         0.90 o                         
  -9   3   9         10.67         13.38         0.93 o                         
  -7   3   9          5.75          7.42         0.90 o                         
  -5   3   9         29.72         28.48         1.22 o                         
  -3   3   9          8.65         10.28         0.87 o                         
  -1   3   9         16.46         13.74         0.94 o                         
   1   3   9         47.24         44.33         1.37 o                         
   3   3   9          1.11          0.30         0.40 o                         
   5   3   9          4.09          3.70         0.50 o                         
  -6   4   9          7.87         10.47         1.26 o                         
  -4   4   9          1.41          1.15         0.68 o                         
  -2   4   9          7.10          5.02         0.74 o                         
   0   4   9          1.99          2.42         0.70 o                         
   2   4   9          2.99          2.96         0.74 o                         
   4   4   9          3.85          5.43         0.70 o                         
  -3   5   9          5.02          3.91         0.87 o                         
  -1   5   9          1.82          1.29         0.79 o                         
   1   5   9          2.46          2.71         0.83 o                         
   0  -4  10          0.70         -1.56         1.56 o                         
   2  -4  10          1.15         -1.01         1.66 o                         
  -1  -3  10          0.45         -0.10         1.06 o                         
   1  -3  10          2.53          3.22         1.31 o                         
   3  -3  10          0.30         -1.11         1.16 o                         
   5  -3  10          3.78          1.61         1.31 o                         
  -8  -2  10         14.40         15.03         1.66 o                         
  -2  -2  10        120.20        123.59         3.62 o                         
   0  -2  10          5.26          4.98         1.06 o                         
   2  -2  10          3.84          2.36         1.11 o                         
   4  -2  10          1.20          0.90         1.01 o                         
   6  -2  10          5.02          4.17         1.36 o                         
  -9  -1  10         14.35         12.67         1.41 o                         
  -7  -1  10         19.71         19.65         1.61 o                         
  -3  -1  10         68.52         65.84         1.32 o                         
  -1  -1  10         59.13         64.99         2.31 o                         
   1  -1  10         17.72         17.59         1.41 o                         
   3  -1  10          6.48          6.48         1.06 o                         
   5  -1  10         12.68         13.92         1.56 o                         
   7  -1  10          2.47          2.31         1.36 o                         
 -10   0  10          6.12          6.73         1.21 o                         
  -8   0  10          3.96          2.46         1.01 o                         
  -6   0  10          3.88          2.71         0.54 o                         
  -4   0  10         12.44         14.43         0.72 o                         
  -2   0  10         23.43         19.80         0.80 o                         
   0   0  10         25.45         33.17         1.66 o                         
   2   0  10          0.55         -0.70         0.70 o                         
   4   0  10         31.04         34.48         1.91 o                         
   6   0  10          4.28          3.42         1.26 o                         
  -9   1  10         14.43         13.86         0.94 o                         
  -7   1  10         19.80         20.12         0.98 o                         
  -5   1  10          2.26          1.38         0.43 o                         
  -3   1  10         68.49         63.57         1.18 o                         
  -1   1  10         59.06         64.01         1.47 o                         
   1   1  10         17.77         18.04         1.41 o                         
   3   1  10          6.49          6.49         0.59 o                         
   5   1  10         12.68         15.16         0.81 o                         
   7   1  10          2.47          3.47         1.41 o                         
  -8   2  10         14.43         15.20         0.93 o                         
  -6   2  10         29.37         27.50         0.88 o                         
  -4   2  10         16.66         14.95         0.95 o                         
  -2   2  10        120.17        118.92         2.39 o                         
   0   2  10          5.25          5.43         0.64 o                         
   2   2  10          3.85          3.78         0.40 o                         
   4   2  10          1.20          0.42         0.50 o                         
   6   2  10          5.01          6.68         0.72 o                         
  -7   3  10         13.09         13.05         1.43 o                         
  -5   3  10         50.12         50.56         1.57 o                         
  -3   3  10          2.61          2.53         0.66 o                         
  -1   3  10          0.45          1.51         0.60 o                         
   1   3  10          2.53          3.49         0.68 o                         
   3   3  10          0.30         -0.40         0.40 o                         
   5   3  10          3.78          3.43         0.52 o                         
  -6   4  10          7.55          8.55         1.01 o                         
  -4   4  10          0.58          0.73         0.71 o                         
  -2   4  10          4.05          3.26         0.76 o                         
   0   4  10          0.70          1.13         0.69 o                         
   2   4  10          1.15          2.26         0.78 o                         
  -3   5  10          0.64          1.35         1.11 o                         
  -1   5  10          0.85          0.44         0.78 o                         
   0  -4  11          6.66          6.53         1.76 o                         
   2  -4  11          2.83          0.60         1.71 o                         
  -1  -3  11          1.79          1.91         1.16 o                         
   1  -3  11          4.31          5.53         1.36 o                         
   3  -3  11          3.50          2.56         1.31 o                         
  -8  -2  11          9.19          7.79         1.31 o                         
  -2  -2  11         24.03         28.10         1.56 o                         
   0  -2  11          2.19          2.21         1.01 o                         
   2  -2  11         13.49         13.92         1.51 o                         
   4  -2  11          0.77          0.70         1.01 o                         
  -9  -1  11         10.89         10.10         1.41 o                         
  -7  -1  11          2.35          2.01         1.01 o                         
  -3  -1  11         19.50         22.22         0.83 o                         
  -1  -1  11         13.79         18.04         1.36 o                         
   1  -1  11         28.90         27.69         1.66 o                         
   3  -1  11          1.61          1.36         0.90 o                         
   5  -1  11          5.19          6.13         1.26 o                         
 -10   0  11          5.30          4.32         1.21 o                         
  -8   0  11          7.76          6.63         1.16 o                         
  -6   0  11          8.79          9.99         0.77 o                         
  -4   0  11          4.25          5.12         0.57 o                         
  -2   0  11          0.03         -0.36         0.43 o                         
   0   0  11          0.13          0.50         0.80 o                         
   2   0  11          1.88          0.90         0.90 o                         
   4   0  11         19.84         24.83         1.76 o                         
   6   0  11          1.72          2.21         1.31 o                         
  -9   1  11         10.90         10.00         1.16 o                         
  -7   1  11          2.36          2.27         0.58 o                         
  -5   1  11          7.75          8.34         0.61 o                         
  -3   1  11         19.49         23.12         1.00 o                         
  -1   1  11         13.83         16.84         0.92 o                         
   1   1  11         28.92         27.84         1.66 o                         
   3   1  11          1.60          0.75         0.68 o                         
   5   1  11          5.18          6.38         1.31 o                         
  -8   2  11          9.21          9.43         0.85 o                         
  -6   2  11         43.14         41.26         1.66 o                         
  -4   2  11          8.93         10.27         0.87 o                         
  -2   2  11         24.03         24.53         1.11 o                         
   0   2  11          2.20          1.82         0.59 o                         
   2   2  11         13.50         13.91         0.85 o                         
   4   2  11          0.77          0.73         0.49 o                         
  -7   3  11         21.31         18.56         1.31 o                         
  -5   3  11         25.89         25.61         2.64 o                         
  -3   3  11          5.42          5.57         0.78 o                         
  -1   3  11          1.80          0.84         0.61 o                         
   1   3  11          4.30          5.45         0.73 o                         
   3   3  11          3.50          3.84         0.50 o                         
  -6   4  11          1.27          0.61         1.26 o                         
  -4   4  11          0.49          0.35         0.95 o                         
  -2   4  11          1.18          0.69         0.72 o                         
   0   4  11          6.66          7.50         0.88 o                         
   2   4  11          2.82          3.36         0.93 o                         
   0  -4  12          6.28          8.14         1.76 o                         
  -1  -3  12          0.25         -0.80         1.11 o                         
   1  -3  12          8.05          7.64         1.51 o                         
   3  -3  12          3.43          3.92         1.41 o                         
  -8  -2  12          1.42          1.06         1.16 o                         
  -2  -2  12          1.05          0.25         0.95 o                         
   0  -2  12          3.48          3.17         1.11 o                         
   2  -2  12          5.82          5.43         1.21 o                         
   4  -2  12          2.04          2.16         1.11 o                         
  -9  -1  12          5.17          3.82         1.26 o                         
  -7  -1  12          8.95          7.34         1.26 o                         
  -3  -1  12          0.76          0.58         0.55 o                         
  -1  -1  12         20.22         18.40         1.56 o                         
   1  -1  12         11.76         14.78         1.46 o                         
   3  -1  12          0.21         -0.25         0.85 o                         
   5  -1  12          2.13          1.51         1.11 o                         
 -10   0  12          1.35         -1.11         1.11 o                         
  -8   0  12          5.92          5.68         1.21 o                         
  -6   0  12         15.29         17.06         0.96 o                         
  -4   0  12         20.95         21.08         0.92 o                         
  -2   0  12         19.86         22.79         0.95 o                         
   0   0  12          7.67          7.49         1.16 o                         
   2   0  12          4.14          5.93         1.11 o                         
   4   0  12          0.66          0.20         1.01 o                         
   6   0  12          1.39          1.81         1.36 o                         
  -9   1  12          5.16          4.93         1.11 o                         
  -7   1  12          8.97          7.85         1.03 o                         
  -5   1  12          6.92          6.51         0.72 o                         
  -3   1  12          0.76          0.03         0.58 o                         
  -1   1  12         20.28         19.17         0.95 o                         
   1   1  12         11.76         14.78         1.46 o                         
   3   1  12          0.21          0.60         0.90 o                         
   5   1  12          2.12          2.76         1.26 o                         
  -8   2  12          1.42          0.60         0.90 o                         
  -6   2  12         23.88         24.45         1.16 o                         
  -4   2  12          3.32          3.00         0.72 o                         
  -2   2  12          1.04          1.95         0.68 o                         
   0   2  12          3.49          3.49         0.63 o                         
   2   2  12          5.83          4.90         0.66 o                         
   4   2  12          2.05          1.30         0.57 o                         
  -7   3  12          9.17          9.58         2.51 o                         
  -5   3  12          3.60          4.25         1.23 o                         
  -3   3  12          2.97          4.04         0.80 o                         
  -1   3  12          0.25         -0.32         0.63 o                         
   1   3  12          8.05          6.57         0.82 o                         
   3   3  12          3.43          4.21         0.75 o                         
  -4   4  12          0.05          0.07         0.77 o                         
  -2   4  12          0.57         -0.14         0.72 o                         
   0   4  12          6.28          5.65         0.88 o                         
  -1  -3  13          0.47         -0.70         1.16 o                         
   1  -3  13          6.27          6.33         1.51 o                         
  -8  -2  13          0.67          0.20         1.21 o                         
  -2  -2  13          8.53          8.49         1.26 o                         
   0  -2  13          1.80          0.95         1.06 o                         
   2  -2  13          4.51          5.93         1.26 o                         
   4  -2  13          0.92          0.25         1.06 o                         
  -9  -1  13          0.74         -1.11         1.11 o                         
  -7  -1  13          9.87         10.00         1.36 o                         
  -3  -1  13         17.18         17.96         0.89 o                         
  -1  -1  13          6.76          8.80         1.36 o                         
   1  -1  13          0.00          0.25         0.90 o                         
   3  -1  13          0.67          0.70         0.95 o                         
   5  -1  13          0.49          0.70         1.11 o                         
  -8   0  13          2.57          1.41         1.16 o                         
  -6   0  13          1.84          2.46         1.11 o                         
  -4   0  13         25.64         30.74         1.33 o                         
  -2   0  13         19.11         20.96         1.23 o                         
   0   0  13          2.87          2.01         0.95 o                         
   2   0  13          0.44          0.65         0.90 o                         
   4   0  13          0.25          0.65         1.06 o                         
  -9   1  13          0.73          0.05         0.95 o                         
  -7   1  13          9.88          8.41         0.78 o                         
  -5   1  13          2.95          2.47         0.66 o                         
  -3   1  13         17.16         19.48         1.04 o                         
  -1   1  13          6.76          9.01         0.83 o                         
   1   1  13          0.00         -0.50         0.85 o                         
   3   1  13          0.67          0.65         1.01 o                         
   5   1  13          0.49          0.45         1.21 o                         
  -8   2  13          0.67          0.35         0.90 o                         
  -6   2  13          6.79          8.42         1.83 o                         
  -4   2  13          0.07         -0.26         0.69 o                         
  -2   2  13          8.51          8.00         0.84 o                         
   0   2  13          1.80          0.73         0.59 o                         
   2   2  13          4.51          5.23         0.72 o                         
   4   2  13          0.93          0.85         1.26 o                         
  -7   3  13          0.64          1.74         1.16 o                         
  -5   3  13          1.65          1.69         0.83 o                         
  -3   3  13          1.33          0.98         1.63 o                         
  -1   3  13          0.48          0.62         0.70 o                         
   1   3  13          6.27          5.47         0.83 o                         
  -4   4  13          0.15         -0.41         1.06 o                         
  -2   4  13          0.98          0.79         0.90 o                         
  -1  -3  14          0.27         -0.65         1.26 o                         
   1  -3  14          1.65          2.31         1.41 o                         
  -2  -2  14          5.49          9.60         1.41 o                         
   0  -2  14          0.10         -0.70         1.06 o                         
   2  -2  14          1.38          0.70         1.11 o                         
  -7  -1  14          6.31          3.72         1.26 o                         
  -3  -1  14         12.52         11.17         1.23 o                         
  -1  -1  14          1.42          2.61         1.16 o                         
   1  -1  14          0.44          0.00         1.06 o                         
   3  -1  14          0.32          0.10         1.01 o                         
  -8   0  14          0.00         -1.11         1.11 o                         
  -6   0  14          0.01         -0.80         1.06 o                         
  -4   0  14         20.77         24.12         1.09 o                         
  -2   0  14          0.17         -0.57         0.57 o                         
   0   0  14          0.46          0.25         1.01 o                         
   2   0  14          0.14          0.65         0.95 o                         
   4   0  14          0.37         -0.10         1.06 o                         
  -7   1  14          6.32          5.68         1.06 o                         
  -5   1  14          2.98          2.65         0.74 o                         
  -3   1  14         12.50         11.77         1.11 o                         
  -1   1  14          1.42          1.61         0.65 o                         
   1   1  14          0.44          0.27         0.54 o                         
   3   1  14          0.32         -0.25         1.01 o                         
  -6   2  14          3.98          3.91         0.83 o                         
  -4   2  14          1.10          1.27         0.77 o                         
  -2   2  14          5.48          7.14         0.87 o                         
   0   2  14          0.10         -0.16         0.59 o                         
   2   2  14          1.38          1.30         0.62 o                         
  -5   3  14          3.11          3.36         2.11 o                         
  -3   3  14          0.49          0.74         0.80 o                         
  -1   3  14          0.27          0.84         0.74 o                         
   1   3  14          1.65          0.97         0.72 o                         
  -1  -3  15          0.51          0.50         1.41 o                         
  -2  -2  15          2.27          3.42         1.31 o                         
   0  -2  15          0.26         -1.16         1.16 o                         
  -7  -1  15          2.28          1.66         1.26 o                         
  -3  -1  15          1.55          1.56         1.11 o                         
  -1  -1  15          0.80          1.61         1.16 o                         
   1  -1  15          0.40          0.70         1.16 o                         
  -8   0  15          1.85          0.90         1.26 o                         
  -4   0  15          4.30          3.21         1.31 o                         
  -2   0  15          0.11         -0.58         0.58 o                         
   0   0  15          0.33         -0.65         1.06 o                         
   2   0  15          0.16         -0.10         1.01 o                         
  -7   1  15          2.28          1.86         1.01 o                         
  -5   1  15          2.00          1.67         0.77 o                         
  -3   1  15          1.55          1.49         0.75 o                         
  -1   1  15          0.80          0.35         0.65 o                         
   1   1  15          0.40          0.57         0.60 o                         
  -6   2  15          1.78          1.56         1.06 o                         
  -4   2  15          1.24          1.32         1.28 o                         
  -2   2  15          2.27          1.45         0.78 o                         
   0   2  15          0.26         -0.61         0.61 o                         
  -3   3  15          0.51          1.17         1.63 o                         
  -1   3  15          0.51          0.57         0.79 o                         
  -2  -2  16          0.77          0.60         1.36 o                         
   0  -2  16          0.23         -1.06         1.36 o                         
  -3  -1  16          0.04          0.35         1.16 o                         
  -1  -1  16          0.24          0.55         1.21 o                         
   1  -1  16          0.42         -0.45         1.21 o                         
  -4   0  16          0.01          0.65         0.95 o                         
  -2   0  16          0.15         -0.18         0.65 o                         
   0   0  16          0.09          0.26         0.64 o                         
  -5   1  16          0.16         -0.90         1.01 o                         
  -3   1  16          0.04         -0.51         0.71 o                         
  -1   1  16          0.24         -0.50         0.69 o                         
   1   1  16          0.42          0.80         0.65 o                         
  -4   2  16          0.07          0.23         0.87 o                         
  -2   2  16          0.78         -0.46         1.01 o                         
   0   2  16          0.23          0.04         0.68 o                         
  -1  -1  17          0.17          0.24         0.69 o                         
  -4   0  17          0.93         -0.60         1.01 o                         
  -2   0  17          0.26          0.83         0.76 o                         
  -3   1  17          0.39          0.57         0.82 o                         
  -1   1  17          0.17          0.40         0.73 o                         
                                                                                
