# Supplementary material for: An exceptional series of phase transitions in hydrophobic amino acids with linear side chains
Source: IUCrJ. 2016 Aug 9;3(Pt 5):341–53. doi: 10.1107/S2052252516010472 (PMC5391856; doi:10.1107/S2052252516010472)
Supplement: Supplementary file 11 [file m-03-00341-Nle100supersup11.hkl]

data_Nle100super                                                                
_shelx_title ' NLE100 in C2'                                                    
_shelx_refln_list_code          4                                               
_shelx_F_calc_maximum      531.05                                               
_exptl_crystal_F_000      1728.00                                               
_reflns_d_resolution_high  0.8002                                               
                                                                                
loop_                                                                           
 _space_group_symop_operation_xyz                                               
 'x, y, z'                                                                      
 '-x, y, -z'                                                                    
 'x+1/2, y+1/2, z'                                                              
 '-x+1/2, y+1/2, -z'                                                            
                                                                                
_cell_length_a    28.5156                                                       
_cell_length_b     5.2346                                                       
_cell_length_c    32.2330                                                       
_cell_angle_alpha  90.000                                                       
_cell_angle_beta  116.253                                                       
_cell_angle_gamma  90.000                                                       
                                                                                
_shelx_F_squared_multiplier     1.000                                           
                                                                                
loop_                                                                           
 _refln_index_h                                                                 
 _refln_index_k                                                                 
 _refln_index_l                                                                 
 _refln_F_squared_calc                                                          
 _refln_F_squared_meas                                                          
 _refln_F_squared_sigma                                                         
 _refln_observed_status                                                         
   0  -6   0        492.00        103.11       171.06 o                         
   2  -6   0         52.87        131.25       143.67 o                         
   4  -6   0         91.90       -135.17       153.58 o                         
   6  -6   0        403.64        667.20       224.18 o                         
   8  -6   0          0.37        531.48       333.90 o                         
  10  -6   0         15.62       -169.13       365.11 o                         
  12  -6   0        105.12       -372.30       476.59 o                         
   1  -5   0        173.75        102.54       144.34 o                         
   3  -5   0          7.29        -55.39        55.39 o                         
   5  -5   0       1096.34       1294.76       175.37 o                         
   7  -5   0         60.82         27.72       111.73 o                         
   9  -5   0         29.26         55.79       178.28 o                         
  11  -5   0        445.27        836.27       343.71 o                         
  13  -5   0        179.64        630.47       266.45 o                         
  15  -5   0          3.54        308.11       221.78 o                         
  17  -5   0        233.18        423.63       155.69 o                         
  19  -5   0         34.40        -21.29       192.02 o                         
   0  -4   0       2829.70       3109.64       378.59 o                         
   2  -4   0        512.28        443.83       101.89 o                         
   4  -4   0         34.37        200.35        73.27 o                         
   6  -4   0        529.14        423.21       104.77 o                         
   8  -4   0        930.73       1286.83       189.23 o                         
  10  -4   0        196.36        411.22       257.39 o                         
  12  -4   0       5282.80       5452.38       827.96 o                         
  14  -4   0        827.64        731.92       140.38 o                         
  16  -4   0        197.93        222.41       200.44 o                         
  18  -4   0       1943.20       2205.21       428.48 o                         
  20  -4   0        133.47        326.80       256.09 o                         
  22  -4   0         80.83        445.90       305.81 o                         
  24  -4   0       3258.93       4178.43       948.63 o                         
   1  -3   0        189.29        146.01        52.28 o                         
   3  -3   0         49.34         59.28        35.11 o                         
   5  -3   0          1.03         42.88        41.40 o                         
   7  -3   0        117.76         94.24        26.76 o                         
   9  -3   0          6.66         92.30        79.74 o                         
  11  -3   0        610.33        462.88       228.41 o                         
  13  -3   0        856.80        877.33       234.57 o                         
  15  -3   0        131.49        163.79        62.20 o                         
  17  -3   0        433.02        357.53       168.13 o                         
  19  -3   0        834.60       1249.88       298.99 o                         
  21  -3   0         99.37        172.72       111.29 o                         
  23  -3   0         85.04         41.57       195.57 o                         
  25  -3   0        425.48        654.21       332.60 o                         
  27  -3   0         66.62       -506.62       506.62 o                         
   0  -2   0      11772.00      14861.18       723.19 o                         
   2  -2   0         95.35        105.71        30.62 o                         
   4  -2   0         49.81         45.51        28.93 o                         
   6  -2   0       2766.20       2438.30       161.39 o                         
   8  -2   0         40.63         -0.96        59.38 o                         
  10  -2   0        421.63        280.89       226.09 o                         
  12  -2   0       4895.20       4449.39       415.86 o                         
  14  -2   0         27.37         71.02       117.70 o                         
  16  -2   0        358.60        478.75       130.74 o                         
  18  -2   0      15034.54      15153.66       862.55 o                         
  20  -2   0         18.40         18.59       145.73 o                         
  22  -2   0         21.88          3.85       170.48 o                         
  24  -2   0        146.91         -1.88       199.29 o                         
  26  -2   0         63.29        134.21       232.89 o                         
   1  -1   0        312.37        203.05        39.63 o                         
   3  -1   0         29.93         19.99        24.00 o                         
   5  -1   0       8903.71       8650.02       402.10 o                         
   7  -1   0       7763.07       7796.68       399.64 o                         
   9  -1   0         15.38         -1.89        15.40 o                         
  11  -1   0       5438.49       5274.95       220.10 o                         
  13  -1   0       3149.71       3081.25       165.99 o                         
  15  -1   0          5.83         27.95        13.38 o                         
  17  -1   0       1988.22       1981.50       162.05 o                         
  19  -1   0         60.55         47.50        55.17 o                         
  21  -1   0         19.49        -22.34        40.13 o                         
  23  -1   0        993.32       1036.56       137.22 o                         
  25  -1   0        511.58        593.53       101.98 o                         
  27  -1   0         11.66         50.27        35.27 o                         
  29  -1   0        284.22        309.05       155.68 o                         
  31  -1   0         70.77        331.02       137.59 o                         
   4   0   0         31.98         33.53         6.67 o                         
   6   0   0     282010.41     292061.44      3931.01 o                         
   8   0   0        178.23        152.91        26.59 o                         
  10   0   0         56.60         55.16        13.07 o                         
  12   0   0      15345.98      14914.97       487.95 o                         
  14   0   0        441.91        497.72        62.93 o                         
  16   0   0         12.17        358.20        62.06 o                         
  18   0   0        368.43        933.15       108.93 o                         
  20   0   0        524.20        830.94       108.36 o                         
  22   0   0         13.23        256.69        50.78 o                         
  24   0   0         19.09         19.23        52.73 o                         
  26   0   0        223.14        118.78        98.96 o                         
  28   0   0         78.05         68.69       141.69 o                         
  30   0   0        898.86       1547.95       339.53 o                         
   1   1   0        312.47        280.59        40.44 o                         
   3   1   0         29.92        117.13        32.98 o                         
   5   1   0       8901.09       8437.06       411.83 o                         
   7   1   0       7762.04       7275.22       269.76 o                         
   9   1   0         15.39         -3.52        11.62 o                         
  11   1   0       5436.39       5100.10       180.74 o                         
  13   1   0       3151.19       3022.62       143.33 o                         
  15   1   0          5.82         11.26        17.70 o                         
  17   1   0       1986.93       2070.00       172.55 o                         
  19   1   0         60.56         77.37        34.63 o                         
  21   1   0         19.48         18.33        22.16 o                         
  23   1   0        994.35        860.48       203.04 o                         
  25   1   0        510.72        601.90        90.50 o                         
  27   1   0         11.63        -60.73        65.49 o                         
  29   1   0        284.04        312.13       159.54 o                         
  31   1   0         71.24        469.47       342.55 o                         
   0   2   0      11781.45      13496.43       854.35 o                         
   2   2   0         95.45         88.81        25.99 o                         
   4   2   0         49.75         29.74        27.01 o                         
   6   2   0       2765.22       2328.46       170.99 o                         
   8   2   0         40.70         18.88        30.09 o                         
  10   2   0        421.43        437.33        95.41 o                         
  12   2   0       4879.37       4783.85       291.27 o                         
  14   2   0         27.32         76.45        31.63 o                         
  16   2   0        358.54        427.86        78.18 o                         
  18   2   0      15033.80      14017.33      1063.59 o                         
  20   2   0         18.29          1.56        37.16 o                         
  22   2   0         21.87         69.74        54.49 o                         
  24   2   0        149.36        182.84       102.35 o                         
  26   2   0         63.29         40.44       149.38 o                         
  28   2   0         29.29         42.65        65.48 o                         
  30   2   0        909.21       1246.60       232.61 o                         
   1   3   0        189.52         96.68        46.09 o                         
   3   3   0         49.35        116.59        39.14 o                         
   5   3   0          1.14         55.99        55.38 o                         
   7   3   0        117.81         82.14        61.22 o                         
   9   3   0          6.64         11.41        31.51 o                         
  11   3   0        609.25        490.06        61.06 o                         
  13   3   0        856.50        955.88       147.52 o                         
  15   3   0        131.63        150.94        52.08 o                         
  17   3   0        432.83        492.54        94.10 o                         
  19   3   0        835.03        792.77       213.27 o                         
  21   3   0         99.49        109.89        68.46 o                         
  23   3   0         85.31        206.20        90.57 o                         
  25   3   0        425.66        837.93       265.79 o                         
  27   3   0         66.48         37.49        69.82 o                         
   0   4   0       2828.14       2349.55       297.58 o                         
   2   4   0        512.31        623.46       163.47 o                         
   4   4   0         34.28         76.26        82.33 o                         
   6   4   0        529.08        374.41       114.14 o                         
   8   4   0        930.49        990.33       137.16 o                         
  10   4   0        196.41        193.24        81.36 o                         
  12   4   0       5280.91       5817.57       489.83 o                         
  14   4   0        827.74        884.43       205.34 o                         
  16   4   0        198.18        287.71       231.59 o                         
  18   4   0       1941.57       2169.11       385.45 o                         
  20   4   0        133.84        140.46       283.69 o                         
  22   4   0         80.67        -75.29       137.98 o                         
  24   4   0       3264.50       4045.15       620.33 o                         
   1   5   0        174.55        283.84       102.17 o                         
   3   5   0          7.32        224.55       113.91 o                         
   5   5   0       1094.34        976.41       226.83 o                         
   7   5   0         60.83       -117.62       189.21 o                         
   9   5   0         29.23        -57.37        89.83 o                         
  11   5   0        446.14        407.58       127.51 o                         
  13   5   0        179.94          2.56       306.30 o                         
  15   5   0          3.54         96.86       101.68 o                         
  17   5   0        233.99         59.57       358.69 o                         
  19   5   0         34.19        205.26       203.80 o                         
  12   6   0        104.11        579.13       464.40 o                         
 -12  -6   1         31.45       -250.39       250.39 o                         
 -10  -6   1         88.43        134.47       362.26 o                         
  -8  -6   1        264.19        427.57       487.49 o                         
  -6  -6   1         10.58         13.53       170.82 o                         
  -4  -6   1        264.81        534.54       167.32 o                         
  -2  -6   1         25.14        140.61       138.32 o                         
   0  -6   1          4.16       -118.16       126.07 o                         
   2  -6   1         64.17       -195.63       195.63 o                         
   4  -6   1        236.42        386.66       294.06 o                         
   6  -6   1         12.67        227.28        91.44 o                         
   8  -6   1         61.93       -180.58       406.35 o                         
  10  -6   1         45.35         85.09       259.41 o                         
  12  -6   1         16.73        152.27       167.57 o                         
 -19  -5   1        114.27         80.82       601.36 o                         
 -17  -5   1         90.47        263.79       322.68 o                         
 -15  -5   1       1954.41       2777.69       582.44 o                         
 -13  -5   1        111.92       -198.18       198.18 o                         
 -11  -5   1         88.57         39.73       140.86 o                         
  -9  -5   1       2599.48       2800.23       427.66 o                         
  -7  -5   1        145.80        213.65       100.45 o                         
  -5  -5   1        188.34        147.76        56.27 o                         
  -3  -5   1       5232.33       6109.03       398.20 o                         
  -1  -5   1        613.78        758.63       159.65 o                         
   1  -5   1         69.65         73.05       162.28 o                         
   3  -5   1       3498.62       4206.93       326.38 o                         
   5  -5   1        269.66        196.03        97.62 o                         
   7  -5   1        303.31        672.70       174.53 o                         
   9  -5   1       2175.23       2275.49       436.04 o                         
  11  -5   1        318.11        231.86       213.80 o                         
  13  -5   1        389.78        291.75       181.04 o                         
  15  -5   1       2424.81       2478.70       519.05 o                         
  17  -5   1         81.79        -35.04       352.12 o                         
  19  -5   1         88.45        308.53       308.22 o                         
 -24  -4   1         61.65        128.66       137.84 o                         
 -22  -4   1       1086.32       1070.89       270.76 o                         
 -20  -4   1        136.02         11.78       290.20 o                         
 -18  -4   1        103.89        471.10       172.42 o                         
 -16  -4   1        254.20         82.00       248.42 o                         
 -14  -4   1       3560.36       3707.43       775.19 o                         
 -12  -4   1         87.67         76.12       107.29 o                         
 -10  -4   1       2576.61       2887.72       445.47 o                         
  -8  -4   1       6077.80       8037.21       468.99 o                         
  -6  -4   1        118.43        139.17        47.31 o                         
  -4  -4   1       1846.22       2159.18       232.32 o                         
  -2  -4   1       1972.42       2347.64       232.34 o                         
   0  -4   1         59.15         69.02        35.40 o                         
   2  -4   1       2220.78       1991.99       378.84 o                         
   4  -4   1       1734.89       1973.41       209.51 o                         
   6  -4   1         13.17        -41.18        54.55 o                         
   8  -4   1       1554.44       1821.97       226.39 o                         
  10  -4   1       1145.02        820.15       316.86 o                         
  12  -4   1         92.06        259.67       143.96 o                         
  14  -4   1        434.34        731.07       239.58 o                         
  16  -4   1        613.52        923.17       238.71 o                         
  18  -4   1         28.05        260.08       181.26 o                         
  20  -4   1        761.76        698.78       281.89 o                         
  22  -4   1        153.11        126.29       202.21 o                         
 -27  -3   1        990.31       1623.78       667.34 o                         
 -25  -3   1        112.63       -103.40       211.01 o                         
 -23  -3   1          3.37        -74.74       224.15 o                         
 -21  -3   1       5876.41       6859.91       704.18 o                         
 -19  -3   1         89.12        255.58       133.37 o                         
 -17  -3   1         24.08        266.44       195.52 o                         
 -15  -3   1      15240.76      15719.04       952.94 o                         
 -13  -3   1         69.08        -24.15        70.84 o                         
 -11  -3   1         14.69         37.35       122.20 o                         
  -9  -3   1       5801.87       5270.41       511.93 o                         
  -7  -3   1         52.51         39.29        54.23 o                         
  -5  -3   1         13.16         47.93        45.86 o                         
  -3  -3   1      13456.66      15093.55       539.09 o                         
  -1  -3   1          2.09         -5.51        49.68 o                         
   1  -3   1         16.91         52.58        36.56 o                         
   3  -3   1       9117.96       9976.30       524.34 o                         
   5  -3   1        230.84        254.27        51.22 o                         
   7  -3   1        119.15        116.25        39.67 o                         
   9  -3   1       1383.75       1352.48       271.46 o                         
  11  -3   1        168.85        192.19       125.28 o                         
  13  -3   1        168.81        106.56       147.05 o                         
  15  -3   1      16544.84      17820.84      1357.88 o                         
  17  -3   1         65.99        203.29       163.35 o                         
  19  -3   1        158.04        172.64       250.85 o                         
  21  -3   1       2277.35       2234.30       337.50 o                         
  23  -3   1          7.72        -75.24       352.68 o                         
  25  -3   1        134.42         81.26       346.41 o                         
  27  -3   1        888.66       2075.31       859.64 o                         
 -28  -2   1        416.30        159.78       172.99 o                         
 -26  -2   1        100.92        440.98       465.78 o                         
 -24  -2   1         16.61        -76.90        76.90 o                         
 -22  -2   1        121.42        -26.84       201.29 o                         
 -20  -2   1        885.88       1004.01       258.65 o                         
 -18  -2   1         20.42         38.84        65.25 o                         
 -16  -2   1       1132.76       1326.78       270.38 o                         
 -14  -2   1       1940.75       2200.02       314.07 o                         
 -12  -2   1         12.85         39.57        51.30 o                         
 -10  -2   1       1143.32       1109.28       201.95 o                         
  -8  -2   1        215.47        218.87        95.44 o                         
  -6  -2   1         24.08        -16.15        24.39 o                         
  -4  -2   1         93.26         98.66        26.62 o                         
  -2  -2   1          8.68         -0.06        38.54 o                         
   0  -2   1         14.72         -5.29        23.02 o                         
   2  -2   1       1254.80       1331.74       131.02 o                         
   4  -2   1        133.03        175.20        43.01 o                         
   6  -2   1         12.96        -18.03        18.03 o                         
   8  -2   1       1075.07       1174.07       197.72 o                         
  10  -2   1       1599.47       1736.46       257.65 o                         
  12  -2   1         15.27        -45.27        45.27 o                         
  14  -2   1        557.28        576.04       145.81 o                         
  16  -2   1       1596.54       1713.25       278.84 o                         
  18  -2   1          7.87         43.86       113.35 o                         
  20  -2   1        281.62        258.81        89.51 o                         
  22  -2   1        394.55        319.98       166.60 o                         
  24  -2   1         58.47       -181.87       181.87 o                         
  26  -2   1        434.25        348.99       181.66 o                         
  28  -2   1        297.91        588.23       450.67 o                         
 -31  -1   1         42.32         62.58       212.16 o                         
 -29  -1   1         51.39        -40.41       222.29 o                         
 -27  -1   1       1982.52       2321.15       309.04 o                         
 -25  -1   1         66.83         72.46        99.32 o                         
 -23  -1   1        218.54        210.78        59.19 o                         
 -21  -1   1       1655.40       1589.61       158.74 o                         
 -19  -1   1         13.62        -29.23        44.30 o                         
 -17  -1   1        491.07        399.84        69.42 o                         
 -15  -1   1       7539.79       7491.51       276.12 o                         
 -13  -1   1        342.19        414.32        59.54 o                         
 -11  -1   1        653.81        563.40        58.53 o                         
  -9  -1   1       3957.23       3713.74       282.13 o                         
  -7  -1   1       2028.73       1978.49       203.43 o                         
  -5  -1   1        631.27        563.43        88.97 o                         
  -3  -1   1     115685.22     126151.66      1848.18 o                         
  -1  -1   1        200.76        127.35        56.22 o                         
   1  -1   1        263.37        194.79        38.96 o                         
   3  -1   1      53896.71      57950.86       942.11 o                         
   5  -1   1       1201.50       1035.41       146.87 o                         
   7  -1   1        697.34        571.64        59.66 o                         
   9  -1   1      22908.52      21322.27       593.34 o                         
  11  -1   1       1204.31       1141.49        90.22 o                         
  13  -1   1        490.12        508.28        68.08 o                         
  15  -1   1       8291.37       7629.87       279.27 o                         
  17  -1   1        763.50        760.11        93.06 o                         
  19  -1   1         52.05        126.82        45.73 o                         
  21  -1   1       5935.76       5687.90       348.60 o                         
  23  -1   1        327.64        340.62        96.16 o                         
  25  -1   1         26.90         87.97        57.28 o                         
  27  -1   1       1287.04       1302.44       187.71 o                         
  29  -1   1         68.61        213.62       102.43 o                         
 -32   0   1        168.51       -102.63       238.29 o                         
 -30   0   1          0.15         71.03        89.91 o                         
 -28   0   1        522.74        660.64       159.88 o                         
 -26   0   1       1067.47       1180.52       172.17 o                         
 -24   0   1         48.73         93.00        45.96 o                         
 -22   0   1        174.72        232.56        60.78 o                         
 -20   0   1       3061.50       3254.37       199.41 o                         
 -18   0   1          5.76        -29.53        29.53 o                         
 -16   0   1          9.43         26.17        24.59 o                         
 -14   0   1      10468.43      11154.12       528.41 o                         
 -12   0   1         25.77         16.07        10.05 o                         
 -10   0   1        537.11        527.93        46.94 o                         
  -8   0   1       8679.42       9046.93       412.67 o                         
  -6   0   1         21.69         15.19         8.27 o                         
  -4   0   1        270.53        267.79        49.18 o                         
   2   0   1         91.85         58.96         9.66 o                         
   4   0   1          0.54          1.09        11.87 o                         
   6   0   1          5.08         -7.82         7.82 o                         
   8   0   1        246.23        191.32        37.75 o                         
  10   0   1         10.90          8.39        12.90 o                         
  12   0   1         55.67         31.83        12.73 o                         
  14   0   1          2.45        -22.99        22.99 o                         
  16   0   1         84.50         82.61        29.66 o                         
  18   0   1         31.23         23.82        26.52 o                         
  20   0   1        850.19        861.66       108.69 o                         
  22   0   1         21.48        -63.35        63.35 o                         
  24   0   1          0.07         27.93        34.61 o                         
  26   0   1        248.81        113.94        82.84 o                         
  28   0   1          0.01         27.06       144.80 o                         
  30   0   1         10.66         38.93       141.82 o                         
 -31   1   1         42.37        304.54       500.87 o                         
 -29   1   1         51.44        -87.29       129.44 o                         
 -27   1   1       1975.37       2473.49       213.49 o                         
 -25   1   1         66.89         93.74        55.55 o                         
 -23   1   1        218.59        254.63        78.50 o                         
 -21   1   1       1654.93       1545.42       119.48 o                         
 -19   1   1         13.59         27.06        22.36 o                         
 -17   1   1        491.17        521.32        65.28 o                         
 -15   1   1       7539.50       7470.38       316.61 o                         
 -13   1   1        342.28        267.88        49.25 o                         
 -11   1   1        653.64        560.70        62.34 o                         
  -9   1   1       3944.67       3349.60       148.72 o                         
  -7   1   1       2028.71       1895.76       141.38 o                         
  -5   1   1        631.28        536.84        88.32 o                         
  -3   1   1     115646.90     128485.80      2756.78 o                         
  -1   1   1        200.73        173.56        32.31 o                         
   1   1   1        263.27        220.33        38.43 o                         
   3   1   1      53898.15      52594.22      1524.61 o                         
   5   1   1       1201.42       1103.31        73.06 o                         
   7   1   1        697.14        707.57        70.93 o                         
   9   1   1      22926.08      22086.09       673.69 o                         
  11   1   1       1204.02       1027.37        80.36 o                         
  13   1   1        490.34        449.08        58.74 o                         
  15   1   1       8280.91       7547.89       364.82 o                         
  17   1   1        763.07        750.20        79.42 o                         
  19   1   1         52.14         85.08        51.40 o                         
  21   1   1       5928.35       6022.02       544.35 o                         
  23   1   1        327.49        383.06       102.84 o                         
  25   1   1         26.84         21.58        99.49 o                         
  27   1   1       1280.57       1402.47       244.39 o                         
  29   1   1         68.65        229.78       139.47 o                         
  31   1   1         13.93       1296.07       494.01 o                         
 -30   2   1         15.71         96.38        35.09 o                         
 -28   2   1        416.01        448.17       221.99 o                         
 -26   2   1        100.33         -2.45        98.05 o                         
 -24   2   1         16.60         -1.95        48.70 o                         
 -22   2   1        121.09        117.10        68.99 o                         
 -20   2   1        885.89        760.27        86.14 o                         
 -18   2   1         20.42          9.86        37.08 o                         
 -16   2   1       1134.57       1047.97       100.71 o                         
 -14   2   1       1939.10       2043.18       194.60 o                         
 -12   2   1         12.80        -32.21        32.21 o                         
 -10   2   1       1142.14       1025.88       134.34 o                         
  -8   2   1        216.36        134.61        43.96 o                         
  -6   2   1         24.10         21.85        17.05 o                         
  -4   2   1         92.96         90.32        32.17 o                         
  -2   2   1          8.74          4.25        23.64 o                         
   0   2   1         14.72         51.66        25.24 o                         
   2   2   1       1255.81       1213.54       114.71 o                         
   4   2   1        133.59         94.17        35.66 o                         
   6   2   1         12.98         34.85        20.43 o                         
   8   2   1       1076.44       1080.72        82.92 o                         
  10   2   1       1597.40       1512.34        94.91 o                         
  12   2   1         15.30         47.04        19.50 o                         
  14   2   1        555.52        533.13        82.75 o                         
  16   2   1       1596.24       1321.21       124.95 o                         
  18   2   1          7.89          9.18        38.22 o                         
  20   2   1        280.55        369.60        81.94 o                         
  22   2   1        394.39        365.54        63.99 o                         
  24   2   1         58.50         21.89        43.01 o                         
  26   2   1        433.31        552.53       318.35 o                         
  28   2   1        298.28        306.55       150.98 o                         
  30   2   1         16.42        -17.01        62.69 o                         
 -27   3   1        991.36       1229.72       255.29 o                         
 -25   3   1        112.44         -5.86       143.41 o                         
 -23   3   1          3.38        -89.71       223.46 o                         
 -21   3   1       5872.37       6051.50       452.81 o                         
 -19   3   1         89.22         73.37        91.02 o                         
 -17   3   1         24.11         74.90        75.29 o                         
 -15   3   1      15257.33      15830.01       827.49 o                         
 -13   3   1         69.16        283.56       110.75 o                         
 -11   3   1         14.75         22.47        48.86 o                         
  -9   3   1       5816.24       4698.91       458.37 o                         
  -7   3   1         52.44         34.71        32.40 o                         
  -5   3   1         13.19         16.47        48.55 o                         
  -3   3   1      13470.49      13737.51      1080.37 o                         
  -1   3   1          2.08         50.46        38.42 o                         
   1   3   1         16.94         52.19        44.29 o                         
   3   3   1       9119.41       8751.65       553.05 o                         
   5   3   1        230.81        270.91        66.61 o                         
   7   3   1        119.24        127.38        49.56 o                         
   9   3   1       1388.89       1348.30       123.96 o                         
  11   3   1        169.03        185.27        61.19 o                         
  13   3   1        168.72        243.14        63.13 o                         
  15   3   1      16553.72      17910.68      1106.25 o                         
  17   3   1         65.97         35.60       124.31 o                         
  19   3   1        157.91        125.54       103.91 o                         
  21   3   1       2276.96       2867.85       289.21 o                         
  23   3   1          7.71         77.36        61.81 o                         
  25   3   1        134.79        166.39       148.02 o                         
  27   3   1        886.93       1347.28       402.58 o                         
 -24   4   1         61.51       -184.11       184.11 o                         
 -22   4   1       1086.04       1423.00       393.52 o                         
 -20   4   1        134.88          8.09       311.96 o                         
 -18   4   1        104.02        165.30       153.14 o                         
 -16   4   1        253.36        229.46       219.67 o                         
 -14   4   1       3562.50       3940.82       402.29 o                         
 -12   4   1         87.73         94.28        46.36 o                         
 -10   4   1       2577.13       2360.02       233.35 o                         
  -8   4   1       6078.10       5837.33       460.44 o                         
  -6   4   1        118.34         69.35        46.08 o                         
  -4   4   1       1844.75       1659.33       187.76 o                         
  -2   4   1       1972.00       1813.51       196.41 o                         
   0   4   1         59.19        -23.28        46.22 o                         
   2   4   1       2222.45       2301.71       218.10 o                         
   4   4   1       1736.89       1731.52       195.74 o                         
   6   4   1         13.16        -59.18        59.18 o                         
   8   4   1       1556.92       1314.87       167.42 o                         
  10   4   1       1147.58       1103.74       148.61 o                         
  12   4   1         91.96         96.95        43.72 o                         
  14   4   1        434.14        636.75       283.79 o                         
  16   4   1        612.63        853.27       233.44 o                         
  18   4   1         28.00        151.18        98.87 o                         
  20   4   1        762.53        718.51       198.22 o                         
  22   4   1        153.71        138.81       136.40 o                         
  24   4   1         63.15       -174.66       215.30 o                         
 -19   5   1        114.36       -190.50       268.58 o                         
 -17   5   1         90.27       -363.54       363.54 o                         
 -15   5   1       1952.05       1937.11       433.51 o                         
 -13   5   1        111.60          3.69       203.28 o                         
 -11   5   1         88.19         60.85       307.33 o                         
  -9   5   1       2595.30       2870.93       391.71 o                         
  -7   5   1        145.88        -43.17       167.69 o                         
  -5   5   1        188.39         14.35       285.70 o                         
  -3   5   1       5230.99       4663.92       545.57 o                         
  -1   5   1        614.13        417.23       104.82 o                         
   1   5   1         69.49       -114.94       114.94 o                         
   3   5   1       3500.79       2757.35       382.15 o                         
   5   5   1        269.86        493.71       220.52 o                         
   7   5   1        303.30        363.21       231.77 o                         
   9   5   1       2161.44       1896.21       280.45 o                         
  11   5   1        317.58        330.66       129.09 o                         
  13   5   1        390.32        350.57       206.22 o                         
  15   5   1       2427.88       2622.85       638.85 o                         
  17   5   1         81.86        -81.83       301.79 o                         
  19   5   1         88.65       -164.93       164.93 o                         
  12   6   1         16.70        417.81       312.06 o                         
 -12  -6   2        206.09        297.25       360.92 o                         
 -10  -6   2         56.65        205.07       146.30 o                         
  -8  -6   2          4.10       -362.21       362.21 o                         
  -6  -6   2         95.97         -9.69       182.61 o                         
  -4  -6   2        232.17        414.64       109.93 o                         
  -2  -6   2          1.55       -105.94       105.94 o                         
   0  -6   2       1148.30       1561.09       273.46 o                         
   2  -6   2        114.00        300.93       174.47 o                         
   4  -6   2         19.14        470.00       279.72 o                         
   6  -6   2        383.13        415.07       209.58 o                         
   8  -6   2          6.47        -19.25       355.21 o                         
  10  -6   2         10.76        279.17       272.10 o                         
 -21  -5   2         31.53       -261.35       261.35 o                         
 -19  -5   2        256.76        624.92       198.15 o                         
 -17  -5   2        833.63        538.99       296.09 o                         
 -15  -5   2        156.66        646.00       230.94 o                         
 -13  -5   2       1825.97       2240.81       511.14 o                         
 -11  -5   2       2315.20       2861.24       590.29 o                         
  -9  -5   2         96.25        335.72       105.70 o                         
  -7  -5   2       1410.91       1733.12       240.89 o                         
  -5  -5   2        827.03       1015.93       154.24 o                         
  -3  -5   2         38.02        189.07        56.11 o                         
  -1  -5   2       1134.53       1316.06       183.23 o                         
   1  -5   2       1886.04       2263.52       251.05 o                         
   3  -5   2        147.87        274.17        79.13 o                         
   5  -5   2        698.87        593.03       204.14 o                         
   7  -5   2        171.35        220.01       129.23 o                         
   9  -5   2         98.92       -183.54       183.54 o                         
  11  -5   2       1213.14       1197.39       372.07 o                         
  13  -5   2        397.40        751.14       371.29 o                         
  15  -5   2         53.77        -97.69       184.67 o                         
  17  -5   2       1194.68       1181.96       466.44 o                         
  19  -5   2         27.20         37.14       390.40 o                         
 -26  -4   2         22.96       -277.94       277.94 o                         
 -24  -4   2        558.02        299.92       359.67 o                         
 -22  -4   2        262.04        857.50       429.10 o                         
 -20  -4   2          3.81       -271.35       271.35 o                         
 -18  -4   2       4908.62       6115.19       923.85 o                         
 -16  -4   2        621.08        684.45       248.52 o                         
 -14  -4   2        195.74        197.62       230.77 o                         
 -12  -4   2         13.42        -27.53       145.76 o                         
 -10  -4   2        278.77        365.47       163.92 o                         
  -8  -4   2        728.74        895.43       215.91 o                         
  -6  -4   2       3356.67       4000.55       272.24 o                         
  -4  -4   2         15.98         22.08        78.76 o                         
  -2  -4   2        429.02        589.88       116.58 o                         
   0  -4   2       1486.69       1693.17       188.45 o                         
   2  -4   2        351.81        319.68       102.22 o                         
   4  -4   2        601.70        651.33       107.06 o                         
   6  -4   2       4834.26       5149.09       485.52 o                         
   8  -4   2        788.31       1040.42       171.54 o                         
  10  -4   2        212.60        130.33       102.16 o                         
  12  -4   2       9271.69      10363.98      1261.11 o                         
  14  -4   2         73.58        -92.62        92.62 o                         
  16  -4   2         44.02        266.93       188.21 o                         
  18  -4   2         86.04        178.23       143.70 o                         
  20  -4   2         70.64        101.52       266.57 o                         
  22  -4   2        104.97        -31.18       421.50 o                         
  24  -4   2       3222.45       3748.26       918.51 o                         
 -27  -3   2          2.78        418.32       271.39 o                         
 -25  -3   2        443.32        337.92       238.13 o                         
 -23  -3   2        205.79        101.89       183.06 o                         
 -21  -3   2        131.71        383.16       157.70 o                         
 -19  -3   2        396.76        395.35       250.50 o                         
 -17  -3   2        800.55        936.93       216.14 o                         
 -15  -3   2         38.78         34.58        68.75 o                         
 -13  -3   2        349.00        518.70       173.46 o                         
 -11  -3   2         42.35        185.06        91.06 o                         
  -9  -3   2         30.33          6.58        60.35 o                         
  -7  -3   2        886.65        923.88       102.39 o                         
  -5  -3   2        597.77        604.76        96.44 o                         
  -3  -3   2         63.12        131.11        43.21 o                         
  -1  -3   2         79.91         52.20        58.65 o                         
   1  -3   2        172.87        310.31        56.00 o                         
   3  -3   2         51.09        110.67        31.41 o                         
   5  -3   2       3335.67       3690.94       283.03 o                         
   7  -3   2       1012.94       1053.30       157.93 o                         
   9  -3   2         22.15        -61.15        81.14 o                         
  11  -3   2       2823.53       2949.06       392.44 o                         
  13  -3   2        655.19       1074.84       265.53 o                         
  15  -3   2          9.36        -69.74        69.74 o                         
  17  -3   2        496.74        664.35       204.46 o                         
  19  -3   2        375.16        678.19       260.86 o                         
  21  -3   2         38.06        496.91       203.75 o                         
  23  -3   2         61.68        270.82       185.95 o                         
  25  -3   2        251.93       1156.63       488.00 o                         
  27  -3   2         34.09        260.35       196.82 o                         
 -28  -2   2         68.73        370.18       311.32 o                         
 -26  -2   2         25.00        110.95       509.28 o                         
 -24  -2   2       2341.23       2121.96       385.26 o                         
 -22  -2   2          0.52         68.22       115.49 o                         
 -20  -2   2         73.36        109.97       135.47 o                         
 -18  -2   2       9271.95       9538.07       676.70 o                         
 -16  -2   2        101.12        142.15       124.35 o                         
 -14  -2   2         92.93        125.21       100.32 o                         
 -12  -2   2       8648.18       9040.93       593.67 o                         
 -10  -2   2        225.42        237.00       101.76 o                         
  -8  -2   2         32.16          2.93        70.04 o                         
  -6  -2   2        124.96        192.05        44.20 o                         
  -4  -2   2         60.15         90.70        25.47 o                         
  -2  -2   2         26.04          8.11        38.14 o                         
   0  -2   2       3025.64       3589.54       253.59 o                         
   2  -2   2         45.64         25.44        32.02 o                         
   4  -2   2        126.74        149.40        55.06 o                         
   6  -2   2      18818.04      18486.33       539.33 o                         
   8  -2   2        229.42        144.80        79.92 o                         
  10  -2   2        490.09        491.23       137.50 o                         
  12  -2   2       5834.79       5621.12       481.21 o                         
  14  -2   2        106.57         51.98       105.49 o                         
  16  -2   2        186.84        131.23       148.53 o                         
  18  -2   2       6851.02       7353.23       608.67 o                         
  20  -2   2         34.57         81.06       123.28 o                         
  22  -2   2         22.16        -24.30       137.72 o                         
  24  -2   2       1227.14       1270.66       375.54 o                         
  26  -2   2          5.94       -273.39       273.39 o                         
  28  -2   2        176.13        268.16       332.77 o                         
 -31  -1   2          3.16         91.94        72.34 o                         
 -29  -1   2        262.42        307.85        61.29 o                         
 -27  -1   2          6.00         29.47        65.02 o                         
 -25  -1   2        288.35        331.13        92.87 o                         
 -23  -1   2        468.01        489.21        75.41 o                         
 -21  -1   2          2.33          5.50        61.17 o                         
 -19  -1   2         20.50         14.28        56.76 o                         
 -17  -1   2       1358.13       1497.60       131.02 o                         
 -15  -1   2         16.41        -10.60        22.01 o                         
 -13  -1   2       1324.62       1293.59       100.45 o                         
 -11  -1   2       1571.62       1416.62        87.62 o                         
  -9  -1   2         21.35        107.68        60.29 o                         
  -7  -1   2       6465.95       6260.81       355.71 o                         
  -5  -1   2        919.90        795.07       104.81 o                         
  -3  -1   2         12.40         12.72        23.98 o                         
  -1  -1   2       2194.54       2119.29       143.81 o                         
   1  -1   2       2776.76       2149.12       566.57 o                         
   3  -1   2          0.29         -8.45        22.02 o                         
   5  -1   2        791.21        637.56        76.70 o                         
   7  -1   2       1643.22       1440.65        92.89 o                         
   9  -1   2          7.98         -9.65        16.69 o                         
  11  -1   2       2406.61       2303.07       137.23 o                         
  13  -1   2       1158.55       1025.15        98.70 o                         
  15  -1   2          4.54         -9.92        27.43 o                         
  17  -1   2       2295.17       2343.26       168.89 o                         
  19  -1   2        369.93        327.15        74.52 o                         
  21  -1   2         11.09          4.71        39.14 o                         
  23  -1   2       1687.98       1895.75       204.08 o                         
  25  -1   2        102.95         -7.79        68.03 o                         
  27  -1   2         17.87        -67.87        78.41 o                         
  29  -1   2        403.44        616.67       247.84 o                         
 -32   0   2          2.48         62.56       325.82 o                         
 -30   0   2       1039.86       1063.77       214.43 o                         
 -28   0   2        188.03        243.20       148.09 o                         
 -26   0   2        234.92        236.55        87.12 o                         
 -24   0   2         30.98         57.66        54.21 o                         
 -22   0   2        286.41        318.49        47.99 o                         
 -20   0   2       1110.93       1178.47       115.98 o                         
 -18   0   2       1775.95       1733.11       128.60 o                         
 -16   0   2        161.82        139.88        35.48 o                         
 -14   0   2       3647.20       3857.61       265.90 o                         
 -12   0   2      48907.01      44385.54       598.62 o                         
 -10   0   2         11.89          9.79         9.71 o                         
  -8   0   2       4998.98       4978.14       457.72 o                         
  -6   0   2      40448.66      44364.56      1501.79 o                         
  -4   0   2        120.17         88.27        26.67 o                         
   2   0   2         85.11         76.65        12.05 o                         
   4   0   2        118.65         96.20        16.41 o                         
   6   0   2     113512.54     127804.89      4701.40 o                         
   8   0   2          4.33         -7.90        12.90 o                         
  10   0   2         50.51         44.88        15.05 o                         
  12   0   2      10001.11       9350.27       257.16 o                         
  14   0   2        142.94        119.71        38.64 o                         
  16   0   2         22.33         20.06        34.02 o                         
  18   0   2       3477.12       3352.68       196.91 o                         
  20   0   2         36.40         52.25        47.67 o                         
  22   0   2          8.49         20.50        76.29 o                         
  24   0   2        191.28         46.03        79.15 o                         
  26   0   2          1.55        -12.02        81.92 o                         
  28   0   2          1.14       -158.89       178.25 o                         
  30   0   2         83.30          3.80       186.00 o                         
 -31   1   2          3.15        137.72       412.92 o                         
 -29   1   2        263.45        262.01       128.41 o                         
 -27   1   2          6.03        -29.94        29.94 o                         
 -25   1   2        288.46        259.94        57.14 o                         
 -23   1   2        468.52        536.90       129.81 o                         
 -21   1   2          2.35         -4.52        27.24 o                         
 -19   1   2         20.48          8.62        41.00 o                         
 -17   1   2       1358.32       1479.50       102.71 o                         
 -15   1   2         16.38         16.38        12.55 o                         
 -13   1   2       1325.43       1232.87        86.19 o                         
 -11   1   2       1571.31       1475.95        88.77 o                         
  -9   1   2         21.36         59.13        33.75 o                         
  -7   1   2       6467.91       6568.20       297.33 o                         
  -5   1   2        920.65        771.76       103.79 o                         
  -3   1   2         12.38          9.57         8.96 o                         
  -1   1   2       2193.51       2092.92       114.17 o                         
   1   1   2       2776.04       2583.23       126.40 o                         
   3   1   2          0.29         -2.48        14.05 o                         
   5   1   2        791.22        689.43        65.85 o                         
   7   1   2       1641.74       1708.42       112.94 o                         
   9   1   2          7.97         -9.92        12.18 o                         
  11   1   2       2405.96       2247.59       139.67 o                         
  13   1   2       1157.15        982.35        93.08 o                         
  15   1   2          4.54        -18.87        18.87 o                         
  17   1   2       2295.26       2460.25       224.25 o                         
  19   1   2        370.81        269.31        73.50 o                         
  21   1   2         11.06        -35.95        35.95 o                         
  23   1   2       1685.73       1243.04       278.69 o                         
  25   1   2        102.99        132.94        79.39 o                         
  27   1   2         17.87         31.17       133.22 o                         
  29   1   2        403.67        504.91       237.95 o                         
 -30   2   2       1742.51       2487.93       306.86 o                         
 -28   2   2         68.78        179.38        68.21 o                         
 -26   2   2         24.96        113.63       117.35 o                         
 -24   2   2       2340.82       2290.34       201.81 o                         
 -22   2   2          0.53         76.59        55.73 o                         
 -20   2   2         73.35         41.94        47.71 o                         
 -18   2   2       9262.91       8363.55       698.85 o                         
 -16   2   2        101.30         43.99        39.90 o                         
 -14   2   2         92.82         57.78        44.90 o                         
 -12   2   2       8630.88       7866.57       380.91 o                         
 -10   2   2        225.41        337.68        87.89 o                         
  -8   2   2         32.18         27.17        24.24 o                         
  -6   2   2        127.20        147.41        42.69 o                         
  -4   2   2         60.08         53.21        25.29 o                         
  -2   2   2         25.96         26.29        24.86 o                         
   0   2   2       3020.44       3300.17       203.51 o                         
   2   2   2         45.59         26.60        28.70 o                         
   4   2   2        126.83        124.80        37.26 o                         
   6   2   2      18816.49      18858.27       708.97 o                         
   8   2   2        229.56        254.47        40.68 o                         
  10   2   2        489.74        550.61        67.48 o                         
  12   2   2       5825.00       5937.42       251.66 o                         
  14   2   2        106.48        102.49        38.39 o                         
  16   2   2        186.49        138.31        70.62 o                         
  18   2   2       6861.66       6477.21       398.16 o                         
  20   2   2         34.42         92.93        57.85 o                         
  22   2   2         22.14         87.20        73.83 o                         
  24   2   2       1223.40       1103.15       161.39 o                         
  26   2   2          5.96        117.42       226.71 o                         
  28   2   2        175.92        268.16       177.88 o                         
 -29   3   2         93.88        130.43       154.80 o                         
 -27   3   2          2.75        -97.07       181.32 o                         
 -25   3   2        443.81        549.84       186.21 o                         
 -23   3   2        205.79        381.74       207.14 o                         
 -21   3   2        131.67         88.80        52.91 o                         
 -19   3   2        396.39        610.27       153.29 o                         
 -17   3   2        799.69        780.31       137.88 o                         
 -15   3   2         38.85        155.70        71.14 o                         
 -13   3   2        349.21        371.80        96.49 o                         
 -11   3   2         42.75         33.29        69.99 o                         
  -9   3   2         30.30         32.81        50.46 o                         
  -7   3   2        887.43        717.95       103.70 o                         
  -5   3   2        596.88        446.63        75.65 o                         
  -3   3   2         63.26         43.76        30.63 o                         
  -1   3   2         80.08         94.18        55.30 o                         
   1   3   2        172.46        134.62        39.57 o                         
   3   3   2         51.06         24.22        33.56 o                         
   5   3   2       3330.92       2978.82       220.24 o                         
   7   3   2       1012.57        971.38       107.74 o                         
   9   3   2         22.11         -8.77        21.95 o                         
  11   3   2       2827.01       2874.80       190.66 o                         
  13   3   2        656.87        697.95        64.18 o                         
  15   3   2          9.42        107.89        66.91 o                         
  17   3   2        497.08        563.40       129.10 o                         
  19   3   2        375.33        222.31       151.28 o                         
  21   3   2         38.17        120.16        64.98 o                         
  23   3   2         61.53         91.82       169.17 o                         
  25   3   2        252.06        576.78       394.38 o                         
  27   3   2         34.12        -41.04       120.80 o                         
 -26   4   2         22.87        156.45       399.57 o                         
 -24   4   2        558.20        258.11       328.35 o                         
 -22   4   2        262.18        605.81       266.62 o                         
 -20   4   2          3.77        264.11       227.76 o                         
 -18   4   2       4911.21       5520.44       510.31 o                         
 -16   4   2        620.86        357.58        87.73 o                         
 -14   4   2        195.71        137.73       133.81 o                         
 -12   4   2         13.31         43.46        89.07 o                         
 -10   4   2        278.79        256.20        73.19 o                         
  -8   4   2        728.63        847.51       123.55 o                         
  -6   4   2       3353.82       3242.27       269.69 o                         
  -4   4   2         15.94        121.89        87.71 o                         
  -2   4   2        428.94        396.01        96.82 o                         
   0   4   2       1489.37       1601.21       196.21 o                         
   2   4   2        351.74        334.47        84.78 o                         
   4   4   2        602.09        650.05       113.85 o                         
   6   4   2       4831.66       4301.04       381.95 o                         
   8   4   2        788.69        933.73       153.25 o                         
  10   4   2        212.99        207.65        72.57 o                         
  12   4   2       9278.07      10295.21       461.56 o                         
  14   4   2         73.69        180.89       187.51 o                         
  16   4   2         43.85         71.43       173.03 o                         
  18   4   2         85.53         46.54       157.93 o                         
  20   4   2         70.61       -155.27       187.39 o                         
  22   4   2        104.99        309.74       280.47 o                         
  24   4   2       3223.31       3921.77       588.01 o                         
 -21   5   2         31.47        192.12       295.51 o                         
 -19   5   2        257.52        298.08       292.74 o                         
 -17   5   2        836.06        941.82       237.09 o                         
 -15   5   2        156.67         56.81       117.77 o                         
 -13   5   2       1826.36       1862.90       279.70 o                         
 -11   5   2       2311.73       2572.44       435.23 o                         
  -9   5   2         96.21        344.82       121.60 o                         
  -7   5   2       1408.00        832.79       284.80 o                         
  -5   5   2        825.61        900.00       192.18 o                         
  -3   5   2         38.00         26.20       120.54 o                         
  -1   5   2       1135.67        944.97       260.82 o                         
   1   5   2       1887.03       1665.20       332.97 o                         
   3   5   2        147.81         55.99        63.85 o                         
   5   5   2        700.86        560.85       287.25 o                         
   7   5   2        171.81        167.73       210.11 o                         
   9   5   2         98.82        246.21       127.45 o                         
  11   5   2       1210.46       1301.10       209.76 o                         
  13   5   2        397.71        313.14       421.67 o                         
  15   5   2         53.91         21.93       140.22 o                         
  17   5   2       1193.93       1096.31       471.78 o                         
  19   5   2         27.33        294.76       354.91 o                         
  10   6   2         10.68         24.63       271.16 o                         
 -12  -6   3         24.36       -101.93       125.94 o                         
 -10  -6   3         26.64         -6.71       293.26 o                         
  -8  -6   3         68.07       -280.88       280.88 o                         
  -6  -6   3         36.85        104.53        61.32 o                         
  -4  -6   3         76.16        -79.55       190.70 o                         
  -2  -6   3        264.38        359.37       180.22 o                         
   0  -6   3        104.40        228.32       121.45 o                         
   2  -6   3        741.64        653.23       324.85 o                         
   4  -6   3        205.57       -222.62       285.82 o                         
   6  -6   3         18.88        267.13       193.27 o                         
   8  -6   3        309.15        256.83       606.89 o                         
  10  -6   3          1.20        301.28       235.20 o                         
 -21  -5   3        682.92       1672.42       517.44 o                         
 -19  -5   3         40.48        239.97       286.43 o                         
 -17  -5   3        145.28        719.34       292.33 o                         
 -15  -5   3       4669.70       5127.91       744.66 o                         
 -13  -5   3          2.94        -99.84       258.37 o                         
 -11  -5   3        495.49        579.86       160.03 o                         
  -9  -5   3       3321.14       4161.91       491.93 o                         
  -7  -5   3         36.61        113.60       126.03 o                         
  -5  -5   3        548.52        740.15       123.37 o                         
  -3  -5   3       6385.68       7910.19       563.32 o                         
  -1  -5   3        124.99        141.64       104.84 o                         
   1  -5   3        127.07         82.81        82.31 o                         
   3  -5   3          7.00        305.13       132.47 o                         
   5  -5   3          9.87        144.56        99.67 o                         
   7  -5   3        108.16        271.56       126.56 o                         
   9  -5   3       1078.28        897.76       375.89 o                         
  11  -5   3         19.92       -247.55       298.36 o                         
  13  -5   3        547.35        532.73       220.27 o                         
  15  -5   3        364.01        308.28       839.01 o                         
  17  -5   3         30.01        526.19       312.86 o                         
  19  -5   3        145.50       -192.16       192.16 o                         
 -26  -4   3        276.28        677.47       460.37 o                         
 -24  -4   3         12.03       -241.82       241.82 o                         
 -22  -4   3         21.06       -116.13       179.75 o                         
 -20  -4   3        351.08         31.11       274.27 o                         
 -18  -4   3         49.54         99.35       148.08 o                         
 -16  -4   3       2397.81       2753.25       441.30 o                         
 -14  -4   3        894.61        846.70       370.81 o                         
 -12  -4   3        102.62         65.00        87.97 o                         
 -10  -4   3       4962.55       6030.28       536.80 o                         
  -8  -4   3        716.37        694.79       105.56 o                         
  -6  -4   3        101.65         51.06        38.11 o                         
  -4  -4   3        877.84        889.56       140.27 o                         
  -2  -4   3         40.85        105.43        65.26 o                         
   0  -4   3         51.11        -36.67        36.67 o                         
   2  -4   3       1154.73       1312.54       176.69 o                         
   4  -4   3        218.25        150.80        85.60 o                         
   6  -4   3        104.44        175.08        38.63 o                         
   8  -4   3       1502.01       1848.96       230.82 o                         
  10  -4   3        533.97        497.26       163.23 o                         
  12  -4   3        124.30         83.94       261.78 o                         
  14  -4   3        638.22        926.87       229.39 o                         
  16  -4   3        130.06        181.69       189.21 o                         
  18  -4   3         16.96       -206.44       217.41 o                         
  20  -4   3         57.53        103.86       420.51 o                         
  22  -4   3        350.74        571.22       266.79 o                         
  24  -4   3         12.67       -186.71       379.28 o                         
 -27  -3   3        713.65       1256.34       424.16 o                         
 -25  -3   3         29.06        170.46       201.14 o                         
 -23  -3   3         20.33       -117.41       222.63 o                         
 -21  -3   3       6199.13       6464.70       642.53 o                         
 -19  -3   3         36.32        -89.45       136.40 o                         
 -17  -3   3         10.25         68.70       170.25 o                         
 -15  -3   3       8740.10       9292.88       711.46 o                         
 -13  -3   3         22.02       -105.37       105.37 o                         
 -11  -3   3         74.01         67.22        74.33 o                         
  -9  -3   3        888.37       1352.40       219.90 o                         
  -7  -3   3        160.12        111.07        43.68 o                         
  -5  -3   3          7.05        -14.34        39.27 o                         
  -3  -3   3      25990.61      28601.60       962.80 o                         
  -1  -3   3        758.45        949.15       129.22 o                         
   1  -3   3         81.99         76.99        62.04 o                         
   3  -3   3       9137.22       9730.68       671.54 o                         
   5  -3   3        770.49        826.00       132.13 o                         
   7  -3   3        115.83        104.89        73.68 o                         
   9  -3   3       1887.43       1825.43       302.51 o                         
  11  -3   3        335.38        394.79       123.36 o                         
  13  -3   3        110.00         89.11       141.51 o                         
  15  -3   3       8388.32       9200.38       762.19 o                         
  17  -3   3         24.37         10.97       209.86 o                         
  19  -3   3         34.70       -207.06       207.06 o                         
  21  -3   3        351.99        714.55       216.91 o                         
  23  -3   3         88.76       -274.64       433.90 o                         
  25  -3   3          5.34       -435.74       553.30 o                         
  27  -3   3        461.16       1143.85       639.37 o                         
 -28  -2   3        108.78       -158.92       158.92 o                         
 -26  -2   3         83.75        191.24       352.42 o                         
 -24  -2   3          3.18         91.49       120.07 o                         
 -22  -2   3          0.51         82.47       105.53 o                         
 -20  -2   3        391.89        702.85       220.23 o                         
 -18  -2   3          4.26          1.60        91.46 o                         
 -16  -2   3        112.27        163.50        97.50 o                         
 -14  -2   3        727.08        703.30       166.55 o                         
 -12  -2   3          5.02        -65.14        65.14 o                         
 -10  -2   3        838.90        986.36       185.61 o                         
  -8  -2   3        307.40        333.69        87.30 o                         
  -6  -2   3          6.79         14.94        29.12 o                         
  -4  -2   3        679.81        667.88        83.50 o                         
  -2  -2   3        124.53         75.68        31.10 o                         
   0  -2   3          1.06        -16.60        16.60 o                         
   2  -2   3        777.69        865.72       112.43 o                         
   4  -2   3        336.62        379.61        80.16 o                         
   6  -2   3         32.74         95.06        30.91 o                         
   8  -2   3       1353.34       1269.83       110.38 o                         
  10  -2   3       1513.66       1432.10       237.03 o                         
  12  -2   3         33.13        -35.08        35.08 o                         
  14  -2   3        390.62        194.99       201.94 o                         
  16  -2   3       2274.30       2144.06       306.14 o                         
  18  -2   3         25.02         90.00        73.28 o                         
  20  -2   3        167.58        139.92       119.89 o                         
  22  -2   3         55.54         21.06       198.22 o                         
  24  -2   3         14.93       -149.15       159.94 o                         
  26  -2   3        215.32        200.88       178.14 o                         
  28  -2   3        781.71       1328.42       626.41 o                         
 -31  -1   3          0.27         66.93       205.09 o                         
 -29  -1   3         44.38        -11.71        61.43 o                         
 -27  -1   3       5553.62       6057.58       435.66 o                         
 -25  -1   3         33.18         -8.33        66.42 o                         
 -23  -1   3        192.38        233.05        62.26 o                         
 -21  -1   3        389.80        329.31        62.87 o                         
 -19  -1   3        122.13        159.73        43.37 o                         
 -17  -1   3        544.45        625.55        81.03 o                         
 -15  -1   3       1268.37       1169.09       106.93 o                         
 -13  -1   3        255.12        237.24        39.96 o                         
 -11  -1   3        690.76        576.24        56.00 o                         
  -9  -1   3      15057.68      16156.63       590.84 o                         
  -7  -1   3        195.17        227.15        63.98 o                         
  -5  -1   3        309.56        243.28        56.81 o                         
  -3  -1   3      25533.58      23717.97      1937.02 o                         
  -1  -1   3         86.21         73.42        18.75 o                         
   1  -1   3         69.94          2.71        58.81 o                         
   3  -1   3     142875.80     141668.19      3886.10 o                         
   5  -1   3        793.22        721.87        81.87 o                         
   7  -1   3         84.57         64.58        28.94 o                         
   9  -1   3      49003.01      49246.69       700.89 o                         
  11  -1   3        531.29        599.01        73.73 o                         
  13  -1   3        187.74        157.62        32.40 o                         
  15  -1   3       2763.28       2450.89       165.60 o                         
  17  -1   3        167.74        189.59        64.42 o                         
  19  -1   3        118.43        101.04        55.03 o                         
  21  -1   3       7482.51       6816.81       346.41 o                         
  23  -1   3         98.38         15.63        65.11 o                         
  25  -1   3         62.66        -38.84        45.82 o                         
  27  -1   3       1850.26       1807.26       246.72 o                         
  29  -1   3         60.80         81.90        94.21 o                         
 -32   0   3         26.81       -165.87       165.87 o                         
 -30   0   3         10.97       -118.10       239.93 o                         
 -28   0   3        228.39        274.18       117.44 o                         
 -26   0   3        467.09        462.56        82.35 o                         
 -24   0   3         26.46         12.19        51.99 o                         
 -22   0   3        715.78        772.02       102.00 o                         
 -20   0   3       2253.84       2230.34       157.82 o                         
 -18   0   3          0.67         27.60        24.90 o                         
 -16   0   3        585.97        756.67        79.84 o                         
 -14   0   3       7611.98       8469.47       478.93 o                         
 -12   0   3         10.47          9.84        21.14 o                         
 -10   0   3         84.90        110.01        21.77 o                         
  -8   0   3      23008.04      26398.13      1938.96 o                         
  -6   0   3         11.69         22.86        21.25 o                         
  -4   0   3        557.60        428.27        61.64 o                         
  -2   0   3         16.11          8.35        14.60 o                         
   0   0   3          5.23          6.48         2.52 o                         
   2   0   3         22.28         30.15         9.05 o                         
   4   0   3       3127.59       2876.64        99.08 o                         
   6   0   3          4.05          4.68         7.91 o                         
   8   0   3        310.49        307.56        42.68 o                         
  10   0   3        255.93        225.72        50.83 o                         
  12   0   3         22.60         38.66        19.23 o                         
  14   0   3        427.77        429.68        61.63 o                         
  16   0   3          6.33         -2.63        28.15 o                         
  18   0   3          0.20        -32.29        32.29 o                         
  20   0   3        896.82        991.26       122.80 o                         
  22   0   3         38.90         53.78        61.18 o                         
  24   0   3         17.48        -32.44        70.02 o                         
  26   0   3        128.50         70.93       114.06 o                         
  28   0   3          1.66        -41.64       102.07 o                         
  30   0   3          0.31        134.65       152.82 o                         
 -31   1   3          0.27       -197.28       197.28 o                         
 -29   1   3         44.44        159.95       111.04 o                         
 -27   1   3       5558.48       6432.55       525.08 o                         
 -25   1   3         33.14         79.06       106.37 o                         
 -23   1   3        192.61        162.14        48.72 o                         
 -21   1   3        385.88        328.12        54.31 o                         
 -19   1   3        122.04        145.49        45.90 o                         
 -17   1   3        544.41        647.19        61.48 o                         
 -15   1   3       1264.49       1133.52        79.34 o                         
 -13   1   3        255.23        246.52        36.67 o                         
 -11   1   3        690.72        586.01        55.99 o                         
  -9   1   3      15054.82      13874.88       820.69 o                         
  -7   1   3        195.26        219.10        56.08 o                         
  -5   1   3        309.52        293.16        63.98 o                         
  -3   1   3      25493.66      24569.73      1396.64 o                         
  -1   1   3         86.16         46.47        14.72 o                         
   1   1   3         69.89         55.91        21.22 o                         
   3   1   3     142873.59     141086.62      1992.47 o                         
   5   1   3        793.43        806.22        75.88 o                         
   7   1   3         84.43         58.29        26.25 o                         
   9   1   3      48985.06      51691.11       681.81 o                         
  11   1   3        531.41        509.84        64.15 o                         
  13   1   3        187.55        178.33        32.42 o                         
  15   1   3       2763.96       2702.80       176.59 o                         
  17   1   3        167.81        176.48        50.67 o                         
  19   1   3        118.52         91.71        63.95 o                         
  21   1   3       7462.44       7324.48       422.69 o                         
  23   1   3         98.28         82.67        88.81 o                         
  25   1   3         62.78         60.61        43.31 o                         
  27   1   3       1851.35       1788.82       283.30 o                         
  29   1   3         60.65         97.25       113.07 o                         
 -30   2   3          2.47         17.65        73.24 o                         
 -28   2   3        108.61         85.28        40.74 o                         
 -26   2   3         83.60        140.16        91.47 o                         
 -24   2   3          3.17        -53.81        53.81 o                         
 -22   2   3          0.50        -27.46        39.20 o                         
 -20   2   3        392.46        348.45        70.03 o                         
 -18   2   3          4.25         72.86        33.41 o                         
 -16   2   3        112.65         91.95        63.91 o                         
 -14   2   3        726.53        727.07       109.64 o                         
 -12   2   3          5.03         43.20        25.13 o                         
 -10   2   3        839.47        907.90       148.48 o                         
  -8   2   3        307.04        202.46        56.37 o                         
  -6   2   3          6.78        -22.52        22.52 o                         
  -4   2   3        679.41        609.25        79.37 o                         
  -2   2   3        123.89        119.36        35.50 o                         
   0   2   3          1.06         21.42        23.39 o                         
   2   2   3        776.94        658.82        88.28 o                         
   4   2   3        337.18        453.30        72.20 o                         
   6   2   3         32.71         15.52        16.35 o                         
   8   2   3       1354.36       1396.72        98.60 o                         
  10   2   3       1511.13       1659.28       128.62 o                         
  12   2   3         33.07         51.78        32.37 o                         
  14   2   3        390.52        297.80        53.79 o                         
  16   2   3       2272.60       2250.85       166.72 o                         
  18   2   3         25.05         -2.79        24.57 o                         
  20   2   3        166.21        110.27        89.17 o                         
  22   2   3         55.88         47.29        42.42 o                         
  24   2   3         14.95        -11.29        41.91 o                         
  26   2   3        214.67        352.62       220.49 o                         
  28   2   3        781.10        941.04       408.71 o                         
 -29   3   3         10.96         79.05       167.63 o                         
 -27   3   3        717.79        865.91       300.51 o                         
 -25   3   3         29.13       -189.43       189.43 o                         
 -23   3   3         20.33         48.39        73.63 o                         
 -21   3   3       6191.73       6335.09       392.25 o                         
 -19   3   3         36.32         19.31        79.16 o                         
 -17   3   3         10.22        -32.98        90.08 o                         
 -15   3   3       8752.70       9350.00       560.07 o                         
 -13   3   3         22.06        168.65        77.81 o                         
 -11   3   3         74.03         31.19        23.38 o                         
  -9   3   3        888.46        971.00       115.69 o                         
  -7   3   3        160.00        146.33        58.98 o                         
  -5   3   3          7.12         74.22        44.28 o                         
  -3   3   3      26016.76      25441.57      1818.75 o                         
  -1   3   3        758.26        729.94       104.90 o                         
   1   3   3         82.11         78.22        39.02 o                         
   3   3   3       9118.85       8372.46       474.90 o                         
   5   3   3        770.08        790.93       108.45 o                         
   7   3   3        115.58         99.86        33.36 o                         
   9   3   3       1882.12       1784.30       132.10 o                         
  11   3   3        335.00        333.01        50.84 o                         
  13   3   3        110.04         96.75        44.17 o                         
  15   3   3       8389.20       6337.14       973.57 o                         
  17   3   3         24.37        -10.36        40.02 o                         
  19   3   3         34.76        -66.23       133.90 o                         
  21   3   3        351.84        321.79       204.36 o                         
  23   3   3         88.73        -31.29       101.81 o                         
  25   3   3          5.37        148.97       474.36 o                         
  27   3   3        461.26       1104.52       418.80 o                         
 -26   4   3        276.65        436.26       195.73 o                         
 -24   4   3         12.05        127.88       311.36 o                         
 -22   4   3         21.65       -156.37       352.29 o                         
 -20   4   3        351.70        723.01       220.25 o                         
 -18   4   3         49.43        130.76       126.33 o                         
 -16   4   3       2398.77       2656.67       342.97 o                         
 -14   4   3        893.30        765.30       354.87 o                         
 -12   4   3        102.68         74.93        48.20 o                         
 -10   4   3       4960.81       5062.01       306.73 o                         
  -8   4   3        715.29        620.85        99.31 o                         
  -6   4   3        101.72         54.43        38.93 o                         
  -4   4   3        876.69       1035.95       151.48 o                         
  -2   4   3         40.89         25.51       137.22 o                         
   0   4   3         51.04        124.31        39.95 o                         
   2   4   3       1153.50       1185.29       150.45 o                         
   4   4   3        217.75        276.26        85.18 o                         
   6   4   3        104.41         75.70        41.68 o                         
   8   4   3       1501.83       1461.07       235.21 o                         
  10   4   3        533.87        566.31       116.21 o                         
  12   4   3        124.22        514.75       143.38 o                         
  14   4   3        638.72        534.28       257.57 o                         
  16   4   3        130.77        249.88       236.52 o                         
  18   4   3         16.97         46.07        81.32 o                         
  20   4   3         57.98        -51.33       150.49 o                         
  22   4   3        350.42        289.46       236.88 o                         
  24   4   3         12.73        171.26       124.20 o                         
 -21   5   3        684.61       1270.42       514.26 o                         
 -19   5   3         40.31        152.57       122.45 o                         
 -17   5   3        145.76        169.32       727.02 o                         
 -15   5   3       4674.65       4580.19      1040.19 o                         
 -13   5   3          2.94        -91.80       231.43 o                         
 -11   5   3        495.81        228.34       408.20 o                         
  -9   5   3       3324.06       3172.75       373.37 o                         
  -7   5   3         36.62        154.44       230.40 o                         
  -5   5   3        547.64        406.74       157.39 o                         
  -3   5   3       6373.80       5070.73       547.73 o                         
  -1   5   3        125.07        258.85       117.89 o                         
   1   5   3        127.06         67.87       161.10 o                         
   3   5   3          7.25        114.79       283.43 o                         
   5   5   3          9.85        161.05       189.83 o                         
   7   5   3        107.93         56.55       179.86 o                         
   9   5   3       1075.13        932.91       208.76 o                         
  11   5   3         19.98        249.41       123.25 o                         
  13   5   3        547.20        908.76       303.78 o                         
  15   5   3        365.61        106.50       152.57 o                         
  17   5   3         29.88       -136.52       208.86 o                         
  19   5   3        145.65       -393.95       393.95 o                         
   8   6   3        309.44       -112.84       342.12 o                         
  10   6   3          1.23        501.22       408.88 o                         
 -12  -6   4        510.30        343.96       594.28 o                         
 -10  -6   4          2.14        243.83       811.89 o                         
  -8  -6   4          3.85        -41.97       152.51 o                         
  -6  -6   4        539.47        822.96       291.09 o                         
  -4  -6   4          8.11        -38.70       163.71 o                         
  -2  -6   4         22.32         39.15       139.29 o                         
   0  -6   4        220.85        194.38       181.63 o                         
   2  -6   4          6.96       -294.91       294.91 o                         
   4  -6   4         11.08       -197.41       396.27 o                         
   6  -6   4       1836.61       2628.20       485.92 o                         
   8  -6   4         17.02       -336.18       336.18 o                         
  10  -6   4         38.92         89.88       249.49 o                         
 -21  -5   4          2.26       -338.39       338.39 o                         
 -19  -5   4        166.28        -95.12       425.45 o                         
 -17  -5   4        301.26         36.73       225.19 o                         
 -15  -5   4          5.58        356.61       154.58 o                         
 -13  -5   4        695.46       1415.04       415.85 o                         
 -11  -5   4          9.36       -110.97       110.97 o                         
  -9  -5   4        107.49         80.26       133.87 o                         
  -7  -5   4         67.56         59.58       151.31 o                         
  -5  -5   4       2015.33       2130.32       322.26 o                         
  -3  -5   4        178.49        351.77        91.97 o                         
  -1  -5   4       1168.82       1269.52       157.49 o                         
   1  -5   4       2612.17       3190.83       290.27 o                         
   3  -5   4          5.54        -54.75        85.57 o                         
   5  -5   4        265.83        431.85       159.12 o                         
   7  -5   4        478.35        562.13       160.11 o                         
   9  -5   4         40.48        311.24        93.48 o                         
  11  -5   4        557.11        534.12       342.35 o                         
  13  -5   4       1522.74       1708.39       451.23 o                         
  15  -5   4         54.66        -49.11       113.11 o                         
  17  -5   4        336.15        758.76       364.10 o                         
 -26  -4   4         57.22        -28.66       436.77 o                         
 -24  -4   4        383.78        172.65       346.24 o                         
 -22  -4   4         40.15       -151.34       249.86 o                         
 -20  -4   4         92.85        -42.48       219.81 o                         
 -18  -4   4        574.98        660.26       245.72 o                         
 -16  -4   4         72.96         -2.79       185.08 o                         
 -14  -4   4        224.92        259.01       203.58 o                         
 -12  -4   4      19109.34      23155.83      1756.38 o                         
 -10  -4   4        427.40        406.35       135.45 o                         
  -8  -4   4        345.01        284.83        50.79 o                         
  -6  -4   4      12079.49      14106.91       676.20 o                         
  -4  -4   4        340.13        450.23       117.92 o                         
  -2  -4   4         37.66        167.94        74.28 o                         
   0  -4   4        510.71        586.25       101.41 o                         
   2  -4   4        132.34         74.31        54.88 o                         
   4  -4   4         85.50        104.68        58.74 o                         
   6  -4   4       3762.18       3805.22       349.12 o                         
   8  -4   4         72.52         71.76        90.88 o                         
  10  -4   4        298.22        363.77       170.49 o                         
  12  -4   4       2405.91       2212.97       351.11 o                         
  14  -4   4        145.55        386.54       190.41 o                         
  16  -4   4         83.41         98.23       156.82 o                         
  18  -4   4       2508.79       2742.51       538.54 o                         
  20  -4   4         50.26       -159.34       398.54 o                         
 -25  -3   4        237.05       -101.44       246.06 o                         
 -23  -3   4          2.17       -290.10       290.10 o                         
 -21  -3   4        101.60          8.24       148.76 o                         
 -19  -3   4        568.75        410.41       305.58 o                         
 -17  -3   4        114.89        325.59       146.16 o                         
 -15  -3   4         49.98        -66.73        66.73 o                         
 -13  -3   4        825.61        873.97       192.63 o                         
 -11  -3   4        556.74        539.56       108.90 o                         
  -9  -3   4          7.22         83.30        71.06 o                         
  -7  -3   4        559.07        593.21       118.27 o                         
  -5  -3   4        120.61        209.68        67.49 o                         
  -3  -3   4         38.34         74.18        40.70 o                         
  -1  -3   4       8369.96       8896.61       398.17 o                         
   1  -3   4       3248.71       3497.61       317.73 o                         
   3  -3   4         21.48          3.86        50.70 o                         
   5  -3   4       4585.34       4889.55       360.17 o                         
   7  -3   4        651.33        776.14       127.31 o                         
   9  -3   4          7.92         34.08        37.57 o                         
  11  -3   4        227.79        371.11       170.51 o                         
  13  -3   4        263.93        251.31       161.30 o                         
  15  -3   4         60.61        211.85       113.52 o                         
  17  -3   4        549.95        575.92       204.27 o                         
  19  -3   4         40.69       -128.54       207.47 o                         
  21  -3   4          7.52       -217.86       217.86 o                         
  23  -3   4        328.65        247.73       234.86 o                         
  25  -3   4        423.67       -146.99       392.41 o                         
 -28  -2   4         25.28        496.24       459.77 o                         
 -26  -2   4         16.99         38.32       214.70 o                         
 -24  -2   4       3496.84       3683.70       486.69 o                         
 -22  -2   4         53.89       -230.48       230.48 o                         
 -20  -2   4         11.40       -118.39       175.16 o                         
 -18  -2   4       2724.13       2883.49       355.16 o                         
 -16  -2   4         20.13         83.77       114.97 o                         
 -14  -2   4        115.39         38.97        65.50 o                         
 -12  -2   4       4819.70       5040.66       427.10 o                         
 -10  -2   4         23.79         10.24        52.48 o                         
  -8  -2   4         70.35         94.62        30.83 o                         
  -6  -2   4      11324.06      11676.39       386.80 o                         
  -4  -2   4         47.06         79.00        35.01 o                         
  -2  -2   4          7.62        -15.36        33.24 o                         
   0  -2   4       1119.47       1094.94       217.83 o                         
   2  -2   4        119.63         79.71        47.04 o                         
   4  -2   4        133.06        124.44        48.67 o                         
   6  -2   4      28376.27      28508.70       733.07 o                         
   8  -2   4        365.41        401.19        91.64 o                         
  10  -2   4        167.66        156.03        52.44 o                         
  12  -2   4       3040.39       2427.68       210.75 o                         
  14  -2   4        631.90        430.13        90.81 o                         
  16  -2   4        163.31         81.99        44.88 o                         
  18  -2   4        195.57        100.42        56.20 o                         
  20  -2   4        147.57        230.26        63.61 o                         
  22  -2   4         82.82        197.49       219.72 o                         
  24  -2   4       1858.52       1211.80       663.05 o                         
  26  -2   4          8.34       -267.90       267.90 o                         
  28  -2   4          4.46       -105.20       410.69 o                         
 -31  -1   4         59.57         57.18        93.38 o                         
 -29  -1   4        237.84        166.79       142.72 o                         
 -27  -1   4         33.17         15.43        91.62 o                         
 -25  -1   4       1170.62       1326.55       158.02 o                         
 -23  -1   4        962.01       1039.09       123.11 o                         
 -21  -1   4         29.99         88.86        25.03 o                         
 -19  -1   4       1041.51       1103.19       119.58 o                         
 -17  -1   4       4872.66       5401.23       248.68 o                         
 -15  -1   4         16.71         30.35        20.62 o                         
 -13  -1   4        992.16        884.98        88.18 o                         
 -11  -1   4      10537.20       9002.55       697.93 o                         
  -9  -1   4         34.94         57.95        39.85 o                         
  -7  -1   4        965.83        818.09       108.35 o                         
  -5  -1   4       5489.62       5213.76       192.70 o                         
  -3  -1   4         10.15         23.85        13.05 o                         
  -1  -1   4       1857.22       1499.40       141.29 o                         
   1  -1   4       1064.91        526.90       280.98 o                         
   3  -1   4         25.94         43.82        14.91 o                         
   5  -1   4       2372.85       2115.31       142.08 o                         
   7  -1   4        380.24        398.72        53.44 o                         
   9  -1   4         13.80         -1.56        11.37 o                         
  11  -1   4       1286.58       1159.35       103.16 o                         
  13  -1   4         18.43        -28.65        28.65 o                         
  15  -1   4          2.54         34.59        19.64 o                         
  17  -1   4        743.15        613.65        88.05 o                         
  19  -1   4        984.13        993.98       122.57 o                         
  21  -1   4          5.82        -37.27        71.21 o                         
  23  -1   4        287.12        193.35        96.07 o                         
  25  -1   4        476.49        554.55       127.80 o                         
  27  -1   4          1.02          8.55        67.93 o                         
  29  -1   4        453.42        515.90       167.29 o                         
 -32   0   4         39.90        487.06       388.80 o                         
 -30   0   4        335.81        331.90       126.85 o                         
 -28   0   4        120.73         65.30        79.90 o                         
 -26   0   4          0.86         21.03        60.18 o                         
 -24   0   4        913.86        568.39       113.12 o                         
 -22   0   4         70.34        103.25        42.94 o                         
 -20   0   4        151.07        145.83        52.15 o                         
 -18   0   4      17962.24      18380.54       912.21 o                         
 -16   0   4          0.26          2.60        23.51 o                         
 -14   0   4       1368.61       1560.21       134.82 o                         
 -12   0   4     107224.16     105532.66      1406.06 o                         
 -10   0   4         78.85         72.28        12.24 o                         
  -8   0   4       4294.83       3377.24       244.70 o                         
  -6   0   4       3249.49       2000.82       160.73 o                         
  -4   0   4         23.57          8.39        13.05 o                         
  -2   0   4         38.03         30.77         7.68 o                         
   0   0   4       3399.37       4343.32        98.59 o                         
   2   0   4        310.09        277.72        32.12 o                         
   4   0   4       1836.45       1658.62        85.13 o                         
   6   0   4      57290.47      62441.17      1140.45 o                         
   8   0   4         22.92         28.16        20.94 o                         
  10   0   4         46.02         21.84        21.87 o                         
  12   0   4      12503.68      11418.80       527.35 o                         
  14   0   4          7.02         18.56        33.37 o                         
  16   0   4        235.90        210.72        50.65 o                         
  18   0   4       5229.52       5032.29       255.08 o                         
  20   0   4         48.88         14.79        44.21 o                         
  22   0   4         77.70        123.60        89.46 o                         
  24   0   4        777.34        790.08       135.49 o                         
  26   0   4        171.83        242.94        96.41 o                         
  28   0   4          0.29       -273.22       273.22 o                         
  30   0   4         23.04       -277.90       289.66 o                         
 -31   1   4         59.86        -26.69       249.19 o                         
 -29   1   4        236.75        219.18       173.81 o                         
 -27   1   4         33.12         26.67        65.25 o                         
 -25   1   4       1170.53       1207.63       111.61 o                         
 -23   1   4        962.90        796.06       137.01 o                         
 -21   1   4         30.05         59.67        38.86 o                         
 -19   1   4       1040.67       1151.86        89.50 o                         
 -17   1   4       4872.98       5368.00       349.98 o                         
 -15   1   4         16.70         13.14        14.66 o                         
 -13   1   4        993.91       1069.22        77.68 o                         
 -11   1   4      10537.03       9340.78       433.73 o                         
  -9   1   4         34.90         47.66        20.00 o                         
  -7   1   4        966.38        874.56        77.08 o                         
  -5   1   4       5491.70       5421.45       187.77 o                         
  -3   1   4         10.16         14.35        14.32 o                         
  -1   1   4       1857.20       1811.65       112.25 o                         
   1   1   4       1064.66       1039.39        83.00 o                         
   3   1   4         25.94         31.88        13.44 o                         
   5   1   4       2374.19       2396.24       136.74 o                         
   7   1   4        379.93        383.74        53.55 o                         
   9   1   4         13.79         14.21        15.91 o                         
  11   1   4       1287.42       1271.50       108.64 o                         
  13   1   4         18.47         20.80        21.06 o                         
  15   1   4          2.54          9.46        15.90 o                         
  17   1   4        742.35        745.67        96.55 o                         
  19   1   4        983.10        946.53       149.32 o                         
  21   1   4          5.82        -48.83        55.02 o                         
  23   1   4        286.73        210.72       106.91 o                         
  25   1   4        476.86        405.79       213.77 o                         
  27   1   4          1.02         91.01        91.28 o                         
  29   1   4        453.57        510.91       216.16 o                         
 -30   2   4       6304.27       8715.32       548.39 o                         
 -28   2   4         25.27          2.70       154.44 o                         
 -26   2   4         16.97         46.05        46.99 o                         
 -24   2   4       3497.54       3421.80       229.27 o                         
 -22   2   4         53.99         86.25        42.69 o                         
 -20   2   4         11.37         43.58        47.08 o                         
 -18   2   4       2718.65       2686.61       208.88 o                         
 -16   2   4         20.14          5.98        33.82 o                         
 -14   2   4        115.22         70.76        60.47 o                         
 -12   2   4       4818.27       5155.51       351.20 o                         
 -10   2   4         23.82        134.15        52.58 o                         
  -8   2   4         70.52         88.28        27.78 o                         
  -6   2   4      11334.18      11075.08       461.64 o                         
  -4   2   4         47.14         11.15        38.21 o                         
  -2   2   4          7.67        -19.64        40.18 o                         
   0   2   4       1122.75       1293.24       126.38 o                         
   2   2   4        119.55        104.49        36.45 o                         
   4   2   4        133.03        190.77        41.79 o                         
   6   2   4      28395.70      28459.22      1011.66 o                         
   8   2   4        365.11        403.10        63.27 o                         
  10   2   4        167.85        241.27        55.77 o                         
  12   2   4       3036.26       3001.27       183.06 o                         
  14   2   4        632.16        645.85        99.56 o                         
  16   2   4        163.20        110.85        55.80 o                         
  18   2   4        197.40        143.49        56.75 o                         
  20   2   4        147.66        114.63        52.03 o                         
  22   2   4         82.68        110.88        62.87 o                         
  24   2   4       1855.57       1786.98       274.87 o                         
  26   2   4          8.27         61.27       176.94 o                         
  28   2   4          4.44         44.66       143.60 o                         
 -29   3   4         11.29        127.32       169.58 o                         
 -27   3   4         45.04         -2.64       134.05 o                         
 -25   3   4        236.22        509.60       208.91 o                         
 -23   3   4          2.16        -61.98        61.98 o                         
 -21   3   4        101.40         92.89        63.99 o                         
 -19   3   4        569.16        444.34        76.76 o                         
 -17   3   4        114.88        107.53        86.34 o                         
 -15   3   4         50.03        137.84        51.06 o                         
 -13   3   4        827.03        739.71       153.17 o                         
 -11   3   4        557.80        458.39        61.45 o                         
  -9   3   4          7.21         19.62        41.01 o                         
  -7   3   4        557.54        557.12        90.07 o                         
  -5   3   4        120.06        158.24        42.63 o                         
  -3   3   4         38.23         -0.46        35.00 o                         
  -1   3   4       8367.24       8050.60       553.57 o                         
   1   3   4       3248.08       3185.32       231.92 o                         
   3   3   4         21.58          0.63        29.99 o                         
   5   3   4       4589.25       4493.54       311.24 o                         
   7   3   4        652.03        642.23        84.67 o                         
   9   3   4          7.95        -20.37        20.37 o                         
  11   3   4        227.06        169.07        48.06 o                         
  13   3   4        263.78        358.11        58.25 o                         
  15   3   4         60.59         53.82        36.60 o                         
  17   3   4        549.21        655.42       172.87 o                         
  19   3   4         40.80         59.27        87.71 o                         
  21   3   4          7.46        -69.61        80.44 o                         
  23   3   4        329.08        141.77       224.48 o                         
  25   3   4        423.92        619.71       207.30 o                         
 -26   4   4         57.25       -246.84       246.84 o                         
 -24   4   4        384.43        418.92       131.20 o                         
 -22   4   4         40.06        100.77       168.36 o                         
 -20   4   4         92.54         14.17       134.08 o                         
 -18   4   4        569.80        481.74       116.12 o                         
 -16   4   4         73.11        212.70       125.01 o                         
 -14   4   4        224.95        312.39       110.14 o                         
 -12   4   4      19117.24      17845.51      1307.87 o                         
 -10   4   4        427.11        467.26        93.48 o                         
  -8   4   4        344.79        336.26        97.82 o                         
  -6   4   4      12081.06      12088.34       863.53 o                         
  -4   4   4        339.82        407.29       107.91 o                         
  -2   4   4         37.75         84.01        93.55 o                         
   0   4   4        511.01        456.39       111.20 o                         
   2   4   4        132.43        133.32        67.92 o                         
   4   4   4         85.30        126.43        86.65 o                         
   6   4   4       3761.63       3085.24       282.95 o                         
   8   4   4         72.65         70.43       160.10 o                         
  10   4   4        298.30        252.15        73.91 o                         
  12   4   4       2410.93       1959.82       307.69 o                         
  14   4   4        145.37        221.69       184.93 o                         
  16   4   4         83.57       -237.31       237.31 o                         
  18   4   4       2508.31       2436.60       878.74 o                         
  20   4   4         50.37         42.84       237.61 o                         
  22   4   4         19.26        -75.79       161.63 o                         
 -21   5   4          2.25       -268.15       268.15 o                         
 -19   5   4        166.22         94.20       199.12 o                         
 -17   5   4        300.86        519.01       394.18 o                         
 -15   5   4          5.54       -298.12       298.12 o                         
 -13   5   4        694.84        648.18       161.80 o                         
 -11   5   4          9.32       -139.77       236.28 o                         
  -9   5   4        107.61          4.90       126.80 o                         
  -7   5   4         67.21        155.86       151.07 o                         
  -5   5   4       2014.42       1877.22       344.29 o                         
  -3   5   4        178.38         29.81        95.77 o                         
  -1   5   4       1168.65       1006.02       251.43 o                         
   1   5   4       2609.37       2547.15       374.85 o                         
   3   5   4          5.51         24.22        95.39 o                         
   5   5   4        266.13        289.27       167.06 o                         
   7   5   4        478.04        336.97       119.03 o                         
   9   5   4         40.47         -4.44        47.60 o                         
  11   5   4        555.36        357.42        95.47 o                         
  13   5   4       1522.46       1963.62       453.58 o                         
  15   5   4         54.45         14.43       170.36 o                         
  17   5   4        335.82        652.33       357.74 o                         
   8   6   4         16.88         74.65       229.80 o                         
  10   6   4         38.82        214.01       318.96 o                         
 -14  -6   5         12.71       -116.20       339.85 o                         
 -12  -6   5         13.86       -201.79       201.79 o                         
 -10  -6   5        121.39       -161.31       161.31 o                         
  -8  -6   5         33.99         66.78       108.44 o                         
  -6  -6   5          9.14          4.62       106.13 o                         
  -4  -6   5         19.29         46.54       160.64 o                         
  -2  -6   5        342.56        278.06       148.77 o                         
   0  -6   5         26.83         99.10       158.30 o                         
   2  -6   5        778.98       1052.86       319.76 o                         
   4  -6   5         28.37          1.84       258.06 o                         
   6  -6   5         99.60        343.20       113.06 o                         
   8  -6   5        195.73        312.41       296.31 o                         
  10  -6   5        179.34        -80.47       241.03 o                         
 -21  -5   5        200.60        290.98       431.80 o                         
 -19  -5   5        287.63        393.63       369.60 o                         
 -17  -5   5        227.40        -74.55       286.56 o                         
 -15  -5   5        927.85       1125.37       290.46 o                         
 -13  -5   5        684.85        526.73       389.79 o                         
 -11  -5   5        128.00        206.35       121.69 o                         
  -9  -5   5       1078.50       1283.57       193.84 o                         
  -7  -5   5        314.30        407.22       101.47 o                         
  -5  -5   5         15.40         44.66        79.30 o                         
  -3  -5   5       1545.40       1936.39       238.67 o                         
  -1  -5   5        165.26        221.25        86.84 o                         
   1  -5   5         15.80        -57.87       110.79 o                         
   3  -5   5       2580.73       2906.02       382.17 o                         
   5  -5   5        203.43        258.30       253.15 o                         
   7  -5   5        105.29        203.73       156.35 o                         
   9  -5   5         23.05       -107.00       107.00 o                         
  11  -5   5         49.30       -138.31       215.69 o                         
  13  -5   5        183.42        -67.73       237.43 o                         
  15  -5   5       1422.55       1258.36       329.30 o                         
  17  -5   5         15.58        952.49       426.30 o                         
 -26  -4   5        937.80       1395.95       524.73 o                         
 -24  -4   5         26.14        413.56       209.39 o                         
 -22  -4   5        377.55        664.30       366.45 o                         
 -20  -4   5       1087.62       1843.03       393.15 o                         
 -18  -4   5         49.32       -158.87       158.87 o                         
 -16  -4   5        453.09        771.55       257.07 o                         
 -14  -4   5        328.91        475.27       239.26 o                         
 -12  -4   5         84.23        165.72       115.15 o                         
 -10  -4   5       2017.79       2397.16       329.10 o                         
  -8  -4   5         66.40        164.36        82.96 o                         
  -6  -4   5         47.73         28.37        49.78 o                         
  -4  -4   5       2442.72       2974.98       274.27 o                         
  -2  -4   5         74.32        219.42        61.59 o                         
   0  -4   5         42.32         80.76        52.60 o                         
   2  -4   5        503.58        722.42       151.78 o                         
   4  -4   5        349.12        347.28       135.10 o                         
   6  -4   5        120.25        153.97        59.79 o                         
   8  -4   5         41.74         22.32        82.79 o                         
  10  -4   5        474.81        430.32       170.67 o                         
  12  -4   5         86.62        234.55       140.88 o                         
  14  -4   5         65.11        319.28       212.13 o                         
  16  -4   5          2.66         29.89       234.36 o                         
  18  -4   5         12.54        164.58       242.05 o                         
  20  -4   5         99.85         58.26       297.16 o                         
  22  -4   5        291.34       1755.16       922.11 o                         
 -27  -3   5       1795.07       2401.65       563.68 o                         
 -25  -3   5         42.13        -47.34       183.32 o                         
 -23  -3   5        113.39        -52.26       218.43 o                         
 -21  -3   5        688.82        627.47       249.15 o                         
 -19  -3   5         11.85         24.71       178.17 o                         
 -17  -3   5        179.59        273.18       188.16 o                         
 -15  -3   5       7411.93       7569.92       633.52 o                         
 -13  -3   5         54.89        -32.76       134.84 o                         
 -11  -3   5         51.32          3.04        83.15 o                         
  -9  -3   5       4561.18       3766.89       344.29 o                         
  -7  -3   5        411.52        368.60        77.29 o                         
  -5  -3   5         10.45         96.61        42.70 o                         
  -3  -3   5        329.81        272.51        60.04 o                         
  -1  -3   5        914.09       1046.69       142.09 o                         
   1  -3   5         44.54         89.68        63.00 o                         
   3  -3   5      28670.68      29580.34      1691.36 o                         
   5  -3   5       1226.67       1230.49       199.00 o                         
   7  -3   5        208.71        322.38        96.70 o                         
   9  -3   5       1285.37       1142.27       167.27 o                         
  11  -3   5        370.09        391.80       103.92 o                         
  13  -3   5         69.91         24.89       169.69 o                         
  15  -3   5       5209.91       5815.31       600.63 o                         
  17  -3   5         51.65        -16.93       121.63 o                         
  19  -3   5        148.74        122.95       215.86 o                         
  21  -3   5       1831.94       2251.96       537.13 o                         
  23  -3   5         33.08         17.16       393.44 o                         
  25  -3   5        166.35        843.08       538.46 o                         
 -28  -2   5        247.77        175.22       135.49 o                         
 -24  -2   5         10.12       -153.00       153.00 o                         
 -22  -2   5         11.22         -2.85       174.13 o                         
 -20  -2   5        631.04        617.43       154.53 o                         
 -18  -2   5          0.69         88.50        68.58 o                         
 -16  -2   5        855.62        832.60       192.01 o                         
 -14  -2   5       1718.61       1585.61       248.19 o                         
 -12  -2   5         20.77         38.25        73.98 o                         
 -10  -2   5       1120.61       1158.63       168.80 o                         
  -8  -2   5        195.92        168.76        38.09 o                         
  -6  -2   5         11.69         62.33        27.46 o                         
  -4  -2   5        844.73        739.68       101.04 o                         
  -2  -2   5       1443.57       1065.33       317.99 o                         
   0  -2   5          0.94        -13.08        28.69 o                         
   2  -2   5        996.77       1064.62       145.20 o                         
   4  -2   5        194.92        203.46        69.07 o                         
   6  -2   5         51.69         71.47        35.14 o                         
   8  -2   5       1467.20       1572.93       177.15 o                         
  10  -2   5         60.05         46.99        59.35 o                         
  12  -2   5         31.63         10.48        29.00 o                         
  14  -2   5       2913.25       2456.46       193.89 o                         
  16  -2   5         30.72         99.76        92.73 o                         
  18  -2   5          6.08        -16.54        29.83 o                         
  20  -2   5        892.32        705.76       234.46 o                         
  22  -2   5        800.65        722.85       225.42 o                         
  24  -2   5          7.73         -9.26        35.36 o                         
  26  -2   5        178.91        129.83       267.90 o                         
  28  -2   5        693.73        110.01       423.04 o                         
 -33  -1   5        944.99        866.68       148.53 o                         
 -31  -1   5        131.64        128.89       113.18 o                         
 -29  -1   5         36.62         -5.96        67.71 o                         
 -27  -1   5       7587.76       7937.64       464.76 o                         
 -25  -1   5         60.76         10.69        89.00 o                         
 -23  -1   5        220.92        230.70        56.97 o                         
 -21  -1   5       6554.21       7058.85       329.19 o                         
 -19  -1   5        414.46        454.87        70.43 o                         
 -17  -1   5        925.05        966.12        96.84 o                         
 -15  -1   5      19072.35      17952.35       417.10 o                         
 -13  -1   5        830.37        744.84        80.35 o                         
 -11  -1   5       1941.78       1864.70       104.89 o                         
  -9  -1   5     191230.94     197910.17      5171.46 o                         
  -7  -1   5        420.04        400.05        44.22 o                         
  -5  -1   5        570.90        513.20        65.24 o                         
  -3  -1   5      55857.84      58858.78      3106.57 o                         
  -1  -1   5        184.01        189.59        62.04 o                         
   1  -1   5         60.20         43.38        28.32 o                         
   3  -1   5      55324.66      57025.05      1733.76 o                         
   5  -1   5        277.83        234.18        53.78 o                         
   7  -1   5         62.09         49.95        24.86 o                         
   9  -1   5       6954.46       6383.98       246.21 o                         
  11  -1   5        577.37        583.33        82.69 o                         
  13  -1   5         19.58         60.18        44.21 o                         
  15  -1   5       2651.18       2566.68       188.67 o                         
  17  -1   5        190.93        113.78        54.10 o                         
  19  -1   5        167.97        216.37        64.35 o                         
  21  -1   5       2185.97       2093.52       197.19 o                         
  23  -1   5         47.21          6.52        48.54 o                         
  25  -1   5        133.33        152.66        88.57 o                         
  27  -1   5       1465.42       1288.95       225.03 o                         
  29  -1   5         49.73         38.25       198.45 o                         
 -30   0   5         10.66       -121.56       121.56 o                         
 -28   0   5          4.29         30.15        77.68 o                         
 -26   0   5       1586.28       1620.95       182.99 o                         
 -24   0   5         49.00         14.82        37.26 o                         
 -22   0   5        288.05        250.66        59.06 o                         
 -20   0   5        360.67        369.37        56.62 o                         
 -18   0   5         48.56         49.88        23.83 o                         
 -16   0   5       2120.67       1929.27       116.21 o                         
 -14   0   5        712.49        642.68        59.41 o                         
 -12   0   5         12.29          2.74        18.85 o                         
 -10   0   5       5382.65       5533.67       494.60 o                         
  -8   0   5       6508.27       5476.20       300.19 o                         
  -6   0   5          3.08          1.39        17.68 o                         
  -4   0   5        194.93        182.45        18.46 o                         
  -2   0   5        155.54        168.13        20.39 o                         
   0   0   5         64.90        322.58        25.97 o                         
   2   0   5       6410.03       6664.40       171.92 o                         
   4   0   5      10672.29      10847.26       233.14 o                         
   6   0   5          0.20         -2.15        16.29 o                         
   8   0   5       1481.85       1472.83       100.50 o                         
  10   0   5         92.36         81.06        22.23 o                         
  12   0   5         16.56          4.84        24.03 o                         
  14   0   5       1024.06        909.13        97.71 o                         
  16   0   5       1230.79       1248.87       121.77 o                         
  18   0   5          3.30        -22.48        37.47 o                         
  20   0   5        196.71        149.95        65.56 o                         
  22   0   5        373.98        314.23       122.51 o                         
  24   0   5          0.72         -0.61        47.89 o                         
  26   0   5        120.13        144.24       378.46 o                         
  28   0   5         47.00        -46.17       213.15 o                         
 -31   1   5        131.55        183.72       341.78 o                         
 -29   1   5         36.51        190.41       110.27 o                         
 -27   1   5       7598.16       7885.72       361.14 o                         
 -25   1   5         60.82         83.93        66.95 o                         
 -23   1   5        220.89        326.44        68.56 o                         
 -21   1   5       6526.73       6823.69       439.36 o                         
 -19   1   5        414.47        440.97        53.14 o                         
 -17   1   5        925.20       1045.04        74.73 o                         
 -15   1   5      19067.31      19325.29       588.06 o                         
 -13   1   5        830.60        863.92        69.34 o                         
 -11   1   5       1941.49       1645.68       110.26 o                         
  -9   1   5     191241.72     206531.39      2913.26 o                         
  -7   1   5        420.23        416.41        55.80 o                         
  -5   1   5        571.08        525.15        63.02 o                         
  -3   1   5      55920.93      61890.79      2491.62 o                         
  -1   1   5        184.17        144.46        30.42 o                         
   1   1   5         60.10         28.02        21.15 o                         
   3   1   5      55281.08      57110.28      1820.61 o                         
   5   1   5        277.96        288.54        52.40 o                         
   7   1   5         62.09         82.31        43.16 o                         
   9   1   5       6946.90       7290.33       260.41 o                         
  11   1   5        577.77        524.61        68.55 o                         
  13   1   5         19.51         24.73        17.77 o                         
  15   1   5       2650.96       2555.97       175.31 o                         
  17   1   5        190.91        216.34        50.14 o                         
  19   1   5        167.96        173.56        75.51 o                         
  21   1   5       2176.55       2186.42       188.69 o                         
  23   1   5         47.12         73.82       102.85 o                         
  25   1   5        133.30         -2.54       149.11 o                         
  27   1   5       1469.51       1752.79       317.41 o                         
  29   1   5         49.71       -130.06       229.36 o                         
 -32   2   5        209.41       -149.22       400.05 o                         
 -30   2   5         14.57        -64.44        83.69 o                         
 -28   2   5        247.55        344.48        86.81 o                         
 -26   2   5          3.70         40.04        49.34 o                         
 -24   2   5         10.12        -24.57        53.58 o                         
 -22   2   5         11.23          6.90        62.69 o                         
 -20   2   5        631.65        540.38        58.87 o                         
 -18   2   5          0.69        -20.88        20.88 o                         
 -16   2   5        855.51        949.70       127.21 o                         
 -14   2   5       1716.46       1704.75       205.49 o                         
 -12   2   5         20.77        -10.18        27.44 o                         
 -10   2   5       1119.12        930.49        86.65 o                         
  -8   2   5        195.92        129.58        43.27 o                         
  -6   2   5         11.66         37.06        23.51 o                         
  -4   2   5        846.86        809.11        97.94 o                         
  -2   2   5       1444.95       1464.87       133.45 o                         
   0   2   5          0.93         16.16        21.42 o                         
   2   2   5        997.59       1166.37       119.50 o                         
   4   2   5        195.92        215.19        44.92 o                         
   6   2   5         51.73         76.29        18.76 o                         
   8   2   5       1465.56       1589.08       132.68 o                         
  10   2   5         60.31         92.74        47.10 o                         
  12   2   5         31.62         18.20        26.74 o                         
  14   2   5       2915.63       2986.15       205.71 o                         
  16   2   5         30.16         -2.15        66.44 o                         
  18   2   5          6.06        -16.48        29.30 o                         
  20   2   5        894.55       1002.27       125.13 o                         
  22   2   5        799.40        763.32        99.84 o                         
  24   2   5          7.74        -59.72        74.54 o                         
  26   2   5        177.73        -50.50       146.91 o                         
  28   2   5        694.04        449.72       674.85 o                         
 -29   3   5         44.09         43.86        92.76 o                         
 -27   3   5       1796.50       2478.74       424.32 o                         
 -25   3   5         42.14        -42.58       193.76 o                         
 -23   3   5        113.34        132.57        82.80 o                         
 -21   3   5        685.72        749.21       146.43 o                         
 -19   3   5         11.86         63.83       114.66 o                         
 -17   3   5        179.71         58.63        93.97 o                         
 -15   3   5       7407.16       7837.53       528.76 o                         
 -13   3   5         55.00         -0.82        64.70 o                         
 -11   3   5         51.31        -12.21        66.29 o                         
  -9   3   5       4571.37       3841.52       248.26 o                         
  -7   3   5        411.63        357.93        56.69 o                         
  -5   3   5         10.41         29.58        41.97 o                         
  -3   3   5        335.65        268.39        62.30 o                         
  -1   3   5        913.85        888.21       118.45 o                         
   1   3   5         44.50         53.38        55.61 o                         
   3   3   5      28652.66      27935.23      1570.16 o                         
   5   3   5       1226.73       1206.62       128.99 o                         
   7   3   5        209.04        217.47        55.73 o                         
   9   3   5       1284.79       1134.59       111.98 o                         
  11   3   5        370.52        282.19        67.47 o                         
  13   3   5         70.06        107.75        60.92 o                         
  15   3   5       5218.33       5151.80       325.08 o                         
  17   3   5         51.59         67.08        71.37 o                         
  19   3   5        148.61        168.14       107.21 o                         
  21   3   5       1829.88       1855.47       455.39 o                         
  23   3   5         33.02        117.15       238.72 o                         
  25   3   5        166.51        231.43       243.44 o                         
 -26   4   5        940.09       1013.72       260.53 o                         
 -24   4   5         26.13        200.79       119.95 o                         
 -22   4   5        379.17        341.97       334.39 o                         
 -20   4   5       1087.79       1015.13       417.73 o                         
 -18   4   5         49.27         51.99        70.69 o                         
 -16   4   5        454.83        569.58       230.25 o                         
 -14   4   5        327.76        195.20        58.85 o                         
 -12   4   5         84.44        -46.56        46.56 o                         
 -10   4   5       2019.82       2093.21       279.86 o                         
  -8   4   5         66.40         16.30        59.47 o                         
  -6   4   5         47.74        128.77        54.68 o                         
  -4   4   5       2440.41       2475.40       230.40 o                         
  -2   4   5         74.41        112.63        74.26 o                         
   0   4   5         42.37        -31.86        50.61 o                         
   2   4   5        504.54        403.51        70.41 o                         
   4   4   5        349.33        192.42        82.13 o                         
   6   4   5        120.25         90.31        43.38 o                         
   8   4   5         41.77         55.59        85.92 o                         
  10   4   5        475.87        364.54        74.76 o                         
  12   4   5         86.77         40.21        47.70 o                         
  14   4   5         65.04        113.91        95.89 o                         
  16   4   5          2.52        -79.47       164.71 o                         
  18   4   5         12.51        124.11        75.53 o                         
  20   4   5        100.17        121.17       588.01 o                         
  22   4   5        290.84        654.84       330.18 o                         
 -21   5   5        201.18         -5.66       227.91 o                         
 -19   5   5        287.83        269.51       617.62 o                         
 -17   5   5        227.79        132.24       439.99 o                         
 -15   5   5        930.53       1522.35       624.95 o                         
 -13   5   5        684.71        667.17       306.60 o                         
 -11   5   5        127.96         99.68       336.12 o                         
  -9   5   5       1078.08        541.21       434.84 o                         
  -7   5   5        314.24        293.59       159.61 o                         
  -5   5   5         15.28        -48.40        80.40 o                         
  -3   5   5       1544.59       1513.13       282.80 o                         
  -1   5   5        165.27        -36.39       160.34 o                         
   1   5   5         15.72         71.57       195.71 o                         
   3   5   5       2575.85       2003.14       354.72 o                         
   5   5   5        203.43         35.05       215.68 o                         
   7   5   5        105.09       -132.43       134.58 o                         
   9   5   5         23.37          8.50       151.77 o                         
  11   5   5         49.40         18.31       226.62 o                         
  13   5   5        183.20        -28.98       162.18 o                         
  15   5   5       1419.91       1711.99       646.32 o                         
  17   5   5         15.66        242.41       198.65 o                         
   6   6   5         99.53       -334.34       334.34 o                         
   8   6   5        196.86        106.23       197.28 o                         
 -14  -6   6         59.44        210.57       555.45 o                         
 -12  -6   6        251.47         28.09      1007.71 o                         
 -10  -6   6         25.09       -216.45       216.45 o                         
  -8  -6   6         18.28       -152.17       539.49 o                         
  -6  -6   6        440.68        593.52       127.85 o                         
  -4  -6   6         11.43        190.14       194.83 o                         
  -2  -6   6         23.15         11.81       184.67 o                         
   0  -6   6        938.72       1302.04       280.44 o                         
   2  -6   6         58.89        261.24       250.07 o                         
   4  -6   6        214.19        -43.68       176.85 o                         
   6  -6   6       1639.48       2648.43       476.29 o                         
   8  -6   6        125.02        250.57       175.14 o                         
 -21  -5   6          0.92       -292.89       459.94 o                         
 -19  -5   6        580.80        665.55       255.89 o                         
 -17  -5   6        835.26        938.47       281.34 o                         
 -15  -5   6          5.40        -65.40       142.22 o                         
 -13  -5   6       1236.81       1462.50       247.84 o                         
 -11  -5   6        759.65        778.47       245.94 o                         
  -9  -5   6         39.91         26.00        76.99 o                         
  -7  -5   6        152.38        230.59       137.37 o                         
  -5  -5   6        615.20        395.54       151.91 o                         
  -3  -5   6         16.30         60.51        60.69 o                         
  -1  -5   6        517.25        845.38       171.45 o                         
   1  -5   6        501.21        602.99       149.65 o                         
   3  -5   6         89.01         61.44        67.61 o                         
   5  -5   6          5.10         70.14        84.84 o                         
   7  -5   6        727.92        965.63       205.26 o                         
   9  -5   6          5.48         21.57        90.66 o                         
  11  -5   6        566.72        662.97       552.79 o                         
  13  -5   6        732.93       1193.24       522.80 o                         
  15  -5   6         10.03        102.46       263.79 o                         
  17  -5   6        252.19        343.32       390.19 o                         
 -24  -4   6        920.02       1098.54       192.49 o                         
 -22  -4   6         80.71        124.86       196.08 o                         
 -20  -4   6        126.44        379.71       345.25 o                         
 -18  -4   6        910.47        895.16       235.71 o                         
 -16  -4   6        248.91        209.21       219.23 o                         
 -14  -4   6          2.40         86.90       134.05 o                         
 -12  -4   6      18009.66      20819.32      1007.83 o                         
 -10  -4   6        889.34        934.11       138.25 o                         
  -8  -4   6         32.98         49.19        84.61 o                         
  -6  -4   6       3779.34       3696.69       351.50 o                         
  -4  -4   6        509.84        513.37       101.10 o                         
  -2  -4   6        115.26        100.11        52.95 o                         
   0  -4   6       1262.18       1336.87       178.30 o                         
   2  -4   6          9.49        -20.84       107.47 o                         
   4  -4   6        288.58        267.66       118.82 o                         
   6  -4   6        841.38        797.17       167.10 o                         
   8  -4   6        138.24         70.39        69.06 o                         
  10  -4   6         97.51         99.94        52.59 o                         
  12  -4   6        444.68        348.80       138.54 o                         
  14  -4   6         70.28        116.05       185.46 o                         
  16  -4   6          9.86         22.40       181.97 o                         
  18  -4   6       1174.30       1456.49       420.49 o                         
  20  -4   6         26.32        -85.17       347.44 o                         
  22  -4   6         13.15        649.24       279.57 o                         
 -27  -3   6          5.02        238.07        92.77 o                         
 -25  -3   6        104.80        153.57       496.02 o                         
 -23  -3   6        357.85        533.02       149.62 o                         
 -21  -3   6         65.45        -39.95       108.99 o                         
 -19  -3   6         42.45         23.99        76.31 o                         
 -17  -3   6       1527.96       1750.67       292.81 o                         
 -15  -3   6          9.61        102.58        73.46 o                         
 -13  -3   6         95.56        -12.83       132.48 o                         
 -11  -3   6        397.22        372.16       121.36 o                         
  -9  -3   6         36.12         18.67        30.26 o                         
  -7  -3   6       4953.90       5122.77       323.35 o                         
  -5  -3   6       2472.24       2781.48       242.61 o                         
  -3  -3   6          5.86         16.45        28.07 o                         
  -1  -3   6       6176.68       7043.87       496.84 o                         
   1  -3   6       3566.74       3582.79       299.87 o                         
   3  -3   6         87.77         88.44        57.24 o                         
   5  -3   6       2153.13       2163.24       258.45 o                         
   7  -3   6       1053.83        911.00       159.42 o                         
   9  -3   6         25.07        -61.54        64.89 o                         
  11  -3   6       1100.49       1038.92       144.50 o                         
  13  -3   6          4.19         85.86       105.40 o                         
  15  -3   6         76.89        201.92        71.29 o                         
  17  -3   6         35.64       -122.32       122.32 o                         
  19  -3   6        136.28         65.07       146.54 o                         
  21  -3   6         94.67        116.55       234.94 o                         
  23  -3   6        249.70        243.87       278.97 o                         
  25  -3   6        153.38        178.91       287.55 o                         
 -28  -2   6         12.46         -5.92       139.53 o                         
 -26  -2   6          1.82        488.04       467.15 o                         
 -24  -2   6        358.15        429.63       220.65 o                         
 -22  -2   6         39.60        121.61       104.63 o                         
 -20  -2   6         33.57        -90.09        90.09 o                         
 -18  -2   6       1620.78       1500.72       331.58 o                         
 -16  -2   6         63.15         41.10       107.95 o                         
 -14  -2   6        221.21        273.49        66.74 o                         
 -12  -2   6      16093.84      17767.52       680.65 o                         
 -10  -2   6         65.08        -11.81        41.59 o                         
  -8  -2   6        616.33        616.70        89.22 o                         
  -6  -2   6       1952.51       1637.66       158.46 o                         
  -4  -2   6        327.62        261.27        44.91 o                         
  -2  -2   6         68.76        103.94        46.04 o                         
   0  -2   6      23669.50      26744.14      1459.63 o                         
   2  -2   6        565.57        656.13       127.35 o                         
   4  -2   6        202.52        198.90        56.28 o                         
   6  -2   6      44111.64      45837.43       994.52 o                         
   8  -2   6         83.06         66.86        44.44 o                         
  10  -2   6         90.58         85.08        57.48 o                         
  12  -2   6       5598.19       4969.39       280.96 o                         
  14  -2   6        225.13        233.43        66.53 o                         
  16  -2   6         59.78         -9.19        95.16 o                         
  18  -2   6        448.80        410.15       116.45 o                         
  20  -2   6        142.25        182.32       173.02 o                         
  22  -2   6         87.26        -70.03        90.20 o                         
  24  -2   6       1543.02       1115.14       747.10 o                         
  26  -2   6         26.43         17.35        72.08 o                         
 -33  -1   6          5.66        -65.67        65.67 o                         
 -31  -1   6        371.22        445.10        93.47 o                         
 -29  -1   6        100.31         91.36        56.38 o                         
 -27  -1   6          1.23          3.27        54.82 o                         
 -25  -1   6        133.14        239.29        56.87 o                         
 -23  -1   6       1159.99       1225.53       124.74 o                         
 -21  -1   6         63.98        113.00        49.66 o                         
 -19  -1   6        736.25        765.69        96.92 o                         
 -17  -1   6       1591.51       1513.03       134.20 o                         
 -15  -1   6         43.49         92.14        27.57 o                         
 -13  -1   6       2302.89       2159.21       132.68 o                         
 -11  -1   6       4450.44       4292.72       165.55 o                         
  -9  -1   6         43.15         75.43        24.90 o                         
  -7  -1   6       5376.60       5045.26       370.52 o                         
  -5  -1   6       1824.91       1838.19       141.02 o                         
  -3  -1   6         26.01        -21.16        21.16 o                         
  -1  -1   6       1083.82       1237.29       164.90 o                         
   1  -1   6        798.38        795.29       100.52 o                         
   3  -1   6          6.11         -8.98        16.99 o                         
   5  -1   6       1168.92       1030.17       103.43 o                         
   7  -1   6        180.95        162.34        33.66 o                         
   9  -1   6          1.19        -23.99        23.99 o                         
  11  -1   6       1298.87       1178.41       117.10 o                         
  13  -1   6        535.38        407.16        56.46 o                         
  15  -1   6          9.16          8.85        26.12 o                         
  17  -1   6        183.93        141.32        79.78 o                         
  19  -1   6        708.91        634.77       101.11 o                         
  21  -1   6          8.14        -52.44        52.44 o                         
  23  -1   6        188.64        114.23        55.85 o                         
  25  -1   6       1001.86       1050.60       176.90 o                         
  27  -1   6          0.45         54.84       179.31 o                         
 -32   0   6        334.79        699.87       378.76 o                         
 -30   0   6        739.53        747.09       139.06 o                         
 -28   0   6          0.03        110.50       160.22 o                         
 -26   0   6       1016.55       1085.65       168.99 o                         
 -24   0   6       4644.53       5471.01       367.32 o                         
 -22   0   6          9.38         90.24        78.06 o                         
 -20   0   6        884.13        841.71       125.67 o                         
 -18   0   6      16136.88      16900.38       729.42 o                         
 -16   0   6        285.64        306.81        49.36 o                         
 -14   0   6        384.59        375.38        47.92 o                         
 -12   0   6      17516.96      18797.51      1250.82 o                         
 -10   0   6        752.87        265.95       210.60 o                         
  -8   0   6         51.05        -16.08        25.17 o                         
  -6   0   6      24152.61      24913.89      2124.93 o                         
  -4   0   6          8.78          7.39         8.68 o                         
  -2   0   6        255.28        263.06        28.13 o                         
   0   0   6      30493.73      45439.39       950.05 o                         
   2   0   6       1381.38       1281.83        76.10 o                         
   4   0   6        302.68        253.38        37.27 o                         
   6   0   6      15318.76      16293.77       470.99 o                         
   8   0   6        413.19        346.82        58.05 o                         
  10   0   6        156.52        140.22        41.28 o                         
  12   0   6      42054.35      42390.91      1655.86 o                         
  14   0   6          5.00          5.04        32.16 o                         
  16   0   6         19.25         66.38        46.37 o                         
  18   0   6       1497.44       1718.69       161.03 o                         
  20   0   6        160.07         41.32        62.54 o                         
  22   0   6        115.20         76.12        79.62 o                         
  24   0   6        764.27       1052.09       188.82 o                         
  26   0   6        181.91        375.92       220.87 o                         
  28   0   6         30.50         74.47       330.63 o                         
 -33   1   6          5.69        214.86       251.30 o                         
 -31   1   6        370.82        657.30       339.98 o                         
 -29   1   6        100.68          2.07       167.50 o                         
 -27   1   6          1.23         -7.76        39.09 o                         
 -25   1   6        132.90        198.73        84.31 o                         
 -23   1   6       1159.28       1308.96       105.72 o                         
 -21   1   6         63.90         71.90        19.29 o                         
 -19   1   6        735.77        708.19        65.89 o                         
 -17   1   6       1591.92       1734.69        93.38 o                         
 -15   1   6         43.52         98.48        27.75 o                         
 -13   1   6       2302.05       2179.70       108.31 o                         
 -11   1   6       4449.44       4295.03       193.26 o                         
  -9   1   6         43.19         34.74        18.03 o                         
  -7   1   6       5377.76       5151.89       220.90 o                         
  -5   1   6       1824.78       1835.14       125.11 o                         
  -3   1   6         26.03         20.02        11.80 o                         
  -1   1   6       1085.65       1056.27        89.10 o                         
   1   1   6        797.70        808.69        86.46 o                         
   3   1   6          6.11         16.28        10.34 o                         
   5   1   6       1167.93       1095.51        96.39 o                         
   7   1   6        180.77        147.70        32.58 o                         
   9   1   6          1.19         11.97        22.17 o                         
  11   1   6       1300.22       1215.55       109.99 o                         
  13   1   6        534.84        471.83        64.91 o                         
  15   1   6          9.16         -6.74        15.83 o                         
  17   1   6        184.21        133.03        49.30 o                         
  19   1   6        707.31        641.32       111.77 o                         
  21   1   6          8.14         31.74        61.66 o                         
  23   1   6        188.43        134.18        68.87 o                         
  25   1   6       1002.93       1236.40       281.96 o                         
  27   1   6          0.45        -41.90       101.46 o                         
 -32   2   6          1.17       -667.34       667.34 o                         
 -30   2   6       5094.34       6417.46       724.24 o                         
 -28   2   6         12.44         78.91       125.89 o                         
 -26   2   6          1.81         45.53       102.92 o                         
 -24   2   6        359.03        227.99       123.13 o                         
 -22   2   6         39.57         88.31        33.96 o                         
 -20   2   6         33.60         62.13        48.61 o                         
 -18   2   6       1627.62       1308.93       164.17 o                         
 -16   2   6         63.20          6.73        63.04 o                         
 -14   2   6        221.10        295.66        85.15 o                         
 -12   2   6      16071.96      13690.23      1289.05 o                         
 -10   2   6         65.03         87.22        28.10 o                         
  -8   2   6        616.16        668.75        72.93 o                         
  -6   2   6       1966.47       1542.92       127.31 o                         
  -4   2   6        327.43        302.66        50.94 o                         
  -2   2   6         68.86         72.81        21.21 o                         
   0   2   6      23705.05      26318.68      1043.16 o                         
   2   2   6        565.56        632.69        83.18 o                         
   4   2   6        202.67        238.97        51.97 o                         
   6   2   6      44143.90      48068.36      2150.45 o                         
   8   2   6         83.06        118.51        42.13 o                         
  10   2   6         90.77         43.29        27.81 o                         
  12   2   6       5589.50       5523.28       284.76 o                         
  14   2   6        224.96        264.19        69.18 o                         
  16   2   6         60.03        133.16        54.47 o                         
  18   2   6        446.59        382.85        92.50 o                         
  20   2   6        142.42        100.98        68.71 o                         
  22   2   6         87.31         -5.11        70.29 o                         
  24   2   6       1539.73       2015.46       306.37 o                         
  26   2   6         26.46         10.41       242.97 o                         
 -29   3   6        210.25        149.19       174.62 o                         
 -27   3   6          5.01        -78.35       103.28 o                         
 -25   3   6        105.28        116.27       237.09 o                         
 -23   3   6        357.42        321.85        95.22 o                         
 -21   3   6         65.50         63.15        74.36 o                         
 -19   3   6         42.65         72.13        76.31 o                         
 -17   3   6       1529.08       1510.05       191.65 o                         
 -15   3   6          9.62         46.89        68.99 o                         
 -13   3   6         95.27         75.53        52.42 o                         
 -11   3   6        398.42        313.65        99.47 o                         
  -9   3   6         36.06         58.87        31.96 o                         
  -7   3   6       4953.11       4763.94       291.01 o                         
  -5   3   6       2474.93       2503.63       205.16 o                         
  -3   3   6          5.86        108.65        32.69 o                         
  -1   3   6       6183.54       6465.97       393.34 o                         
   1   3   6       3569.26       3323.65       260.42 o                         
   3   3   6         87.65         98.16        32.06 o                         
   5   3   6       2151.21       2088.72       169.23 o                         
   7   3   6       1051.52        991.21       112.30 o                         
   9   3   6         25.07         38.05        29.88 o                         
  11   3   6       1101.30       1234.08       113.59 o                         
  13   3   6          4.24         23.31        39.66 o                         
  15   3   6         77.01         28.22        46.11 o                         
  17   3   6         35.37        -72.19        99.39 o                         
  19   3   6        136.16        318.11       110.33 o                         
  21   3   6         94.58        141.28        43.52 o                         
  23   3   6        249.02        419.26       157.83 o                         
  25   3   6        153.67        528.67       209.95 o                         
 -26   4   6         26.99        758.14       301.11 o                         
 -24   4   6        921.47        744.63       309.43 o                         
 -22   4   6         80.93        163.44       137.22 o                         
 -20   4   6        126.57        166.25       156.67 o                         
 -18   4   6        904.80       1066.93       214.24 o                         
 -16   4   6        249.05        183.81       157.52 o                         
 -14   4   6          2.42         65.17        78.51 o                         
 -12   4   6      18032.99      17639.47      1303.14 o                         
 -10   4   6        889.49        971.45       153.14 o                         
  -8   4   6         33.07         43.75        54.90 o                         
  -6   4   6       3775.39       3746.15       277.59 o                         
  -4   4   6        509.68        589.77       119.85 o                         
  -2   4   6        115.14        -34.99        81.06 o                         
   0   4   6       1262.22       1161.32       156.58 o                         
   2   4   6          9.45          7.90        84.16 o                         
   4   4   6        288.82        380.58        98.94 o                         
   6   4   6        839.86        642.89       141.78 o                         
   8   4   6        138.20        147.44       135.10 o                         
  10   4   6         97.72         68.41        89.14 o                         
  12   4   6        445.66        570.82       120.36 o                         
  14   4   6         70.40        171.84        89.87 o                         
  16   4   6          9.96         96.56       185.69 o                         
  18   4   6       1174.08       1599.74       373.45 o                         
  20   4   6         26.44       -119.58       218.27 o                         
  22   4   6         13.17        770.14       673.18 o                         
 -21   5   6          0.93        179.35       105.57 o                         
 -19   5   6        581.38        537.31       228.99 o                         
 -17   5   6        836.41        215.64       422.96 o                         
 -15   5   6          5.44        236.07       264.47 o                         
 -13   5   6       1238.02       1293.61       259.52 o                         
 -11   5   6        759.81        568.22       298.23 o                         
  -9   5   6         39.90         60.34        57.69 o                         
  -7   5   6        152.02         95.73       137.48 o                         
  -5   5   6        616.02        364.47       124.21 o                         
  -3   5   6         16.35        478.19       145.83 o                         
  -1   5   6        516.94        527.67       303.42 o                         
   1   5   6        502.44        495.30       228.72 o                         
   3   5   6         88.92        103.58       126.01 o                         
   5   5   6          5.05         58.51       132.71 o                         
   7   5   6        725.44        785.43       194.15 o                         
   9   5   6          5.45        -20.11        85.43 o                         
  11   5   6        565.49        671.79       164.39 o                         
  13   5   6        733.38        664.51       257.52 o                         
  15   5   6          9.98        -79.13       260.09 o                         
  17   5   6        252.84       -407.51       407.51 o                         
   4   6   6        214.14        339.55       169.90 o                         
   6   6   6       1636.82       1307.06       451.96 o                         
   8   6   6        124.78        779.33       596.64 o                         
 -14  -6   7         67.02       -237.69       623.41 o                         
 -12  -6   7         20.12       -257.87       267.31 o                         
 -10  -6   7         91.00        451.76       282.07 o                         
  -8  -6   7         66.65        172.80       264.38 o                         
  -6  -6   7         21.84        106.77       200.52 o                         
  -4  -6   7         20.45       -203.50       203.50 o                         
  -2  -6   7         36.97       -197.50       197.50 o                         
   0  -6   7         39.93        233.73        92.02 o                         
   2  -6   7        167.62         -0.17       320.67 o                         
   4  -6   7        132.24        336.92       287.91 o                         
   6  -6   7          5.17         -8.19       222.22 o                         
   8  -6   7        629.21       1226.92       348.95 o                         
 -21  -5   7        438.81        623.41       391.72 o                         
 -19  -5   7         18.26        250.37       284.47 o                         
 -17  -5   7        123.71        -95.63       258.76 o                         
 -15  -5   7       1914.57       2579.90       538.89 o                         
 -13  -5   7        159.84        -26.50       206.05 o                         
 -11  -5   7        182.00        312.19       286.60 o                         
  -9  -5   7       1305.72       1283.29       205.45 o                         
  -7  -5   7        219.24        265.08       106.31 o                         
  -5  -5   7         46.95         85.45       100.35 o                         
  -3  -5   7        733.73        830.33       199.63 o                         
  -1  -5   7        104.35        104.61       119.87 o                         
   1  -5   7         28.38       -101.66       101.66 o                         
   3  -5   7       4402.68       5082.59       628.00 o                         
   5  -5   7         21.01        115.15       178.03 o                         
   7  -5   7         43.30         30.85       107.70 o                         
   9  -5   7       1530.89       1576.90       206.98 o                         
  11  -5   7         49.85       -280.78       285.17 o                         
  13  -5   7        183.37       -241.47       406.05 o                         
  15  -5   7       1130.01       2517.43       724.34 o                         
  17  -5   7         30.37        592.95       606.33 o                         
 -24  -4   7         70.34       -144.30       157.34 o                         
 -22  -4   7       1027.05       1623.59       350.47 o                         
 -20  -4   7        172.10        342.97       423.95 o                         
 -18  -4   7         14.78        -84.07       133.86 o                         
 -16  -4   7        200.96        433.72       220.94 o                         
 -14  -4   7         72.94        292.86       105.45 o                         
 -12  -4   7         47.87         78.10        92.51 o                         
 -10  -4   7       1881.46       2025.01       210.51 o                         
  -8  -4   7        661.60        806.96       156.23 o                         
  -6  -4   7         20.03        -44.24        84.65 o                         
  -4  -4   7       1117.18       1422.86       211.89 o                         
  -2  -4   7        281.80        383.88       104.94 o                         
   0  -4   7         21.83         49.40        54.86 o                         
   2  -4   7        421.78        417.11       147.44 o                         
   4  -4   7       1213.50       1209.08       214.23 o                         
   6  -4   7         56.76         -3.27        72.03 o                         
   8  -4   7        623.45        598.23       125.43 o                         
  10  -4   7        511.63        506.13       171.84 o                         
  12  -4   7         16.60       -168.80       168.80 o                         
  14  -4   7        445.93        441.43       164.74 o                         
  16  -4   7        113.85        162.79       193.40 o                         
  18  -4   7         10.95        458.50       206.78 o                         
  20  -4   7        572.42        618.30       260.93 o                         
 -27  -3   7        304.43        525.76       298.36 o                         
 -25  -3   7          1.47       -142.95       508.29 o                         
 -23  -3   7        102.19       -107.00       170.59 o                         
 -21  -3   7       1448.66       1574.06       276.66 o                         
 -19  -3   7         58.75        162.47        95.17 o                         
 -17  -3   7        212.96         95.27       110.25 o                         
 -15  -3   7       8698.41       9857.15       716.70 o                         
 -13  -3   7        336.65        324.13       120.92 o                         
 -11  -3   7        241.98        167.52        82.97 o                         
  -9  -3   7       2946.20       2750.66       223.99 o                         
  -7  -3   7        350.98        377.62        69.36 o                         
  -5  -3   7        398.02        384.25        92.43 o                         
  -3  -3   7      22047.56      23487.30      2041.67 o                         
  -1  -3   7        984.65        683.26       231.59 o                         
   1  -3   7        237.05         99.60        98.44 o                         
   3  -3   7      18621.96      20387.34       824.91 o                         
   5  -3   7        375.20        304.49        90.65 o                         
   7  -3   7         39.53        -43.80       120.04 o                         
   9  -3   7        756.33        567.30       135.06 o                         
  11  -3   7        142.20        139.24        44.63 o                         
  13  -3   7        116.19        195.12       174.27 o                         
  15  -3   7       1182.21       1386.55       443.68 o                         
  17  -3   7         28.92        117.07       119.48 o                         
  19  -3   7         23.68         52.84       304.82 o                         
  21  -3   7       2850.14       2827.08       539.57 o                         
  23  -3   7          0.27         73.88       264.47 o                         
  25  -3   7          6.51        -42.05       230.31 o                         
 -28  -2   7        247.78        323.25       256.74 o                         
 -26  -2   7        285.65        432.87       140.15 o                         
 -24  -2   7         40.34         -2.70       122.90 o                         
 -22  -2   7         41.83         28.02       121.12 o                         
 -20  -2   7         88.30        -93.78        99.43 o                         
 -18  -2   7         33.87        -41.00       122.35 o                         
 -16  -2   7        113.88        125.34        49.08 o                         
 -14  -2   7        430.13        485.83       122.87 o                         
 -12  -2   7         12.68         81.06        44.83 o                         
 -10  -2   7        886.01        760.41        86.97 o                         
  -8  -2   7       1944.96       1949.09       168.86 o                         
  -6  -2   7         80.90         28.36        23.37 o                         
  -4  -2   7       4752.25       4744.14       356.45 o                         
  -2  -2   7        203.43        267.00       107.06 o                         
   0  -2   7         15.41         20.77        23.80 o                         
   2  -2   7       4430.73       4527.05       323.58 o                         
   4  -2   7       5264.78       5514.00       352.00 o                         
   6  -2   7         73.08         55.50        51.06 o                         
   8  -2   7        152.61        201.36        68.53 o                         
  10  -2   7        862.81        804.06       117.29 o                         
  12  -2   7          1.16         95.95        30.44 o                         
  14  -2   7       1605.81       1372.16       162.92 o                         
  16  -2   7        315.93        323.69        90.01 o                         
  18  -2   7         51.39        -52.43        52.43 o                         
  20  -2   7        443.74        474.53       245.63 o                         
  22  -2   7         94.64         38.13        51.06 o                         
  24  -2   7         36.05         23.91       131.03 o                         
  26  -2   7         22.97        172.78        72.16 o                         
 -33  -1   7        870.66        693.03       151.33 o                         
 -31  -1   7        142.51        -17.51       134.55 o                         
 -29  -1   7         97.23        258.56        88.01 o                         
 -27  -1   7       5527.00       6023.58       551.83 o                         
 -25  -1   7        270.85        338.14        99.31 o                         
 -23  -1   7        198.85        175.21        92.14 o                         
 -21  -1   7      10678.97      11023.30       392.23 o                         
 -19  -1   7         12.27         68.97        45.87 o                         
 -17  -1   7        190.18        155.62        29.99 o                         
 -15  -1   7      27700.88      28144.00       520.55 o                         
 -13  -1   7        457.51        464.14        64.68 o                         
 -11  -1   7         83.80         68.28        34.38 o                         
  -9  -1   7      76889.03      79743.31      1377.48 o                         
  -7  -1   7       1025.21       1009.39       103.45 o                         
  -5  -1   7         60.37         84.70        40.58 o                         
  -3  -1   7      31754.94      36762.29      2354.23 o                         
  -1  -1   7        417.46        463.25        90.58 o                         
   1  -1   7        126.53        155.51        33.81 o                         
   3  -1   7      34144.32      35984.34      2173.12 o                         
   5  -1   7         20.03         49.42        28.04 o                         
   7  -1   7         89.57         43.99        21.23 o                         
   9  -1   7       4136.26       3997.51       211.44 o                         
  11  -1   7        105.93         95.83        46.31 o                         
  13  -1   7         23.69         26.94        28.01 o                         
  15  -1   7        362.40        366.59        71.87 o                         
  17  -1   7         93.59         -0.58        73.56 o                         
  19  -1   7        149.27        129.71        67.96 o                         
  21  -1   7         86.00         77.98       113.96 o                         
  23  -1   7         16.61         -3.37       154.06 o                         
  25  -1   7        104.02        223.10       120.37 o                         
  27  -1   7       1091.34       1469.33       338.74 o                         
 -32   0   7        243.95        440.29       398.93 o                         
 -30   0   7         17.76         54.82        98.94 o                         
 -28   0   7         32.90        -13.72       121.58 o                         
 -26   0   7       2096.88       2426.54       187.30 o                         
 -24   0   7          0.00         -3.44        41.52 o                         
 -22   0   7        286.78        312.96        70.36 o                         
 -20   0   7       4496.29       5077.88       322.82 o                         
 -18   0   7          9.72         20.50        21.11 o                         
 -16   0   7        605.07        581.86        57.70 o                         
 -14   0   7       6180.23       5701.31       212.00 o                         
 -12   0   7          9.41        -26.57        26.57 o                         
 -10   0   7        765.90        675.82       113.17 o                         
  -8   0   7       1928.11       1842.75       170.92 o                         
  -6   0   7         13.01          6.06        10.47 o                         
  -4   0   7         56.47         38.85         8.84 o                         
  -2   0   7       1617.72       1775.37       111.33 o                         
   0   0   7        139.18        930.52        52.73 o                         
   2   0   7       1166.07       1034.89        75.60 o                         
   4   0   7        805.99        756.90        69.27 o                         
   6   0   7          8.64         -7.63        12.70 o                         
   8   0   7        939.59        906.65        93.90 o                         
  10   0   7       1487.04       1265.94       118.13 o                         
  12   0   7          1.04        -13.78        17.78 o                         
  14   0   7        869.39        928.41       115.39 o                         
  16   0   7        375.24        429.28        80.62 o                         
  18   0   7          0.21         11.03        27.44 o                         
  20   0   7        677.90        456.91        96.58 o                         
  22   0   7         94.72         66.85        79.07 o                         
  24   0   7          8.53        -67.42        67.42 o                         
  26   0   7       1427.48       1361.71       306.51 o                         
  28   0   7         11.77         32.45       499.20 o                         
 -33   1   7        874.20        601.44       202.34 o                         
 -31   1   7        142.51        -10.55       426.39 o                         
 -29   1   7         97.19         44.62       106.67 o                         
 -27   1   7       5522.69       6090.98       301.76 o                         
 -25   1   7        270.72        235.10        58.42 o                         
 -23   1   7        199.01        226.91        61.62 o                         
 -21   1   7      10659.12      10921.53       594.87 o                         
 -19   1   7         12.25          8.58        41.75 o                         
 -17   1   7        190.10        182.58        40.33 o                         
 -15   1   7      27685.98      30619.68      1381.84 o                         
 -13   1   7        457.27        450.45        54.55 o                         
 -11   1   7         83.70         49.61        24.08 o                         
  -9   1   7      76858.93      81478.53      1776.90 o                         
  -7   1   7       1025.12        933.41        94.50 o                         
  -5   1   7         60.48         28.81        16.71 o                         
  -3   1   7      31779.48      38806.20      1835.37 o                         
  -1   1   7        417.52        450.99        64.32 o                         
   1   1   7        126.52        114.84        35.38 o                         
   3   1   7      34162.87      37942.50      1469.29 o                         
   5   1   7         19.95          1.65        19.14 o                         
   7   1   7         89.59         94.53        24.45 o                         
   9   1   7       4132.02       4161.15       201.24 o                         
  11   1   7        105.76        102.27        19.89 o                         
  13   1   7         23.73          1.79        29.66 o                         
  15   1   7        362.13        313.25        69.56 o                         
  17   1   7         93.73        103.19        44.39 o                         
  19   1   7        148.96        201.09        60.67 o                         
  21   1   7         84.72         79.19        55.93 o                         
  23   1   7         16.69       -100.03       100.54 o                         
  25   1   7        103.93        193.11       134.08 o                         
  27   1   7       1092.72       1580.19       491.73 o                         
 -32   2   7        277.02       -544.89       625.30 o                         
 -30   2   7         13.46        -68.71        68.71 o                         
 -28   2   7        247.72        244.84       113.86 o                         
 -26   2   7        284.98        277.53        90.49 o                         
 -24   2   7         40.34         49.10        68.05 o                         
 -22   2   7         41.75         58.05        54.64 o                         
 -20   2   7         88.05         25.01        61.85 o                         
 -18   2   7         33.83        -17.06        24.48 o                         
 -16   2   7        113.00        112.84        32.48 o                         
 -14   2   7        430.41        413.58        63.64 o                         
 -12   2   7         12.71          3.00        29.83 o                         
 -10   2   7        885.85        984.06        86.18 o                         
  -8   2   7       1944.93       2151.96       138.30 o                         
  -6   2   7         80.94         55.68        30.27 o                         
  -4   2   7       4746.20       4914.50       241.43 o                         
  -2   2   7        202.20        307.51        62.87 o                         
   0   2   7         15.42         39.06        25.54 o                         
   2   2   7       4428.39       4730.89       222.40 o                         
   4   2   7       5260.90       5426.51       237.44 o                         
   6   2   7         73.10         59.76        42.09 o                         
   8   2   7        152.22        130.91        48.92 o                         
  10   2   7        863.90        875.65       112.82 o                         
  12   2   7          1.16        -36.07        36.07 o                         
  14   2   7       1604.19       1684.59       165.45 o                         
  16   2   7        317.17        228.10        85.35 o                         
  18   2   7         51.42         42.29        35.86 o                         
  20   2   7        444.30        508.28        86.94 o                         
  22   2   7         94.05        183.82       107.21 o                         
  24   2   7         35.97        -42.57       146.69 o                         
  26   2   7         22.98        -44.28       151.97 o                         
 -29   3   7         24.22        -35.76       321.96 o                         
 -27   3   7        304.02        787.98       219.00 o                         
 -25   3   7          1.48        102.74       172.08 o                         
 -23   3   7        102.33        -13.57       172.08 o                         
 -21   3   7       1444.82       1697.05       194.02 o                         
 -19   3   7         58.78         -0.72       135.71 o                         
 -17   3   7        212.66        187.32        88.53 o                         
 -15   3   7       8705.42       9963.83       605.87 o                         
 -13   3   7        336.79        325.94        61.93 o                         
 -11   3   7        241.91        222.79        61.55 o                         
  -9   3   7       2932.54       2811.05       231.85 o                         
  -7   3   7        350.77        392.82        74.26 o                         
  -5   3   7        398.19        448.39        95.88 o                         
  -3   3   7      22039.84      21728.92      1030.30 o                         
  -1   3   7        984.44       1068.64       136.91 o                         
   1   3   7        237.37        235.57        80.22 o                         
   3   3   7      18650.24      19317.50      1040.61 o                         
   5   3   7        375.62        378.96        78.73 o                         
   7   3   7         39.37         65.98        45.76 o                         
   9   3   7        753.29        625.38        86.60 o                         
  11   3   7        142.02         55.26        54.22 o                         
  13   3   7        116.15        133.31        80.22 o                         
  15   3   7       1189.02       1095.27       136.94 o                         
  17   3   7         28.90         54.50        61.27 o                         
  19   3   7         23.76        232.85        98.74 o                         
  21   3   7       2848.96       2811.30       335.87 o                         
  23   3   7          0.27        108.84       123.31 o                         
  25   3   7          6.55       -103.91       393.44 o                         
 -26   4   7        183.83        537.08       197.17 o                         
 -24   4   7         70.49        477.40        79.62 o                         
 -22   4   7       1025.97        960.80       269.37 o                         
 -20   4   7        172.87        197.09       201.77 o                         
 -18   4   7         14.76        209.32       123.39 o                         
 -16   4   7        199.99        126.49       313.88 o                         
 -14   4   7         73.20        169.76        75.43 o                         
 -12   4   7         47.86        125.73        87.19 o                         
 -10   4   7       1881.70       2028.79       243.42 o                         
  -8   4   7        661.13        467.69       101.85 o                         
  -6   4   7         19.98         21.25        49.39 o                         
  -4   4   7       1118.59       1004.26       122.21 o                         
  -2   4   7        281.79        238.89       105.12 o                         
   0   4   7         21.80         53.25        43.19 o                         
   2   4   7        421.17        295.63       107.81 o                         
   4   4   7       1214.07       1197.22       163.03 o                         
   6   4   7         56.88         -9.04        63.34 o                         
   8   4   7        623.61        558.59       122.15 o                         
  10   4   7        512.53        508.75       108.18 o                         
  12   4   7         16.62        120.60        60.04 o                         
  14   4   7        446.48        668.75       132.65 o                         
  16   4   7        114.62         79.03       129.45 o                         
  18   4   7         10.91          8.94        94.35 o                         
  20   4   7        573.67        944.14       332.99 o                         
 -21   5   7        437.92        633.19       331.57 o                         
 -19   5   7         18.25         -8.26       417.16 o                         
 -17   5   7        123.61       -588.66       588.66 o                         
 -15   5   7       1917.78       2643.29       806.27 o                         
 -13   5   7        159.83         61.35       463.54 o                         
 -11   5   7        182.23        -33.79       143.08 o                         
  -9   5   7       1301.22       1120.80       759.63 o                         
  -7   5   7        219.00        298.78       157.46 o                         
  -5   5   7         47.15        155.59       145.18 o                         
  -3   5   7        736.32        448.07       153.63 o                         
  -1   5   7        104.52          8.34       201.90 o                         
   1   5   7         28.52        -13.81       256.53 o                         
   3   5   7       4400.46       3765.04       475.76 o                         
   5   5   7         21.10         39.89       295.17 o                         
   7   5   7         43.07         91.74       105.44 o                         
   9   5   7       1528.66       1530.53       239.08 o                         
  11   5   7         49.88        139.26       623.92 o                         
  13   5   7        183.14        323.16       197.53 o                         
  15   5   7       1126.44        767.57       231.17 o                         
  17   5   7         30.42        313.38       201.31 o                         
   4   6   7        131.47       -439.95       439.95 o                         
   6   6   7          5.18        -96.06       188.21 o                         
 -14  -6   8         57.20        210.16       721.70 o                         
 -12  -6   8         35.34       -118.54       315.31 o                         
 -10  -6   8         33.19        -84.41       131.07 o                         
  -8  -6   8         72.51        180.23       124.35 o                         
  -6  -6   8        387.17        549.72       281.03 o                         
  -4  -6   8          0.02        213.12       229.20 o                         
  -2  -6   8        127.16        135.73       177.07 o                         
   0  -6   8        509.62        586.78       158.84 o                         
   2  -6   8         59.15        146.06       223.42 o                         
   4  -6   8        330.21        236.39       337.37 o                         
   6  -6   8         69.12         38.74       144.46 o                         
 -21  -5   8         29.62       -265.60       265.60 o                         
 -19  -5   8        480.68        428.24       461.53 o                         
 -17  -5   8       1233.40       1370.65       430.62 o                         
 -15  -5   8         42.19        288.86       107.79 o                         
 -13  -5   8        164.79        263.41       204.91 o                         
 -11  -5   8        485.53        496.28       240.47 o                         
  -9  -5   8        107.01         70.41        93.44 o                         
  -7  -5   8        956.99        902.02       131.32 o                         
  -5  -5   8        256.01        343.33       125.37 o                         
  -3  -5   8         78.62         74.22        76.73 o                         
  -1  -5   8       1016.16       1342.01       212.04 o                         
   1  -5   8         76.34       -110.81       110.81 o                         
   3  -5   8         77.11        -70.28       120.88 o                         
   5  -5   8        126.06        350.85       152.99 o                         
   7  -5   8        527.78        778.56       208.84 o                         
   9  -5   8          1.13       -117.17       131.63 o                         
  11  -5   8        254.42         35.16       361.35 o                         
  13  -5   8        587.76        652.94       235.48 o                         
  15  -5   8          4.19        240.27       153.90 o                         
 -24  -4   8      11185.20      16126.75      1266.46 o                         
 -22  -4   8         11.54       -148.58       172.43 o                         
 -20  -4   8         78.60        199.23       204.94 o                         
 -18  -4   8        287.36        593.62       221.64 o                         
 -16  -4   8        257.79        467.17       206.88 o                         
 -14  -4   8         73.36         31.91       155.94 o                         
 -12  -4   8      12085.31      14361.31       842.12 o                         
 -10  -4   8        375.95        448.71        76.72 o                         
  -8  -4   8         15.58         28.98        70.12 o                         
  -6  -4   8       1061.64        902.44       178.17 o                         
  -4  -4   8         62.61         34.55        60.01 o                         
  -2  -4   8         11.23        -34.73        55.59 o                         
   0  -4   8        273.35        292.99       114.11 o                         
   2  -4   8         17.08        -32.51       117.82 o                         
   4  -4   8        251.01        516.24       148.13 o                         
   6  -4   8        407.24        249.45       138.38 o                         
   8  -4   8         25.29         37.07       198.01 o                         
  10  -4   8        231.78        396.66       145.57 o                         
  12  -4   8        587.95       1036.67       302.56 o                         
  14  -4   8         72.87         17.92       169.42 o                         
  16  -4   8         93.12         -0.78       226.11 o                         
  18  -4   8        290.01        480.51       160.67 o                         
  20  -4   8        177.64       -240.61       274.03 o                         
 -27  -3   8         10.72        -71.10       150.81 o                         
 -25  -3   8        130.73         -3.58       114.17 o                         
 -23  -3   8        427.73        692.15       260.12 o                         
 -21  -3   8          0.56        -20.76       160.21 o                         
 -19  -3   8        700.19        767.57       229.57 o                         
 -17  -3   8        347.78        347.21       154.00 o                         
 -15  -3   8        101.59         19.59        58.18 o                         
 -13  -3   8       2643.05       2632.52       321.44 o                         
 -11  -3   8        288.38        197.83        51.24 o                         
  -9  -3   8         69.69        123.95        38.66 o                         
  -7  -3   8       2180.85       2221.92       219.64 o                         
  -5  -3   8        520.10        452.76       104.15 o                         
  -3  -3   8         34.58         -2.49        62.02 o                         
  -1  -3   8       1527.84       1616.26       215.26 o                         
   1  -3   8        358.60        273.94        96.35 o                         
   3  -3   8        167.44        116.09        43.35 o                         
   5  -3   8       1275.03       1303.36       193.11 o                         
   7  -3   8        280.63        235.27        45.47 o                         
   9  -3   8         50.75         22.44        43.23 o                         
  11  -3   8        434.33        535.94       104.35 o                         
  13  -3   8        192.14        212.20        85.02 o                         
  15  -3   8         62.64       -151.64       151.64 o                         
  17  -3   8       1051.83        858.98       273.50 o                         
  19  -3   8        168.76        625.65       322.77 o                         
  21  -3   8         40.63       -110.07       150.52 o                         
  23  -3   8        574.58        653.53       188.70 o                         
 -26  -2   8         45.39        103.21       201.19 o                         
 -24  -2   8         97.34        -63.71       115.21 o                         
 -22  -2   8         76.98        392.46       169.80 o                         
 -20  -2   8         98.47         47.61       145.41 o                         
 -18  -2   8       2846.60       3088.45       337.88 o                         
 -16  -2   8        213.13        157.17        74.23 o                         
 -14  -2   8        254.87        164.47       131.75 o                         
 -12  -2   8       2585.31       2587.89       250.73 o                         
 -10  -2   8        192.54        267.95        61.75 o                         
  -8  -2   8        498.02        467.85        91.26 o                         
  -6  -2   8      29665.15      27883.60      1382.45 o                         
  -4  -2   8        302.03        269.27        44.99 o                         
  -2  -2   8        174.50        140.91        36.85 o                         
   0  -2   8       3791.49       2594.44       995.02 o                         
   2  -2   8        528.42        539.88       112.61 o                         
   4  -2   8        371.42        312.54        75.20 o                         
   6  -2   8      12881.69      12824.18       572.49 o                         
   8  -2   8        102.54        113.24        51.74 o                         
  10  -2   8        415.25        483.78        96.61 o                         
  12  -2   8       2271.82       1961.90       191.04 o                         
  14  -2   8        213.14        202.74        98.94 o                         
  16  -2   8        133.93         74.18       110.05 o                         
  18  -2   8       6701.87       6228.88       369.01 o                         
  20  -2   8        168.78        209.11        78.30 o                         
  22  -2   8         25.43        -42.01        84.70 o                         
  24  -2   8        615.04        505.13       343.07 o                         
  26  -2   8          3.57         14.94       240.10 o                         
 -33  -1   8         41.39        255.15       105.55 o                         
 -31  -1   8        230.41        373.64       123.58 o                         
 -29  -1   8       1295.49       1497.58       171.36 o                         
 -27  -1   8         41.16         -5.89        61.32 o                         
 -25  -1   8       1019.92       1396.59       162.19 o                         
 -23  -1   8       1176.72       1320.40       130.23 o                         
 -21  -1   8         46.91        123.93        38.45 o                         
 -19  -1   8        289.01        388.00        71.33 o                         
 -17  -1   8       1516.75       1365.38       117.98 o                         
 -15  -1   8         62.11          0.41        19.28 o                         
 -13  -1   8        691.00        635.31        73.30 o                         
 -11  -1   8        959.16        935.01        77.41 o                         
  -9  -1   8         39.43          3.19        17.38 o                         
  -7  -1   8       3649.94       3625.67       209.13 o                         
  -5  -1   8        197.42        123.14        35.37 o                         
  -3  -1   8         20.91         50.06        16.61 o                         
  -1  -1   8       4137.34       4900.08       283.28 o                         
   1  -1   8        312.58        287.13        69.57 o                         
   3  -1   8         13.82         16.32        17.01 o                         
   5  -1   8        353.96        252.34        74.32 o                         
   7  -1   8        254.23        180.51        41.95 o                         
   9  -1   8         14.08         43.50        25.43 o                         
  11  -1   8        245.01        215.12        35.99 o                         
  13  -1   8         89.36         75.10        43.67 o                         
  15  -1   8          3.06          4.27        31.57 o                         
  17  -1   8         40.12         48.00        53.59 o                         
  19  -1   8        305.07        347.45        72.68 o                         
  21  -1   8          6.20         66.85        65.03 o                         
  23  -1   8        182.20        122.20        92.12 o                         
  25  -1   8        727.54        634.70       145.84 o                         
  27  -1   8          8.44       -188.48       188.48 o                         
 -34   0   8        100.20        167.50       346.59 o                         
 -32   0   8         93.20        -24.80       188.10 o                         
 -30   0   8        596.18        522.80       117.32 o                         
 -28   0   8         63.56        -41.58       100.09 o                         
 -26   0   8        171.40        163.87        70.88 o                         
 -24   0   8        589.75        471.50        62.90 o                         
 -22   0   8          0.01        -12.56        31.90 o                         
 -20   0   8       1147.76       1350.48       109.42 o                         
 -18   0   8        469.06        537.97        63.45 o                         
 -16   0   8          1.18         17.02        25.05 o                         
 -14   0   8       1420.43       1365.45       171.20 o                         
 -12   0   8        753.81        286.80       161.84 o                         
 -10   0   8         23.14         27.25        47.31 o                         
  -8   0   8        230.48        179.22        29.22 o                         
  -6   0   8      10661.60       8225.86       253.47 o                         
  -4   0   8        364.94        340.76        35.65 o                         
  -2   0   8        187.81        145.80        25.54 o                         
   0   0   8     236834.69     329298.03      3077.60 o                         
   2   0   8       1769.36       1740.63       106.65 o                         
   4   0   8         91.38        142.51        29.94 o                         
   6   0   8         22.96         11.24        20.91 o                         
   8   0   8        161.33        137.19        47.35 o                         
  10   0   8          4.85          2.66        55.74 o                         
  12   0   8      45111.91      44262.31      1716.90 o                         
  14   0   8          6.06        -40.01        48.07 o                         
  16   0   8          8.42        100.04        50.60 o                         
  18   0   8         64.50         90.60        62.72 o                         
  20   0   8          0.39        -68.40        77.14 o                         
  22   0   8          1.30        -53.02       126.69 o                         
  24   0   8        948.39       1205.15       322.76 o                         
  26   0   8         23.92        -65.35       349.89 o                         
  28   0   8          8.43       -173.08       173.08 o                         
 -33   1   8         41.51        154.83       146.39 o                         
 -31   1   8        231.25        852.95       653.36 o                         
 -29   1   8       1294.14       1661.87       232.11 o                         
 -27   1   8         41.15         45.51        19.29 o                         
 -25   1   8       1020.22       1221.58       154.23 o                         
 -23   1   8       1175.61       1298.10        95.57 o                         
 -21   1   8         46.83         69.70        23.75 o                         
 -19   1   8        289.16        347.61        45.74 o                         
 -17   1   8       1517.90       1471.98        78.34 o                         
 -15   1   8         62.10        140.11        23.88 o                         
 -13   1   8        690.25        704.88        78.63 o                         
 -11   1   8        958.26       1091.61       107.62 o                         
  -9   1   8         39.42         63.05        22.64 o                         
  -7   1   8       3648.46       3519.76       162.74 o                         
  -5   1   8        197.50        169.37        35.96 o                         
  -3   1   8         20.91         16.72        17.73 o                         
  -1   1   8       4137.95       4694.86       291.81 o                         
   1   1   8        311.54        283.87        47.99 o                         
   3   1   8         13.81         -8.64        16.17 o                         
   5   1   8        354.98        374.87        59.78 o                         
   7   1   8        254.25        224.15        46.66 o                         
   9   1   8         14.08         -8.45        16.74 o                         
  11   1   8        244.53        214.96        48.98 o                         
  13   1   8         89.43         25.50        38.10 o                         
  15   1   8          3.07          8.87        18.37 o                         
  17   1   8         40.18         11.60        40.20 o                         
  19   1   8        305.16        422.23       101.54 o                         
  21   1   8          6.22         41.07        47.97 o                         
  23   1   8        181.50        302.09       120.96 o                         
  25   1   8        726.04        378.45       266.65 o                         
  27   1   8          8.42          1.52       120.67 o                         
 -32   2   8         16.64        818.88       564.29 o                         
 -30   2   8       2192.41       2947.66       299.57 o                         
 -28   2   8        106.02         72.02        79.03 o                         
 -26   2   8         45.40        -25.27        92.72 o                         
 -24   2   8         96.71         79.18        60.91 o                         
 -22   2   8         77.01         86.01        42.46 o                         
 -20   2   8         98.48         64.95        26.38 o                         
 -18   2   8       2842.48       2585.52       226.09 o                         
 -16   2   8        213.02        111.97        68.92 o                         
 -14   2   8        255.04        270.62        57.63 o                         
 -12   2   8       2571.78       2518.64       183.52 o                         
 -10   2   8        192.49        212.76        61.55 o                         
  -8   2   8        497.78        522.00        74.37 o                         
  -6   2   8      29624.71      30610.30      1176.35 o                         
  -4   2   8        301.95        230.65        50.11 o                         
  -2   2   8        174.76        136.04        52.81 o                         
   0   2   8       3812.25       4242.47       214.72 o                         
   2   2   8        528.32        491.61        67.51 o                         
   4   2   8        370.87        360.39        65.51 o                         
   6   2   8      12888.50      13947.93       485.58 o                         
   8   2   8        102.34        107.46        54.82 o                         
  10   2   8        415.10        327.14        64.71 o                         
  12   2   8       2263.29       2105.93       181.19 o                         
  14   2   8        212.84        265.68        54.01 o                         
  16   2   8        134.22        184.86        63.23 o                         
  18   2   8       6697.61       6442.66       484.88 o                         
  20   2   8        168.74        181.39        77.19 o                         
  22   2   8         25.45         33.59       154.80 o                         
  24   2   8        615.72        812.95       224.01 o                         
  26   2   8          3.55       -106.25       321.40 o                         
 -29   3   8        197.07        165.84       111.65 o                         
 -27   3   8         10.74        457.19       161.42 o                         
 -25   3   8        130.93        -86.96       133.21 o                         
 -23   3   8        428.54        555.03       117.80 o                         
 -21   3   8          0.56        191.87        75.07 o                         
 -19   3   8        699.31        511.79       126.57 o                         
 -17   3   8        348.69        485.95       159.73 o                         
 -15   3   8        101.58        128.56        41.16 o                         
 -13   3   8       2643.62       2250.68       178.55 o                         
 -11   3   8        287.79        141.91        55.21 o                         
  -9   3   8         69.80         59.42        36.80 o                         
  -7   3   8       2182.44       2506.87       200.61 o                         
  -5   3   8        521.00        426.12        85.62 o                         
  -3   3   8         34.55         23.25        33.71 o                         
  -1   3   8       1525.54       1416.59       162.70 o                         
   1   3   8        358.72        341.42        72.42 o                         
   3   3   8        167.41        139.01        36.63 o                         
   5   3   8       1277.90       1145.80       124.40 o                         
   7   3   8        281.49        374.53        64.43 o                         
   9   3   8         50.70        120.81        28.04 o                         
  11   3   8        433.54        397.52        71.62 o                         
  13   3   8        191.61        278.04        80.13 o                         
  15   3   8         62.77         -2.02        51.21 o                         
  17   3   8       1050.35       1144.22       177.08 o                         
  19   3   8        169.32        136.38       166.15 o                         
  21   3   8         40.64       -105.50       105.50 o                         
  23   3   8        574.36        965.78       249.54 o                         
 -26   4   8        165.02         68.58       548.71 o                         
 -24   4   8      11193.91      12703.19      1098.15 o                         
 -22   4   8         11.46        311.66       175.40 o                         
 -20   4   8         78.70        100.06       227.87 o                         
 -18   4   8        286.28        285.96       172.86 o                         
 -16   4   8        257.84        154.25       319.13 o                         
 -14   4   8         73.35        113.97       158.32 o                         
 -12   4   8      12088.48      12258.49      1460.53 o                         
 -10   4   8        376.25        429.30        77.54 o                         
  -8   4   8         15.62         52.39        95.12 o                         
  -6   4   8       1057.44        918.50       141.27 o                         
  -4   4   8         62.55        150.25        72.82 o                         
  -2   4   8         11.19         68.57        73.89 o                         
   0   4   8        273.86        189.31       133.00 o                         
   2   4   8         17.10         -2.56        85.12 o                         
   4   4   8        250.85        259.43       130.68 o                         
   6   4   8        405.05        553.57       145.51 o                         
   8   4   8         25.30         50.67       131.56 o                         
  10   4   8        231.96        265.91        89.34 o                         
  12   4   8        586.99        498.51       125.52 o                         
  14   4   8         72.83        387.75       125.41 o                         
  16   4   8         93.50        209.84        68.32 o                         
  18   4   8        290.75          4.03       267.17 o                         
  20   4   8        177.50        729.35       322.28 o                         
 -21   5   8         29.64         24.28       240.70 o                         
 -19   5   8        481.54        270.64       286.52 o                         
 -17   5   8       1234.31       1253.00       588.83 o                         
 -15   5   8         42.21       -268.87       358.34 o                         
 -13   5   8        165.42        306.95       286.13 o                         
 -11   5   8        485.47        676.07       316.60 o                         
  -9   5   8        106.97         54.85        67.94 o                         
  -7   5   8        956.69        549.91       314.62 o                         
  -5   5   8        255.36        293.01       134.30 o                         
  -3   5   8         78.75        107.00        94.85 o                         
  -1   5   8       1014.65        697.89       180.48 o                         
   1   5   8         76.23        390.45       226.58 o                         
   3   5   8         77.07        -94.19       108.45 o                         
   5   5   8        126.31        160.72        94.62 o                         
   7   5   8        526.97        511.87       185.08 o                         
   9   5   8          1.11        -33.50       130.00 o                         
  11   5   8        254.44        250.22       136.18 o                         
  13   5   8        589.36        268.07       248.85 o                         
  15   5   8          4.19        591.33       312.04 o                         
   2   6   8         59.06        186.72       353.02 o                         
   4   6   8        330.49       -491.69       491.69 o                         
   6   6   8         69.28       -338.01       528.33 o                         
 -14  -6   9        175.55        589.25       251.71 o                         
 -12  -6   9          8.00        404.39       181.94 o                         
 -10  -6   9        200.54        708.65       456.37 o                         
  -8  -6   9         86.26        309.10       218.40 o                         
  -6  -6   9         56.78        231.45       143.58 o                         
  -4  -6   9        102.47         -5.90       144.33 o                         
  -2  -6   9        339.23        428.50       271.93 o                         
   0  -6   9         78.02        151.66       381.07 o                         
   2  -6   9       1073.00       2001.52       543.24 o                         
   4  -6   9        702.11        785.78       402.00 o                         
   6  -6   9         32.53       -117.62       358.67 o                         
 -21  -5   9        916.49       1823.41       465.55 o                         
 -19  -5   9         56.73        -93.20       309.81 o                         
 -17  -5   9        135.25        707.51       417.40 o                         
 -15  -5   9        890.76       1365.43       368.01 o                         
 -13  -5   9        126.03        686.57       311.16 o                         
 -11  -5   9        310.98        393.75       134.48 o                         
  -9  -5   9        107.24        143.89       214.24 o                         
  -7  -5   9         20.84         46.87       144.99 o                         
  -5  -5   9        298.04        396.42       259.48 o                         
  -3  -5   9       2772.71       3379.78       594.67 o                         
  -1  -5   9         76.21        174.41       144.29 o                         
   1  -5   9         88.42        167.47       228.97 o                         
   3  -5   9       1573.03       1505.75       439.59 o                         
   5  -5   9         46.95        196.12       132.67 o                         
   7  -5   9         61.12        188.53       153.86 o                         
   9  -5   9       4552.63       5168.64       442.42 o                         
  11  -5   9        226.70          2.40       430.72 o                         
  13  -5   9        253.88        435.35       282.70 o                         
  15  -5   9       1057.25        716.58       375.20 o                         
 -24  -4   9         28.06       -114.50       224.15 o                         
 -22  -4   9        248.51        371.67       250.81 o                         
 -20  -4   9         99.56        312.31       256.84 o                         
 -18  -4   9        129.06         91.86       113.90 o                         
 -16  -4   9       1138.68       1484.68       226.48 o                         
 -14  -4   9       1123.42       1195.15       260.40 o                         
 -12  -4   9        243.09        178.63        78.63 o                         
 -10  -4   9       3463.22       3992.33       321.44 o                         
  -8  -4   9       2232.62       2372.58       250.56 o                         
  -6  -4   9         21.46        132.80        62.23 o                         
  -4  -4   9        461.82        615.25       187.80 o                         
  -2  -4   9        588.23        473.96       167.11 o                         
   0  -4   9         19.44         10.13        88.17 o                         
   2  -4   9        487.39        460.01       163.84 o                         
   4  -4   9       1644.51       1462.60       227.75 o                         
   6  -4   9         81.08         41.30        70.49 o                         
   8  -4   9        130.69        114.08       109.39 o                         
  10  -4   9       1791.39       1943.07       256.87 o                         
  12  -4   9         25.53        305.51        93.34 o                         
  14  -4   9         62.58        163.23       382.50 o                         
  16  -4   9        530.61        368.36       346.10 o                         
  18  -4   9         13.32        174.80       318.29 o                         
  20  -4   9        279.46        139.87       638.00 o                         
 -27  -3   9        853.55       1222.79       389.49 o                         
 -25  -3   9         10.38         47.60       106.37 o                         
 -23  -3   9        142.21          0.32       133.63 o                         
 -21  -3   9        696.84        960.04       255.58 o                         
 -19  -3   9        132.21        266.05       191.14 o                         
 -17  -3   9        533.03        842.22       207.71 o                         
 -15  -3   9       7412.62       8077.36       561.75 o                         
 -13  -3   9        273.90        254.34       152.23 o                         
 -11  -3   9        165.04        138.32        57.29 o                         
  -9  -3   9       8958.25       8885.51       671.00 o                         
  -7  -3   9        693.54        668.11       108.15 o                         
  -5  -3   9        176.52        136.38        67.53 o                         
  -3  -3   9      12843.67      12436.84      1291.99 o                         
  -1  -3   9        103.69        279.03       121.68 o                         
   1  -3   9        127.09        201.93       131.67 o                         
   3  -3   9       3562.49       3353.45       318.73 o                         
   5  -3   9        514.74        507.40       116.39 o                         
   7  -3   9         36.89        106.98       104.32 o                         
   9  -3   9       3757.79       4340.28       368.48 o                         
  11  -3   9        173.71        248.68       103.84 o                         
  13  -3   9        203.42        170.69        89.28 o                         
  15  -3   9       8595.40       6896.84      1014.65 o                         
  17  -3   9          4.62         12.09       194.87 o                         
  19  -3   9        142.87        193.42       355.85 o                         
  21  -3   9       2846.53       3416.95       873.63 o                         
  23  -3   9         31.98        522.67       559.22 o                         
 -28  -2   9        786.55        875.95       222.93 o                         
 -26  -2   9        135.64        354.25       126.18 o                         
 -24  -2   9         21.01        -69.85       146.47 o                         
 -22  -2   9        446.14        402.48       112.20 o                         
 -20  -2   9       1006.29       1084.55       196.20 o                         
 -18  -2   9         19.24        -23.34        53.08 o                         
 -16  -2   9        547.62        522.63       119.91 o                         
 -14  -2   9       1682.17       1907.67       219.54 o                         
 -12  -2   9         22.01          9.83        17.80 o                         
 -10  -2   9       2031.06       1869.78       161.93 o                         
  -8  -2   9        354.07        364.36        94.03 o                         
  -6  -2   9         30.26        135.33        38.42 o                         
  -4  -2   9       2344.76       2385.14       230.52 o                         
  -2  -2   9       4674.99       4296.66       430.03 o                         
   0  -2   9         22.70         40.71        48.71 o                         
   2  -2   9       2098.61       1987.45       224.78 o                         
   4  -2   9       1364.63       1256.81       175.71 o                         
   6  -2   9         47.77         11.54        51.72 o                         
   8  -2   9       1593.89       1460.53       186.30 o                         
  10  -2   9       1717.26       1496.84       169.62 o                         
  12  -2   9          8.31         48.74        30.94 o                         
  14  -2   9       1215.58       1164.45       148.43 o                         
  16  -2   9        628.62        739.88       120.49 o                         
  18  -2   9         66.26        -16.94        46.90 o                         
  20  -2   9       1076.25       1176.31       194.27 o                         
  22  -2   9        385.57        315.45       100.71 o                         
  24  -2   9         91.65        -11.58        89.88 o                         
  26  -2   9        100.18        -80.50        80.50 o                         
 -33  -1   9       1325.40       1404.63       202.77 o                         
 -31  -1   9          7.19         34.16        90.66 o                         
 -29  -1   9        116.37        251.52       131.55 o                         
 -27  -1   9       4343.73       4363.90       335.40 o                         
 -25  -1   9         27.79         16.31        89.63 o                         
 -23  -1   9        397.98        383.88        78.59 o                         
 -21  -1   9       8910.54       7632.49       297.83 o                         
 -19  -1   9         31.85        -10.61        73.62 o                         
 -17  -1   9        442.14        355.64        62.79 o                         
 -15  -1   9      20056.68      18446.63       484.63 o                         
 -13  -1   9         21.39         25.52        38.98 o                         
 -11  -1   9         68.49         -4.04        43.71 o                         
  -9  -1   9      14709.07      14329.90       429.34 o                         
  -7  -1   9        149.77        179.60        53.19 o                         
  -5  -1   9        449.58        527.28        98.32 o                         
  -3  -1   9      14326.94      17574.23       739.97 o                         
  -1  -1   9        417.07        525.88        89.56 o                         
   1  -1   9        194.50        101.17        59.52 o                         
   3  -1   9      42166.19      45736.85      3051.17 o                         
   5  -1   9        370.00        324.32        63.90 o                         
   7  -1   9         60.25         17.12        44.08 o                         
   9  -1   9       1161.55       1020.58       113.38 o                         
  11  -1   9         71.79         36.29        43.31 o                         
  13  -1   9         14.68        -22.42        47.63 o                         
  15  -1   9         29.78         41.09        36.21 o                         
  17  -1   9          7.04        -87.17        87.17 o                         
  19  -1   9          9.18        -27.96        86.33 o                         
  21  -1   9        941.98        690.84       148.11 o                         
  23  -1   9          7.39         67.93       111.43 o                         
  25  -1   9         35.71         76.48       206.42 o                         
  27  -1   9         33.20         76.10       216.49 o                         
 -34   0   9         25.35        363.83       340.06 o                         
 -32   0   9        938.43       1229.48       455.14 o                         
 -30   0   9         10.50        132.09        70.05 o                         
 -28   0   9         49.93        -36.89        57.09 o                         
 -26   0   9         28.92         22.29        46.51 o                         
 -24   0   9          2.26         39.86        35.31 o                         
 -22   0   9        745.75        689.89        79.87 o                         
 -20   0   9       1502.39       1438.69       102.27 o                         
 -18   0   9          5.21         44.51        34.98 o                         
 -16   0   9         12.12         46.38        57.61 o                         
 -14   0   9       1094.56        924.75       137.04 o                         
 -12   0   9         10.70        -24.30        26.54 o                         
 -10   0   9         46.09         54.65        23.51 o                         
  -8   0   9        191.64        191.75        25.90 o                         
  -6   0   9          3.46         35.46        13.28 o                         
  -4   0   9       2230.65       2070.95       100.68 o                         
  -2   0   9        271.18        281.05        38.82 o                         
   0   0   9          0.41         94.74        28.88 o                         
   2   0   9      10835.05      13154.24       301.70 o                         
   4   0   9         91.04         64.68        22.50 o                         
   6   0   9          6.23        -10.23        13.14 o                         
   8   0   9        565.68        480.36        74.15 o                         
  10   0   9       1561.39       1535.25       146.98 o                         
  12   0   9          0.25        -31.51        31.51 o                         
  14   0   9          0.11         12.01        40.23 o                         
  16   0   9          4.97         25.04        55.05 o                         
  18   0   9          3.00        -28.07        28.07 o                         
  20   0   9        856.56        756.84       137.30 o                         
  22   0   9         79.37        128.43       115.32 o                         
  24   0   9         31.50        -39.49       136.69 o                         
  26   0   9        208.51        373.11       254.27 o                         
 -33   1   9       1326.47       1175.68       537.68 o                         
 -31   1   9          7.20        206.63       285.66 o                         
 -29   1   9        116.34        154.75        70.16 o                         
 -27   1   9       4339.21       4911.55       522.55 o                         
 -25   1   9         27.82         76.39        82.80 o                         
 -23   1   9        397.75        401.57        52.05 o                         
 -21   1   9       8922.37       8426.33       508.85 o                         
 -19   1   9         31.88         14.40        14.18 o                         
 -17   1   9        442.53        350.57        32.14 o                         
 -15   1   9      20001.97      18069.80       710.42 o                         
 -13   1   9         21.42         -4.42        36.28 o                         
 -11   1   9         68.53         56.35        26.39 o                         
  -9   1   9      14715.55      14002.03       323.74 o                         
  -7   1   9        149.61        124.97        28.94 o                         
  -5   1   9        449.65        441.05        62.75 o                         
  -3   1   9      14295.80      18260.84       914.48 o                         
  -1   1   9        417.03        455.72        72.53 o                         
   1   1   9        194.63        164.00        41.70 o                         
   3   1   9      42192.30      50470.52      1946.74 o                         
   5   1   9        370.04        347.00        56.97 o                         
   7   1   9         60.42         38.23        28.42 o                         
   9   1   9       1161.49       1027.20       104.88 o                         
  11   1   9         71.80         77.71        29.66 o                         
  13   1   9         14.71         45.23        51.01 o                         
  15   1   9         30.49         35.58        41.86 o                         
  17   1   9          7.08        -16.06        51.69 o                         
  19   1   9          9.22         41.48        49.52 o                         
  21   1   9        940.88        893.21       165.53 o                         
  23   1   9          7.40       -163.92       163.92 o                         
  25   1   9         35.64        400.08       185.63 o                         
  27   1   9         32.15         18.58       178.10 o                         
 -32   2   9        128.27       1017.19       820.26 o                         
 -30   2   9         53.23         68.17       253.53 o                         
 -28   2   9        787.16        816.26       213.03 o                         
 -26   2   9        135.23        208.95        48.20 o                         
 -24   2   9         20.97         11.27        47.04 o                         
 -22   2   9        446.43        472.09        79.76 o                         
 -20   2   9       1008.20        976.96       112.92 o                         
 -18   2   9         19.23        -33.03        33.03 o                         
 -16   2   9        549.36        584.41        97.71 o                         
 -14   2   9       1683.33       1582.85       155.16 o                         
 -12   2   9         21.99          8.21        40.75 o                         
 -10   2   9       2029.19       2199.13       169.70 o                         
  -8   2   9        353.43        375.80        56.69 o                         
  -6   2   9         30.28         38.40        25.74 o                         
  -4   2   9       2346.53       2505.28       165.21 o                         
  -2   2   9       4676.46       4728.83       234.21 o                         
   0   2   9         22.73         61.69        23.42 o                         
   2   2   9       2099.98       2278.53       167.32 o                         
   4   2   9       1367.04       1509.62       155.59 o                         
   6   2   9         47.79         23.06        39.57 o                         
   8   2   9       1592.82       1595.18       161.97 o                         
  10   2   9       1716.14       1697.81       159.02 o                         
  12   2   9          8.35         11.23        21.99 o                         
  14   2   9       1213.64       1240.06       144.74 o                         
  16   2   9        630.16        605.32       109.54 o                         
  18   2   9         66.31        144.15        56.63 o                         
  20   2   9       1076.80       1093.58       228.10 o                         
  22   2   9        383.57        602.70       149.64 o                         
  24   2   9         91.65        -90.08        90.08 o                         
  26   2   9        100.30        423.21       245.93 o                         
 -29   3   9         25.49        103.26       214.16 o                         
 -27   3   9        856.23        755.27       214.52 o                         
 -25   3   9         10.43        282.12       218.35 o                         
 -23   3   9        142.10        231.60        79.11 o                         
 -21   3   9        697.39        750.36       142.42 o                         
 -19   3   9        132.11        348.97        92.99 o                         
 -17   3   9        533.50        585.33       145.89 o                         
 -15   3   9       7407.98       6009.08       786.38 o                         
 -13   3   9        273.73        390.73        80.00 o                         
 -11   3   9        165.01        105.51        47.93 o                         
  -9   3   9       8963.29       9003.30       504.67 o                         
  -7   3   9        693.31        759.85       113.01 o                         
  -5   3   9        176.25        149.72        50.23 o                         
  -3   3   9      12854.56      12371.11       717.90 o                         
  -1   3   9        103.81         81.61        46.39 o                         
   1   3   9        127.16        185.01        67.04 o                         
   3   3   9       3568.79       3296.67       221.10 o                         
   5   3   9        514.35        503.53        63.01 o                         
   7   3   9         37.00         66.78        35.86 o                         
   9   3   9       3770.74       4319.54       324.46 o                         
  11   3   9        173.92        153.61        52.63 o                         
  13   3   9        203.12        133.39        56.20 o                         
  15   3   9       8599.12       9557.79       506.80 o                         
  17   3   9          4.62        -97.18       107.26 o                         
  19   3   9        142.73         64.21        93.29 o                         
  21   3   9       2843.12       3922.76       523.37 o                         
  23   3   9         31.98         73.95       440.76 o                         
 -26   4   9         84.44        191.87       400.82 o                         
 -24   4   9         28.11        -60.22       135.76 o                         
 -22   4   9        247.87        673.92       256.42 o                         
 -20   4   9        100.54        203.80       234.03 o                         
 -18   4   9        129.05        292.87       155.97 o                         
 -16   4   9       1136.28       1561.79       347.54 o                         
 -14   4   9       1122.43        938.15       139.97 o                         
 -12   4   9        243.02        234.11        76.13 o                         
 -10   4   9       3466.26       3518.91       429.81 o                         
  -8   4   9       2230.55       2305.99       221.72 o                         
  -6   4   9         21.36        -24.96        46.66 o                         
  -4   4   9        462.63        407.47        84.33 o                         
  -2   4   9        589.14        619.88       107.66 o                         
   0   4   9         19.43         14.75        42.72 o                         
   2   4   9        487.76        608.46       144.17 o                         
   4   4   9       1643.57       1640.80       234.42 o                         
   6   4   9         80.98         18.32        53.11 o                         
   8   4   9        130.80         74.09       121.20 o                         
  10   4   9       1792.06       1979.76       241.22 o                         
  12   4   9         25.56        -19.66       111.72 o                         
  14   4   9         62.65         93.73       174.55 o                         
  16   4   9        532.07        699.45       296.15 o                         
  18   4   9         13.33        180.49       182.70 o                         
  20   4   9        279.74        133.08       107.63 o                         
 -21   5   9        916.83        663.83       336.46 o                         
 -19   5   9         56.77       -611.65       611.65 o                         
 -17   5   9        135.04        559.48       442.86 o                         
 -15   5   9        891.79        600.92       118.86 o                         
 -13   5   9        125.99        358.24       140.39 o                         
 -11   5   9        310.82        669.58       242.41 o                         
  -9   5   9        106.48         64.96       148.67 o                         
  -7   5   9         20.88         76.67       294.71 o                         
  -5   5   9        298.39        250.06       129.25 o                         
  -3   5   9       2771.97       2692.63       612.90 o                         
  -1   5   9         75.97        124.88       268.89 o                         
   1   5   9         88.64        103.95       117.80 o                         
   3   5   9       1571.63       1167.28       254.98 o                         
   5   5   9         46.81         23.82       237.28 o                         
   7   5   9         60.84         40.77       280.81 o                         
   9   5   9       4545.94       5222.56       948.71 o                         
  11   5   9        226.66        366.75       316.47 o                         
  13   5   9        253.64        210.15       236.23 o                         
  15   5   9       1054.95        943.05       421.41 o                         
   0   6   9         77.96       -375.74       375.74 o                         
   2   6   9       1070.10        702.95       344.61 o                         
   4   6   9        702.10       1239.87       564.54 o                         
 -12  -6  10        100.32        358.16       352.85 o                         
 -10  -6  10         16.84         52.19       224.42 o                         
  -8  -6  10         64.24        -27.36       149.40 o                         
  -6  -6  10        397.97        628.21       199.99 o                         
  -4  -6  10         50.73        165.61       244.45 o                         
  -2  -6  10         34.06        -40.04       184.04 o                         
   0  -6  10        477.50        320.21       219.35 o                         
   2  -6  10         19.86       -250.04       250.04 o                         
   4  -6  10        173.29        467.90       458.78 o                         
   6  -6  10        195.65        490.30       286.37 o                         
 -21  -5  10         14.10       -195.05       195.05 o                         
 -19  -5  10         74.37        343.84       305.42 o                         
 -17  -5  10        202.97        185.44       166.23 o                         
 -15  -5  10          9.08         70.84       127.53 o                         
 -13  -5  10        534.79        584.09       260.54 o                         
 -11  -5  10        318.63        165.31       140.94 o                         
  -9  -5  10         18.21        -51.66        74.09 o                         
  -7  -5  10        808.62        793.81       153.99 o                         
  -5  -5  10        375.66        253.39       137.95 o                         
  -3  -5  10         35.32        155.06       114.83 o                         
  -1  -5  10        153.83        117.66       231.80 o                         
   1  -5  10         96.49        100.18       144.83 o                         
   3  -5  10          6.16        -62.94       125.46 o                         
   5  -5  10        130.13        -28.02       155.59 o                         
   7  -5  10        512.43        529.12       137.84 o                         
   9  -5  10         24.59        108.80       102.58 o                         
  11  -5  10        224.32        898.72       393.23 o                         
  13  -5  10       1564.46       1630.38       443.35 o                         
  15  -5  10         27.50         99.04       250.75 o                         
 -24  -4  10       5679.42       8548.52       925.94 o                         
 -22  -4  10        145.45        -94.98       260.77 o                         
 -20  -4  10          0.40        -60.61       213.85 o                         
 -18  -4  10       3852.88       5445.04       628.08 o                         
 -16  -4  10        335.17        622.29       184.67 o                         
 -14  -4  10        100.77         67.54       107.52 o                         
 -12  -4  10       2381.31       2330.82       314.02 o                         
 -10  -4  10        540.65        611.58       137.78 o                         
  -8  -4  10         18.52        119.12        98.59 o                         
  -6  -4  10       7620.60       7202.09       832.54 o                         
  -4  -4  10        509.98        492.63       173.73 o                         
  -2  -4  10         39.97        -38.19        97.57 o                         
   0  -4  10       1276.08       1351.63       251.30 o                         
   2  -4  10        151.75        208.50        94.04 o                         
   4  -4  10        119.74        188.28       119.73 o                         
   6  -4  10       3030.13       3107.79       352.86 o                         
   8  -4  10        100.65        114.16       117.14 o                         
  10  -4  10        145.35        113.40        94.25 o                         
  12  -4  10       1576.59       1248.28       319.61 o                         
  14  -4  10          4.91        -84.71       327.11 o                         
  16  -4  10        175.21        374.13       293.34 o                         
  18  -4  10        445.30        164.65       372.20 o                         
  20  -4  10          7.86        256.14       333.63 o                         
 -27  -3  10          2.97        -10.99       119.84 o                         
 -25  -3  10        226.07       -194.48       194.48 o                         
 -23  -3  10        142.13        322.13       225.20 o                         
 -21  -3  10         53.13        100.78        94.34 o                         
 -19  -3  10        846.95        873.61       211.59 o                         
 -17  -3  10       1128.75       1516.80       241.36 o                         
 -15  -3  10         44.54        105.29        52.93 o                         
 -13  -3  10        354.37        438.64        97.29 o                         
 -11  -3  10       1041.79       1272.91       153.14 o                         
  -9  -3  10         52.11         88.79        57.84 o                         
  -7  -3  10        498.31        433.99       128.74 o                         
  -5  -3  10        871.96        757.36       136.44 o                         
  -3  -3  10         95.66          1.23        81.27 o                         
  -1  -3  10        104.31         58.81        79.01 o                         
   1  -3  10        773.98        734.48       158.73 o                         
   3  -3  10         47.07         83.49        63.02 o                         
   5  -3  10       1371.13       1303.99       195.43 o                         
   7  -3  10         77.65         70.98        91.35 o                         
   9  -3  10         30.07         -8.67        68.83 o                         
  11  -3  10        416.55        468.10       113.05 o                         
  13  -3  10        638.97        618.02       128.48 o                         
  15  -3  10         24.52       -115.03       115.03 o                         
  17  -3  10        352.40        121.95       121.11 o                         
  19  -3  10        551.43        368.11       427.50 o                         
  21  -3  10          2.15        104.04       270.72 o                         
  23  -3  10        124.13        444.67       565.06 o                         
 -28  -2  10         91.95       -188.87       332.77 o                         
 -26  -2  10          1.95        -39.69       251.72 o                         
 -24  -2  10       2048.28       1810.35       235.63 o                         
 -22  -2  10        115.36        335.62       172.01 o                         
 -20  -2  10          0.88         41.83       133.60 o                         
 -18  -2  10       2413.01       2976.61       321.53 o                         
 -16  -2  10        138.53        142.74        63.53 o                         
 -14  -2  10         10.44         -8.16        77.63 o                         
 -12  -2  10       7858.27       8177.71       284.32 o                         
 -10  -2  10        546.36        504.62        87.52 o                         
  -8  -2  10         36.12         27.59        32.94 o                         
  -6  -2  10      68337.11      72552.43      3381.77 o                         
  -4  -2  10        788.55        840.07       139.28 o                         
  -2  -2  10        335.30        263.66        99.99 o                         
   0  -2  10       1176.60       1132.16       210.80 o                         
   2  -2  10        891.20        832.42       170.02 o                         
   4  -2  10        128.65        183.39        94.38 o                         
   6  -2  10       4514.85       4387.26       326.09 o                         
   8  -2  10        303.19        326.57       102.92 o                         
  10  -2  10        390.01        425.46        94.99 o                         
  12  -2  10        319.83        335.64        67.60 o                         
  14  -2  10         79.18        101.27        71.71 o                         
  16  -2  10        624.65        413.07       136.99 o                         
  18  -2  10       6313.40       5501.14       397.65 o                         
  20  -2  10        139.26        -22.52       101.38 o                         
  22  -2  10        136.07         14.96        97.14 o                         
  24  -2  10        705.94        565.07       155.71 o                         
 -33  -1  10         97.99         74.92        57.11 o                         
 -31  -1  10        185.59        375.59       119.33 o                         
 -29  -1  10          9.35        215.41       166.13 o                         
 -27  -1  10         16.36        102.08        41.37 o                         
 -25  -1  10        783.86        738.86       125.52 o                         
 -23  -1  10        601.72        522.28        97.19 o                         
 -21  -1  10         19.65        -19.98        36.19 o                         
 -19  -1  10        387.64        372.14        73.14 o                         
 -17  -1  10        616.65        470.51        86.98 o                         
 -15  -1  10         33.87         57.64        27.32 o                         
 -13  -1  10        428.33        536.29        82.73 o                         
 -11  -1  10        172.54        161.83        45.19 o                         
  -9  -1  10         15.56         -7.54        18.37 o                         
  -7  -1  10        984.21        821.99       105.96 o                         
  -5  -1  10       1388.08       1191.16       126.89 o                         
  -3  -1  10         44.26         67.49        25.64 o                         
  -1  -1  10       5510.51       6170.79       295.47 o                         
   1  -1  10        976.36       1018.23       137.27 o                         
   3  -1  10          2.53          3.84        29.72 o                         
   5  -1  10       4450.63       4604.62       328.67 o                         
   7  -1  10         95.50         51.43        43.68 o                         
   9  -1  10         11.89         -3.67        26.99 o                         
  11  -1  10       1047.18       1020.85       126.41 o                         
  13  -1  10         96.03         50.25        37.83 o                         
  15  -1  10          9.53        -17.49        42.07 o                         
  17  -1  10         96.64        171.93        70.80 o                         
  19  -1  10        152.37         11.57       123.97 o                         
  21  -1  10         38.46        -38.74        73.25 o                         
  23  -1  10        110.79        127.86        71.17 o                         
  25  -1  10         88.38        126.58       347.40 o                         
 -34   0  10         28.72        261.29       351.99 o                         
 -30   0  10        120.47        507.42       245.23 o                         
 -28   0  10          0.37         35.78        65.73 o                         
 -26   0  10        103.85        167.94        56.87 o                         
 -24   0  10      16267.96      15421.20       797.80 o                         
 -22   0  10         65.17         79.93        96.32 o                         
 -20   0  10         61.94         63.15        77.80 o                         
 -18   0  10      29845.50      29900.62      1010.81 o                         
 -16   0  10        137.42        195.31        98.28 o                         
 -14   0  10        212.17        154.67        52.45 o                         
 -12   0  10      38447.84      38907.27      1447.68 o                         
 -10   0  10         46.08         50.02        16.83 o                         
  -8   0  10        423.20        438.26        40.91 o                         
  -6   0  10       4565.94       3442.41       123.79 o                         
  -4   0  10        140.71        136.05        24.99 o                         
  -2   0  10       1628.69       1808.62       102.80 o                         
   0   0  10     155516.36     215612.05      2737.91 o                         
   2   0  10       1754.14       1980.09       126.22 o                         
   4   0  10          7.47         17.45        14.05 o                         
   6   0  10       3888.31       3555.15       178.44 o                         
   8   0  10        912.91        936.16       109.13 o                         
  10   0  10          1.24         42.99        44.76 o                         
  12   0  10       9921.33       8968.53       381.55 o                         
  14   0  10         48.86         45.48        64.96 o                         
  16   0  10         25.72        103.44        71.10 o                         
  18   0  10       4768.23       4711.53       303.37 o                         
  20   0  10         24.64         92.01        85.13 o                         
  22   0  10         44.34        132.71       128.97 o                         
  24   0  10        621.16        423.70       255.41 o                         
  26   0  10        108.00         13.25       110.31 o                         
 -33   1  10         98.05       -166.32       166.32 o                         
 -31   1  10        186.16        603.76       523.44 o                         
 -29   1  10          9.40        -37.18        94.75 o                         
 -27   1  10         16.41        -14.15        39.48 o                         
 -25   1  10        783.41        827.90       153.55 o                         
 -23   1  10        601.67        694.44        82.42 o                         
 -21   1  10         19.65         39.19        35.70 o                         
 -19   1  10        387.16        326.18        56.48 o                         
 -17   1  10        617.04        655.27        99.43 o                         
 -15   1  10         33.82         20.05        37.92 o                         
 -13   1  10        428.38        364.24        44.11 o                         
 -11   1  10        172.98        112.53        30.42 o                         
  -9   1  10         15.54         -8.17        17.34 o                         
  -7   1  10        982.31        804.59        81.87 o                         
  -5   1  10       1389.34       1312.13       114.15 o                         
  -3   1  10         44.27         23.75        14.29 o                         
  -1   1  10       5506.43       6374.41       262.41 o                         
   1   1  10        977.01       1021.59        98.34 o                         
   3   1  10          2.53         -6.68        10.21 o                         
   5   1  10       4453.21       4949.54       222.42 o                         
   7   1  10         95.72         86.13        39.52 o                         
   9   1  10         11.89         10.32        14.43 o                         
  11   1  10       1047.95       1008.76       110.15 o                         
  13   1  10         96.01         93.37        52.34 o                         
  15   1  10          9.53         23.26        26.01 o                         
  17   1  10         96.58        124.61        60.65 o                         
  19   1  10        152.37         58.98        72.06 o                         
  21   1  10         38.42        136.66        72.37 o                         
  23   1  10        110.68        -46.02       147.72 o                         
  25   1  10         88.18        -61.61       165.70 o                         
 -32   2  10          8.18        704.16       742.51 o                         
 -30   2  10         37.31        122.87       104.71 o                         
 -28   2  10         91.98        169.35        94.69 o                         
 -26   2  10          1.94          7.62        37.24 o                         
 -24   2  10       2045.11       1928.92       189.93 o                         
 -22   2  10        115.39        125.54        47.40 o                         
 -20   2  10          0.90        -30.16        55.17 o                         
 -18   2  10       2412.14       2574.30       189.03 o                         
 -16   2  10        138.66        145.91        98.27 o                         
 -14   2  10         10.39          5.54        42.92 o                         
 -12   2  10       7872.33       8395.06       354.51 o                         
 -10   2  10        546.42        605.94        95.76 o                         
  -8   2  10         36.09         42.34        36.00 o                         
  -6   2  10      68288.91      75090.46      2294.92 o                         
  -4   2  10        788.73        865.09        98.53 o                         
  -2   2  10        334.89        284.41        48.26 o                         
   0   2  10       1173.36       1299.29       131.44 o                         
   2   2  10        891.48        916.26       110.82 o                         
   4   2  10        128.66        150.95        61.29 o                         
   6   2  10       4511.98       4882.61       274.91 o                         
   8   2  10        303.39        292.43        63.00 o                         
  10   2  10        389.83        317.89        82.18 o                         
  12   2  10        319.05        424.10        93.30 o                         
  14   2  10         78.99          8.98        57.00 o                         
  16   2  10        624.83        633.52        90.02 o                         
  18   2  10       6316.16       7065.05       535.92 o                         
  20   2  10        139.04        139.50       119.86 o                         
  22   2  10        136.18        163.96       119.15 o                         
  24   2  10        704.22        676.81       426.65 o                         
 -29   3  10        417.70        475.27       446.00 o                         
 -27   3  10          2.95        -17.69        98.62 o                         
 -25   3  10        226.71         -3.00       211.34 o                         
 -23   3  10        141.53        205.53       181.19 o                         
 -21   3  10         53.18        -16.13        49.11 o                         
 -19   3  10        846.60        799.49       175.31 o                         
 -17   3  10       1128.41        831.84       221.46 o                         
 -15   3  10         44.61         69.87        21.95 o                         
 -13   3  10        354.11        302.68        63.82 o                         
 -11   3  10       1043.11       1089.21       116.48 o                         
  -9   3  10         52.05        -12.32        36.41 o                         
  -7   3  10        497.32        499.06        83.81 o                         
  -5   3  10        869.75        714.90       110.90 o                         
  -3   3  10         95.69        113.93        42.03 o                         
  -1   3  10        104.60        131.21        49.25 o                         
   1   3  10        774.97        768.49       108.87 o                         
   3   3  10         47.12         -0.32        41.55 o                         
   5   3  10       1369.79       1187.78       124.90 o                         
   7   3  10         76.73        121.67        60.86 o                         
   9   3  10         30.10         63.42        37.57 o                         
  11   3  10        418.41        505.58        92.11 o                         
  13   3  10        637.62        862.57       166.62 o                         
  15   3  10         24.48         12.80        75.18 o                         
  17   3  10        350.84        401.32        90.18 o                         
  19   3  10        551.94        809.17       238.80 o                         
  21   3  10          2.16       -120.90       120.90 o                         
  23   3  10        124.54        302.50       137.48 o                         
 -26   4  10         71.91       -142.61       273.26 o                         
 -24   4  10       5687.00       6043.45       730.28 o                         
 -22   4  10        145.29        136.18       299.43 o                         
 -20   4  10          0.40       -112.17       112.17 o                         
 -18   4  10       3853.52       5153.96       725.04 o                         
 -16   4  10        335.15        347.70       166.98 o                         
 -14   4  10        100.93        -55.48        90.02 o                         
 -12   4  10       2384.86       2471.51       283.06 o                         
 -10   4  10        540.68        531.04       134.22 o                         
  -8   4  10         18.61        121.02       118.84 o                         
  -6   4  10       7613.67       7469.07       467.73 o                         
  -4   4  10        510.03        578.52       107.76 o                         
  -2   4  10         39.85          0.41        85.04 o                         
   0   4  10       1278.85       1119.16       159.83 o                         
   2   4  10        151.88        240.11       136.67 o                         
   4   4  10        119.53        291.63       138.59 o                         
   6   4  10       3032.42       2878.58       295.22 o                         
   8   4  10        100.77          9.56       129.11 o                         
  10   4  10        145.43        189.43       128.19 o                         
  12   4  10       1573.79       1518.64       212.81 o                         
  14   4  10          4.90       -113.24       154.32 o                         
  16   4  10        175.63         97.32       439.22 o                         
  18   4  10        446.05        854.49       286.13 o                         
  20   4  10          7.78       -357.36       357.36 o                         
 -19   5  10         74.71       -347.02       579.73 o                         
 -17   5  10        203.16        248.33       360.57 o                         
 -15   5  10          9.06        149.74        76.14 o                         
 -13   5  10        535.11        516.71       189.41 o                         
 -11   5  10        318.22        208.75       212.47 o                         
  -9   5  10         18.24       -103.07       179.59 o                         
  -7   5  10        807.52        615.25       153.54 o                         
  -5   5  10        374.91        519.52       217.20 o                         
  -3   5  10         35.23         95.68       122.67 o                         
  -1   5  10        153.76        107.73       155.95 o                         
   1   5  10         96.54        275.99       162.20 o                         
   3   5  10          6.11       -100.74       159.46 o                         
   5   5  10        130.15        156.49       147.30 o                         
   7   5  10        511.52        424.50       243.27 o                         
   9   5  10         24.55        223.86       178.13 o                         
  11   5  10        223.98        214.10       233.57 o                         
  13   5  10       1564.19       2440.09       757.53 o                         
  15   5  10         27.41        525.93       260.03 o                         
  -2   6  10         33.93        143.30       323.07 o                         
   0   6  10        476.26        158.23       244.39 o                         
   2   6  10         19.92         82.46       347.96 o                         
 -12  -6  11         37.36        571.32       317.87 o                         
 -10  -6  11         71.72         58.14       401.99 o                         
  -8  -6  11        233.06         89.44       198.75 o                         
  -6  -6  11         66.66        -37.01       107.95 o                         
  -4  -6  11        436.34        117.81       499.41 o                         
  -2  -6  11        238.06         80.36       321.19 o                         
   0  -6  11         26.54       -185.54       195.34 o                         
   2  -6  11        456.91        704.24       366.24 o                         
   4  -6  11        305.65       -142.36       226.23 o                         
 -21  -5  11       1309.43       1802.03       574.07 o                         
 -19  -5  11        208.28        626.68       306.33 o                         
 -17  -5  11         30.26        146.46       187.92 o                         
 -15  -5  11        694.17        869.34       146.94 o                         
 -13  -5  11        221.09         98.22       207.41 o                         
 -11  -5  11         95.17          4.16       168.79 o                         
  -9  -5  11       1961.14       2230.41       331.26 o                         
  -7  -5  11         14.65        -53.74       172.05 o                         
  -5  -5  11        410.90        273.56       137.00 o                         
  -3  -5  11       2967.38       2865.85       531.99 o                         
  -1  -5  11         10.35         35.38       228.35 o                         
   1  -5  11        112.65        370.20       238.95 o                         
   3  -5  11        697.79        875.30       222.07 o                         
   5  -5  11         85.99         68.02       204.21 o                         
   7  -5  11         17.84        264.97       181.49 o                         
   9  -5  11       3223.11       3611.04       409.07 o                         
  11  -5  11        226.73       -218.10       316.32 o                         
  13  -5  11        133.82         27.55       206.29 o                         
 -24  -4  11          7.15       -127.18       127.18 o                         
 -22  -4  11       1265.80       1662.49       295.83 o                         
 -20  -4  11        650.63        637.27       206.01 o                         
 -18  -4  11         31.89        115.85       108.98 o                         
 -16  -4  11        215.42        325.29       172.47 o                         
 -14  -4  11       2984.43       4113.07       464.00 o                         
 -12  -4  11         72.76         29.09        71.53 o                         
 -10  -4  11        860.83        988.07       195.16 o                         
  -8  -4  11       3183.94       3499.30       417.13 o                         
  -6  -4  11        242.10        249.89        70.97 o                         
  -4  -4  11        223.93        194.81       121.78 o                         
  -2  -4  11        756.84       1145.89       275.00 o                         
   0  -4  11         16.60        -78.23        78.23 o                         
   2  -4  11        675.65        989.58       210.23 o                         
   4  -4  11        373.07        498.75       137.93 o                         
   6  -4  11         39.69        -55.50        60.70 o                         
   8  -4  11         14.33        100.51       124.64 o                         
  10  -4  11        249.33        201.27       121.96 o                         
  12  -4  11         34.69        -14.36        55.07 o                         
  14  -4  11         78.90         63.29       325.56 o                         
  16  -4  11        276.28        519.51       341.71 o                         
  18  -4  11          8.91        -99.94       180.01 o                         
 -27  -3  11        992.54        665.11       620.41 o                         
 -25  -3  11         28.70        293.22       137.00 o                         
 -23  -3  11         96.76        191.30       173.26 o                         
 -21  -3  11       4648.48       4815.29       505.15 o                         
 -19  -3  11        270.78        259.75       167.11 o                         
 -17  -3  11         14.25        -37.15       103.49 o                         
 -15  -3  11       5823.71       6613.48       510.13 o                         
 -13  -3  11        589.91        572.67        99.83 o                         
 -11  -3  11        149.60         78.81        93.73 o                         
  -9  -3  11       7497.93       7092.61       591.14 o                         
  -7  -3  11        265.58        373.25       100.79 o                         
  -5  -3  11          6.79         -4.73        83.71 o                         
  -3  -3  11       8299.84       7933.14       682.60 o                         
  -1  -3  11         81.10         28.37       115.41 o                         
   1  -3  11         39.74        -34.27       109.35 o                         
   3  -3  11        237.13        232.85        49.42 o                         
   5  -3  11        142.18         42.21        84.43 o                         
   7  -3  11         87.50        214.96       108.78 o                         
   9  -3  11       4230.38       4272.82       377.87 o                         
  11  -3  11         26.88        166.42       102.65 o                         
  13  -3  11        233.50        213.15        90.60 o                         
  15  -3  11       8634.09       7960.55       419.87 o                         
  17  -3  11         24.86        109.40       127.76 o                         
  19  -3  11        296.07        398.19       186.95 o                         
  21  -3  11        438.02        451.45       390.43 o                         
 -26  -2  11         17.56         26.59       356.63 o                         
 -24  -2  11         31.65          3.34        41.58 o                         
 -22  -2  11        117.32        160.68       140.15 o                         
 -20  -2  11        816.48       1052.80       187.93 o                         
 -18  -2  11         40.40        -26.24        64.91 o                         
 -16  -2  11        850.50        873.78       100.49 o                         
 -14  -2  11        263.36        214.35        74.81 o                         
 -12  -2  11          3.18         29.47        18.84 o                         
 -10  -2  11       2377.53       2182.38       202.97 o                         
  -8  -2  11        125.08        191.49        45.74 o                         
  -6  -2  11          8.87        -23.34        32.36 o                         
  -4  -2  11       3491.69       3293.11       307.12 o                         
  -2  -2  11        773.47        751.18       188.05 o                         
   0  -2  11         17.54         71.51        43.36 o                         
   2  -2  11       1184.57       1149.61       203.07 o                         
   4  -2  11        982.72        930.31       186.42 o                         
   6  -2  11         42.45        -35.48        35.48 o                         
   8  -2  11        249.67        176.05        88.21 o                         
  10  -2  11        920.37        818.47       135.33 o                         
  12  -2  11         36.83         11.90        54.48 o                         
  14  -2  11        289.91        381.83        93.22 o                         
  16  -2  11       1691.11       1565.38       203.19 o                         
  18  -2  11         39.60         25.78        71.77 o                         
  20  -2  11         24.43       -119.65       119.65 o                         
  22  -2  11        252.47        315.95        84.24 o                         
  24  -2  11         36.52        -52.34       135.00 o                         
 -33  -1  11        191.38        348.77       118.48 o                         
 -31  -1  11         85.38         24.50       110.74 o                         
 -29  -1  11        138.23         20.24       153.13 o                         
 -27  -1  11      14620.43      15839.84       673.27 o                         
 -25  -1  11         66.53         56.36        51.36 o                         
 -23  -1  11        157.63        248.77        75.54 o                         
 -21  -1  11       5475.45       5655.48       340.57 o                         
 -19  -1  11         36.14        -10.48        54.27 o                         
 -17  -1  11        444.37        294.52        49.91 o                         
 -15  -1  11       4214.98       3814.24       215.60 o                         
 -13  -1  11         14.58        -12.98        27.76 o                         
 -11  -1  11        157.72        137.32        46.34 o                         
  -9  -1  11      32990.93      36065.87       894.93 o                         
  -7  -1  11        208.97        226.49        70.44 o                         
  -5  -1  11        657.26        660.89        97.65 o                         
  -3  -1  11        312.21        328.20        71.69 o                         
  -1  -1  11       1133.49       1172.05       132.39 o                         
   1  -1  11       1291.42       1602.64       189.08 o                         
   3  -1  11      21130.12      22986.77       721.31 o                         
   5  -1  11        668.39        317.29       230.58 o                         
   7  -1  11        312.99        293.61        74.78 o                         
   9  -1  11       2796.25       2704.13       209.34 o                         
  11  -1  11        249.97        255.45        65.72 o                         
  13  -1  11         56.43         78.91        43.52 o                         
  15  -1  11       5128.42       4339.96       297.60 o                         
  17  -1  11        353.47        406.59       115.67 o                         
  19  -1  11         10.51        -22.01        93.46 o                         
  21  -1  11       5415.41       5232.48       447.16 o                         
  23  -1  11        226.55        138.36       257.13 o                         
  25  -1  11         55.85       -146.41       236.09 o                         
 -34   0  11         66.36       -252.71       340.24 o                         
 -32   0  11          0.40       -224.82       224.82 o                         
 -30   0  11         12.28         26.73       110.67 o                         
 -28   0  11         40.27        -34.50       156.00 o                         
 -26   0  11        751.58        644.30       191.62 o                         
 -24   0  11          6.81        152.40        55.56 o                         
 -22   0  11        273.22        291.45        82.45 o                         
 -20   0  11        110.03        159.95        72.30 o                         
 -18   0  11          2.30        -41.10        41.10 o                         
 -16   0  11       2288.69       2227.90       225.27 o                         
 -14   0  11        368.26        200.62        98.70 o                         
 -12   0  11         14.51        -13.70        34.41 o                         
 -10   0  11        118.28        118.82        20.14 o                         
  -8   0  11       1151.85       1278.17        74.56 o                         
  -6   0  11          0.65         -7.74         7.74 o                         
  -4   0  11        611.29        568.63        59.06 o                         
  -2   0  11      12367.26      16703.52       332.32 o                         
   0   0  11         32.00         84.54        33.11 o                         
   2   0  11        980.71       1014.62        93.47 o                         
   4   0  11         31.91         20.35        25.13 o                         
   6   0  11          2.40        -15.40        15.40 o                         
   8   0  11       4305.52       4398.05       247.01 o                         
  10   0  11       1124.48       1033.26       125.96 o                         
  12   0  11         23.12        -38.52        38.52 o                         
  14   0  11        468.35        397.07        77.00 o                         
  16   0  11        159.82        173.46        69.02 o                         
  18   0  11          0.00        -55.43        55.43 o                         
  20   0  11          1.95        -54.05        71.61 o                         
  22   0  11        235.46        315.97       210.22 o                         
  24   0  11          9.90        -69.62        69.62 o                         
  26   0  11        245.18        598.64       280.77 o                         
 -33   1  11        193.37       -180.54       469.89 o                         
 -31   1  11         85.41       -178.40       205.69 o                         
 -29   1  11        138.02        286.24        72.18 o                         
 -27   1  11      14624.81      15856.08       998.09 o                         
 -25   1  11         66.60         81.61        98.85 o                         
 -23   1  11        157.67        169.30        72.79 o                         
 -21   1  11       5477.41       5908.88       428.12 o                         
 -19   1  11         36.13         59.68        69.85 o                         
 -17   1  11        444.18        388.26        73.02 o                         
 -15   1  11       4199.28       3795.04       269.95 o                         
 -13   1  11         14.53          5.15        14.07 o                         
 -11   1  11        157.97        162.18        34.12 o                         
  -9   1  11      32993.47      34121.75       657.66 o                         
  -7   1  11        208.98        213.05        45.37 o                         
  -5   1  11        656.95        650.63        80.32 o                         
  -3   1  11        312.25        332.63        62.22 o                         
  -1   1  11       1132.66       1168.35       114.21 o                         
   1   1  11       1292.08       1598.22       125.86 o                         
   3   1  11      21125.68      24535.02       939.99 o                         
   5   1  11        667.91        767.80        90.04 o                         
   7   1  11        313.19        345.00        58.54 o                         
   9   1  11       2798.67       2718.65       174.92 o                         
  11   1  11        250.08        294.68        57.20 o                         
  13   1  11         56.60         64.25        70.64 o                         
  15   1  11       5124.93       4801.24       268.19 o                         
  17   1  11        353.43        346.64        71.22 o                         
  19   1  11         10.51         11.21        81.10 o                         
  21   1  11       5405.04       6321.36      1525.10 o                         
  23   1  11        226.66        436.89       177.87 o                         
  25   1  11         55.98         41.71       210.79 o                         
 -32   2  11         11.52        628.13       597.84 o                         
 -30   2  11         40.00         90.32       231.97 o                         
 -28   2  11         75.94        129.44       129.68 o                         
 -26   2  11         17.42         91.41       106.12 o                         
 -24   2  11         31.70         48.72        51.22 o                         
 -22   2  11        117.36        104.90        43.46 o                         
 -20   2  11        815.62        799.06        91.56 o                         
 -18   2  11         40.33          3.47        37.69 o                         
 -16   2  11        850.65        933.49       125.84 o                         
 -14   2  11        263.64        205.16        46.66 o                         
 -12   2  11          3.18        -35.51        35.51 o                         
 -10   2  11       2380.20       2543.30       198.67 o                         
  -8   2  11        124.98        166.09        42.12 o                         
  -6   2  11          8.82         32.79        24.20 o                         
  -4   2  11       3491.29       3418.06       199.15 o                         
  -2   2  11        774.14        670.32        90.95 o                         
   0   2  11         17.60          0.53        28.66 o                         
   2   2  11       1184.87       1033.91       112.19 o                         
   4   2  11        981.49        943.34       123.87 o                         
   6   2  11         42.47          8.58        29.16 o                         
   8   2  11        250.22        303.07        63.78 o                         
  10   2  11        918.27        929.40       117.29 o                         
  12   2  11         36.77        -15.84        39.82 o                         
  14   2  11        289.54        170.44        46.43 o                         
  16   2  11       1691.99       1935.92       229.28 o                         
  18   2  11         39.70         62.33        91.82 o                         
  20   2  11         24.29       -143.12       143.12 o                         
  22   2  11        253.76        548.92       208.90 o                         
  24   2  11         36.57       -102.34       102.34 o                         
 -31   3  11          1.37         68.13       446.13 o                         
 -29   3  11        100.27        376.16       185.00 o                         
 -27   3  11        996.00        982.87       228.68 o                         
 -25   3  11         28.74          4.97       171.11 o                         
 -23   3  11         96.98        177.41       144.15 o                         
 -21   3  11       4652.86       4725.19       346.26 o                         
 -19   3  11        270.78        233.55        56.13 o                         
 -17   3  11         14.24          0.61        66.18 o                         
 -15   3  11       5829.36       5170.36       452.10 o                         
 -13   3  11        589.63        650.70       101.89 o                         
 -11   3  11        149.88        173.28        85.70 o                         
  -9   3  11       7494.33       7231.68       368.67 o                         
  -7   3  11        265.83        196.14        76.65 o                         
  -5   3  11          6.84         -4.60        40.37 o                         
  -3   3  11       8311.01       8502.80       371.18 o                         
  -1   3  11         81.17         87.27        34.78 o                         
   1   3  11         39.76         30.95        58.07 o                         
   3   3  11        237.79        213.91        63.66 o                         
   5   3  11        142.46        133.52        61.14 o                         
   7   3  11         87.72         52.27        50.38 o                         
   9   3  11       4248.25       4529.40       302.74 o                         
  11   3  11         26.79        -11.88       119.25 o                         
  13   3  11        233.41         44.97       104.18 o                         
  15   3  11       8627.65       9849.51       539.14 o                         
  17   3  11         24.85         44.41        90.42 o                         
  19   3  11        295.78        296.04       167.16 o                         
  21   3  11        438.37        849.42       226.91 o                         
 -28   4  11        298.83         16.10       345.60 o                         
 -26   4  11        919.13        722.05       217.27 o                         
 -24   4  11          7.18        100.62       298.69 o                         
 -22   4  11       1266.28       1107.37       285.59 o                         
 -20   4  11        649.70        624.29       259.66 o                         
 -18   4  11         31.85        160.69       122.59 o                         
 -16   4  11        215.84         36.61       226.76 o                         
 -14   4  11       2988.89       3047.81       279.06 o                         
 -12   4  11         72.80         55.38        78.98 o                         
 -10   4  11        862.73        809.06       149.03 o                         
  -8   4  11       3186.18       2937.41       283.34 o                         
  -6   4  11        242.12        221.08        56.15 o                         
  -4   4  11        223.42        230.53       117.28 o                         
  -2   4  11        755.09        574.37       157.63 o                         
   0   4  11         16.65        155.40        95.50 o                         
   2   4  11        675.72        505.70       160.50 o                         
   4   4  11        372.72        435.57       132.08 o                         
   6   4  11         39.76        175.09        93.18 o                         
   8   4  11         14.43        -43.18       100.30 o                         
  10   4  11        249.09        162.98        88.94 o                         
  12   4  11         34.64         26.21        59.97 o                         
  14   4  11         79.12         23.81       337.78 o                         
  16   4  11        276.84        551.55       265.84 o                         
  18   4  11          8.93         23.35       141.22 o                         
 -19   5  11        208.42       -225.77       643.40 o                         
 -17   5  11         30.18        155.14       315.87 o                         
 -15   5  11        695.20        803.78       512.71 o                         
 -13   5  11        221.28        -32.68       327.92 o                         
 -11   5  11         94.92         80.75       152.06 o                         
  -9   5  11       1962.23       1702.25       307.33 o                         
  -7   5  11         14.68        137.79       178.76 o                         
  -5   5  11        410.73         82.73       171.79 o                         
  -3   5  11       2959.26       2622.71       351.71 o                         
  -1   5  11         10.31        141.71       134.79 o                         
   1   5  11        112.80        300.28       260.45 o                         
   3   5  11        698.32        196.90       293.56 o                         
   5   5  11         85.79        127.86       153.51 o                         
   7   5  11         17.70        175.48       291.32 o                         
   9   5  11       3210.03       3472.73       798.89 o                         
  11   5  11        226.81        827.72       358.60 o                         
  13   5  11        133.51       -308.57       333.46 o                         
  -4   6  11        434.84        -12.44       268.58 o                         
  -2   6  11        237.65        752.81       534.68 o                         
   0   6  11         26.59        398.76       327.82 o                         
   2   6  11        456.94        289.52       203.03 o                         
 -12  -6  12        227.97        277.55       920.91 o                         
 -10  -6  12         48.04        -26.81       152.66 o                         
  -8  -6  12        264.95        400.10       111.59 o                         
  -6  -6  12        273.72        191.83       200.92 o                         
  -4  -6  12          7.77        583.30       295.08 o                         
  -2  -6  12        490.15        686.14       408.67 o                         
   0  -6  12        468.14        586.93       307.28 o                         
   2  -6  12         48.81        283.14       318.31 o                         
 -21  -5  12          1.67       -202.64       202.73 o                         
 -19  -5  12        151.51        117.78       239.84 o                         
 -17  -5  12        177.11         84.11       240.99 o                         
 -15  -5  12         24.33        355.01       232.74 o                         
 -13  -5  12        216.10        106.14       163.89 o                         
 -11  -5  12        905.14        392.96       251.56 o                         
  -9  -5  12        109.58        258.39       178.04 o                         
  -7  -5  12         82.70        -37.79       114.04 o                         
  -5  -5  12        335.57        210.19       119.35 o                         
  -3  -5  12          2.22        -19.99       151.55 o                         
  -1  -5  12         51.48         27.35        91.51 o                         
   1  -5  12        168.77         54.65        83.52 o                         
   3  -5  12         29.87       -144.72       144.72 o                         
   5  -5  12         21.33         61.44       255.81 o                         
   7  -5  12        989.01       1132.55       413.06 o                         
   9  -5  12         60.82        370.35       178.37 o                         
  11  -5  12        351.31        380.31       206.89 o                         
  13  -5  12       1471.82       1148.43       431.11 o                         
 -26  -4  12         27.42         65.39       369.50 o                         
 -24  -4  12        498.07        291.04       181.34 o                         
 -22  -4  12         11.36         87.81       260.64 o                         
 -20  -4  12        135.85        549.26       209.25 o                         
 -18  -4  12       3100.54       4194.35       472.26 o                         
 -16  -4  12         24.40         55.92       103.45 o                         
 -14  -4  12        148.60        405.22       237.71 o                         
 -12  -4  12       5295.63       5279.73       393.45 o                         
 -10  -4  12        144.96        360.03        94.90 o                         
  -8  -4  12        339.26        311.01        70.76 o                         
  -6  -4  12       7305.13       6784.39      1064.13 o                         
  -4  -4  12         79.44        -87.90       162.24 o                         
  -2  -4  12         11.27         44.84        83.26 o                         
   0  -4  12       5896.08       5841.94       662.94 o                         
   2  -4  12         94.85         49.40       107.38 o                         
   4  -4  12        153.65         49.48       206.19 o                         
   6  -4  12       1272.26       1098.89       198.29 o                         
   8  -4  12         65.93        150.98       161.60 o                         
  10  -4  12        235.90        330.23       153.26 o                         
  12  -4  12          2.69          2.28       144.37 o                         
  14  -4  12         56.47        -26.06       232.36 o                         
  16  -4  12         30.26       -117.25       285.88 o                         
  18  -4  12        563.05        610.53       355.17 o                         
 -27  -3  12          4.36         53.81       210.43 o                         
 -25  -3  12        196.01          0.77       182.69 o                         
 -23  -3  12        476.05        687.27       274.30 o                         
 -21  -3  12         30.61        218.00       129.42 o                         
 -19  -3  12       1017.23       1128.35       237.33 o                         
 -17  -3  12        225.87        231.04       152.18 o                         
 -15  -3  12         17.10        -55.21        62.02 o                         
 -13  -3  12       1560.62       1590.42       266.35 o                         
 -11  -3  12        132.68        131.09        81.10 o                         
  -9  -3  12         89.99         27.74        34.84 o                         
  -7  -3  12        935.22        905.29       151.49 o                         
  -5  -3  12       1640.35       1762.82       230.11 o                         
  -3  -3  12         44.78         86.54        87.47 o                         
  -1  -3  12        567.63        214.20       148.39 o                         
   1  -3  12        642.86        713.70       174.88 o                         
   3  -3  12          1.62         22.05       104.98 o                         
   5  -3  12       1308.56       1433.11       225.97 o                         
   7  -3  12        702.10        795.49       149.84 o                         
   9  -3  12         14.38        -87.91        87.91 o                         
  11  -3  12        807.24        834.91       176.83 o                         
  13  -3  12        499.95        303.03        92.75 o                         
  15  -3  12         36.88         71.46        95.58 o                         
  17  -3  12        218.89        127.55        95.29 o                         
  19  -3  12        371.89        116.05       120.23 o                         
  21  -3  12         21.52        637.28       436.54 o                         
 -28  -2  12         54.02       -106.92       542.83 o                         
 -26  -2  12         93.36        472.21       421.07 o                         
 -24  -2  12       2616.22       2578.14       523.69 o                         
 -22  -2  12         66.25        -17.34       152.29 o                         
 -20  -2  12        281.96        253.09       220.29 o                         
 -18  -2  12       7572.14       5898.47       910.14 o                         
 -16  -2  12          9.77         -4.90        36.52 o                         
 -14  -2  12        442.60        479.90        80.92 o                         
 -12  -2  12        719.65        602.90        97.20 o                         
 -10  -2  12        142.35        181.60        50.85 o                         
  -8  -2  12        107.91         89.61        51.81 o                         
  -6  -2  12      14569.68      14113.54       652.03 o                         
  -4  -2  12        664.68        543.91       131.66 o                         
  -2  -2  12         81.04        105.28        76.57 o                         
   0  -2  12       5393.81       4876.94       499.31 o                         
   2  -2  12        563.36        437.86        81.37 o                         
   4  -2  12         27.66          2.08        40.66 o                         
   6  -2  12       4249.47       3954.03       330.47 o                         
   8  -2  12        175.48         64.29        66.47 o                         
  10  -2  12        238.12        264.36        90.09 o                         
  12  -2  12       1110.68        798.74       170.31 o                         
  14  -2  12          2.61        -57.96        74.47 o                         
  16  -2  12        244.92        253.47        86.42 o                         
  18  -2  12       6398.85       6013.33       452.22 o                         
  20  -2  12        129.95        268.40       104.42 o                         
  22  -2  12         77.71        207.16       184.03 o                         
  24  -2  12       3323.82       3313.21       668.72 o                         
 -33  -1  12         28.84          2.86        64.58 o                         
 -31  -1  12        149.21        293.45       188.82 o                         
 -29  -1  12        865.35       1160.24       168.49 o                         
 -27  -1  12         41.43        -48.67        48.67 o                         
 -25  -1  12         60.76        182.20        97.62 o                         
 -23  -1  12        669.98        744.02       126.78 o                         
 -21  -1  12         14.98         56.29        34.29 o                         
 -19  -1  12         43.92         53.48        52.82 o                         
 -17  -1  12       1317.53       1322.78       159.57 o                         
 -15  -1  12          3.24         12.40        21.33 o                         
 -13  -1  12        603.76        628.21        83.86 o                         
 -11  -1  12        979.43       1040.22       112.04 o                         
  -9  -1  12          7.00         46.58        27.78 o                         
  -7  -1  12       2142.70       2209.40       177.06 o                         
  -5  -1  12       8272.82       8747.99       359.43 o                         
  -3  -1  12         47.58         24.55        17.87 o                         
  -1  -1  12       1011.54       1097.02       134.55 o                         
   1  -1  12       8293.61       9494.70       458.41 o                         
   3  -1  12         11.51         41.37        24.20 o                         
   5  -1  12       5823.16       6009.83       381.03 o                         
   7  -1  12       2419.09       2164.67       201.08 o                         
   9  -1  12          6.67        -41.62        41.62 o                         
  11  -1  12       1300.28       1154.30       150.28 o                         
  13  -1  12        218.41        116.81        74.94 o                         
  15  -1  12          0.71         19.59        46.67 o                         
  17  -1  12        551.71        480.36       150.15 o                         
  19  -1  12         10.90        -28.26        98.06 o                         
  21  -1  12         17.09         69.65       150.51 o                         
  23  -1  12        319.30        150.03       225.85 o                         
  25  -1  12        314.22       -483.80       489.12 o                         
 -34   0  12         41.33        168.10       222.59 o                         
 -32   0  12        184.82        269.19       285.66 o                         
 -30   0  12        986.79       1429.52       305.18 o                         
 -28   0  12         41.05        109.03       144.62 o                         
 -26   0  12          1.11        -39.82       225.01 o                         
 -24   0  12      14859.30      12944.37       689.67 o                         
 -22   0  12         89.44         64.89        76.61 o                         
 -20   0  12         82.34          7.51        43.74 o                         
 -18   0  12      10276.71       9797.24       497.28 o                         
 -16   0  12        610.23        284.54       152.69 o                         
 -14   0  12         13.25         60.61        60.59 o                         
 -12   0  12        916.28        839.27        63.57 o                         
 -10   0  12        333.37        368.13        42.26 o                         
  -8   0  12         38.76         47.68        17.77 o                         
  -6   0  12      96429.78      99734.89      2091.24 o                         
  -4   0  12        360.75        340.97        47.94 o                         
  -2   0  12       1118.48       1394.32       102.22 o                         
   0   0  12     123321.73     181499.48      3925.74 o                         
   2   0  12        548.01        681.54        86.35 o                         
   4   0  12        509.51        616.17        82.94 o                         
   6   0  12       7454.52       7545.13       311.82 o                         
   8   0  12         18.81        -24.40        40.04 o                         
  10   0  12         65.94         66.84        35.80 o                         
  12   0  12        104.46        133.18        37.43 o                         
  14   0  12        276.36        227.63        63.46 o                         
  16   0  12        118.53        -28.69        58.29 o                         
  18   0  12       5084.17       5112.05       389.24 o                         
  20   0  12         51.11        151.98       135.76 o                         
  22   0  12          4.15       -123.76       196.12 o                         
  24   0  12         59.35        501.13       268.26 o                         
 -33   1  12         28.90        -79.43       223.14 o                         
 -31   1  12        148.97        535.45       285.32 o                         
 -29   1  12        865.15       1054.77       116.51 o                         
 -27   1  12         41.50        141.21        30.80 o                         
 -25   1  12         61.17         93.11        48.80 o                         
 -23   1  12        669.14        799.98        85.21 o                         
 -21   1  12         15.00         55.48        28.49 o                         
 -19   1  12         43.80         78.64        55.19 o                         
 -17   1  12       1316.72       1476.30       179.90 o                         
 -15   1  12          3.24        -23.71        23.71 o                         
 -13   1  12        603.05        585.06        58.83 o                         
 -11   1  12        978.77       1095.46        87.13 o                         
  -9   1  12          6.98        -14.42        18.18 o                         
  -7   1  12       2143.26       2188.86       139.69 o                         
  -5   1  12       8266.42       8827.23       397.84 o                         
  -3   1  12         47.57         53.04        12.56 o                         
  -1   1  12       1009.81       1056.09       109.56 o                         
   1   1  12       8296.55      10136.64       318.72 o                         
   3   1  12         11.50         17.89        31.79 o                         
   5   1  12       5818.87       6146.22       372.61 o                         
   7   1  12       2421.38       2515.30       168.24 o                         
   9   1  12          6.67        -14.13        27.13 o                         
  11   1  12       1301.34       1323.13       130.12 o                         
  13   1  12        217.91        126.04        43.54 o                         
  15   1  12          0.71         18.43        34.40 o                         
  17   1  12        552.77        624.23       136.37 o                         
  19   1  12         10.61         60.79        68.84 o                         
  21   1  12         17.08        108.43        79.63 o                         
  23   1  12        319.21        329.75       181.35 o                         
  25   1  12        314.60        203.41       174.51 o                         
 -32   2  12         40.18        157.89       364.95 o                         
 -30   2  12       2890.09       4963.67       400.56 o                         
 -28   2  12         54.02        107.82       120.49 o                         
 -26   2  12         93.31        128.81       132.30 o                         
 -24   2  12       2621.32       2037.74       354.91 o                         
 -22   2  12         66.27        135.32        53.43 o                         
 -20   2  12        281.72        278.71       109.36 o                         
 -18   2  12       7567.56       7259.24       499.69 o                         
 -16   2  12          9.80         18.04        57.00 o                         
 -14   2  12        442.81        417.43        68.15 o                         
 -12   2  12        720.95        620.21        92.02 o                         
 -10   2  12        142.16         97.08        38.67 o                         
  -8   2  12        108.03        111.73        37.88 o                         
  -6   2  12      14576.98      15293.05       595.52 o                         
  -4   2  12        665.00        657.96        90.03 o                         
  -2   2  12         80.91         84.81        39.48 o                         
   0   2  12       5383.15       5565.54       276.64 o                         
   2   2  12        563.60        614.78        86.02 o                         
   4   2  12         27.53         22.28        38.55 o                         
   6   2  12       4261.86       4618.76       269.10 o                         
   8   2  12        175.38        202.81        57.63 o                         
  10   2  12        237.77        221.54        40.62 o                         
  12   2  12       1113.08       1077.90       142.67 o                         
  14   2  12          2.62        -68.85        68.85 o                         
  16   2  12        244.66        198.78        87.90 o                         
  18   2  12       6414.32       7069.94       798.38 o                         
  20   2  12        129.82        -78.65       100.60 o                         
  22   2  12         77.82         95.17        45.86 o                         
  24   2  12       3317.23       4003.77      1106.43 o                         
 -31   3  12         43.85       -496.07       496.07 o                         
 -29   3  12        287.08        219.73       226.84 o                         
 -27   3  12          4.38         27.45       171.83 o                         
 -25   3  12        196.94        250.87       173.04 o                         
 -23   3  12        476.31        536.77       115.21 o                         
 -21   3  12         30.61        -31.56        88.15 o                         
 -19   3  12       1016.91        779.96       124.09 o                         
 -17   3  12        226.73        140.08       117.24 o                         
 -15   3  12         17.12         52.05        34.43 o                         
 -13   3  12       1560.06       1560.44       165.19 o                         
 -11   3  12        132.05         75.68        75.94 o                         
  -9   3  12         89.99        134.19        37.57 o                         
  -7   3  12        935.50        924.85       109.69 o                         
  -5   3  12       1637.78       1894.63       171.90 o                         
  -3   3  12         44.78         -6.95        37.80 o                         
  -1   3  12        567.50        655.44        99.35 o                         
   1   3  12        643.11        641.17        95.66 o                         
   3   3  12          1.61        -27.04        27.04 o                         
   5   3  12       1309.64       1271.66       128.58 o                         
   7   3  12        703.76        594.57        93.65 o                         
   9   3  12         14.40        -40.18        43.29 o                         
  11   3  12        809.26        849.17       172.48 o                         
  13   3  12        499.32        633.34       138.79 o                         
  15   3  12         36.97          0.55        40.73 o                         
  17   3  12        219.20        133.42       133.64 o                         
  19   3  12        370.86        483.28       180.89 o                         
  21   3  12         21.53         -5.13       188.62 o                         
 -28   4  12         24.79        291.32       307.29 o                         
 -26   4  12         27.32       -176.17       176.17 o                         
 -24   4  12        500.09        298.22       268.65 o                         
 -22   4  12         11.33       -344.36       417.21 o                         
 -20   4  12        135.92        513.42       247.48 o                         
 -18   4  12       3092.94       3206.89       648.57 o                         
 -16   4  12         24.35        -17.46        85.60 o                         
 -14   4  12        148.68        166.29        86.08 o                         
 -12   4  12       5299.72       5441.99       514.01 o                         
 -10   4  12        145.07        203.97        84.33 o                         
  -8   4  12        339.72        273.11       142.41 o                         
  -6   4  12       7310.96       6449.83       472.55 o                         
  -4   4  12         79.55        111.43       104.29 o                         
  -2   4  12         11.23        -43.89        67.89 o                         
   0   4  12       5889.83       5813.02       443.35 o                         
   2   4  12         94.62        -13.20       114.26 o                         
   4   4  12        153.40        249.45       127.29 o                         
   6   4  12       1269.47       1167.52       207.40 o                         
   8   4  12         65.92         14.59        95.58 o                         
  10   4  12        236.36        214.81       100.08 o                         
  12   4  12          2.62       -105.60       118.12 o                         
  14   4  12         56.71        121.84       173.76 o                         
  16   4  12         30.40        -32.78       158.66 o                         
  18   4  12        562.07        454.46       218.18 o                         
 -17   5  12        177.08        230.57       356.71 o                         
 -15   5  12         24.32        164.09       301.35 o                         
 -13   5  12        215.98        469.85       272.04 o                         
 -11   5  12        904.38        901.62       662.07 o                         
  -9   5  12        109.56         28.09       109.29 o                         
  -7   5  12         82.63        143.00       139.19 o                         
  -5   5  12        336.20        387.25       228.67 o                         
  -3   5  12          2.19       -116.49       116.49 o                         
  -1   5  12         51.32         70.31       284.85 o                         
   1   5  12        170.13       -163.64       317.93 o                         
   3   5  12         29.94       -145.78       145.78 o                         
   5   5  12         21.21       -137.90       137.90 o                         
   7   5  12        985.91        732.30       351.73 o                         
   9   5  12         60.58        180.97       266.57 o                         
  11   5  12        350.51        598.52       292.70 o                         
  13   5  12       1469.54       2034.38       712.22 o                         
  -6   6  12        276.19        686.82       507.91 o                         
  -4   6  12          7.81       -342.98       444.84 o                         
  -2   6  12        489.43        869.43       392.32 o                         
   0   6  12        466.60        591.06       304.54 o                         
   2   6  12         48.61        633.11       522.07 o                         
 -12  -6  13         73.66        -89.41       157.12 o                         
 -10  -6  13       1028.66       1131.32       313.07 o                         
  -8  -6  13         44.73        116.70       199.61 o                         
  -6  -6  13         39.39        -98.61       147.71 o                         
  -4  -6  13        417.28        388.61       660.86 o                         
  -2  -6  13        195.09        469.89       649.58 o                         
   0  -6  13         40.87         53.07       193.06 o                         
   2  -6  13        106.43       -255.20       424.16 o                         
 -21  -5  13       1168.16       2237.15       866.42 o                         
 -19  -5  13         92.82       -420.44       577.03 o                         
 -17  -5  13          1.38         78.29       227.41 o                         
 -15  -5  13        648.47       1519.53       478.94 o                         
 -13  -5  13         72.87       -279.91       284.61 o                         
 -11  -5  13        243.32        232.11       119.96 o                         
  -9  -5  13       3001.08       3127.07       389.04 o                         
  -7  -5  13         59.01         45.09       119.42 o                         
  -5  -5  13        655.01        446.62       289.39 o                         
  -3  -5  13       2602.90       2434.74       375.54 o                         
  -1  -5  13         94.04        134.72       157.69 o                         
   1  -5  13        264.79        489.27       159.35 o                         
   3  -5  13        200.99        130.74       150.81 o                         
   5  -5  13         42.83         43.48       228.14 o                         
   7  -5  13          3.60        -31.73       222.14 o                         
   9  -5  13        190.47       -116.99       116.99 o                         
  11  -5  13        162.22         45.89       178.37 o                         
 -26  -4  13        524.29        795.37       641.43 o                         
 -24  -4  13          1.15       -425.31       425.31 o                         
 -22  -4  13        928.87       1133.82       180.18 o                         
 -20  -4  13        181.16       -207.60       217.08 o                         
 -18  -4  13          3.03       -177.82       177.82 o                         
 -16  -4  13        144.13       -230.09       230.09 o                         
 -14  -4  13       1945.83       1797.26       383.19 o                         
 -12  -4  13         68.49         99.10        38.38 o                         
 -10  -4  13       1002.60        951.12       175.48 o                         
  -8  -4  13        125.41        201.80       107.30 o                         
  -6  -4  13         41.53        -43.88       109.00 o                         
  -4  -4  13        196.65        203.42       148.53 o                         
  -2  -4  13         89.01        159.58        83.18 o                         
   0  -4  13          2.22         65.85        96.13 o                         
   2  -4  13        214.06        279.26       126.34 o                         
   4  -4  13        420.22        349.76       141.69 o                         
   6  -4  13         33.45         27.46        92.57 o                         
   8  -4  13        725.30        501.09       152.38 o                         
  10  -4  13        558.87        336.36       220.03 o                         
  12  -4  13         32.62        -72.40        79.21 o                         
  14  -4  13        396.55        338.63       106.32 o                         
  16  -4  13        349.08         78.64       372.63 o                         
  18  -4  13          9.10       -319.45       319.45 o                         
 -25  -3  13         29.85        111.38       222.08 o                         
 -23  -3  13         53.19        250.51       299.39 o                         
 -21  -3  13       4546.65       4594.56       757.01 o                         
 -19  -3  13        238.72        279.86       184.18 o                         
 -17  -3  13        100.71        160.22       118.48 o                         
 -15  -3  13       2205.00       2018.10       214.30 o                         
 -13  -3  13        376.94        280.09       147.02 o                         
 -11  -3  13        359.45        258.91        76.00 o                         
  -9  -3  13       6616.47       6097.20       508.14 o                         
  -7  -3  13         66.40         14.27       119.72 o                         
  -5  -3  13         11.95          2.16        89.91 o                         
  -3  -3  13        209.10        134.00        73.37 o                         
  -1  -3  13         24.22        218.14       149.19 o                         
   1  -3  13        102.29         87.83        93.54 o                         
   3  -3  13       1257.45        954.66       195.05 o                         
   5  -3  13        100.79         49.86        96.92 o                         
   7  -3  13        151.40        290.28       119.45 o                         
   9  -3  13        660.35        608.01       129.93 o                         
  11  -3  13        138.41        200.15        83.95 o                         
  13  -3  13         98.88         88.19       114.19 o                         
  15  -3  13       3754.03       3796.55       412.17 o                         
  17  -3  13          4.56        202.40       211.52 o                         
  19  -3  13         38.68        -63.43       127.54 o                         
  21  -3  13        540.93        919.62       252.97 o                         
 -28  -2  13         71.57         60.93       385.63 o                         
 -26  -2  13        909.06       1221.76       460.80 o                         
 -24  -2  13         64.68        -94.50       183.49 o                         
 -22  -2  13        586.91       1062.47       334.57 o                         
 -20  -2  13        479.48        242.27       208.06 o                         
 -18  -2  13         27.69         45.10        37.96 o                         
 -16  -2  13        110.35        128.02        49.58 o                         
 -14  -2  13        652.77        720.12        92.03 o                         
 -12  -2  13          6.46         31.25        36.37 o                         
 -10  -2  13        408.97        415.87        68.71 o                         
  -8  -2  13        437.48        477.65       104.70 o                         
  -6  -2  13        104.28         43.59        29.24 o                         
  -4  -2  13       1044.48        906.38       166.73 o                         
  -2  -2  13        795.60        745.43       202.71 o                         
   0  -2  13         70.86         39.12        55.13 o                         
   2  -2  13       2134.82       1611.70       416.26 o                         
   4  -2  13        277.93        277.79        76.53 o                         
   6  -2  13         43.36         60.45        48.32 o                         
   8  -2  13       1343.04       1400.79       206.14 o                         
  10  -2  13        894.39        868.56       144.42 o                         
  12  -2  13         18.63        -57.32        57.32 o                         
  14  -2  13        710.83        850.54       154.85 o                         
  16  -2  13       1311.23       1265.67       249.42 o                         
  18  -2  13          1.80        117.76        84.24 o                         
  20  -2  13        706.11        538.50       243.47 o                         
  22  -2  13         32.78          7.78        77.39 o                         
 -33  -1  13        167.91        297.01       102.67 o                         
 -31  -1  13         18.60        -44.89        84.06 o                         
 -29  -1  13         37.29        -78.87       109.03 o                         
 -27  -1  13       5309.33       5426.84       387.52 o                         
 -25  -1  13          6.44        -75.33        75.33 o                         
 -23  -1  13         91.68        140.87        99.38 o                         
 -21  -1  13       1135.47       1085.14       145.44 o                         
 -19  -1  13         56.25        215.94        79.27 o                         
 -17  -1  13         78.77        135.72        74.92 o                         
 -15  -1  13       3832.60       4465.67       245.52 o                         
 -13  -1  13         59.90         22.25        52.80 o                         
 -11  -1  13         92.05         27.13        53.00 o                         
  -9  -1  13      44660.80      45872.97       969.48 o                         
  -7  -1  13         17.55         -8.32        27.74 o                         
  -5  -1  13       1011.25        934.73       120.38 o                         
  -3  -1  13      17170.71      20622.95       784.78 o                         
  -1  -1  13         13.05         -4.75        28.73 o                         
   1  -1  13       2372.21       2531.01       241.51 o                         
   3  -1  13      35929.90      39663.01      1732.89 o                         
   5  -1  13        236.20        292.04        78.23 o                         
   7  -1  13        536.50        227.64       173.43 o                         
   9  -1  13       5551.52       5460.34       317.96 o                         
  11  -1  13        321.93        289.69        75.04 o                         
  13  -1  13        141.98         28.69        76.95 o                         
  15  -1  13       2365.65       2098.20       252.60 o                         
  17  -1  13         59.62        132.03        93.72 o                         
  19  -1  13         54.33        108.96        86.37 o                         
  21  -1  13       1553.09        750.40       314.36 o                         
  23  -1  13          8.63       -217.76       217.76 o                         
 -34   0  13        424.19         42.56       229.46 o                         
 -32   0  13        419.04       1050.06       377.65 o                         
 -30   0  13          0.93        -20.21        64.02 o                         
 -28   0  13         67.61         12.54       179.18 o                         
 -26   0  13        609.38        413.82       138.70 o                         
 -24   0  13          8.84         61.22        55.93 o                         
 -22   0  13        143.30        161.80        68.66 o                         
 -20   0  13         46.23         21.26        77.17 o                         
 -18   0  13          0.54         43.42        38.52 o                         
 -16   0  13       1449.82       1020.42       387.32 o                         
 -14   0  13         57.41        118.24        98.06 o                         
 -12   0  13         13.45         24.27        13.98 o                         
 -10   0  13       1902.94       1927.98       104.88 o                         
  -8   0  13       5685.82       5836.86       194.05 o                         
  -6   0  13          3.25        -13.51        13.51 o                         
  -4   0  13       3215.11       3776.18       173.05 o                         
  -2   0  13        759.12        976.08        89.50 o                         
   0   0  13         32.91         36.40        26.89 o                         
   2   0  13       8611.11      10525.45       335.50 o                         
   4   0  13       2829.70       2864.41       179.23 o                         
   6   0  13         10.96         42.81        24.30 o                         
   8   0  13        934.19        908.63       107.88 o                         
  10   0  13          5.65         -2.75        51.54 o                         
  12   0  13         35.81        -19.60        29.00 o                         
  14   0  13        962.54        906.56       136.52 o                         
  16   0  13       1763.24        639.23       435.02 o                         
  18   0  13          0.00        -10.15        68.03 o                         
  20   0  13        417.25        395.49       104.77 o                         
  22   0  13        381.09        185.55       267.86 o                         
  24   0  13          0.00         -6.85       126.67 o                         
 -33   1  13        168.05        -83.24       160.72 o                         
 -31   1  13         18.57        -21.28       325.31 o                         
 -29   1  13         37.33        188.51       123.14 o                         
 -27   1  13       5309.92       5582.82       377.71 o                         
 -25   1  13          6.44         16.35        16.84 o                         
 -23   1  13         91.60        177.45        56.90 o                         
 -21   1  13       1136.05       1192.51       130.08 o                         
 -19   1  13         56.19        -31.38        40.57 o                         
 -17   1  13         78.69         55.87        94.01 o                         
 -15   1  13       3839.27       3048.82       462.84 o                         
 -13   1  13         59.89         41.90        16.55 o                         
 -11   1  13         91.76         91.10        26.80 o                         
  -9   1  13      44641.75      45581.76      1533.57 o                         
  -7   1  13         17.52         27.75        20.47 o                         
  -5   1  13       1010.50       1071.00       104.58 o                         
  -3   1  13      17157.10      21469.70       486.26 o                         
  -1   1  13         13.02         32.30        24.42 o                         
   1   1  13       2370.72       2711.88       166.83 o                         
   3   1  13      35908.89      46653.98      1513.39 o                         
   5   1  13        236.21        317.80        62.85 o                         
   7   1  13        536.73        600.25        80.04 o                         
   9   1  13       5558.63       5672.05       262.19 o                         
  11   1  13        321.78        378.49        71.28 o                         
  13   1  13        141.89        125.81        39.84 o                         
  15   1  13       2363.44       2033.31       187.80 o                         
  17   1  13         59.60         18.47        98.59 o                         
  19   1  13         54.42          3.31       189.60 o                         
  21   1  13       1548.34       1672.16       346.50 o                         
  23   1  13          8.61        131.09       111.86 o                         
 -32   2  13        694.34        757.36       600.33 o                         
 -30   2  13         31.13       -284.53       284.53 o                         
 -28   2  13         71.42         30.45       116.88 o                         
 -26   2  13        909.99       1237.62       196.13 o                         
 -24   2  13         64.73         13.65        52.60 o                         
 -22   2  13        586.73        603.40        91.58 o                         
 -20   2  13        479.34        537.89        68.86 o                         
 -18   2  13         27.74         54.99        60.38 o                         
 -16   2  13        110.49        152.47        65.75 o                         
 -14   2  13        652.34        697.46        97.74 o                         
 -12   2  13          6.44          1.66        33.84 o                         
 -10   2  13        408.03        409.38        64.56 o                         
  -8   2  13        437.26        397.43        69.38 o                         
  -6   2  13        104.24        115.09        25.39 o                         
  -4   2  13       1045.78       1019.52       117.69 o                         
  -2   2  13        794.59        827.71       116.10 o                         
   0   2  13         70.73         69.75        21.93 o                         
   2   2  13       2133.95       2199.50       191.24 o                         
   4   2  13        277.38        330.02        72.76 o                         
   6   2  13         43.41         42.07        25.33 o                         
   8   2  13       1342.99       1501.25       153.83 o                         
  10   2  13        893.12        943.24       126.31 o                         
  12   2  13         18.61        -18.67        48.04 o                         
  14   2  13        709.12        845.95       154.23 o                         
  16   2  13       1311.23        972.77       219.24 o                         
  18   2  13          1.82         41.62       102.22 o                         
  20   2  13        705.07        764.79       213.83 o                         
  22   2  13         32.52        -40.87       377.01 o                         
 -31   3  13          7.05       -107.95       252.28 o                         
 -29   3  13          4.66        -62.26       160.85 o                         
 -27   3  13        299.32        156.33        95.47 o                         
 -25   3  13         29.86        -37.26       282.46 o                         
 -23   3  13         53.13        -94.12       187.73 o                         
 -21   3  13       4550.60       5258.77       445.13 o                         
 -19   3  13        238.79        221.07        62.93 o                         
 -17   3  13        100.57         87.45        99.03 o                         
 -15   3  13       2200.96       2047.38       186.07 o                         
 -13   3  13        377.21        277.79        78.39 o                         
 -11   3  13        359.76        381.47        70.08 o                         
  -9   3  13       6628.63       6428.60       309.37 o                         
  -7   3  13         66.35         12.45        42.86 o                         
  -5   3  13         12.06          6.85        52.20 o                         
  -3   3  13        211.59        169.27        55.83 o                         
  -1   3  13         24.10        -38.29        54.28 o                         
   1   3  13        102.33        165.31        63.24 o                         
   3   3  13       1255.27       1228.43       133.98 o                         
   5   3  13        100.77         58.43        51.28 o                         
   7   3  13        151.83        199.65        78.51 o                         
   9   3  13        656.86        650.97       140.37 o                         
  11   3  13        138.53        218.70        91.74 o                         
  13   3  13         98.89         75.81       125.14 o                         
  15   3  13       3764.65       4379.36       374.92 o                         
  17   3  13          4.56        196.16       189.93 o                         
  19   3  13         38.52         -9.68       278.88 o                         
  21   3  13        538.94        962.96       296.47 o                         
 -28   4  13        574.74        779.70       258.37 o                         
 -26   4  13        524.72        826.92       481.61 o                         
 -24   4  13          1.14        270.07       156.85 o                         
 -22   4  13        929.43       1169.25       465.00 o                         
 -20   4  13        180.77         86.05       229.60 o                         
 -18   4  13          3.03         93.49        61.77 o                         
 -16   4  13        144.34        -30.48        74.01 o                         
 -14   4  13       1948.56       1809.55       254.73 o                         
 -12   4  13         68.51         89.35        65.61 o                         
 -10   4  13       1002.68        926.15       219.05 o                         
  -8   4  13        125.52        134.88       106.34 o                         
  -6   4  13         41.52         72.14        70.30 o                         
  -4   4  13        197.84        135.35        72.43 o                         
  -2   4  13         89.18        156.18       159.09 o                         
   0   4  13          2.21        -41.90        66.20 o                         
   2   4  13        213.22         69.36       108.43 o                         
   4   4  13        419.65        433.25       135.70 o                         
   6   4  13         33.51        131.85        92.80 o                         
   8   4  13        725.37        642.39       114.54 o                         
  10   4  13        558.75        437.65       164.68 o                         
  12   4  13         32.64        -69.24       116.93 o                         
  14   4  13        397.92        257.11       430.81 o                         
  16   4  13        350.51        580.93       200.20 o                         
  18   4  13          9.02       -148.44       148.44 o                         
 -15   5  13        649.32        459.00       233.40 o                         
 -13   5  13         72.82        248.76       439.43 o                         
 -11   5  13        242.95        429.91       291.15 o                         
  -9   5  13       3003.06       3919.02       894.05 o                         
  -7   5  13         59.10         46.26        94.37 o                         
  -5   5  13        654.82        752.50       290.67 o                         
  -3   5  13       2597.14       2306.83       614.23 o                         
  -1   5  13         94.20         94.91       146.13 o                         
   1   5  13        265.20        198.56       192.13 o                         
   3   5  13        199.59        519.49       298.10 o                         
   5   5  13         42.74       -191.96       324.02 o                         
   7   5  13          3.56        230.06       177.11 o                         
   9   5  13        191.42        318.44       181.14 o                         
  11   5  13        161.88        447.16       371.04 o                         
  -8   6  13         44.80        741.31       580.25 o                         
  -6   6  13         39.32        -49.87       192.04 o                         
  -4   6  13        419.09       1008.70       646.75 o                         
  -2   6  13        194.46       -104.60       331.31 o                         
   0   6  13         40.82       -307.48       307.48 o                         
 -10  -6  14         20.55        159.13       189.95 o                         
  -8  -6  14         26.88        -20.51       164.06 o                         
  -6  -6  14          7.92        -91.78       113.78 o                         
  -4  -6  14         96.79       -108.87       592.09 o                         
  -2  -6  14         88.16         48.26       262.14 o                         
   0  -6  14        578.06       1014.36       486.80 o                         
 -21  -5  14         82.17       -599.73       599.73 o                         
 -19  -5  14        679.84       1543.10       505.73 o                         
 -17  -5  14        664.03        836.27       198.09 o                         
 -15  -5  14         91.33        558.71       252.65 o                         
 -13  -5  14        286.36          0.05       202.03 o                         
 -11  -5  14        767.41        632.11       184.37 o                         
  -9  -5  14         60.88         17.66        82.09 o                         
  -7  -5  14         45.02         32.42       110.80 o                         
  -5  -5  14       2111.85       1985.87       414.07 o                         
  -3  -5  14        189.68        258.76       105.98 o                         
  -1  -5  14        461.74        573.46       200.48 o                         
   1  -5  14       1390.78       1448.15       306.27 o                         
   3  -5  14         35.99        -24.95       122.27 o                         
   5  -5  14         64.54       -121.40       328.55 o                         
   7  -5  14         22.67       -108.17       176.74 o                         
   9  -5  14         26.80       -162.46       162.46 o                         
  11  -5  14        184.65        434.41       152.65 o                         
 -26  -4  14         47.05       -249.71       537.26 o                         
 -24  -4  14        579.59        810.99       641.17 o                         
 -22  -4  14        202.30        379.28       340.15 o                         
 -20  -4  14         50.97       -166.93       166.93 o                         
 -18  -4  14       1649.69       2574.11       399.90 o                         
 -16  -4  14        337.94        254.13       100.26 o                         
 -14  -4  14        547.67        377.19       134.95 o                         
 -12  -4  14      11972.61      11542.26      1342.62 o                         
 -10  -4  14         37.87         40.65        81.43 o                         
  -8  -4  14        461.02        666.50       167.75 o                         
  -6  -4  14       2675.78       2555.41       411.66 o                         
  -4  -4  14         66.77         -0.55       102.80 o                         
  -2  -4  14        104.82        -84.68       174.35 o                         
   0  -4  14       4307.51       4543.96       481.05 o                         
   2  -4  14        108.92        102.51        98.36 o                         
   4  -4  14         22.05        160.35       116.32 o                         
   6  -4  14       2198.52       1953.99       306.94 o                         
   8  -4  14         26.89        -36.84       176.95 o                         
  10  -4  14        262.95        204.27       257.06 o                         
  12  -4  14        801.89        868.52       215.83 o                         
  14  -4  14         52.80         57.30       104.43 o                         
  16  -4  14        270.85        707.79       420.13 o                         
 -27  -3  14         23.37        301.94       203.69 o                         
 -25  -3  14        222.36        483.54       469.89 o                         
 -23  -3  14         82.03         93.48       287.10 o                         
 -21  -3  14         50.06        250.33       193.47 o                         
 -19  -3  14        990.20       1007.91       191.54 o                         
 -17  -3  14        637.61        424.07       135.20 o                         
 -15  -3  14         20.64         75.04        42.97 o                         
 -13  -3  14        220.56        152.56       134.67 o                         
 -11  -3  14       2835.08       2680.81       282.83 o                         
  -9  -3  14         97.37        -23.53        47.38 o                         
  -7  -3  14        124.28        167.62        90.46 o                         
  -5  -3  14       2230.51       2182.66       301.26 o                         
  -3  -3  14         85.56        115.60        60.58 o                         
  -1  -3  14        106.46        104.13       110.83 o                         
   1  -3  14        549.13        289.66       100.55 o                         
   3  -3  14         48.97         66.92        57.86 o                         
   5  -3  14        971.42       1153.82       245.42 o                         
   7  -3  14       1238.51       1246.55       237.27 o                         
   9  -3  14         60.78        291.05       100.71 o                         
  11  -3  14        549.16        594.93       154.55 o                         
  13  -3  14       1514.54       1470.41       223.64 o                         
  15  -3  14         75.64         10.53       100.48 o                         
  17  -3  14        202.29        380.04       195.28 o                         
  19  -3  14        472.00        515.21       116.48 o                         
 -28  -2  14          3.32        453.33       423.64 o                         
 -26  -2  14        255.82        433.08       302.91 o                         
 -24  -2  14        443.16        711.16       256.87 o                         
 -22  -2  14         42.65         35.73        62.52 o                         
 -20  -2  14        160.02        242.56       122.63 o                         
 -18  -2  14      10806.75      11144.12       526.66 o                         
 -16  -2  14        168.60        165.52        43.65 o                         
 -14  -2  14         49.76         89.23        42.74 o                         
 -12  -2  14       5793.95       5612.73       353.60 o                         
 -10  -2  14         34.10         37.63       101.44 o                         
  -8  -2  14        329.15        401.12       110.59 o                         
  -6  -2  14       1089.45       1150.92       187.36 o                         
  -4  -2  14        592.99        528.67       131.31 o                         
  -2  -2  14        210.75        220.14       121.73 o                         
   0  -2  14        516.35        375.31       140.71 o                         
   2  -2  14       1028.20        512.61       318.77 o                         
   4  -2  14        376.15        287.26        68.35 o                         
   6  -2  14      10144.85       9755.76       526.14 o                         
   8  -2  14        216.94        133.18        64.47 o                         
  10  -2  14        296.47        183.42        98.71 o                         
  12  -2  14       2061.69       2101.12       286.04 o                         
  14  -2  14          0.35        -63.59        63.59 o                         
  16  -2  14         78.25         96.46        89.46 o                         
  18  -2  14       1893.57       1656.64       233.10 o                         
  20  -2  14         62.73        217.17       208.71 o                         
  22  -2  14         87.17        267.51       284.11 o                         
 -35  -1  14         69.47         41.19       215.21 o                         
 -33  -1  14          1.70         75.15       139.26 o                         
 -31  -1  14         85.71        116.26       172.09 o                         
 -29  -1  14        233.38        180.07        95.09 o                         
 -27  -1  14         27.57         65.48        62.28 o                         
 -25  -1  14        213.42        286.38       117.32 o                         
 -23  -1  14          9.37         48.58        96.34 o                         
 -21  -1  14          5.71        -52.13        57.31 o                         
 -19  -1  14        231.92        271.55        57.95 o                         
 -17  -1  14        371.21        410.82        74.72 o                         
 -15  -1  14          0.94        -22.19        22.19 o                         
 -13  -1  14        478.09        543.01        86.39 o                         
 -11  -1  14        187.40        141.01       101.99 o                         
  -9  -1  14          3.77         13.51        21.67 o                         
  -7  -1  14        489.83        498.28        86.04 o                         
  -5  -1  14        179.84        109.04        45.26 o                         
  -3  -1  14          3.48          9.02        20.09 o                         
  -1  -1  14       2502.34       2919.81       224.46 o                         
   1  -1  14       6297.75       7236.48       366.25 o                         
   3  -1  14          7.62         73.37        37.35 o                         
   5  -1  14       2564.78       2598.32       265.04 o                         
   7  -1  14       1845.27        872.15       598.90 o                         
   9  -1  14         28.90         56.76        38.93 o                         
  11  -1  14       2897.67       2697.13       233.96 o                         
  13  -1  14        164.24        234.23        92.99 o                         
  15  -1  14         30.19        111.68        67.28 o                         
  17  -1  14       1123.82       1094.57       197.13 o                         
  19  -1  14        541.40        522.49       169.46 o                         
  21  -1  14         11.44       -126.53       134.47 o                         
  23  -1  14        187.10        447.91       226.95 o                         
 -32   0  14         25.66       -117.65       117.65 o                         
 -30   0  14        122.72        233.09       299.13 o                         
 -28   0  14          6.98        110.71        72.73 o                         
 -26   0  14         73.51        105.91       136.26 o                         
 -24   0  14       8393.62       7809.06       506.21 o                         
 -22   0  14          4.09        -62.77        95.31 o                         
 -20   0  14          0.11         -5.60        67.90 o                         
 -18   0  14        497.11        264.77        68.07 o                         
 -16   0  14          9.63        -80.53        97.93 o                         
 -14   0  14         25.06          3.81        38.85 o                         
 -12   0  14       1568.81       1525.33       100.60 o                         
 -10   0  14          5.99          5.28        24.83 o                         
  -8   0  14        774.70        720.70        71.32 o                         
  -6   0  14        154.90        100.82        24.86 o                         
  -4   0  14        409.65        313.82        53.21 o                         
  -2   0  14       1382.35       1580.77       124.02 o                         
   0   0  14       9910.47      12733.30       890.98 o                         
   2   0  14        387.48        360.45        64.19 o                         
   4   0  14         57.56         25.33        27.58 o                         
   6   0  14      26460.41      28811.41       823.36 o                         
   8   0  14         93.67         55.47        32.23 o                         
  10   0  14         62.61         25.19        55.95 o                         
  12   0  14        796.48        784.02       126.98 o                         
  14   0  14          7.33         89.49        71.97 o                         
  16   0  14         11.72        -83.09        83.09 o                         
  18   0  14         77.27         66.79        93.63 o                         
  20   0  14        146.89        430.19       176.25 o                         
  22   0  14        141.01        -83.94       229.63 o                         
  24   0  14       3739.78       3198.85      1030.62 o                         
 -33   1  14          1.70        -92.79       259.53 o                         
 -31   1  14         85.79        217.79       214.61 o                         
 -29   1  14        233.24        183.97       126.26 o                         
 -27   1  14         27.60         24.09        46.17 o                         
 -25   1  14        214.08        244.60       160.55 o                         
 -23   1  14          9.44         45.75        23.84 o                         
 -21   1  14          5.71         -5.72        17.54 o                         
 -19   1  14        231.85        106.93        57.88 o                         
 -17   1  14        371.58        291.84        80.82 o                         
 -15   1  14          0.94         -9.55         9.55 o                         
 -13   1  14        477.14        462.97        50.16 o                         
 -11   1  14        186.55        141.56        35.70 o                         
  -9   1  14          3.77         38.41        14.96 o                         
  -7   1  14        491.07        450.19        62.82 o                         
  -5   1  14        179.33        190.29        41.00 o                         
  -3   1  14          3.47         -8.93        14.96 o                         
  -1   1  14       2498.37       3122.19       186.66 o                         
   1   1  14       6294.07       8144.69       317.22 o                         
   3   1  14          7.64          4.31        25.10 o                         
   5   1  14       2561.98       2767.27       175.30 o                         
   7   1  14       1845.19       1882.47       153.70 o                         
   9   1  14         28.87         17.18        34.60 o                         
  11   1  14       2898.00       2783.61       195.26 o                         
  13   1  14        163.80        170.06        59.05 o                         
  15   1  14         30.17         37.27        55.05 o                         
  17   1  14       1124.61       1159.61       193.63 o                         
  19   1  14        539.99        281.49       177.50 o                         
  21   1  14         11.47       -124.56       124.56 o                         
  23   1  14        186.89         23.22       249.96 o                         
 -32   2  14         57.61       -206.89       271.33 o                         
 -30   2  14       1627.64       1910.81       679.96 o                         
 -28   2  14          3.33        -42.97        57.02 o                         
 -26   2  14        256.04        228.42       109.80 o                         
 -24   2  14        440.34        817.03       153.34 o                         
 -22   2  14         42.61          0.46        60.14 o                         
 -20   2  14        160.25        162.50        57.22 o                         
 -18   2  14      10812.51      11227.76       510.09 o                         
 -16   2  14        168.37        102.18        51.05 o                         
 -14   2  14         49.57         90.98        44.83 o                         
 -12   2  14       5781.21       5871.33       280.75 o                         
 -10   2  14         34.12        -46.28        46.28 o                         
  -8   2  14        329.30        305.19        71.93 o                         
  -6   2  14       1085.78       1250.00       118.52 o                         
  -4   2  14        592.53        615.23        96.41 o                         
  -2   2  14        210.94        158.83        41.61 o                         
   0   2  14        520.09        411.13        79.45 o                         
   2   2  14       1028.20        956.80       127.46 o                         
   4   2  14        375.98        415.62        75.63 o                         
   6   2  14      10154.90      10829.11       470.97 o                         
   8   2  14        217.18        232.52        65.32 o                         
  10   2  14        295.88        341.18        72.42 o                         
  12   2  14       2064.73       2244.16       251.18 o                         
  14   2  14          0.34        -20.16       102.27 o                         
  16   2  14         78.12        141.61       113.30 o                         
  18   2  14       1896.81       2190.93       345.08 o                         
  20   2  14         62.66        125.21       444.32 o                         
  22   2  14         87.01        156.52       120.65 o                         
 -31   3  14         20.83        -10.73       337.06 o                         
 -29   3  14        162.82        185.96       107.99 o                         
 -27   3  14         23.39       -120.39       120.39 o                         
 -25   3  14        221.58        319.12       141.91 o                         
 -23   3  14         81.74        -21.72        75.94 o                         
 -21   3  14         49.98         59.63        41.62 o                         
 -19   3  14        991.10        858.14       201.49 o                         
 -17   3  14        635.91        653.44       113.74 o                         
 -15   3  14         20.60          9.65        39.95 o                         
 -13   3  14        221.28        273.36        59.94 o                         
 -11   3  14       2836.33       2870.36       199.36 o                         
  -9   3  14         97.40         71.91        43.19 o                         
  -7   3  14        124.53        109.56        61.47 o                         
  -5   3  14       2233.74       2287.58       183.66 o                         
  -3   3  14         85.58        117.43        45.76 o                         
  -1   3  14        106.15         92.97        53.86 o                         
   1   3  14        549.75        550.14        90.13 o                         
   3   3  14         48.97         56.83        44.55 o                         
   5   3  14        971.07        826.87       109.34 o                         
   7   3  14       1241.21       1430.17       190.25 o                         
   9   3  14         60.76         53.03        56.32 o                         
  11   3  14        551.17        785.13       144.88 o                         
  13   3  14       1511.09       1731.63       236.20 o                         
  15   3  14         75.77        189.11        92.52 o                         
  17   3  14        201.59       -159.09       179.99 o                         
  19   3  14        472.11        774.66       272.88 o                         
 -28   4  14         68.14         20.26       174.56 o                         
 -26   4  14         47.02         94.25       218.43 o                         
 -24   4  14        580.38        767.80       274.25 o                         
 -22   4  14        202.18       1295.56       710.68 o                         
 -20   4  14         50.75        304.18       166.29 o                         
 -18   4  14       1646.25       2372.87       405.62 o                         
 -16   4  14        337.92        320.43       159.07 o                         
 -14   4  14        547.66        402.15       207.61 o                         
 -12   4  14      11986.35      11387.60      1042.98 o                         
 -10   4  14         38.03        -66.66       113.61 o                         
  -8   4  14        461.43        522.38       121.40 o                         
  -6   4  14       2674.63       2507.41       267.13 o                         
  -4   4  14         66.77        -12.80        92.14 o                         
  -2   4  14        105.27         88.36       111.66 o                         
   0   4  14       4307.13       4416.22       445.44 o                         
   2   4  14        109.01        189.42       172.25 o                         
   4   4  14         21.92         30.11       126.32 o                         
   6   4  14       2196.41       1929.70       247.08 o                         
   8   4  14         26.97         56.86       105.89 o                         
  10   4  14        262.66        141.80       231.33 o                         
  12   4  14        802.16        536.99       347.72 o                         
  14   4  14         52.89       -127.61       187.32 o                         
  16   4  14        271.30        344.19       183.08 o                         
 -13   5  14        287.28        551.93       154.72 o                         
 -11   5  14        766.35       1008.01       280.00 o                         
  -9   5  14         60.79       -102.10       306.12 o                         
  -7   5  14         44.78        522.32       416.69 o                         
  -5   5  14       2111.94       2166.96       658.08 o                         
  -3   5  14        189.81        646.91       300.56 o                         
  -1   5  14        461.28        736.33       437.54 o                         
   1   5  14       1392.03       1751.64       614.31 o                         
   3   5  14         36.00        -32.99       159.74 o                         
   5   5  14         64.62       -106.92       262.66 o                         
   7   5  14         22.16        549.87       361.60 o                         
   9   5  14         26.78        -26.90       159.57 o                         
  11   5  14        184.20        194.62       281.28 o                         
 -10   6  14         20.36        377.65       372.24 o                         
  -8   6  14         27.01        522.58       426.56 o                         
  -6   6  14          8.01       -204.83       400.99 o                         
  -4   6  14         96.61        906.67       447.93 o                         
  -2   6  14         87.75       -344.61       344.61 o                         
   0   6  14        576.78        330.54       289.09 o                         
 -10  -6  15        135.39       1040.96       557.68 o                         
  -8  -6  15         33.61       -107.09       530.48 o                         
  -6  -6  15          3.97       -366.58       366.58 o                         
 -21  -5  15        242.49       -216.50       759.42 o                         
 -19  -5  15        190.28        128.68       452.18 o                         
 -17  -5  15          6.45        -21.39       349.98 o                         
 -15  -5  15       1052.17        951.16       253.98 o                         
 -13  -5  15        331.06        474.57       144.68 o                         
 -11  -5  15        152.17        195.27       145.49 o                         
  -9  -5  15       1216.65        968.82       209.31 o                         
  -7  -5  15        413.91        501.94       248.64 o                         
  -5  -5  15        328.34        256.82       132.04 o                         
  -3  -5  15        376.10        190.01       278.28 o                         
  -1  -5  15        176.71       -124.90       173.55 o                         
   1  -5  15        220.49        235.80       159.02 o                         
   3  -5  15        973.47        807.75       269.68 o                         
   5  -5  15         15.92        380.03       307.57 o                         
   7  -5  15         28.14        114.38       188.24 o                         
   9  -5  15       1287.80       1383.68       309.17 o                         
 -26  -4  15        360.89        592.60       371.64 o                         
 -24  -4  15          3.05       -193.07       193.07 o                         
 -22  -4  15        118.92         16.73       393.10 o                         
 -20  -4  15        135.93        415.05       217.34 o                         
 -18  -4  15         13.00        340.66       169.89 o                         
 -16  -4  15       1151.68        986.65       228.69 o                         
 -14  -4  15       1000.09       1041.56       198.74 o                         
 -12  -4  15         45.10        142.16        81.46 o                         
 -10  -4  15        135.69         13.50       218.79 o                         
  -8  -4  15       1168.50       1406.63       229.56 o                         
  -6  -4  15         57.06        -70.42        70.42 o                         
  -4  -4  15        511.08        491.98       236.13 o                         
  -2  -4  15          8.68        -61.76       143.17 o                         
   0  -4  15         31.89        174.28        88.18 o                         
   2  -4  15        349.15        218.22       123.65 o                         
   4  -4  15        124.02        247.83       193.01 o                         
   6  -4  15         16.12         32.26        76.82 o                         
   8  -4  15         27.33        212.34       210.28 o                         
  10  -4  15         30.87         -1.71       157.58 o                         
  12  -4  15          2.78        -77.73        77.73 o                         
  14  -4  15         45.70        188.80       112.22 o                         
  16  -4  15        238.29        449.90       293.68 o                         
 -27  -3  15        528.96       1531.53       711.62 o                         
 -25  -3  15         37.40       -280.68       636.28 o                         
 -23  -3  15         10.90        -77.44       256.14 o                         
 -21  -3  15       4621.53       5586.17       601.64 o                         
 -19  -3  15        101.02         18.43       113.33 o                         
 -17  -3  15          6.00          9.70        54.36 o                         
 -15  -3  15       1741.57       1991.18       242.60 o                         
 -13  -3  15        131.39         67.40        75.67 o                         
 -11  -3  15        120.72        104.78       127.91 o                         
  -9  -3  15       1486.34       1628.20       231.90 o                         
  -7  -3  15        167.82        173.59        81.12 o                         
  -5  -3  15        366.01        443.35       139.61 o                         
  -3  -3  15        754.29        535.69       205.65 o                         
  -1  -3  15        162.65        130.14        94.85 o                         
   1  -3  15         31.16         21.33        96.61 o                         
   3  -3  15       4136.21       3511.22       418.89 o                         
   5  -3  15         45.88        -43.61       116.70 o                         
   7  -3  15        483.08        419.18       157.00 o                         
   9  -3  15       1336.10       1124.76       256.17 o                         
  11  -3  15         65.08        174.20        62.30 o                         
  13  -3  15        495.03        214.95       114.72 o                         
  15  -3  15        206.66        167.53       150.07 o                         
  17  -3  15        107.66         14.77       241.64 o                         
  19  -3  15        217.67         11.08       224.04 o                         
 -28  -2  15        287.71       -186.38       479.42 o                         
 -26  -2  15        320.24        405.11       217.61 o                         
 -24  -2  15          0.96        -56.63        56.63 o                         
 -22  -2  15        471.07        363.36       125.60 o                         
 -20  -2  15        562.49        623.99        90.98 o                         
 -18  -2  15         19.49        -57.75        62.55 o                         
 -16  -2  15        672.73        751.28       109.83 o                         
 -14  -2  15         81.82         97.19        55.36 o                         
 -12  -2  15         60.36         26.56        41.87 o                         
 -10  -2  15       1121.51       1069.54       165.79 o                         
  -8  -2  15        115.09         60.35        80.12 o                         
  -6  -2  15         31.79         49.51        41.97 o                         
  -4  -2  15       2769.19       2519.01       288.01 o                         
  -2  -2  15       1090.59        851.52       182.04 o                         
   0  -2  15         71.31         95.72        60.92 o                         
   2  -2  15       1205.74        880.63       287.37 o                         
   4  -2  15       1547.16       1373.58       186.56 o                         
   6  -2  15        114.19         38.99        62.13 o                         
   8  -2  15       1248.16        936.19       173.20 o                         
  10  -2  15       2659.77       2510.18       290.56 o                         
  12  -2  15         31.52         14.69        44.07 o                         
  14  -2  15        534.47        355.89       135.56 o                         
  16  -2  15        616.32        497.18       146.14 o                         
  18  -2  15         23.53         34.72        94.52 o                         
  20  -2  15         67.55        -25.65       285.75 o                         
  22  -2  15        136.10        -54.49       250.39 o                         
 -35  -1  15         47.04        125.66       189.81 o                         
 -33  -1  15        498.76        401.44       121.64 o                         
 -31  -1  15         34.25        -74.10        74.10 o                         
 -29  -1  15         10.45        -16.95       182.79 o                         
 -27  -1  15       4258.77       4328.18       357.51 o                         
 -25  -1  15         31.00         71.38       140.12 o                         
 -23  -1  15         10.75        -50.49        61.34 o                         
 -21  -1  15      10555.27      10692.55       506.37 o                         
 -19  -1  15         91.01        232.84        87.50 o                         
 -17  -1  15         93.94        119.26        49.99 o                         
 -15  -1  15       9653.18       9609.02       377.56 o                         
 -13  -1  15        117.47         78.57        53.06 o                         
 -11  -1  15        287.45        223.89        78.15 o                         
  -9  -1  15      15913.23      16193.49       506.82 o                         
  -7  -1  15        611.15        637.17       105.08 o                         
  -5  -1  15        197.65        167.76        56.55 o                         
  -3  -1  15      24091.61      28768.02       722.00 o                         
  -1  -1  15       1236.40       1397.92       168.32 o                         
   1  -1  15        278.99        255.81        81.72 o                         
   3  -1  15      29713.59      33824.30      1685.87 o                         
   5  -1  15        385.19        390.93        93.45 o                         
   7  -1  15        455.57        527.00       113.25 o                         
   9  -1  15       9396.56       8898.90       431.86 o                         
  11  -1  15        118.50         96.85        80.18 o                         
  13  -1  15         59.14        145.98       103.41 o                         
  15  -1  15        182.91        217.16        71.20 o                         
  17  -1  15        380.36        546.65       167.07 o                         
  19  -1  15         47.58       -106.04       294.84 o                         
  21  -1  15       1613.69       1582.83       582.91 o                         
  23  -1  15        347.39        308.60       325.40 o                         
 -34   0  15        537.91        960.64       423.47 o                         
 -32   0  15          2.47         96.28       239.58 o                         
 -30   0  15         44.71         -1.26        93.03 o                         
 -28   0  15         33.77        101.46       189.40 o                         
 -26   0  15         80.69        152.29       112.49 o                         
 -24   0  15          0.31        -13.44        57.79 o                         
 -22   0  15          2.18         69.34        92.97 o                         
 -20   0  15        439.66        339.30        84.64 o                         
 -18   0  15         20.27        -28.99        47.53 o                         
 -16   0  15        467.22        205.31       170.89 o                         
 -14   0  15          8.59         16.53        33.35 o                         
 -12   0  15         21.56         21.62        13.98 o                         
 -10   0  15        952.39        917.21        81.56 o                         
  -8   0  15        500.03        565.05        70.59 o                         
  -6   0  15          0.24         -5.78        13.73 o                         
  -4   0  15          2.36         -3.50        34.80 o                         
  -2   0  15       4454.82       5719.82       233.13 o                         
   0   0  15         98.39         63.79        22.36 o                         
   2   0  15        192.92        221.84        53.50 o                         
   4   0  15       3350.85       3054.40       207.64 o                         
   6   0  15          0.23         -6.45        23.12 o                         
   8   0  15          2.36          1.56        27.21 o                         
  10   0  15        620.74        494.49       102.32 o                         
  12   0  15          7.89         68.55        40.88 o                         
  14   0  15        125.91        291.19       143.86 o                         
  16   0  15        830.90        371.95       246.54 o                         
  18   0  15          0.01        112.02        95.15 o                         
  20   0  15        396.98        567.65       242.29 o                         
  22   0  15         55.52         61.60       131.16 o                         
 -33   1  15        499.08        522.15       348.99 o                         
 -29   1  15         10.44        -51.74       349.33 o                         
 -27   1  15       4266.02       5025.54       936.44 o                         
 -25   1  15         30.99          0.55        33.62 o                         
 -23   1  15         10.79         17.00        61.28 o                         
 -21   1  15      10550.55      10979.61       737.01 o                         
 -19   1  15         91.03         94.09        61.69 o                         
 -17   1  15         93.92         91.55        80.21 o                         
 -15   1  15       9643.51       9247.27       388.48 o                         
 -13   1  15        117.45        119.51        21.66 o                         
 -11   1  15        287.76        272.09        49.24 o                         
  -9   1  15      15898.58      16349.96       380.98 o                         
  -7   1  15        611.44        631.36        78.58 o                         
  -5   1  15        197.24        238.69        56.80 o                         
  -3   1  15      24061.68      30415.76       770.43 o                         
  -1   1  15       1237.34       1562.40       137.40 o                         
   1   1  15        278.77        385.03        61.82 o                         
   3   1  15      29698.62      37252.86      1738.13 o                         
   5   1  15        384.93        415.98        66.77 o                         
   7   1  15        455.42        609.03        87.18 o                         
   9   1  15       9401.40       9442.37       353.03 o                         
  11   1  15        118.44        131.99        40.36 o                         
  13   1  15         59.17          6.68        56.38 o                         
  15   1  15        184.96        191.21        75.99 o                         
  17   1  15        380.21        167.28       192.51 o                         
  19   1  15         47.35         30.61       103.01 o                         
  21   1  15       1611.34       1864.12       395.64 o                         
  23   1  15        347.19        744.30       248.06 o                         
 -32   2  15        189.77       -226.88       226.88 o                         
 -30   2  15         32.19        515.63       472.09 o                         
 -28   2  15        287.61        281.95       130.65 o                         
 -26   2  15        320.18        333.99       241.38 o                         
 -24   2  15          0.96        -25.59        63.26 o                         
 -22   2  15        471.37        277.11       185.54 o                         
 -20   2  15        563.04        424.27        79.66 o                         
 -18   2  15         19.47         12.45        32.18 o                         
 -16   2  15        670.75        761.21       105.16 o                         
 -14   2  15         81.97         39.09        51.32 o                         
 -12   2  15         60.38         76.69        38.27 o                         
 -10   2  15       1120.18       1029.31       117.89 o                         
  -8   2  15        115.53         92.16        34.84 o                         
  -6   2  15         31.76          3.71        22.48 o                         
  -4   2  15       2768.96       2984.82       207.66 o                         
  -2   2  15       1089.95       1037.88       123.54 o                         
   0   2  15         71.42         67.08        24.55 o                         
   2   2  15       1207.20       1281.73       136.66 o                         
   4   2  15       1545.93       1574.73       160.21 o                         
   6   2  15        114.06         68.87        33.63 o                         
   8   2  15       1246.72       1201.66       148.00 o                         
  10   2  15       2657.76       3054.23       289.17 o                         
  12   2  15         31.51        -47.23        60.48 o                         
  14   2  15        532.34        637.46       130.79 o                         
  16   2  15        615.79        561.80       196.73 o                         
  18   2  15         23.59        -61.99        61.99 o                         
  20   2  15         67.65        103.12        92.65 o                         
  22   2  15        135.58       -179.23       212.38 o                         
 -31   3  15         13.46       1517.72       857.24 o                         
 -29   3  15         15.08        182.64       179.72 o                         
 -27   3  15        528.27        918.72       304.49 o                         
 -25   3  15         37.35        167.20        83.50 o                         
 -23   3  15         10.88         64.18        86.08 o                         
 -21   3  15       4621.11       4797.12       297.89 o                         
 -19   3  15        101.10         52.98        91.67 o                         
 -17   3  15          5.95        150.58        95.85 o                         
 -15   3  15       1737.74       1855.45       155.71 o                         
 -13   3  15        131.39        207.58        78.27 o                         
 -11   3  15        120.40        182.74        64.59 o                         
  -9   3  15       1489.47       1637.04       155.90 o                         
  -7   3  15        167.93        166.68        54.88 o                         
  -5   3  15        365.95        330.53        52.91 o                         
  -3   3  15        751.96        599.54        93.39 o                         
  -1   3  15        162.93         55.96        59.76 o                         
   1   3  15         31.12          1.75        58.36 o                         
   3   3  15       4133.59       3443.62       250.61 o                         
   5   3  15         45.63        -50.42        81.91 o                         
   7   3  15        483.45        447.98        98.92 o                         
   9   3  15       1338.75       1240.88       196.84 o                         
  11   3  15         64.83        -71.98        75.09 o                         
  13   3  15        495.58        668.43       144.75 o                         
  15   3  15        209.04        506.95       210.22 o                         
  17   3  15        107.78        140.15       372.84 o                         
  19   3  15        217.19        220.78       406.01 o                         
 -28   4  15        267.92        264.18       228.15 o                         
 -26   4  15        361.00        299.96       449.56 o                         
 -24   4  15          3.06        326.26       207.90 o                         
 -22   4  15        119.53       -200.80       200.80 o                         
 -20   4  15        135.31         71.11       199.92 o                         
 -18   4  15         13.01         26.01       104.35 o                         
 -16   4  15       1151.59        871.77       206.17 o                         
 -14   4  15        998.49       1091.29       152.12 o                         
 -12   4  15         45.22         -9.06        56.46 o                         
 -10   4  15        135.94        180.94       119.12 o                         
  -8   4  15       1170.96       1228.03       183.49 o                         
  -6   4  15         57.08          2.83        62.24 o                         
  -4   4  15        511.69        428.95       192.98 o                         
  -2   4  15          8.64        -38.94        78.65 o                         
   0   4  15         31.84        -44.47        44.47 o                         
   2   4  15        350.34        258.57       156.45 o                         
   4   4  15        124.08        194.19       126.33 o                         
   6   4  15         16.07        -30.62       102.80 o                         
   8   4  15         26.92        104.12       170.81 o                         
  10   4  15         31.09        -93.41       248.52 o                         
  12   4  15          2.77       -116.07       116.07 o                         
  14   4  15         45.66       -274.06       274.06 o                         
  16   4  15        238.85        755.33       239.84 o                         
 -13   5  15        331.02        541.20       189.47 o                         
 -11   5  15        151.86        452.99       304.37 o                         
  -9   5  15       1218.03       1371.76       397.21 o                         
  -7   5  15        413.84        362.29       279.23 o                         
  -5   5  15        327.98         89.67       179.17 o                         
  -3   5  15        374.38        516.83       315.27 o                         
  -1   5  15        176.79        204.66       206.37 o                         
   1   5  15        220.69        332.34       343.15 o                         
   3   5  15        975.14       1172.42       433.08 o                         
   5   5  15         15.78        137.55       217.79 o                         
   7   5  15         28.37       -294.24       294.24 o                         
   9   5  15       1284.99        532.19       296.82 o                         
 -10   6  15        135.46        313.38       381.68 o                         
  -8   6  15         33.09        736.33       552.96 o                         
  -6   6  15          3.94        432.06       283.83 o                         
  -4   6  15         21.26       -434.28       472.38 o                         
  -2   6  15        555.37       -168.62       469.64 o                         
 -21  -5  16          3.29        722.33       174.68 o                         
 -19  -5  16         47.27       -255.71       255.71 o                         
 -17  -5  16         66.71        -16.76       314.56 o                         
 -15  -5  16         31.48        -86.27        86.27 o                         
 -13  -5  16        319.54        481.53       181.05 o                         
 -11  -5  16        727.02        576.57       239.61 o                         
  -9  -5  16         56.63         -5.70        95.77 o                         
  -7  -5  16       1274.62       1663.77       388.01 o                         
  -5  -5  16       2212.87       2170.75       460.68 o                         
  -3  -5  16         29.42        264.99       197.07 o                         
  -1  -5  16        734.82        515.96       161.69 o                         
   1  -5  16       1222.07       1356.84       365.20 o                         
   3  -5  16         46.64        277.43       205.30 o                         
   5  -5  16         28.89        167.27       261.63 o                         
   7  -5  16        247.08         27.36       549.87 o                         
   9  -5  16         43.61        272.34       265.73 o                         
 -26  -4  16          5.98        -76.03       421.07 o                         
 -24  -4  16       1930.13       2389.29       843.94 o                         
 -22  -4  16         81.80        268.21       616.76 o                         
 -20  -4  16         12.57         76.85       282.40 o                         
 -18  -4  16        924.82       1431.45       396.73 o                         
 -16  -4  16         29.19         35.28       130.27 o                         
 -14  -4  16        108.42        131.75       127.76 o                         
 -12  -4  16      19298.36      19667.74      2048.11 o                         
 -10  -4  16        387.01        439.50       156.77 o                         
  -8  -4  16        113.51        357.08       172.11 o                         
  -6  -4  16       1097.21        845.47       285.58 o                         
  -4  -4  16        109.51        357.31       266.40 o                         
  -2  -4  16         74.38        137.58       132.45 o                         
   0  -4  16       3050.98       3065.50       421.04 o                         
   2  -4  16         11.06        -17.30       120.36 o                         
   4  -4  16         29.91        -61.07       140.96 o                         
   6  -4  16       1138.43       1387.75       297.42 o                         
   8  -4  16          6.80         30.81       198.84 o                         
  10  -4  16        108.29        308.75       212.33 o                         
  12  -4  16         59.22        -63.43       135.13 o                         
  14  -4  16          3.21       -139.89       139.89 o                         
 -27  -3  16          2.74        217.21       176.96 o                         
 -25  -3  16        214.79        -32.61       173.85 o                         
 -23  -3  16        675.87       1165.63       438.84 o                         
 -21  -3  16         53.60        -67.82       179.04 o                         
 -19  -3  16        554.15        509.95       176.62 o                         
 -17  -3  16       1404.31       1232.33       132.00 o                         
 -15  -3  16         14.38         72.06        68.81 o                         
 -13  -3  16        253.14        133.80        92.04 o                         
 -11  -3  16        313.93        481.65       124.44 o                         
  -9  -3  16         24.73        -11.53        53.98 o                         
  -7  -3  16        118.45        114.82        93.47 o                         
  -5  -3  16        179.51         56.48       131.02 o                         
  -3  -3  16         35.57        220.91       107.24 o                         
  -1  -3  16       1163.66        465.35       343.11 o                         
   1  -3  16        398.76        338.03        91.51 o                         
   3  -3  16         41.57        182.64       121.68 o                         
   5  -3  16        419.61        344.62       144.68 o                         
   7  -3  16        176.29        116.01       129.23 o                         
   9  -3  16         19.87        -59.45        59.45 o                         
  11  -3  16        252.35        504.24       165.66 o                         
  13  -3  16        135.83         92.67       120.21 o                         
  15  -3  16          0.10        329.28       123.14 o                         
  17  -3  16        128.02        311.27       152.34 o                         
  19  -3  16        353.66        365.75       199.38 o                         
 -28  -2  16         37.42       -322.39       539.06 o                         
 -26  -2  16         19.68          2.73       304.71 o                         
 -24  -2  16       1497.72       1780.66       160.10 o                         
 -22  -2  16        207.63        373.51       120.65 o                         
 -20  -2  16         72.28        128.19        62.04 o                         
 -18  -2  16       4378.03       4412.00       270.03 o                         
 -16  -2  16        600.15        647.95       102.66 o                         
 -14  -2  16        110.18        109.34        71.79 o                         
 -12  -2  16       2027.15       1770.46       214.62 o                         
 -10  -2  16        286.62        293.41       100.90 o                         
  -8  -2  16        546.53        359.44        97.16 o                         
  -6  -2  16       6827.83       6060.52       461.10 o                         
  -4  -2  16         17.04         72.51        64.56 o                         
  -2  -2  16        972.05        849.81       147.42 o                         
   0  -2  16       1846.94       2113.36       284.94 o                         
   2  -2  16        205.73        108.99        73.14 o                         
   4  -2  16        353.16        300.68        86.53 o                         
   6  -2  16      28553.75      26611.39       915.28 o                         
   8  -2  16        375.67        356.60       114.29 o                         
  10  -2  16        239.11        340.83       117.29 o                         
  12  -2  16       3794.55       3210.51       335.62 o                         
  14  -2  16        175.31        187.11       130.67 o                         
  16  -2  16        196.41        101.50       157.66 o                         
  18  -2  16       2422.20       2338.40       343.46 o                         
  20  -2  16         78.92       -139.23       193.18 o                         
 -35  -1  16         56.78        -94.39        94.39 o                         
 -33  -1  16         20.25        -57.86        67.43 o                         
 -31  -1  16        107.48       -233.06       240.53 o                         
 -29  -1  16        119.01         20.94       100.42 o                         
 -27  -1  16         22.47         67.40        86.17 o                         
 -25  -1  16        424.46        511.19        97.42 o                         
 -23  -1  16         57.47         97.14        79.02 o                         
 -21  -1  16         10.63        -19.86        58.09 o                         
 -19  -1  16        243.85        304.94        80.45 o                         
 -17  -1  16        193.37        204.48        71.77 o                         
 -15  -1  16         11.28         32.43        35.68 o                         
 -13  -1  16         25.51         24.31        61.25 o                         
 -11  -1  16       2086.96       2000.15       180.08 o                         
  -9  -1  16          7.63         68.95        30.77 o                         
  -7  -1  16        757.99        702.28       112.15 o                         
  -5  -1  16       4136.72       4512.22       287.81 o                         
  -3  -1  16         29.50         -2.04        35.98 o                         
  -1  -1  16       2567.48       3137.06       252.78 o                         
   1  -1  16       4307.73       4828.16       323.42 o                         
   3  -1  16         16.69        -17.73        39.26 o                         
   5  -1  16        839.41        785.99       173.96 o                         
   7  -1  16       1056.33       1101.98       181.25 o                         
   9  -1  16         13.52        -45.16        45.16 o                         
  11  -1  16        244.81        306.57       111.66 o                         
  13  -1  16        599.47        436.66        96.94 o                         
  15  -1  16         15.06         60.49        73.53 o                         
  17  -1  16        683.87        665.54       159.93 o                         
  19  -1  16         89.90       -141.52       275.08 o                         
  21  -1  16          1.85        -46.86       211.68 o                         
 -34   0  16          1.43        316.30       333.89 o                         
 -32   0  16         93.70        335.60       303.77 o                         
 -30   0  16        115.53         67.66       183.92 o                         
 -28   0  16          6.10         12.70       156.79 o                         
 -26   0  16        121.57         98.67       111.21 o                         
 -24   0  16       1843.83       2168.21       325.92 o                         
 -22   0  16         19.70        -66.54        66.54 o                         
 -20   0  16          2.29        -78.19       140.50 o                         
 -18   0  16        177.49        243.78        82.27 o                         
 -16   0  16         12.61         41.95        23.45 o                         
 -14   0  16        279.81        305.97        50.60 o                         
 -12   0  16      11414.99      11620.09       299.46 o                         
 -10   0  16          0.05          1.92        28.49 o                         
  -8   0  16        295.79        259.23        50.72 o                         
  -6   0  16      14132.32      17440.52      1057.94 o                         
  -4   0  16         19.18        -18.63        26.22 o                         
  -2   0  16         16.21         15.78        23.64 o                         
   0   0  16      22163.16      30592.85       614.50 o                         
   2   0  16          1.11        -31.96        58.53 o                         
   4   0  16         84.20         87.31        32.52 o                         
   6   0  16       3296.02       3469.47       227.08 o                         
   8   0  16         88.66         52.87        47.69 o                         
  10   0  16          6.29        -44.70        44.70 o                         
  12   0  16       4920.26       4368.42       407.15 o                         
  14   0  16         66.90         81.99       155.44 o                         
  16   0  16        131.56        152.08        98.44 o                         
  18   0  16        947.32       1004.39       256.49 o                         
  20   0  16         19.13        195.64       154.52 o                         
  22   0  16         81.81       -205.00       318.31 o                         
 -35   1  16         56.97       -224.14       258.03 o                         
 -33   1  16         20.24       -113.29       113.29 o                         
 -31   1  16        107.49       -152.40       390.86 o                         
 -29   1  16        119.17       -268.07       351.65 o                         
 -27   1  16         22.52        311.69       102.55 o                         
 -25   1  16        424.12        338.86       273.73 o                         
 -23   1  16         57.61        127.81        74.35 o                         
 -21   1  16         10.61         21.42        27.94 o                         
 -19   1  16        244.14        338.53        76.55 o                         
 -17   1  16        193.23        180.49        52.58 o                         
 -15   1  16         11.24         23.91        14.13 o                         
 -13   1  16         25.61         21.09        16.48 o                         
 -11   1  16       2090.52       2039.26       129.83 o                         
  -9   1  16          7.66         -1.35        26.00 o                         
  -7   1  16        758.17        779.73        82.90 o                         
  -5   1  16       4134.86       4635.58       236.55 o                         
  -3   1  16         29.53         33.77        14.62 o                         
  -1   1  16       2572.47       3349.50       199.67 o                         
   1   1  16       4301.93       5246.55       239.15 o                         
   3   1  16         16.71        -16.50        16.50 o                         
   5   1  16        837.98        875.98       102.72 o                         
   7   1  16       1056.96       1131.57       119.91 o                         
   9   1  16         13.52        -16.93        16.93 o                         
  11   1  16        243.73        264.56        66.93 o                         
  13   1  16        599.97        761.08       144.91 o                         
  15   1  16         15.09         69.34        50.10 o                         
  17   1  16        683.10        789.54       228.28 o                         
  19   1  16         89.70        161.62       123.20 o                         
  21   1  16          1.86         79.08       139.97 o                         
 -32   2  16         95.59        174.19       477.96 o                         
 -30   2  16       1144.67        758.47       587.45 o                         
 -28   2  16         37.42         14.04       180.89 o                         
 -26   2  16         19.68          6.75       154.08 o                         
 -24   2  16       1489.76       1931.41       235.95 o                         
 -22   2  16        207.55        178.71        74.72 o                         
 -20   2  16         72.31         68.06        51.73 o                         
 -18   2  16       4377.08       4348.35       230.02 o                         
 -16   2  16        600.23        726.73       102.91 o                         
 -14   2  16        110.10         40.76        45.39 o                         
 -12   2  16       2025.25       1839.30       182.55 o                         
 -10   2  16        286.47        339.93        63.33 o                         
  -8   2  16        546.72        575.34        85.01 o                         
  -6   2  16       6825.25       6595.67       330.09 o                         
  -4   2  16         17.02         10.96        27.80 o                         
  -2   2  16        972.88        890.89       117.16 o                         
   0   2  16       1853.18       2039.92       187.83 o                         
   2   2  16        205.68        178.12        52.57 o                         
   4   2  16        353.17        532.14        97.65 o                         
   6   2  16      28556.10      30527.00      1083.60 o                         
   8   2  16        375.74        416.43        75.02 o                         
  10   2  16        238.89        252.36        99.62 o                         
  12   2  16       3781.26       4098.00       335.11 o                         
  14   2  16        175.48        104.20        91.99 o                         
  16   2  16        196.12        241.02       328.69 o                         
  18   2  16       2426.88       2555.47       363.59 o                         
  20   2  16         78.65          3.26       253.74 o                         
 -31   3  16         87.01        808.67       773.66 o                         
 -29   3  16         51.41         94.77       242.09 o                         
 -27   3  16          2.76         85.54       123.87 o                         
 -25   3  16        214.78        197.48       157.88 o                         
 -23   3  16        675.60        394.48       270.78 o                         
 -21   3  16         53.61        -45.76        82.10 o                         
 -19   3  16        555.90        600.08       103.00 o                         
 -17   3  16       1404.60       1580.91       176.34 o                         
 -15   3  16         14.34         49.19        44.08 o                         
 -13   3  16        253.18        331.31        78.81 o                         
 -11   3  16        315.99        285.37        78.45 o                         
  -9   3  16         24.74        -24.36        39.71 o                         
  -7   3  16        118.11        120.98        44.08 o                         
  -5   3  16        179.16        264.31        63.90 o                         
  -3   3  16         35.57        121.17        42.63 o                         
  -1   3  16       1164.87        905.30       122.65 o                         
   1   3  16        400.29        335.18        56.88 o                         
   3   3  16         41.56        108.78        64.93 o                         
   5   3  16        419.56        464.44       123.95 o                         
   7   3  16        175.70        144.24       120.09 o                         
   9   3  16         19.88         68.27        58.36 o                         
  11   3  16        251.08        290.05       104.18 o                         
  13   3  16        136.72        189.79       157.37 o                         
  15   3  16          0.09        -39.92        57.89 o                         
  17   3  16        128.14        158.94       190.20 o                         
  19   3  16        352.24        818.20       311.92 o                         
 -28   4  16        118.82       -197.19       197.19 o                         
 -26   4  16          6.06       -213.91       213.91 o                         
 -24   4  16       1934.04       3084.26       847.89 o                         
 -22   4  16         81.70       -204.39       204.39 o                         
 -20   4  16         12.46        -12.22        84.96 o                         
 -18   4  16        923.88        915.92       163.65 o                         
 -16   4  16         29.06        -85.61        85.61 o                         
 -14   4  16        108.22        146.56       126.32 o                         
 -12   4  16      19309.90      17443.88       950.57 o                         
 -10   4  16        387.09        333.79       106.25 o                         
  -8   4  16        113.55        301.96       114.03 o                         
  -6   4  16       1092.78        997.02       216.27 o                         
  -4   4  16        109.68        307.13       137.13 o                         
  -2   4  16         74.56         59.16       125.16 o                         
   0   4  16       3052.27       3461.65       402.69 o                         
   2   4  16         11.13         51.01       171.30 o                         
   4   4  16         29.78       -103.12       146.40 o                         
   6   4  16       1134.35       1052.92       191.48 o
[truncated: 295,329 more chars]
