# Supplementary material for: An exceptional series of phase transitions in hydrophobic amino acids with linear side chains
Source: IUCrJ. 2016 Aug 9;3(Pt 5):341–53. doi: 10.1107/S2052252516010472 (PMC5391856; doi:10.1107/S2052252516010472)
Supplement: Supplementary file 12 [file m-03-00341-Nle210sup12.hkl]

data_Nle210                                                                     
_shelx_title ' Nle210 in C2'                                                    
_shelx_refln_list_code          4                                               
_shelx_F_calc_maximum       95.59                                               
_exptl_crystal_F_000       288.00                                               
_reflns_d_resolution_high  0.8193                                               
                                                                                
loop_                                                                           
 _space_group_symop_operation_xyz                                               
 'x, y, z'                                                                      
 '-x, y, -z'                                                                    
 'x+1/2, y+1/2, z'                                                              
 '-x+1/2, y+1/2, -z'                                                            
                                                                                
_cell_length_a     9.5327                                                       
_cell_length_b     5.2545                                                       
_cell_length_c    14.9590                                                       
_cell_angle_alpha  90.000                                                       
_cell_angle_beta   97.628                                                       
_cell_angle_gamma  90.000                                                       
                                                                                
_shelx_F_squared_multiplier     1.000                                           
                                                                                
loop_                                                                           
 _refln_index_h                                                                 
 _refln_index_k                                                                 
 _refln_index_l                                                                 
 _refln_F_squared_calc                                                          
 _refln_F_squared_meas                                                          
 _refln_F_squared_sigma                                                         
 _refln_observed_status                                                         
   2  -6   0          8.11          7.02         6.03 o                         
   4  -6   0         16.95          6.86        10.67 o                         
   1  -5   0        274.79        261.39         8.46 o                         
   3  -5   0        112.32        119.03         6.69 o                         
   5  -5   0        101.41        107.07         7.92 o                         
   7  -5   0         21.66         27.48         4.56 o                         
   0  -4   0         85.03         78.00         4.42 o                         
   2  -4   0        123.50        125.42         4.35 o                         
   4  -4   0        549.38        554.39         9.25 o                         
   6  -4   0          5.06          5.71         3.21 o                         
   8  -4   0        275.96        264.47        14.24 o                         
   1  -3   0        439.81        448.69         6.51 o                         
   3  -3   0         28.41         41.18         2.51 o                         
   5  -3   0        209.25        199.89         3.63 o                         
   7  -3   0         13.00         17.59         2.31 o                         
   9  -3   0         25.34         25.84         3.82 o                         
   0  -2   0        373.85        424.60         6.65 o                         
   2  -2   0          6.13          9.20         0.94 o                         
   4  -2   0        146.90        158.10         2.43 o                         
   6  -2   0         54.06         53.31         2.18 o                         
   8  -2   0         13.68         10.83         2.30 o                         
  10  -2   0         15.94          8.57         3.46 o                         
   1  -1   0       3635.05       3533.74        22.56 o                         
   3  -1   0        617.61        649.88         4.77 o                         
   5  -1   0        769.46        800.35         5.83 o                         
   7  -1   0        227.56        217.11         3.21 o                         
   9  -1   0        204.71        204.28         4.86 o                         
  11  -1   0          4.48         12.39         3.82 o                         
   2   0   0        835.37        875.28         4.85 o                         
   4   0   0       2840.96       3066.36        17.17 o                         
   6   0   0        186.02        190.71         2.81 o                         
   8   0   0         69.67         81.71         3.48 o                         
  10   0   0          5.64         10.13         2.47 o                         
   1   1   0       3633.85       3562.85        19.29 o                         
   3   1   0        617.68        653.75         6.60 o                         
   5   1   0        769.33        795.35         5.21 o                         
   7   1   0        227.33        217.47         2.99 o                         
   9   1   0        204.69        208.71         5.08 o                         
  11   1   0          4.51          6.30         4.76 o                         
   0   2   0        374.06        422.05         4.12 o                         
   2   2   0          6.22          8.69         0.62 o                         
   4   2   0        146.80        155.07         2.22 o                         
   6   2   0         54.25         57.06         1.97 o                         
   8   2   0         13.64         13.72         1.66 o                         
  10   2   0         15.80         21.87         3.95 o                         
   1   3   0        440.28        451.08         3.46 o                         
   3   3   0         28.43         39.96         1.39 o                         
   5   3   0        209.14        199.21         2.80 o                         
   7   3   0         12.95         14.87         1.55 o                         
   9   3   0         25.41         27.30         2.76 o                         
   0   4   0         84.93         82.11         3.01 o                         
   2   4   0        123.51        123.78         2.48 o                         
   4   4   0        549.40        548.47         5.20 o                         
   6   4   0          5.01          6.50         1.42 o                         
   8   4   0        276.12        282.58         5.92 o                         
   1   5   0        274.80        259.70         3.54 o                         
   3   5   0        112.37        119.60         3.55 o                         
   5   5   0        101.54        100.62         4.06 o                         
   7   5   0         21.63         23.38         3.69 o                         
   0   6   0         43.65         37.16         3.75 o                         
   2   6   0          8.04          7.75         2.42 o                         
   4   6   0         16.99         14.67         3.98 o                         
  -4  -6   1         12.61         14.23         7.65 o                         
  -2  -6   1         14.30          4.50         6.66 o                         
   2  -6   1          0.40         -5.58         7.20 o                         
  -7  -5   1         55.39         62.39         6.43 o                         
  -5  -5   1         34.59         31.11         4.60 o                         
  -3  -5   1         61.70         61.51         5.54 o                         
  -1  -5   1        169.49        145.42         9.37 o                         
   1  -5   1        138.54        136.32        10.00 o                         
   3  -5   1         22.27         18.79         3.76 o                         
   5  -5   1        116.12        115.19         6.15 o                         
   7  -5   1         10.72         25.94         7.74 o                         
  -8  -4   1        151.27        152.81         9.42 o                         
  -6  -4   1          5.66          1.95         2.51 o                         
  -4  -4   1        669.85        673.38         8.76 o                         
  -2  -4   1        354.90        348.34         6.86 o                         
   0  -4   1         75.63         86.62         6.75 o                         
   2  -4   1         33.60         33.81         2.79 o                         
   4  -4   1         54.86         58.77         3.36 o                         
   6  -4   1          5.79          4.81         2.50 o                         
   8  -4   1         84.22         82.58        10.48 o                         
  -9  -3   1         29.38         34.35         7.02 o                         
  -7  -3   1         16.33         16.23         2.12 o                         
  -5  -3   1        220.50        218.97         4.49 o                         
  -3  -3   1        107.20        100.24         2.93 o                         
  -1  -3   1        767.44        782.25         9.30 o                         
   1  -3   1        209.21        215.57         4.39 o                         
   3  -3   1        150.70        145.36         3.31 o                         
   5  -3   1        179.36        169.93         3.40 o                         
   7  -3   1         23.62         20.95         2.39 o                         
   9  -3   1          1.04          6.75         3.42 o                         
 -10  -2   1         69.63         68.04         5.45 o                         
  -8  -2   1         83.80         80.46         4.32 o                         
  -6  -2   1         78.82         80.58         2.49 o                         
  -4  -2   1        503.16        507.19         4.52 o                         
  -2  -2   1        274.49        291.76         3.26 o                         
   0  -2   1         89.86         95.29         1.74 o                         
   2  -2   1         53.29         43.22         1.93 o                         
   4  -2   1        214.22        217.32         3.00 o                         
   6  -2   1         46.30         47.60         2.10 o                         
   8  -2   1          6.56          7.31         1.91 o                         
  10  -2   1         13.69         15.14         5.73 o                         
 -11  -1   1          3.26          5.05         4.24 o                         
  -9  -1   1        284.56        286.21         5.41 o                         
  -7  -1   1        268.70        267.45         3.70 o                         
  -5  -1   1        771.89        852.27         6.99 o                         
  -3  -1   1       5616.35       5855.88        35.17 o                         
  -1  -1   1        650.04        603.65         4.13 o                         
   1  -1   1       1592.79       1545.78         8.59 o                         
   3  -1   1        228.63        222.05         2.44 o                         
   5  -1   1         31.22         25.95         1.29 o                         
   7  -1   1        188.44        191.20         3.30 o                         
   9  -1   1        103.70        111.33         4.15 o                         
  11  -1   1          7.74         17.66         5.44 o                         
 -10   0   1         10.14         10.30         2.25 o                         
  -8   0   1        489.77        487.56         5.89 o                         
  -6   0   1         71.63         72.79         1.82 o                         
  -4   0   1        276.12        283.14         2.65 o                         
  -2   0   1        111.12         85.65         1.12 o                         
   2   0   1       9136.97       8721.82        60.80 o                         
   4   0   1       1617.09       1560.85         8.85 o                         
   6   0   1        563.88        607.08         6.02 o                         
   8   0   1         36.88         40.95         2.33 o                         
  10   0   1         12.65         10.03         3.74 o                         
 -11   1   1          3.25         10.58        10.85 o                         
  -9   1   1        284.65        281.59         5.29 o                         
  -7   1   1        268.95        272.85         3.41 o                         
  -5   1   1        771.20        857.95         6.03 o                         
  -3   1   1       5616.71       5919.80        31.26 o                         
  -1   1   1        648.95        596.66         3.90 o                         
   1   1   1       1592.69       1547.53         8.25 o                         
   3   1   1        228.07        224.84         2.37 o                         
   5   1   1         31.10         24.39         1.18 o                         
   7   1   1        187.66        191.13         3.01 o                         
   9   1   1        103.52        109.85         5.21 o                         
  11   1   1          7.76          6.00         5.65 o                         
 -10   2   1         69.50         75.01         8.93 o                         
  -8   2   1         83.75         82.56         2.60 o                         
  -6   2   1         78.61         86.07         2.07 o                         
  -4   2   1        502.49        511.91         4.27 o                         
  -2   2   1        274.78        292.61         2.79 o                         
   0   2   1         89.76         97.12         1.33 o                         
   2   2   1         53.27         43.52         1.07 o                         
   4   2   1        213.84        213.39         2.35 o                         
   6   2   1         46.27         47.04         2.87 o                         
   8   2   1          6.59          5.87         1.60 o                         
  10   2   1         13.78         18.13         3.44 o                         
  -9   3   1         29.45         26.00         4.45 o                         
  -7   3   1         16.34         13.50         2.28 o                         
  -5   3   1        220.69        227.53         3.22 o                         
  -3   3   1        107.52         95.58         1.87 o                         
  -1   3   1        768.07        800.47         5.16 o                         
   1   3   1        209.24        218.34         2.33 o                         
   3   3   1        151.01        141.21         2.09 o                         
   5   3   1        179.53        173.01         2.51 o                         
   7   3   1         23.52         19.13         1.95 o                         
   9   3   1          1.03          2.14         2.28 o                         
  -8   4   1        151.37        155.44         4.68 o                         
  -6   4   1          5.67          4.85         1.90 o                         
  -4   4   1        670.42        678.31         5.37 o                         
  -2   4   1        354.89        358.31         4.00 o                         
   0   4   1         75.69         87.33         1.98 o                         
   2   4   1         33.62         33.90         1.46 o                         
   4   4   1         54.91         57.83         2.22 o                         
   6   4   1          5.71          2.63         1.94 o                         
   8   4   1         84.39         87.06         7.01 o                         
  -7   5   1         55.37         58.79         5.18 o                         
  -5   5   1         34.65         37.81         2.41 o                         
  -3   5   1         61.59         56.85         2.70 o                         
  -1   5   1        169.11        158.33         3.14 o                         
   1   5   1        138.61        127.32         2.79 o                         
   3   5   1         22.16         21.52         1.98 o                         
   5   5   1        116.30        118.07         3.51 o                         
   7   5   1         10.79         12.64         2.94 o                         
  -4   6   1         12.64         16.81         2.97 o                         
  -2   6   1         14.23         15.72         2.60 o                         
   0   6   1         36.45         40.05         3.23 o                         
   2   6   1          0.40          1.39         3.00 o                         
  -2  -6   2         11.04         17.83         7.02 o                         
   2  -6   2         10.75         14.41         8.19 o                         
  -7  -5   2         58.94         73.67         6.67 o                         
  -5  -5   2         50.99         40.62         5.62 o                         
  -3  -5   2         42.88         51.29         4.77 o                         
  -1  -5   2         17.83         22.42         5.40 o                         
   1  -5   2          0.16          5.58         4.86 o                         
   3  -5   2         77.13         82.66        10.90 o                         
   5  -5   2         58.53         60.80         6.14 o                         
  -8  -4   2          1.66          1.87         3.42 o                         
  -6  -4   2         68.88         69.27         6.69 o                         
  -4  -4   2        320.80        313.67        10.05 o                         
  -2  -4   2        162.23        164.49         4.89 o                         
   0  -4   2          9.05         12.18         4.95 o                         
   2  -4   2        222.25        224.00         5.36 o                         
   4  -4   2        223.66        217.66         5.32 o                         
   6  -4   2        111.85        111.06         4.99 o                         
   8  -4   2          7.71         11.68         3.58 o                         
  -9  -3   2         15.16          9.59         3.47 o                         
  -7  -3   2        126.97        114.80         4.17 o                         
  -5  -3   2        145.80        145.32         3.44 o                         
  -3  -3   2         58.04         62.56         2.38 o                         
  -1  -3   2         55.09         51.49         2.19 o                         
   1  -3   2        262.02        270.38         4.32 o                         
   3  -3   2         72.95         67.99         2.28 o                         
   5  -3   2        379.69        383.99         5.31 o                         
   7  -3   2         86.42         87.06         4.43 o                         
   9  -3   2         35.65         38.30         3.70 o                         
 -10  -2   2         50.55         52.97         4.82 o                         
  -8  -2   2         35.93         36.38         4.13 o                         
  -6  -2   2         76.68         80.07         2.24 o                         
  -4  -2   2         48.54         53.68         1.66 o                         
  -2  -2   2         46.97         39.78         1.43 o                         
   0  -2   2         21.73         24.72         1.46 o                         
   2  -2   2        391.89        387.51         3.98 o                         
   4  -2   2        150.72        165.21         2.83 o                         
   6  -2   2        212.27        220.22         3.60 o                         
   8  -2   2         57.44         53.93         3.35 o                         
  10  -2   2         99.13        107.87        14.27 o                         
 -11  -1   2         20.32         16.97         3.96 o                         
  -9  -1   2         99.98         90.76         3.36 o                         
  -7  -1   2         72.45         65.03         1.99 o                         
  -5  -1   2        367.91        367.14         3.64 o                         
  -3  -1   2       2104.88       2108.38        11.30 o                         
  -1  -1   2       1617.64       1547.58         8.93 o                         
   1  -1   2       3784.08       3589.52        18.80 o                         
   3  -1   2        450.22        444.14         3.79 o                         
   5  -1   2        156.53        159.79         2.55 o                         
   7  -1   2         59.67         53.99         2.28 o                         
   9  -1   2        173.49        170.45         5.23 o                         
  11  -1   2         24.61         16.73         4.28 o                         
 -10   0   2          2.51          2.88         2.00 o                         
  -8   0   2        426.93        438.34         4.73 o                         
  -6   0   2        803.52        794.74         5.99 o                         
  -4   0   2         48.17         37.22         1.16 o                         
  -2   0   2        630.32        720.28         4.56 o                         
   0   0   2         83.25         76.81         0.76 o                         
   2   0   2       2294.41       2470.77        21.56 o                         
   4   0   2        362.50        337.38         3.32 o                         
   6   0   2        118.14        114.17         2.36 o                         
   8   0   2         81.54         86.09         3.04 o                         
  10   0   2         25.98         30.37         5.95 o                         
 -11   1   2         20.36         23.82         4.01 o                         
  -9   1   2        100.06         90.57         3.36 o                         
  -7   1   2         72.43         67.03         2.54 o                         
  -5   1   2        366.76        371.75         4.12 o                         
  -3   1   2       2104.10       2122.00        11.23 o                         
  -1   1   2       1619.47       1519.10         8.06 o                         
   1   1   2       3784.11       3607.02        19.01 o                         
   3   1   2        450.67        444.98         3.47 o                         
   5   1   2        156.58        159.49         2.45 o                         
   7   1   2         59.35         54.30         2.27 o                         
   9   1   2        173.57        166.11         7.42 o                         
  11   1   2         24.67         23.36         7.44 o                         
 -10   2   2         50.70         48.63         7.45 o                         
  -8   2   2         36.04         32.72         3.65 o                         
  -6   2   2         76.80         80.35         2.28 o                         
  -4   2   2         48.20         51.93         1.31 o                         
  -2   2   2         47.29         40.27         1.10 o                         
   0   2   2         21.80         25.97         0.78 o                         
   2   2   2        391.91        385.24         3.30 o                         
   4   2   2        150.25        165.94         2.39 o                         
   6   2   2        212.03        224.48         3.43 o                         
   8   2   2         57.47         57.50         4.30 o                         
  10   2   2         99.23        103.40         7.88 o                         
  -9   3   2         15.26         18.36         2.93 o                         
  -7   3   2        127.02        118.47         3.42 o                         
  -5   3   2        145.80        144.15         2.56 o                         
  -3   3   2         57.70         60.08         1.61 o                         
  -1   3   2         55.51         50.35         1.49 o                         
   1   3   2        261.45        269.34         2.66 o                         
   3   3   2         73.43         69.06         1.75 o                         
   5   3   2        380.14        376.18         3.60 o                         
   7   3   2         86.30         83.17         3.03 o                         
   9   3   2         35.66         40.83         3.11 o                         
  -8   4   2          1.68          2.28         3.32 o                         
  -6   4   2         68.86         68.72         2.63 o                         
  -4   4   2        321.08        318.09         3.89 o                         
  -2   4   2        162.11        167.74         2.61 o                         
   0   4   2          9.11         11.45         1.04 o                         
   2   4   2        222.18        225.90         2.89 o                         
   4   4   2        223.69        222.31         3.25 o                         
   6   4   2        111.69        113.91         2.86 o                         
   8   4   2          7.76          9.33         4.71 o                         
  -7   5   2         58.94         65.52         6.25 o                         
  -5   5   2         51.04         53.12         3.23 o                         
  -3   5   2         42.73         42.15         2.22 o                         
  -1   5   2         17.78         19.32         1.65 o                         
   1   5   2          0.16          1.14         1.78 o                         
   3   5   2         76.74         72.87         3.87 o                         
   5   5   2         58.40         57.60         2.92 o                         
  -4   6   2          4.30          7.84         2.97 o                         
  -2   6   2         11.03         10.00         2.55 o                         
   0   6   2          6.25          4.13         2.49 o                         
   2   6   2         10.75         15.18         2.53 o                         
  -2  -6   3          6.97         11.08         7.02 o                         
   2  -6   3         45.27         58.62         9.82 o                         
  -7  -5   3         31.36         40.06         6.01 o                         
  -5  -5   3         28.94         31.36         4.81 o                         
  -3  -5   3          6.03          5.26         3.40 o                         
  -1  -5   3         19.58         18.82         4.86 o                         
   1  -5   3         72.35         61.86         7.83 o                         
   3  -5   3         48.57         58.23         5.34 o                         
   5  -5   3         63.07         78.18         7.34 o                         
  -8  -4   3         32.16         39.30         6.11 o                         
  -6  -4   3        121.75        109.19         8.28 o                         
  -4  -4   3         29.24         29.72         2.52 o                         
  -2  -4   3         46.98         46.78         3.39 o                         
   0  -4   3         36.59         34.10         3.43 o                         
   2  -4   3         79.36         78.93         4.70 o                         
   4  -4   3        272.53        274.61         8.74 o                         
   6  -4   3        122.10        116.63         7.99 o                         
   8  -4   3          6.37          6.14         4.47 o                         
  -9  -3   3          9.73         19.24         3.62 o                         
  -7  -3   3        154.09        136.12         4.86 o                         
  -5  -3   3        154.03        144.00         3.61 o                         
  -3  -3   3        283.42        281.27         4.01 o                         
  -1  -3   3        700.98        711.12         7.51 o                         
   1  -3   3        942.38        955.59         8.42 o                         
   3  -3   3         47.98         46.37         2.03 o                         
   5  -3   3        504.78        511.61         8.49 o                         
   7  -3   3        137.17        131.06         8.54 o                         
   9  -3   3         33.94         36.12         7.58 o                         
 -10  -2   3         28.75         29.84         3.91 o                         
  -8  -2   3          6.05          9.41         1.70 o                         
  -6  -2   3        245.51        242.65         3.34 o                         
  -4  -2   3        244.88        249.22         3.90 o                         
  -2  -2   3        639.82        635.67         5.02 o                         
   0  -2   3        730.97        813.26         7.60 o                         
   2  -2   3        652.18        660.48         5.72 o                         
   4  -2   3        177.31        183.86         3.31 o                         
   6  -2   3        366.37        373.16         4.71 o                         
   8  -2   3         60.15         57.48         4.07 o                         
  10  -2   3        153.18        161.86         7.28 o                         
 -11  -1   3         35.65         36.33         4.36 o                         
  -9  -1   3        126.28        117.76         3.47 o                         
  -7  -1   3         46.80         42.75         1.85 o                         
  -5  -1   3         73.71         73.98         1.48 o                         
  -3  -1   3        417.88        414.80         3.76 o                         
  -1  -1   3        771.41        791.34         5.01 o                         
   1  -1   3       1525.41       1411.61         8.25 o                         
   3  -1   3       1371.84       1375.73         8.80 o                         
   5  -1   3        255.14        238.51         3.17 o                         
   7  -1   3         16.46         16.37         1.53 o                         
   9  -1   3        131.02        128.38         6.98 o                         
 -10   0   3         14.68         11.84         2.15 o                         
  -8   0   3        139.45        140.88         2.85 o                         
  -6   0   3        272.86        273.61         3.36 o                         
  -4   0   3        978.20        987.39         6.73 o                         
  -2   0   3        269.46        210.00         1.94 o                         
   0   0   3        577.55        598.47         4.05 o                         
   2   0   3       1743.20       1797.88        16.24 o                         
   4   0   3        455.04        458.68         4.99 o                         
   6   0   3          2.58         19.18         3.60 o                         
   8   0   3          4.83          7.82         1.74 o                         
  10   0   3          2.08          6.70         3.41 o                         
 -11   1   3         35.74         34.87         5.28 o                         
  -9   1   3        126.43        122.05         4.88 o                         
  -7   1   3         46.76         45.65         2.07 o                         
  -5   1   3         73.37         71.87         2.12 o                         
  -3   1   3        418.03        419.23         4.11 o                         
  -1   1   3        772.06        789.03         4.65 o                         
   1   1   3       1524.22       1398.74         8.95 o                         
   3   1   3       1371.47       1386.85         8.67 o                         
   5   1   3        254.93        232.47         3.03 o                         
   7   1   3         16.49         15.90         1.43 o                         
   9   1   3        131.23        144.29         5.54 o                         
 -10   2   3         28.97         22.51         3.39 o                         
  -8   2   3          5.97          9.93         1.82 o                         
  -6   2   3        245.47        251.72         3.37 o                         
  -4   2   3        245.25        246.98         2.84 o                         
  -2   2   3        639.04        629.56         5.34 o                         
   0   2   3        731.84        810.30         4.78 o                         
   2   2   3        652.53        656.66         4.38 o                         
   4   2   3        176.96        182.71         2.54 o                         
   6   2   3        366.21        377.41         4.29 o                         
   8   2   3         60.16         50.67         2.85 o                         
  10   2   3        153.15        155.93         6.78 o                         
  -9   3   3          9.76         27.90         4.44 o                         
  -7   3   3        154.19        138.33         3.10 o                         
  -5   3   3        154.00        149.91         2.50 o                         
  -3   3   3        283.36        284.91         3.13 o                         
  -1   3   3        700.60        726.24         4.83 o                         
   1   3   3        941.62        972.73         5.97 o                         
   3   3   3         47.66         47.93         1.49 o                         
   5   3   3        505.08        513.81         6.16 o                         
   7   3   3        137.05        133.43         3.54 o                         
   9   3   3         34.05         29.67         3.49 o                         
  -8   4   3         32.15         32.70         4.87 o                         
  -6   4   3        121.52        113.19         3.72 o                         
  -4   4   3         29.32         26.60         1.67 o                         
  -2   4   3         46.85         42.96         1.73 o                         
   0   4   3         36.57         39.04         1.56 o                         
   2   4   3         79.39         78.28         1.99 o                         
   4   4   3        272.84        267.15         3.64 o                         
   6   4   3        122.11        121.43         5.43 o                         
   8   4   3          6.40          2.80         2.56 o                         
  -7   5   3         31.37         42.81         6.42 o                         
  -5   5   3         28.99         31.59         2.97 o                         
  -3   5   3          5.99          1.29         1.53 o                         
  -1   5   3         19.64         14.55         1.53 o                         
   1   5   3         72.24         73.87         2.66 o                         
   3   5   3         48.40         52.28         2.50 o                         
   5   5   3         63.09         64.24         3.36 o                         
  -2   6   3          6.96          8.80         2.50 o                         
   0   6   3         28.68         24.94         2.51 o                         
   2   6   3         45.18         48.47         3.62 o                         
  -2  -6   4         10.84          1.26         6.66 o                         
   0  -6   4         38.42         35.12         8.10 o                         
   2  -6   4         62.40         60.87        10.99 o                         
  -7  -5   4          4.98         10.35         4.38 o                         
  -5  -5   4         14.32         12.80         3.72 o                         
  -3  -5   4         40.07         39.67         4.50 o                         
  -1  -5   4         85.94         85.55         6.44 o                         
   1  -5   4        124.33        123.55        10.00 o                         
   3  -5   4          5.20         -0.36         6.57 o                         
   5  -5   4         20.69         32.69         8.01 o                         
  -8  -4   4         73.02         77.12         6.01 o                         
  -6  -4   4         63.76         62.50         4.16 o                         
  -4  -4   4        149.26        158.39         5.34 o                         
  -2  -4   4        210.78        204.39         5.94 o                         
   0  -4   4         19.81         26.57         3.39 o                         
   2  -4   4         47.90         54.64         4.92 o                         
   4  -4   4         61.94         60.36         3.83 o                         
   6  -4   4          6.70          4.71         2.80 o                         
   8  -4   4         36.12         40.36         5.99 o                         
  -9  -3   4          8.00          4.65         3.18 o                         
  -7  -3   4         91.18         93.52         4.41 o                         
  -5  -3   4         65.43         58.36         2.69 o                         
  -3  -3   4        193.78        201.00         3.43 o                         
  -1  -3   4        438.30        425.10         6.83 o                         
   1  -3   4        687.24        698.02         9.14 o                         
   3  -3   4         85.87         82.40         2.32 o                         
   5  -3   4        259.24        277.27         5.09 o                         
   7  -3   4         92.87        101.13         5.48 o                         
   9  -3   4         18.04         23.17         4.13 o                         
 -10  -2   4         45.30         47.54         4.86 o                         
  -8  -2   4         38.33         46.29         2.76 o                         
  -6  -2   4        259.78        263.94         4.20 o                         
  -4  -2   4         28.12         28.28         2.14 o                         
  -2  -2   4       1884.21       1944.72        11.85 o                         
   0  -2   4        175.04        189.40         3.82 o                         
   2  -2   4       1241.33       1288.18         8.66 o                         
   4  -2   4         63.53         60.94         1.94 o                         
   6  -2   4        242.60        239.29         5.02 o                         
   8  -2   4          5.41          4.91         2.33 o                         
  10  -2   4         73.44         80.48         6.31 o                         
 -11  -1   4         38.74         56.00         5.05 o                         
  -9  -1   4        163.50        153.71         4.97 o                         
  -7  -1   4        283.38        276.62         3.36 o                         
  -5  -1   4        121.80        135.19         1.84 o                         
  -3  -1   4        881.21        892.61         6.98 o                         
  -1  -1   4        318.16        333.73         2.66 o                         
   1  -1   4        985.71        979.12         7.16 o                         
   3  -1   4        303.00        291.44         4.09 o                         
   5  -1   4         73.36         68.63         1.98 o                         
   7  -1   4         90.54         89.80         3.03 o                         
   9  -1   4         61.96         60.53         4.77 o                         
 -10   0   4         51.61         57.52         3.16 o                         
  -8   0   4         11.23         14.06         1.38 o                         
  -6   0   4          2.43          2.39         0.83 o                         
  -4   0   4         35.98         35.02         1.28 o                         
  -2   0   4        100.86         73.54         1.17 o                         
   0   0   4       6137.98       6104.36        35.56 o                         
   2   0   4        497.26        520.81         3.89 o                         
   4   0   4         97.81         97.84         1.84 o                         
   6   0   4         34.91         33.09         1.59 o                         
   8   0   4          0.01         10.22         2.26 o                         
  10   0   4         18.91         16.23         3.92 o                         
 -11   1   4         38.76         40.60         6.48 o                         
  -9   1   4        163.44        153.14         3.89 o                         
  -7   1   4        283.31        274.63         4.28 o                         
  -5   1   4        121.95        133.41         2.15 o                         
  -3   1   4        881.31        893.79         6.98 o                         
  -1   1   4        317.43        333.31         2.58 o                         
   1   1   4        986.11        986.08         8.30 o                         
   3   1   4        302.70        288.64         2.79 o                         
   5   1   4         73.31         65.25         1.90 o                         
   7   1   4         90.41         90.70         2.57 o                         
   9   1   4         61.88         60.24         5.59 o                         
 -10   2   4         45.49         42.06         8.10 o                         
  -8   2   4         38.14         42.95         3.06 o                         
  -6   2   4        259.82        265.54         2.89 o                         
  -4   2   4         28.12         29.45         1.82 o                         
  -2   2   4       1882.73       1951.14        13.58 o                         
   0   2   4        175.83        185.04         2.14 o                         
   2   2   4       1242.09       1305.27         7.96 o                         
   4   2   4         63.44         60.36         1.74 o                         
   6   2   4        242.77        241.48         3.96 o                         
   8   2   4          5.44          3.56         1.82 o                         
  10   2   4         73.33         85.48         6.37 o                         
  -9   3   4          7.94          9.76         4.21 o                         
  -7   3   4         91.19         94.75         6.38 o                         
  -5   3   4         65.34         54.87         1.53 o                         
  -3   3   4        193.85        200.33         2.60 o                         
  -1   3   4        438.68        422.98         3.33 o                         
   1   3   4        688.29        698.62         4.55 o                         
   3   3   4         85.81         77.71         1.91 o                         
   5   3   4        259.37        277.31         3.60 o                         
   7   3   4         92.83         92.28         3.33 o                         
   9   3   4         18.09         19.32         6.31 o                         
  -8   4   4         73.13         85.12        18.60 o                         
  -6   4   4         63.54         59.81         2.86 o                         
  -4   4   4        149.41        146.80         3.72 o                         
  -2   4   4        210.54        205.66         2.79 o                         
   0   4   4         19.84         24.37         1.90 o                         
   2   4   4         47.85         48.76         2.12 o                         
   4   4   4         62.06         60.79         2.42 o                         
   6   4   4          6.70          9.44         2.50 o                         
   8   4   4         36.17         41.00         3.47 o                         
  -7   5   4          4.99         -0.40         3.98 o                         
  -5   5   4         14.35         16.03         1.97 o                         
  -3   5   4         40.09         39.91         2.11 o                         
  -1   5   4         85.92         85.31         3.31 o                         
   1   5   4        124.28        113.46         3.68 o                         
   3   5   4          5.19          9.09         1.53 o                         
   5   5   4         20.79         23.00         2.49 o                         
  -2   6   4         10.89         11.49         2.58 o                         
   0   6   4         38.33         35.50         2.67 o                         
   2   6   4         62.26         60.48         4.04 o                         
  -2  -6   5          8.09          8.92         7.83 o                         
   0  -6   5          8.41          7.56         7.29 o                         
   2  -6   5         19.62         18.46         9.19 o                         
  -5  -5   5         49.67         52.98         7.92 o                         
  -3  -5   5        100.14         82.66        10.45 o                         
  -1  -5   5        100.99        101.57        16.75 o                         
   1  -5   5         44.23         39.89         6.84 o                         
   3  -5   5         28.31         40.34         8.47 o                         
   5  -5   5         33.21         33.41         9.28 o                         
  -8  -4   5        103.96        105.74         7.48 o                         
  -6  -4   5         24.32         21.19         2.75 o                         
  -4  -4   5        452.80        443.22         7.14 o                         
  -2  -4   5        206.63        198.51         5.90 o                         
   0  -4   5         36.80         37.23         4.35 o                         
   2  -4   5          6.23         12.96         3.24 o                         
   4  -4   5         33.58         40.00         3.35 o                         
   6  -4   5         34.34         41.31         3.70 o                         
   8  -4   5         83.95         89.32        11.26 o                         
  -9  -3   5          6.98          1.45         4.76 o                         
  -7  -3   5         37.23         35.15         3.05 o                         
  -5  -3   5         22.39         25.90         2.18 o                         
  -3  -3   5        169.20        162.40         3.37 o                         
  -1  -3   5        209.89        223.10         5.08 o                         
   1  -3   5        100.10         99.66         2.98 o                         
   3  -3   5         19.15         19.81         2.31 o                         
   5  -3   5         85.06         89.01         2.96 o                         
   7  -3   5         19.63         25.92         2.96 o                         
   9  -3   5         18.48         20.91         4.13 o                         
 -10  -2   5         40.73         42.61         4.25 o                         
  -8  -2   5         10.22          8.35         2.11 o                         
  -6  -2   5        113.01        108.14         3.00 o                         
  -4  -2   5         90.92         94.76         2.51 o                         
  -2  -2   5        471.27        471.71         4.13 o                         
   0  -2   5         97.41         91.96         2.28 o                         
   2  -2   5        464.05        472.59         4.67 o                         
   4  -2   5         90.69         99.83         2.31 o                         
   6  -2   5         29.47         30.57         2.07 o                         
   8  -2   5         11.47         13.26         4.37 o                         
  10  -2   5          6.35         15.09         7.74 o                         
 -11  -1   5         24.16         25.41         4.19 o                         
  -9  -1   5         59.38         63.29         2.77 o                         
  -7  -1   5        112.73        109.12         2.40 o                         
  -5  -1   5        247.22        260.84         3.48 o                         
  -3  -1   5       1128.32       1139.23         9.55 o                         
  -1  -1   5         25.92         28.38         1.14 o                         
   1  -1   5       1118.32       1151.22         7.18 o                         
   3  -1   5        157.94        151.07         2.31 o                         
   5  -1   5         66.62         59.23         1.96 o                         
   7  -1   5        161.49        164.09         5.86 o                         
   9  -1   5         32.59         34.93         3.79 o                         
 -10   0   5         18.29         22.69         2.32 o                         
  -8   0   5        141.32        126.62         2.80 o                         
  -6   0   5         16.43         14.17         1.23 o                         
  -4   0   5         27.39         31.00         1.37 o                         
  -2   0   5       2458.27       2401.96        13.33 o                         
   0   0   5       3815.41       3768.42        19.92 o                         
   2   0   5         35.24         38.69         1.24 o                         
   4   0   5        778.94        788.80         6.12 o                         
   6   0   5        100.10         93.31         2.30 o                         
   8   0   5          2.97          0.23         2.07 o                         
  10   0   5         27.68         33.62         5.38 o                         
 -11   1   5         24.15         30.95         5.50 o                         
  -9   1   5         59.42         63.04         3.05 o                         
  -7   1   5        112.75        107.38         2.51 o                         
  -5   1   5        246.93        258.82         3.78 o                         
  -3   1   5       1127.72       1158.67         7.85 o                         
  -1   1   5         25.91         30.03         0.99 o                         
   1   1   5       1118.89       1175.47         8.39 o                         
   3   1   5        157.84        150.08         2.02 o                         
   5   1   5         66.64         57.81         1.84 o                         
   7   1   5        161.17        162.10         3.33 o                         
   9   1   5         32.42         31.98         3.12 o                         
 -10   2   5         40.76         38.50         7.33 o                         
  -8   2   5         10.21          9.68         2.61 o                         
  -6   2   5        113.07        105.11         3.83 o                         
  -4   2   5         90.66         87.88         2.37 o                         
  -2   2   5        471.40        466.41         3.75 o                         
   0   2   5         97.15         88.02         2.05 o                         
   2   2   5        464.37        465.92         4.33 o                         
   4   2   5         90.50         96.28         2.39 o                         
   6   2   5         29.58         28.18         1.55 o                         
   8   2   5         11.41         15.90         2.42 o                         
  10   2   5          6.33          7.57         3.90 o                         
  -9   3   5          6.95         12.37         8.33 o                         
  -7   3   5         37.33         39.22         4.99 o                         
  -5   3   5         22.33         23.53         2.04 o                         
  -3   3   5        169.51        160.30         2.44 o                         
  -1   3   5        210.17        223.83         2.21 o                         
   1   3   5        100.29         99.16         1.46 o                         
   3   3   5         19.05         18.97         1.21 o                         
   5   3   5         85.15         84.39         2.46 o                         
   7   3   5         19.64         21.38         2.00 o                         
   9   3   5         18.46         13.90         3.60 o                         
  -8   4   5        104.11        116.86        18.19 o                         
  -6   4   5         24.29         25.30         1.83 o                         
  -4   4   5        453.33        440.52         4.71 o                         
  -2   4   5        206.89        202.00         3.04 o                         
   0   4   5         36.87         33.43         1.72 o                         
   2   4   5          6.21          7.10         1.01 o                         
   4   4   5         33.57         33.01         2.29 o                         
   6   4   5         34.34         35.98         2.79 o                         
   8   4   5         83.95         77.53         7.65 o                         
  -5   5   5         49.67         52.51         3.62 o                         
  -3   5   5        100.17        102.37         3.03 o                         
  -1   5   5        100.82        100.53         3.12 o                         
   1   5   5         44.21         35.14         1.88 o                         
   3   5   5         28.30         34.69         2.31 o                         
   5   5   5         33.23         31.24         2.98 o                         
  -2   6   5          8.16         13.25         3.75 o                         
   0   6   5          8.37          6.35         4.89 o                         
   2   6   5         19.61         11.30         4.09 o                         
   0  -6   6         26.48         39.53         9.19 o                         
  -5  -5   6         17.72         20.26         6.84 o                         
  -3  -5   6         89.98         80.32        10.72 o                         
  -1  -5   6        100.09        104.97        10.72 o                         
   1  -5   6         21.02         22.42         6.57 o                         
   3  -5   6        119.92        132.73        12.97 o                         
   5  -5   6         44.37         57.63        10.27 o                         
  -8  -4   6         55.61         71.97        11.30 o                         
  -6  -4   6         40.19         38.28         3.36 o                         
  -4  -4   6        491.54        489.53        10.00 o                         
  -2  -4   6         89.97         88.09         4.40 o                         
   0  -4   6        112.57        111.69         5.29 o                         
   4  -4   6          5.51          3.85         5.31 o                         
   6  -4   6         25.59         28.66         4.77 o                         
  -9  -3   6         28.97         25.89         3.79 o                         
  -7  -3   6         49.29         41.89         4.57 o                         
  -5  -3   6         84.53         82.52         3.89 o                         
  -3  -3   6         17.04         23.84         1.65 o                         
  -1  -3   6         13.02         11.06         1.90 o                         
   1  -3   6          4.26          2.48         1.31 o                         
   3  -3   6         89.66         97.18         3.28 o                         
   5  -3   6         20.68         17.80         1.77 o                         
   7  -3   6         15.03         17.23         2.87 o                         
 -10  -2   6          6.20          8.74         5.16 o                         
  -8  -2   6          9.69          5.98         2.38 o                         
  -6  -2   6          0.04          0.84         1.27 o                         
  -4  -2   6         47.17         50.66         2.15 o                         
  -2  -2   6         21.08         22.92         1.15 o                         
   0  -2   6        160.91        155.03         3.80 o                         
   2  -2   6         99.37        106.56         2.04 o                         
   4  -2   6        101.87        101.55         2.03 o                         
   6  -2   6          6.06          4.47         1.72 o                         
   8  -2   6         29.11         35.23         3.51 o                         
 -11  -1   6         16.33         29.56         4.15 o                         
  -9  -1   6         81.88         77.71         2.76 o                         
  -7  -1   6        193.06        185.01         4.01 o                         
  -5  -1   6        700.05        695.11         6.17 o                         
  -3  -1   6        358.07        373.43         4.50 o                         
  -1  -1   6        398.88        396.88         3.71 o                         
   1  -1   6        393.02        392.32         3.10 o                         
   3  -1   6          8.88          7.78         0.87 o                         
   5  -1   6         29.80         28.73         1.79 o                         
   7  -1   6         91.33         87.72         3.43 o                         
   9  -1   6         26.52         37.44         7.10 o                         
 -10   0   6          0.00          2.56         2.55 o                         
  -8   0   6        627.34        605.20         5.92 o                         
  -6   0   6        274.19        280.28         3.98 o                         
  -4   0   6        293.46        303.98         3.42 o                         
  -2   0   6         64.40         57.75         1.20 o                         
   0   0   6       3759.10       3832.87        20.48 o                         
   2   0   6         85.23         84.15         1.55 o                         
   4   0   6       1090.36       1074.06         9.73 o                         
   6   0   6         60.29         66.28         2.20 o                         
   8   0   6          7.91          7.09         2.33 o                         
  10   0   6          8.49         10.12         6.68 o                         
 -11   1   6         16.33         18.91         7.65 o                         
  -9   1   6         81.96         82.06         3.42 o                         
  -7   1   6        193.14        182.30         3.89 o                         
  -5   1   6        699.52        693.68         6.76 o                         
  -3   1   6        357.77        368.41         3.64 o                         
  -1   1   6        398.57        403.12         3.42 o                         
   1   1   6        392.99        390.33         3.60 o                         
   3   1   6          8.86          8.13         0.82 o                         
   5   1   6         29.78         28.26         1.51 o                         
   7   1   6         91.02         90.28         3.01 o                         
   9   1   6         26.46         29.22         2.81 o                         
 -10   2   6          6.19          3.61         4.42 o                         
  -8   2   6          9.79          8.71         2.74 o                         
  -6   2   6          0.04         -0.52         1.64 o                         
  -4   2   6         47.08         47.55         1.88 o                         
  -2   2   6         21.00         21.63         1.15 o                         
   0   2   6        160.65        154.53         2.73 o                         
   2   2   6         99.36        105.68         2.03 o                         
   4   2   6        101.66        102.89         2.10 o                         
   6   2   6          6.01          6.24         1.54 o                         
   8   2   6         29.03         34.62         2.70 o                         
  -9   3   6         29.05         24.49         5.13 o                         
  -7   3   6         49.50         44.68         5.89 o                         
  -5   3   6         84.59         88.01         3.98 o                         
  -3   3   6         17.08         24.90         1.21 o                         
  -1   3   6         13.14         13.56         0.89 o                         
   1   3   6          4.26          2.39         0.81 o                         
   3   3   6         89.93        101.02         2.61 o                         
   5   3   6         20.76         20.88         2.36 o                         
   7   3   6         15.03         15.40         1.96 o                         
  -8   4   6         55.67         64.17         8.96 o                         
  -6   4   6         40.16         36.85         3.92 o                         
  -4   4   6        491.68        491.13         4.85 o                         
  -2   4   6         90.01         86.93         2.09 o                         
   0   4   6        112.37        111.99         2.70 o                         
   2   4   6         54.20         48.38         2.28 o                         
   4   4   6          5.49          6.15         1.76 o                         
   6   4   6         25.63         34.61         3.26 o                         
  -5   5   6         17.69         16.21         3.28 o                         
  -3   5   6         90.01         97.09         3.56 o                         
  -1   5   6         99.86        110.00         3.07 o                         
   1   5   6         21.03         18.56         1.54 o                         
   3   5   6        119.69        123.00         7.08 o                         
   5   5   6         44.28         44.33         4.70 o                         
  -2   6   6          4.49          9.11         8.69 o                         
   0   6   6         26.42         34.48         4.94 o                         
  -5  -5   7          0.49          1.89         6.21 o                         
  -3  -5   7         28.68         23.77         7.38 o                         
  -1  -5   7          8.32          6.54         4.26 o                         
   1  -5   7          2.59          2.55         5.45 o                         
   3  -5   7         84.22         72.94        10.18 o                         
   5  -5   7         49.31         53.30         9.91 o                         
  -8  -4   7          0.82          0.78         3.96 o                         
  -6  -4   7         25.54         21.17         3.09 o                         
  -4  -4   7        136.53        127.90         5.04 o                         
  -2  -4   7          4.21         -1.47         2.30 o                         
   0  -4   7        103.83        101.53         5.37 o                         
   2  -4   7         50.54         44.71         4.96 o                         
   4  -4   7         20.31         22.19         3.56 o                         
   6  -4   7         15.12          3.55         5.40 o                         
  -9  -3   7         32.38         20.52         3.83 o                         
  -7  -3   7         97.29         90.91         4.67 o                         
  -5  -3   7         73.81         78.57         3.35 o                         
  -3  -3   7         18.88         19.44         1.43 o                         
  -1  -3   7         35.02         32.09         2.91 o                         
   1  -3   7         34.94         38.36         2.74 o                         
   3  -3   7         84.95         80.82         4.59 o                         
   5  -3   7        114.06        118.17         3.43 o                         
   7  -3   7         32.15         34.07         4.54 o                         
 -10  -2   7          1.45         -3.32         3.32 o                         
  -8  -2   7         55.64         53.97         3.71 o                         
  -6  -2   7         65.16         63.20         2.69 o                         
  -4  -2   7         77.04         73.86         2.48 o                         
  -2  -2   7         79.31         76.33         1.73 o                         
   0  -2   7         11.68         10.40         1.37 o                         
   2  -2   7         27.06         23.01         1.32 o                         
   4  -2   7          8.12          8.89         1.00 o                         
   6  -2   7         64.89         73.81         3.20 o                         
   8  -2   7         28.75         34.94         3.39 o                         
 -11  -1   7         45.81         52.22         8.56 o                         
  -9  -1   7         34.69         29.42         3.08 o                         
  -7  -1   7         74.84         74.59         4.15 o                         
  -5  -1   7        430.13        419.14         5.78 o                         
  -3  -1   7        548.27        513.51         4.55 o                         
  -1  -1   7        602.92        584.10         4.15 o                         
   1  -1   7        867.47        856.44         6.62 o                         
   3  -1   7         66.34         65.30         1.64 o                         
   5  -1   7          0.96          2.21         1.62 o                         
   7  -1   7         13.82         17.56         3.29 o                         
   9  -1   7         31.26         33.14         4.24 o                         
 -10   0   7          6.61          7.85         4.51 o                         
  -8   0   7        510.23        481.30         5.21 o                         
  -6   0   7        287.32        289.11         3.57 o                         
  -4   0   7         14.43         11.81         0.88 o                         
  -2   0   7        331.16        381.53         3.36 o                         
   0   0   7         33.87         32.31         1.05 o                         
   2   0   7         91.08         94.63         1.74 o                         
   4   0   7        411.21        391.98         4.17 o                         
   6   0   7          8.06          6.52         1.20 o                         
   8   0   7          6.81          9.68         1.82 o                         
  10   0   7          2.04          6.33         4.25 o                         
 -11   1   7         45.78         36.92         8.65 o                         
  -9   1   7         34.64         31.14         5.10 o                         
  -7   1   7         74.78         66.88         3.40 o                         
  -5   1   7        429.06        416.64         4.98 o                         
  -3   1   7        548.39        523.37         4.00 o                         
  -1   1   7        602.20        603.81         5.99 o                         
   1   1   7        867.06        869.60         7.48 o                         
   3   1   7         66.38         65.84         3.38 o                         
   5   1   7          0.96          2.98         1.02 o                         
   7   1   7         13.71         14.84         1.77 o                         
   9   1   7         31.31         35.04         3.98 o                         
 -10   2   7          1.46          6.00        10.90 o                         
  -8   2   7         55.78         55.08         4.08 o                         
  -6   2   7         64.82         65.37         2.95 o                         
  -4   2   7         76.85         72.28         2.15 o                         
  -2   2   7         79.22         70.78         1.33 o                         
   0   2   7         11.75         11.21         1.11 o                         
   2   2   7         27.20         22.16         1.45 o                         
   4   2   7          8.05          6.62         1.12 o                         
   6   2   7         64.78         74.23         3.05 o                         
   8   2   7         28.69         29.21         3.00 o                         
  -9   3   7         32.53         33.66         5.02 o                         
  -7   3   7         97.41         85.79         5.58 o                         
  -5   3   7         73.85         71.79         3.89 o                         
  -3   3   7         18.87         17.89         1.60 o                         
  -1   3   7         34.96         33.53         1.40 o                         
   1   3   7         34.94         36.34         2.41 o                         
   3   3   7         85.37         81.34         3.18 o                         
   5   3   7        114.21        118.03         2.88 o                         
   7   3   7         32.15         37.69         5.11 o                         
  -8   4   7          0.82          6.32         4.46 o                         
  -6   4   7         25.44         25.33         3.26 o                         
  -4   4   7        136.57        131.97         2.65 o                         
  -2   4   7          4.16          3.65         1.07 o                         
   0   4   7        103.82        100.76         2.66 o                         
   2   4   7         50.48         46.72         2.29 o                         
   4   4   7         20.33         18.24         2.13 o                         
   6   4   7         15.15         16.17         2.74 o                         
  -5   5   7          0.48          0.17         2.67 o                         
  -3   5   7         28.68         33.07         2.28 o                         
  -1   5   7          8.25          8.83         2.07 o                         
   1   5   7          2.57          3.47         2.00 o                         
   3   5   7         83.91         94.24         6.93 o                         
   5   5   7         49.22         44.83         4.26 o                         
  -5  -5   8          1.66          0.27         6.57 o                         
  -3  -5   8         32.53         29.90         7.56 o                         
  -1  -5   8         37.26         34.94         8.38 o                         
   1  -5   8         11.92         17.75         4.88 o                         
   3  -5   8          2.59         12.52         7.65 o                         
  -8  -4   8         11.31         18.82         7.83 o                         
  -6  -4   8         16.46         17.15         3.09 o                         
  -4  -4   8          5.66          5.67         3.72 o                         
  -2  -4   8         79.66         85.33         8.15 o                         
   0  -4   8         63.26         76.21         8.88 o                         
   2  -4   8         21.23         18.32         5.45 o                         
   4  -4   8          9.50          1.63         4.37 o                         
   6  -4   8         14.05          8.47         8.10 o                         
  -9  -3   8          0.84          1.02         3.69 o                         
  -7  -3   8         54.80         52.72         6.40 o                         
  -5  -3   8          6.31          7.34         2.09 o                         
  -3  -3   8        115.42        104.79         3.02 o                         
  -1  -3   8         18.26         22.48         2.50 o                         
   1  -3   8         62.02         55.54         3.08 o                         
   3  -3   8          3.44          2.90         2.78 o                         
   5  -3   8        183.52        185.66        12.52 o                         
   7  -3   8         42.65         47.36         8.74 o                         
 -10  -2   8          1.28          1.29         3.57 o                         
  -8  -2   8         16.44         17.23         2.45 o                         
  -6  -2   8         56.16         55.07         3.26 o                         
  -4  -2   8         60.33         53.91         2.38 o                         
  -2  -2   8        243.73        245.06         3.94 o                         
   0  -2   8         29.99         33.64         2.45 o                         
   2  -2   8        166.95        170.76         3.53 o                         
   4  -2   8         42.29         41.62         1.60 o                         
   6  -2   8        119.55        114.19         4.16 o                         
   8  -2   8         16.98         21.49         3.25 o                         
  -9  -1   8         41.45         51.23         5.79 o                         
  -7  -1   8         38.06         37.60         2.51 o                         
  -5  -1   8          1.77          3.11         1.31 o                         
  -3  -1   8        346.47        333.39         3.66 o                         
  -1  -1   8         13.72         15.38         0.87 o                         
   1  -1   8        678.75        655.59         5.40 o                         
   3  -1   8        116.01        110.10         2.13 o                         
   5  -1   8         45.18         44.34         2.11 o                         
   7  -1   8          6.66          4.64         2.36 o                         
   9  -1   8         28.43         27.09         4.26 o                         
 -10   0   8         21.50         22.94         4.22 o                         
  -8   0   8        124.22        123.95         3.31 o                         
  -6   0   8         12.58         14.70         1.23 o                         
  -4   0   8         22.26         17.44         1.07 o                         
  -2   0   8         24.24         22.62         1.09 o                         
   0   0   8        555.02        601.79         5.75 o                         
   2   0   8        553.46        546.48         4.66 o                         
   4   0   8          8.61          6.48         1.05 o                         
   6   0   8         44.78         49.18         2.30 o                         
   8   0   8          8.17          7.96         2.11 o                         
  -9   1   8         41.54         55.72         4.90 o                         
  -7   1   8         38.19         35.42         2.07 o                         
  -5   1   8          1.80          2.96         1.17 o                         
  -3   1   8        346.79        339.20         3.17 o                         
  -1   1   8         13.56         16.17         1.00 o                         
   1   1   8        678.32        662.25         5.53 o                         
   3   1   8        116.14        112.59         2.32 o                         
   5   1   8         45.15         45.07         2.43 o                         
   7   1   8          6.65          5.86         1.77 o                         
   9   1   8         28.48         28.39         4.07 o                         
 -10   2   8          1.33         -0.94         4.64 o                         
  -8   2   8         16.35         22.92         3.15 o                         
  -6   2   8         56.53         59.61         3.67 o                         
  -4   2   8         60.29         54.73         2.35 o                         
  -2   2   8        243.87        246.44         3.21 o                         
   0   2   8         30.12         34.24         1.88 o                         
   2   2   8        167.17        169.13         2.79 o                         
   4   2   8         42.30         42.17         2.43 o                         
   6   2   8        119.55        120.52         3.71 o                         
   8   2   8         16.96         15.21         2.85 o                         
  -9   3   8          0.80          0.01         4.56 o                         
  -7   3   8         54.78         61.27         7.84 o                         
  -5   3   8          6.21         11.40         1.84 o                         
  -3   3   8        115.40        114.73         2.58 o                         
  -1   3   8         18.20         20.60         1.29 o                         
   1   3   8         61.95         51.42         3.32 o                         
   3   3   8          3.47          2.85         1.21 o                         
   5   3   8        183.46        180.81         4.20 o                         
   7   3   8         42.60         56.47         6.31 o                         
  -8   4   8         11.31         18.68         4.16 o                         
  -6   4   8         16.40         18.39         3.10 o                         
  -4   4   8          5.65          7.84         1.22 o                         
  -2   4   8         79.68         82.75         2.37 o                         
   0   4   8         63.33         67.09         4.92 o                         
   2   4   8         21.20         16.86         1.79 o                         
   4   4   8          9.52          9.48         2.44 o                         
   6   4   8         14.07         19.69         2.89 o                         
  -5   5   8          1.63          0.40         3.77 o                         
  -3   5   8         32.49         37.97         3.66 o                         
  -1   5   8         37.31         56.90         4.42 o                         
   1   5   8         11.95         15.12         4.88 o                         
   3   5   8          2.58          5.58         3.36 o                         
  -5  -5   9          2.67         -0.72         7.56 o                         
  -3  -5   9         54.12         57.63         9.37 o                         
   1  -5   9         18.14         24.67         6.84 o                         
   3  -5   9          7.24         11.08         8.74 o                         
  -6  -4   9          6.11          2.26         3.86 o                         
  -4  -4   9         76.83         69.61         4.35 o                         
  -2  -4   9        140.85        138.51         6.49 o                         
   0  -4   9         17.62         20.92         3.80 o                         
   2  -4   9         19.55         17.70         4.76 o                         
   4  -4   9          3.01         11.80         7.47 o                         
   6  -4   9          2.50         13.87         9.19 o                         
  -9  -3   9          0.22          9.28         4.58 o                         
  -7  -3   9        104.34         99.84         6.07 o                         
  -5  -3   9          8.40          7.76         2.09 o                         
  -3  -3   9        312.98        298.01         7.10 o                         
  -1  -3   9        195.03        191.61         5.61 o                         
   1  -3   9        117.19        103.16         3.75 o                         
   3  -3   9         24.55         23.99         2.20 o                         
   5  -3   9        101.45        101.91        10.36 o                         
   7  -3   9         25.64         16.75         8.01 o                         
 -10  -2   9         34.41         42.42         8.19 o                         
  -8  -2   9         98.68         94.23         5.39 o                         
  -6  -2   9        149.54        137.73         4.28 o                         
  -4  -2   9        373.46        357.75         4.90 o                         
  -2  -2   9        362.92        352.23         4.98 o                         
   0  -2   9        101.58        105.87         3.31 o                         
   2  -2   9        442.29        429.86         5.64 o                         
   4  -2   9         41.59         46.02         1.87 o                         
   6  -2   9        122.10        117.92         4.29 o                         
   8  -2   9          1.10         -5.44         7.29 o                         
  -9  -1   9         57.02         58.07         5.54 o                         
  -7  -1   9         53.74         55.35         3.09 o                         
  -5  -1   9        220.92        224.33         4.45 o                         
  -3  -1   9        388.15        402.74         4.44 o                         
  -1  -1   9        130.94        122.56         2.59 o                         
   1  -1   9        529.77        539.54         4.20 o                         
   3  -1   9        174.44        169.70         2.66 o                         
   5  -1   9         56.81         48.57         2.29 o                         
   7  -1   9         65.43         63.48         3.88 o                         
   9  -1   9          2.87          1.78         4.09 o                         
 -10   0   9          6.17         11.88         4.49 o                         
  -8   0   9          0.11          1.41         1.72 o                         
  -6   0   9         62.62         64.66         2.14 o                         
  -4   0   9         11.16          9.03         0.95 o                         
  -2   0   9         55.76         62.73         1.56 o                         
   0   0   9        247.55        247.28         2.82 o                         
   2   0   9        166.72        166.89         2.60 o                         
   4   0   9          2.71          2.85         1.03 o                         
   6   0   9        102.26        105.75         3.80 o                         
   8   0   9         24.48         21.20         4.38 o                         
  -9   1   9         57.17         57.79         3.75 o                         
  -7   1   9         53.72         57.16         2.99 o                         
  -5   1   9        221.03        229.31         3.53 o                         
  -3   1   9        387.86        411.02         3.71 o                         
  -1   1   9        131.06        123.89         2.13 o                         
   1   1   9        529.56        541.72         6.38 o                         
   3   1   9        174.53        168.39         3.35 o                         
   5   1   9         56.75         49.26         2.29 o                         
   7   1   9         65.31         64.64         3.58 o                         
   9   1   9          2.85         -4.00         4.00 o                         
 -10   2   9         34.56         29.13         4.96 o                         
  -8   2   9         98.61         93.28         5.60 o                         
  -6   2   9        149.72        137.90         4.14 o                         
  -4   2   9        373.01        364.72         4.42 o                         
  -2   2   9        362.39        357.39         3.84 o                         
   0   2   9        101.76        106.67         2.71 o                         
   2   2   9        442.44        444.05         8.58 o                         
   4   2   9         41.62         46.24         2.49 o                         
   6   2   9        122.28        115.87         4.26 o                         
   8   2   9          1.09          2.12         3.02 o                         
  -9   3   9          0.21          4.42         4.20 o                         
  -7   3   9        104.49        114.43         6.70 o                         
  -5   3   9          8.33          5.59         1.85 o                         
  -3   3   9        313.31        305.31         3.84 o                         
  -1   3   9        195.04        192.01         4.67 o                         
   1   3   9        117.25        102.86         3.16 o                         
   3   3   9         24.54         21.24         2.01 o                         
   5   3   9        101.49        103.53         4.32 o                         
   7   3   9         25.63         27.78         3.25 o                         
  -6   4   9          6.09         11.07         2.92 o                         
  -4   4   9         76.88         73.42         3.25 o                         
  -2   4   9        141.01        129.65         3.12 o                         
   0   4   9         17.62         16.68         2.46 o                         
   2   4   9         19.50         13.87         2.75 o                         
   4   4   9          3.00          0.63         2.29 o                         
   6   4   9          2.50          4.74         3.05 o                         
  -5   5   9          2.65          1.87         5.45 o                         
  -3   5   9         54.09         53.12         4.54 o                         
  -1   5   9         33.42         42.39         4.21 o                         
   1   5   9         18.08         23.50         4.47 o                         
   3   5   9          7.23          4.75         4.54 o                         
  -3  -5  10         20.88         39.44         8.19 o                         
  -1  -5  10         19.83         25.38        18.24 o                         
   1  -5  10          3.65          7.96         5.37 o                         
  -6  -4  10          4.38          1.89         6.03 o                         
  -4  -4  10         79.96         96.26        20.49 o                         
  -2  -4  10         59.84         53.90         4.98 o                         
   0  -4  10          6.19          6.67         3.51 o                         
   2  -4  10          9.19         -1.65         5.72 o                         
   4  -4  10          1.95          9.91         7.74 o                         
  -7  -3  10         82.44         80.58         5.91 o                         
  -5  -3  10         73.13         71.97         4.85 o                         
  -3  -3  10        124.14        134.13         4.99 o                         
  -1  -3  10        157.79        153.80         5.49 o                         
   1  -3  10         17.12         16.12         4.90 o                         
   3  -3  10         31.40         33.33         4.91 o                         
   5  -3  10         12.43         22.93        10.40 o                         
  -8  -2  10          7.88          8.89         3.12 o                         
  -6  -2  10        341.15        335.44         6.22 o                         
  -4  -2  10          8.07          8.96         1.57 o                         
  -2  -2  10        741.87        736.76         7.95 o                         
   0  -2  10         42.05         48.39         3.41 o                         
   2  -2  10        321.80        307.16         4.04 o                         
   4  -2  10         35.53         32.77         2.38 o                         
   6  -2  10         51.18         50.74         5.06 o                         
   8  -2  10         20.88         20.44         6.84 o                         
  -9  -1  10          0.62         -0.09         3.64 o                         
  -7  -1  10        230.09        216.90         6.08 o                         
  -5  -1  10         60.95         63.47         3.15 o                         
  -3  -1  10        296.44        287.23         3.59 o                         
  -1  -1  10         20.21         18.60         1.08 o                         
   1  -1  10         93.50         96.98         1.68 o                         
   3  -1  10         63.36         62.23         2.03 o                         
   5  -1  10          8.81          5.34         1.91 o                         
   7  -1  10         37.60         38.30         3.18 o                         
 -10   0  10          4.34          8.38         4.41 o                         
  -8   0  10        210.36        212.10         3.92 o                         
  -6   0  10        131.90        132.56         2.88 o                         
  -4   0  10          0.89          2.72         1.00 o                         
  -2   0  10          5.65          5.20         0.90 o                         
   0   0  10        169.61        174.85         2.77 o                         
   2   0  10          0.95          2.00         0.91 o                         
   4   0  10         53.09         48.58         2.54 o                         
   6   0  10          5.57          8.89         2.35 o                         
   8   0  10          4.78         -1.17         3.42 o                         
  -9   1  10          0.63         -0.31         3.43 o                         
  -7   1  10        229.99        225.46         4.92 o                         
  -5   1  10         60.85         68.81         2.99 o                         
  -3   1  10        296.12        290.48         3.19 o                         
  -1   1  10         20.18         18.84         1.19 o                         
   1   1  10         93.62         93.79         2.68 o                         
   3   1  10         63.36         65.45         2.64 o                         
   5   1  10          8.85          6.54         1.69 o                         
   7   1  10         37.49         38.50         4.15 o                         
  -8   2  10          7.91          7.48         2.67 o                         
  -6   2  10        341.48        338.53         5.90 o                         
  -4   2  10          8.09         10.78         1.61 o                         
  -2   2  10        741.31        743.90         5.93 o                         
   0   2  10         42.15         42.08         2.08 o                         
   2   2  10        321.60        315.85         6.09 o                         
   4   2  10         35.37         33.81         3.06 o                         
   6   2  10         51.27         53.81         3.52 o                         
   8   2  10         20.82         23.48         3.50 o                         
  -7   3  10         82.42         73.09         5.74 o                         
  -5   3  10         73.21         75.18         4.67 o                         
  -3   3  10        124.27        132.88         5.94 o                         
  -1   3  10        157.90        147.45         3.58 o                         
   1   3  10         17.19         12.72         1.87 o                         
   3   3  10         31.52         26.67         3.04 o                         
   5   3  10         12.48         16.07         2.50 o                         
   7   3  10          4.92          2.84         3.13 o                         
  -6   4  10          4.37          8.14         3.50 o                         
  -4   4  10         80.04         89.72         2.75 o                         
  -2   4  10         59.89         56.78         2.48 o                         
   0   4  10          6.16          6.60         2.38 o                         
   2   4  10          9.20          5.18         2.55 o                         
   4   4  10          1.95          0.27         2.74 o                         
  -3   5  10         20.90         18.77         4.83 o                         
  -1   5  10         19.78         17.45         4.82 o                         
   1   5  10          3.65          2.22         5.17 o                         
  -1  -5  11          2.80          0.98        10.00 o                         
   1  -5  11          5.29         10.18         9.01 o                         
  -6  -4  11         10.95         15.13         6.75 o                         
  -4  -4  11         50.45         55.91         8.56 o                         
  -2  -4  11          0.71          3.95         3.65 o                         
   0  -4  11         30.49         26.75         6.93 o                         
   2  -4  11         11.13         21.74         5.65 o                         
   4  -4  11          1.91         -8.19         8.19 o                         
  -7  -3  11          5.59          4.53         4.26 o                         
  -5  -3  11          8.26         10.53         2.67 o                         
  -3  -3  11         11.73         13.68         2.72 o                         
  -1  -3  11         17.04         18.52         2.97 o                         
   1  -3  11         33.43         40.11         3.86 o                         
   3  -3  11         19.74         17.58         7.92 o                         
   5  -3  11         19.13         11.71         7.65 o                         
  -8  -2  11          5.57          8.46         3.43 o                         
  -6  -2  11         33.14         35.26         4.05 o                         
  -4  -2  11         53.74         56.69         2.92 o                         
  -2  -2  11         24.63         28.33         3.47 o                         
   0  -2  11         77.36         86.64         5.40 o                         
   2  -2  11         14.51         13.61         2.54 o                         
   4  -2  11         27.75         23.74         2.55 o                         
   6  -2  11         13.81         16.26         5.99 o                         
  -9  -1  11          4.19          3.96         4.13 o                         
  -7  -1  11        116.24        119.22         5.26 o                         
  -5  -1  11        152.97        153.77         4.21 o                         
  -3  -1  11         31.12         26.56         1.75 o                         
  -1  -1  11         93.54         89.76         1.88 o                         
   1  -1  11         10.65         10.03         0.91 o                         
   3  -1  11         16.26         14.50         1.51 o                         
   5  -1  11         14.67         10.99         1.94 o                         
   7  -1  11         18.38         18.66         4.67 o                         
 -10   0  11          9.51          9.24         6.80 o                         
  -8   0  11        206.62        197.42         7.61 o                         
  -6   0  11        229.85        240.96         4.85 o                         
  -4   0  11         11.53          8.59         1.09 o                         
  -2   0  11          1.44          1.30         0.88 o                         
   0   0  11          0.82         12.01         1.23 o                         
   2   0  11         59.51         63.67         2.14 o                         
   4   0  11        149.80        137.00         3.52 o                         
   6   0  11          2.43          4.31         3.34 o                         
   8   0  11         15.14         14.04         3.86 o                         
  -9   1  11          4.18          6.67         3.05 o                         
  -7   1  11        116.32        128.20         4.29 o                         
  -5   1  11        152.51        149.67         3.22 o                         
  -3   1  11         31.19         29.58         1.46 o                         
  -1   1  11         93.24         89.91         2.24 o                         
   1   1  11         10.61         11.63         1.64 o                         
   3   1  11         16.26         16.31         1.80 o                         
   5   1  11         14.73          9.49         2.08 o                         
   7   1  11         18.34         16.51         2.98 o                         
  -8   2  11          5.50          6.47         2.86 o                         
  -6   2  11         33.27         33.84         3.06 o                         
  -4   2  11         53.67         58.09         2.66 o                         
  -2   2  11         24.70         28.42         1.60 o                         
   0   2  11         77.47         80.15         3.69 o                         
   2   2  11         14.58         14.69         1.99 o                         
   4   2  11         27.66         25.54         2.32 o                         
   6   2  11         13.84         19.30         3.12 o                         
  -7   3  11          5.65          6.62         2.99 o                         
  -5   3  11          8.25          7.02         1.99 o                         
  -3   3  11         11.67         13.22         1.53 o                         
  -1   3  11         17.04         15.84         2.04 o                         
   1   3  11         33.36         32.27         2.82 o                         
   3   3  11         19.85         20.22         2.88 o                         
   5   3  11         19.16         10.63         3.46 o                         
  -6   4  11         10.96          5.16         3.77 o                         
  -4   4  11         50.50         47.59         4.07 o                         
  -2   4  11          0.71         -2.21         2.21 o                         
   0   4  11         30.49         37.90         3.97 o                         
   2   4  11         11.13          5.81         3.00 o                         
   4   4  11          1.88          7.70         3.15 o                         
  -1   5  11          2.78          1.81         4.36 o                         
  -4  -4  12         14.25         19.54         6.57 o                         
  -2  -4  12         19.59         39.17         7.56 o                         
   0  -4  12         40.38         45.75        13.32 o                         
   2  -4  12          0.90         15.13         7.92 o                         
  -7  -3  12         23.18         26.22         6.66 o                         
  -5  -3  12         12.43         20.43         4.41 o                         
  -3  -3  12         16.40         21.16         3.69 o                         
  -1  -3  12         12.82         23.98         8.87 o                         
   1  -3  12          2.06          4.86         3.29 o                         
   3  -3  12         39.07         31.99         5.35 o                         
   5  -3  12         26.69         20.26         9.19 o                         
  -8  -2  12          7.84         12.52         4.36 o                         
  -6  -2  12          4.76          7.91         2.63 o                         
  -4  -2  12         39.93         43.85         3.18 o                         
  -2  -2  12         59.03         66.38         3.50 o                         
   0  -2  12         49.93         51.46         4.62 o                         
   2  -2  12         50.82         50.19         4.34 o                         
   4  -2  12          8.03          5.73         2.49 o                         
   6  -2  12         35.72         38.34         4.67 o                         
  -9  -1  12          0.48         -1.19         4.22 o                         
  -7  -1  12          0.52          5.38         2.84 o                         
  -5  -1  12         94.74         97.83         2.41 o                         
  -3  -1  12         85.45         92.07         2.26 o                         
  -1  -1  12        220.15        217.90         2.90 o                         
   1  -1  12        144.47        132.95         3.16 o                         
   3  -1  12        102.09        108.13         2.97 o                         
   5  -1  12          7.99          8.83         4.35 o                         
   7  -1  12         22.07         25.66         4.97 o                         
  -8   0  12         23.29         25.67         4.45 o                         
  -6   0  12          5.62          6.02         1.83 o                         
  -4   0  12         11.00         10.67         1.30 o                         
  -2   0  12          0.93          1.25         0.97 o                         
   0   0  12          5.82         17.76         1.86 o                         
   2   0  12        146.95        145.71         3.36 o                         
   4   0  12        100.57         96.20         4.56 o                         
   6   0  12          2.70          0.06         2.66 o                         
  -9   1  12          0.48          4.21         4.65 o                         
  -7   1  12          0.51         -1.99         2.78 o                         
  -5   1  12         94.51         93.68         3.89 o                         
  -3   1  12         85.43         93.08         2.54 o                         
  -1   1  12        219.86        216.48         3.34 o                         
   1   1  12        144.17        131.37         3.88 o                         
   3   1  12        102.11        103.15         3.98 o                         
   5   1  12          8.01          6.11         2.12 o                         
   7   1  12         22.03         20.99         3.43 o                         
  -8   2  12          7.79         10.81         3.30 o                         
  -6   2  12          4.76          4.56         3.07 o                         
  -4   2  12         39.82         42.00         1.94 o                         
  -2   2  12         58.95         61.48         3.56 o                         
   0   2  12         49.79         50.88         2.85 o                         
   2   2  12         50.91         46.04         3.55 o                         
   4   2  12          8.06         10.21         2.29 o                         
   6   2  12         35.74         35.12         3.85 o                         
  -7   3  12         23.28         17.89         4.46 o                         
  -5   3  12         12.43         14.22         2.12 o                         
  -3   3  12         16.48         19.08         1.80 o                         
  -1   3  12         12.84         17.49         2.97 o                         
   1   3  12          2.06         -1.61         2.14 o                         
   3   3  12         39.15         34.17         4.64 o                         
   5   3  12         26.71         29.59         7.78 o                         
  -4   4  12         14.30         20.83         4.66 o                         
  -2   4  12         19.60         19.42         4.04 o                         
   0   4  12         40.43         39.82         7.16 o                         
   2   4  12          0.90          1.23         3.01 o                         
  -4  -4  13          1.49         10.27         7.38 o                         
  -2  -4  13         58.87         89.69        11.89 o                         
   0  -4  13         50.10         45.48         6.23 o                         
   2  -4  13         10.54         -1.71         8.74 o                         
  -7  -3  13         21.31         14.32         9.01 o                         
  -5  -3  13         20.55         31.16         7.11 o                         
  -3  -3  13         27.39         28.38         3.65 o                         
  -1  -3  13         54.54         70.12         8.65 o                         
   1  -3  13          1.38          4.24         5.71 o                         
   3  -3  13          6.35          4.86         7.02 o                         
  -8  -2  13          2.98          7.47         7.83 o                         
  -6  -2  13         45.35         44.05         5.41 o                         
  -4  -2  13          0.77          0.16         1.88 o                         
  -2  -2  13         63.76         61.60         4.41 o                         
   0  -2  13          5.50          1.40         3.01 o                         
   2  -2  13         37.60         41.24         4.46 o                         
   4  -2  13          5.18         14.41         6.57 o                         
   6  -2  13          6.13         -7.20         7.20 o                         
  -7  -1  13         20.69         23.31         3.53 o                         
  -5  -1  13         65.72         65.38         2.99 o                         
  -3  -1  13         17.69         18.27         1.53 o                         
  -1  -1  13        124.44        124.39         2.92 o                         
   1  -1  13         72.12         69.00         2.61 o                         
   3  -1  13         79.64         80.80         3.04 o                         
   5  -1  13         25.68         25.71         2.98 o                         
  -8   0  13         45.66         57.30         5.54 o                         
  -6   0  13        124.03        117.14         5.34 o                         
  -4   0  13        145.96        146.27         3.89 o                         
  -2   0  13          0.63         -0.13         1.09 o                         
   0   0  13         37.92         56.50         2.34 o                         
   2   0  13         48.95         46.52         3.44 o                         
   4   0  13         49.69         43.60         2.80 o                         
   6   0  13         10.86          6.01         4.28 o                         
  -7   1  13         20.65         25.68         2.62 o                         
  -5   1  13         65.74         64.71         3.01 o                         
  -3   1  13         17.72         20.20         1.64 o                         
  -1   1  13        124.49        126.08         2.92 o                         
   1   1  13         72.12         70.37         2.90 o                         
   3   1  13         79.78         78.44         4.23 o                         
   5   1  13         25.71         25.34         2.77 o                         
  -8   2  13          2.95          4.97         5.32 o                         
  -6   2  13         45.37         46.13         3.36 o                         
  -4   2  13          0.76          0.90         1.68 o                         
  -2   2  13         63.69         62.08         2.72 o                         
   0   2  13          5.48          3.48         2.04 o                         
   2   2  13         37.72         39.99         3.43 o                         
   4   2  13          5.18          3.24         3.82 o                         
   6   2  13          6.15          1.91        13.82 o                         
  -7   3  13         21.32         29.08         8.92 o                         
  -5   3  13         20.56         23.13         4.48 o                         
  -3   3  13         27.47         25.11         2.49 o                         
  -1   3  13         54.53         52.30         4.50 o                         
   1   3  13          1.37         -1.23         3.69 o                         
   3   3  13          6.36          1.12         2.82 o                         
  -4   4  13          1.48          5.33         4.64 o                         
  -2   4  13         58.90         74.83         8.47 o                         
   0   4  13         50.10         46.01         6.07 o                         
   2   4  13         10.54          4.01         7.10 o                         
  -2  -4  14         30.17         56.27        10.45 o                         
   0  -4  14         30.75         16.43        11.03 o                         
  -3  -3  14         41.65         55.91         8.38 o                         
  -1  -3  14         51.19         55.44         9.14 o                         
   1  -3  14          1.46         -1.74         8.24 o                         
   3  -3  14          2.91          1.62         8.01 o                         
  -6  -2  14         34.61         33.60         5.47 o                         
  -4  -2  14          0.97          5.07         2.29 o                         
  -2  -2  14         55.35         64.47         4.59 o                         
   0  -2  14         10.51         11.75         3.55 o                         
   2  -2  14         42.55         45.38         6.84 o                         
   4  -2  14          3.23          4.14         7.47 o                         
  -7  -1  14         27.91         29.93         6.30 o                         
  -5  -1  14         41.73         47.27         2.88 o                         
  -3  -1  14          0.01          1.34         1.29 o                         
  -1  -1  14          0.22          2.82         1.31 o                         
   1  -1  14          9.64         12.25         1.41 o                         
   3  -1  14         10.52         12.84         3.51 o                         
   5  -1  14          5.62          3.48         3.98 o                         
  -8   0  14         11.71          8.42         9.23 o                         
  -6   0  14         19.68         23.59         2.68 o                         
  -4   0  14        152.46        140.83         3.30 o                         
  -2   0  14         21.32         20.01         1.66 o                         
   0   0  14          3.11         15.79         1.59 o                         
   2   0  14          2.83          5.77         2.10 o                         
   4   0  14          7.77          5.07         2.91 o                         
   6   0  14          3.13          0.35         5.09 o                         
  -7   1  14         27.90         24.16         3.35 o                         
  -5   1  14         41.76         47.27         2.68 o                         
  -3   1  14          0.01          0.46         1.44 o                         
  -1   1  14          0.22          1.27         1.43 o                         
   1   1  14          9.67          9.98         1.85 o                         
   3   1  14         10.55         14.57         2.21 o                         
   5   1  14          5.64          8.15         3.21 o                         
  -6   2  14         34.75         37.72         2.99 o                         
  -4   2  14          0.98          2.00         1.95 o                         
  -2   2  14         55.27         55.43         3.70 o                         
   0   2  14         10.53         10.11         2.31 o                         
   2   2  14         42.58         48.35         4.02 o                         
   4   2  14          3.24          6.47         3.97 o                         
  -5   3  14         18.64         18.61         3.58 o                         
  -3   3  14         41.67         57.36         5.72 o                         
  -1   3  14         51.20         51.90         4.22 o                         
   1   3  14          1.45          3.07         3.23 o                         
   3   3  14          2.91          4.53         5.98 o                         
  -2   4  14         30.24         34.47         5.81 o                         
   0   4  14         30.73         23.14         7.74 o                         
  -3  -3  15         17.12         22.33         8.19 o                         
  -1  -3  15         10.44          3.77         4.94 o                         
   1  -3  15         12.72         12.86         5.88 o                         
  -6  -2  15         47.47         56.82         8.92 o                         
  -2  -2  15         30.41         35.44         4.43 o                         
   0  -2  15          0.98          1.50         3.86 o                         
   2  -2  15         26.40         24.13         6.84 o                         
   4  -2  15          0.15          0.36         8.10 o                         
  -7  -1  15         22.27         28.40         5.66 o                         
  -5  -1  15         35.49         36.96         3.72 o                         
  -3  -1  15          5.92          5.06         1.66 o                         
  -1  -1  15         10.47         13.19         1.64 o                         
   1  -1  15         16.20         20.38         1.88 o                         
   3  -1  15          0.41          0.09         5.40 o                         
   5  -1  15          7.78          2.52         7.29 o                         
  -6   0  15          9.06         15.07         4.48 o                         
  -4   0  15          0.36          0.30         1.67 o                         
  -2   0  15          0.79          2.18         1.55 o                         
   0   0  15          4.72         18.71         3.20 o                         
   2   0  15          6.42         10.15         2.33 o                         
   4   0  15         11.70          6.36         4.77 o                         
  -7   1  15         22.32         22.24         7.11 o                         
  -5   1  15         35.49         34.77         3.24 o                         
  -3   1  15          5.90          8.50         2.18 o                         
  -1   1  15         10.47         13.47         1.79 o                         
   1   1  15         16.23         15.13         2.98 o                         
   3   1  15          0.40          1.29         3.18 o                         
   5   1  15          7.80         -0.73         9.01 o                         
  -6   2  15         47.61         60.78         5.73 o                         
  -4   2  15         26.66         29.06         3.19 o                         
  -2   2  15         30.43         32.58         2.48 o                         
   0   2  15          0.98         -1.38         2.38 o                         
   2   2  15         26.39         18.18         3.27 o                         
   4   2  15          0.16          4.27         5.12 o                         
  -5   3  15          5.68          7.91         4.29 o                         
  -3   3  15         17.12         16.05         6.35 o                         
  -1   3  15         10.43          9.02         3.84 o                         
   1   3  15         12.69         11.91         3.98 o                         
  -1  -3  16          0.61         -8.10         8.10 o                         
  -4  -2  16          9.35         17.20         7.65 o                         
  -2  -2  16         37.38         46.59         5.12 o                         
   0  -2  16          4.08          1.58         4.65 o                         
   2  -2  16         11.73         26.21         7.74 o                         
  -5  -1  16          6.76         16.93         6.48 o                         
  -3  -1  16          3.62         10.55         2.96 o                         
  -1  -1  16         12.07         19.53         3.50 o                         
   1  -1  16          3.49          1.86         4.50 o                         
   3  -1  16          5.72          8.38         6.39 o                         
  -6   0  16          4.85          5.84         4.46 o                         
  -4   0  16          8.14         16.11         3.59 o                         
  -2   0  16          0.77         -2.81         2.81 o                         
   0   0  16          0.24          9.16         2.82 o                         
   2   0  16          9.87         11.46         2.93 o                         
   4   0  16         23.74         19.37         4.86 o                         
  -5   1  16          6.75          4.47         2.98 o                         
  -3   1  16          3.60          3.95         2.16 o                         
  -1   1  16         12.04         10.58         2.13 o                         
   1   1  16          3.45         -3.50         4.48 o                         
   3   1  16          5.73          7.19         3.40 o                         
  -4   2  16          9.30          8.31         3.10 o                         
  -2   2  16         37.37         37.42         4.14 o                         
   0   2  16          4.05         -0.38         6.84 o                         
   2   2  16         11.69         18.70         5.32 o                         
  -1   3  16          0.61         -4.23         4.23 o                         
  -2  -2  17          2.13         16.75         7.56 o                         
   0  -2  17          2.10          2.69         5.32 o                         
  -5  -1  17          5.12         13.15         7.38 o                         
  -3  -1  17          8.06          7.62         3.83 o                         
  -1  -1  17         10.00         11.15         4.37 o                         
   1  -1  17          2.13         10.49         4.57 o                         
  -4   0  17         24.36         31.38         3.06 o                         
  -2   0  17          0.13         -0.60         3.38 o                         
   0   0  17          7.17         15.41         3.08 o                         
   2   0  17         18.43          5.04         5.67 o                         
  -5   1  17          5.09          3.39         3.21 o                         
  -3   1  17          8.09          6.20         2.85 o                         
  -1   1  17          9.97          5.11         5.99 o                         
   1   1  17          2.11          3.63         6.57 o                         
  -2   2  17          2.13          4.74         3.80 o                         
   0   2  17          2.09         -1.76         3.85 o                         
  -1  -1  18         29.57         39.08         7.20 o                         
  -2   0  18          0.00         -2.47         3.84 o                         
   0   0  18          4.71         15.73         4.47 o                         
  -1   1  18         29.50         22.47         4.37 o                         
                                                                                
