# Supplementary material for: An exceptional series of phase transitions in hydrophobic amino acids with linear side chains
Source: IUCrJ. 2016 Aug 9;3(Pt 5):341–53. doi: 10.1107/S2052252516010472 (PMC5391856; doi:10.1107/S2052252516010472)
Supplement: Supplementary file 13 [file m-03-00341-Nle330sup13.hkl]

data_Nle330                                                                     
_shelx_title ' nle330_a.res in C2'                                              
_shelx_refln_list_code          4                                               
_shelx_F_calc_maximum       96.07                                               
_exptl_crystal_F_000       288.00                                               
_reflns_d_resolution_high  0.8404                                               
                                                                                
loop_                                                                           
 _space_group_symop_operation_xyz                                               
 'x, y, z'                                                                      
 '-x, y, -z'                                                                    
 'x+1/2, y+1/2, z'                                                              
 '-x+1/2, y+1/2, -z'                                                            
                                                                                
_cell_length_a     9.5633                                                       
_cell_length_b     5.2287                                                       
_cell_length_c    15.6741                                                       
_cell_angle_alpha  90.000                                                       
_cell_angle_beta   93.695                                                       
_cell_angle_gamma  90.000                                                       
                                                                                
_shelx_F_squared_multiplier     1.000                                           
                                                                                
loop_                                                                           
 _refln_index_h                                                                 
 _refln_index_k                                                                 
 _refln_index_l                                                                 
 _refln_F_squared_calc                                                          
 _refln_F_squared_meas                                                          
 _refln_F_squared_sigma                                                         
 _refln_observed_status                                                         
   0  -6   0         19.36         19.67        11.60 o                         
   2  -6   0          3.34          6.84        18.39 o                         
   1  -5   0        123.17        120.46         8.23 o                         
   3  -5   0         26.05         24.02         6.44 o                         
   5  -5   0         21.86         18.79         3.74 o                         
   0  -4   0          8.18          7.15         3.24 o                         
   2  -4   0         77.03         70.65         3.86 o                         
   4  -4   0        310.85        293.20         5.56 o                         
   6  -4   0          9.17         12.32         3.44 o                         
   8  -4   0         80.07         82.82         4.70 o                         
   1  -3   0        407.53        411.08         5.76 o                         
   3  -3   0         31.49         37.73         1.78 o                         
   5  -3   0        171.15        160.30         3.69 o                         
   7  -3   0          3.06          9.08         4.78 o                         
   9  -3   0         21.36         23.43         4.64 o                         
   0  -2   0        265.45        298.02         5.60 o                         
   2  -2   0         43.08         49.53         1.66 o                         
   4  -2   0        243.39        239.78         2.95 o                         
   6  -2   0         46.47         47.55         2.01 o                         
   8  -2   0         35.54         35.55         2.89 o                         
  10  -2   0         32.92         27.88         7.33 o                         
   1  -1   0       3914.49       3773.42        35.92 o                         
   3  -1   0       1774.88       1850.87        16.92 o                         
   5  -1   0        727.83        720.15         7.85 o                         
   7  -1   0        175.23        184.82         3.66 o                         
   9  -1   0        159.40        152.85         4.75 o                         
  11  -1   0          2.57          2.74        11.40 o                         
   2   0   0        695.80        777.25         8.26 o                         
   4   0   0       1988.31       1953.86        24.42 o                         
   6   0   0         10.82         12.99         1.42 o                         
   8   0   0        231.40        221.89         4.68 o                         
  10   0   0          1.25          3.47         3.43 o                         
   1   1   0       3913.05       3718.79        42.47 o                         
   3   1   0       1775.04       1847.83        21.42 o                         
   5   1   0        727.59        709.47         9.19 o                         
   7   1   0        175.30        183.04         3.74 o                         
   9   1   0        159.45        156.31         6.77 o                         
  11   1   0          2.57          4.99         8.21 o                         
   0   2   0        265.75        288.14         5.65 o                         
   2   2   0         43.23         49.52         1.78 o                         
   4   2   0        243.19        235.06         4.25 o                         
   6   2   0         46.46         51.08         2.98 o                         
   8   2   0         35.51         30.20         5.43 o                         
  10   2   0         32.85         37.76         6.86 o                         
   1   3   0        407.96        420.93        10.73 o                         
   3   3   0         31.55         38.46         2.16 o                         
   5   3   0        171.16        156.95         4.41 o                         
   7   3   0          3.06          6.85         3.93 o                         
   9   3   0         21.38         29.61         5.05 o                         
   0   4   0          8.17         -0.87         2.92 o                         
   2   4   0         77.07         71.52         4.73 o                         
   4   4   0        310.97        299.54         7.14 o                         
   6   4   0          9.16          3.75         6.91 o                         
   8   4   0         80.12         63.48         9.13 o                         
   1   5   0        123.12        118.41         4.64 o                         
   3   5   0         26.04         28.12         2.95 o                         
   5   5   0         21.90         20.81         4.39 o                         
   0   6   0         19.31          6.42        10.45 o                         
   2   6   0          3.32          1.39        13.49 o                         
  -2  -6   1          5.71         -8.64         8.64 o                         
   0  -6   1         10.64          0.52         8.90 o                         
   2  -6   1          0.11          2.16         9.26 o                         
  -5  -5   1         15.98         13.01         5.87 o                         
  -3  -5   1         31.01         19.60         4.35 o                         
  -1  -5   1         71.63         57.11         6.27 o                         
   1  -5   1         69.67         64.90         5.98 o                         
   3  -5   1         12.96          4.74         4.04 o                         
   5  -5   1         33.24         28.69         5.39 o                         
  -8  -4   1         23.75         23.77         3.69 o                         
  -6  -4   1         25.72         26.33         5.06 o                         
  -4  -4   1        369.18        362.65         6.53 o                         
  -2  -4   1        133.42        134.57         4.90 o                         
   0  -4   1         17.29         21.67         2.68 o                         
   2  -4   1          3.05          7.92         2.10 o                         
   4  -4   1         79.27         83.12         5.59 o                         
   6  -4   1          3.58          2.54         2.80 o                         
   8  -4   1         79.90         81.60         5.04 o                         
  -9  -3   1         20.06         17.95         2.72 o                         
  -7  -3   1         29.19         24.75         2.63 o                         
  -5  -3   1        145.25        159.59         3.84 o                         
  -3  -3   1         27.16         28.52         2.23 o                         
  -1  -3   1        386.20        406.36         5.02 o                         
   1  -3   1        197.57        228.75         4.71 o                         
   3  -3   1         55.57         55.40         2.23 o                         
   5  -3   1        118.96        102.78         3.25 o                         
   7  -3   1         14.09         11.13         2.81 o                         
   9  -3   1          7.12          4.08         2.94 o                         
 -10  -2   1         40.50         44.01         8.27 o                         
  -8  -2   1         34.49         32.93         2.37 o                         
  -6  -2   1         55.50         56.74         2.05 o                         
  -4  -2   1        268.88        265.87         3.19 o                         
  -2  -2   1        108.40        107.65         2.53 o                         
   0  -2   1        176.06        201.23         3.01 o                         
   2  -2   1         23.73         24.36         1.12 o                         
   4  -2   1        100.01        105.36         2.00 o                         
   6  -2   1          7.54         10.40         1.42 o                         
   8  -2   1          3.27          2.86         2.43 o                         
  10  -2   1          5.27          5.23         3.07 o                         
 -11  -1   1          7.60         11.49         7.77 o                         
  -9  -1   1         99.69         93.55         5.08 o                         
  -7  -1   1        118.36        120.50         2.83 o                         
  -5  -1   1        628.01        662.18         7.12 o                         
  -3  -1   1       3989.70       3687.25        38.17 o                         
  -1  -1   1        108.15         87.04         1.32 o                         
   1  -1   1       2572.76       2295.18        22.03 o                         
   3  -1   1        336.56        304.02         4.46 o                         
   5  -1   1        165.18        176.53         3.70 o                         
   7  -1   1        157.71        164.97         4.32 o                         
   9  -1   1        107.54        103.68         4.99 o                         
  11  -1   1          2.80         14.55         7.04 o                         
 -10   0   1          0.03         -4.60         4.60 o                         
  -8   0   1        401.27        358.95         6.33 o                         
  -6   0   1        282.61        271.68         4.80 o                         
  -4   0   1        115.96        136.55         2.11 o                         
  -2   0   1        137.78        133.70         1.75 o                         
   2   0   1       9229.31       7983.55        82.72 o                         
   4   0   1       1691.64       1792.24        20.88 o                         
   6   0   1        342.35        348.06         4.92 o                         
   8   0   1         11.83         16.04         1.96 o                         
  10   0   1          5.26          2.93         4.98 o                         
 -11   1   1          7.62         25.25        18.10 o                         
  -9   1   1         99.78         92.68         6.51 o                         
  -7   1   1        118.47        115.50         3.71 o                         
  -5   1   1        627.15        647.44         9.43 o                         
  -3   1   1       3989.65       3641.97        41.90 o                         
  -1   1   1        107.90         87.87         2.72 o                         
   1   1   1       2572.37       2271.40        23.82 o                         
   3   1   1        335.81        298.00         3.99 o                         
   5   1   1        165.12        172.56         2.93 o                         
   7   1   1        157.33        155.79         3.48 o                         
   9   1   1        107.45        111.41         5.43 o                         
  11   1   1          2.81          2.83        14.77 o                         
 -10   2   1         40.56         28.04         7.58 o                         
  -8   2   1         34.55         31.29         3.29 o                         
  -6   2   1         55.40         63.66         3.24 o                         
  -4   2   1        268.32        262.76         4.55 o                         
  -2   2   1        108.46        107.49         2.57 o                         
   0   2   1        175.98        192.47         3.43 o                         
   2   2   1         23.62         24.47         1.29 o                         
   4   2   1         99.88        109.73         3.34 o                         
   6   2   1          7.62          5.19         2.79 o                         
   8   2   1          3.23          2.94         3.49 o                         
  10   2   1          5.21          5.03         5.22 o                         
  -9   3   1         20.10         12.50         4.80 o                         
  -7   3   1         29.19         28.28         4.11 o                         
  -5   3   1        145.37        151.83         4.39 o                         
  -3   3   1         27.33         27.02         2.16 o                         
  -1   3   1        386.64        408.70         6.04 o                         
   1   3   1        197.71        227.77         4.50 o                         
   3   3   1         55.66         54.91         2.48 o                         
   5   3   1        118.97        115.36         4.88 o                         
   7   3   1         14.04         11.30         4.06 o                         
   9   3   1          7.13          2.25         7.41 o                         
  -8   4   1         23.77         31.62         7.91 o                         
  -6   4   1         25.74         30.59        10.24 o                         
  -4   4   1        369.44        357.04        13.09 o                         
  -2   4   1        133.41        126.98         4.36 o                         
   0   4   1         17.30         21.41         2.86 o                         
   2   4   1          3.06          5.84         2.24 o                         
   4   4   1         79.32         73.35         4.90 o                         
   6   4   1          3.54          0.32         4.70 o                         
   8   4   1         79.97         76.06         7.57 o                         
  -5   5   1         16.00         22.07         3.47 o                         
  -3   5   1         30.95         30.48         3.28 o                         
  -1   5   1         71.53         62.33         3.73 o                         
   1   5   1         69.67         64.26         5.71 o                         
   3   5   1         12.98         11.48         3.18 o                         
   5   5   1         33.28         32.57         7.27 o                         
  -2   6   1          5.69          3.71         9.26 o                         
   0   6   1         10.62          3.89         9.67 o                         
   2   6   1          0.11          6.61         7.50 o                         
  -2  -6   2          4.49         -9.40         9.40 o                         
   0  -6   2          1.36          0.82         8.02 o                         
   2  -6   2          3.61         -0.15         8.59 o                         
  -5  -5   2         13.14         15.47         8.44 o                         
  -3  -5   2         16.65         15.47         6.02 o                         
  -1  -5   2         12.88          7.72         5.15 o                         
   1  -5   2          5.13          4.06         3.30 o                         
   3  -5   2         19.12         19.70         4.06 o                         
   5  -5   2         24.27         22.84         3.68 o                         
  -8  -4   2          2.07         -1.11         3.56 o                         
  -6  -4   2         49.71         46.61         5.51 o                         
  -4  -4   2        141.08        137.06         4.40 o                         
  -2  -4   2         82.76         78.87         3.83 o                         
   0  -4   2         18.97         24.41         2.62 o                         
   2  -4   2         43.24         47.52         3.12 o                         
   4  -4   2         27.93         32.53         3.13 o                         
   6  -4   2         28.61         33.41         3.08 o                         
   8  -4   2         35.06         40.18         4.01 o                         
  -9  -3   2          9.89          6.38         2.66 o                         
  -7  -3   2         80.41         83.98         4.26 o                         
  -5  -3   2         87.04         87.71         3.04 o                         
  -3  -3   2         16.04         13.32         1.73 o                         
  -1  -3   2         85.57         73.84         2.33 o                         
   1  -3   2        135.52        147.59         2.57 o                         
   3  -3   2         67.66         60.70         2.46 o                         
   5  -3   2        161.29        163.20         4.27 o                         
   7  -3   2         35.68         27.02         3.94 o                         
   9  -3   2          0.67          1.73         2.80 o                         
 -10  -2   2         26.90         33.68        18.06 o                         
  -8  -2   2          2.88          3.10         1.44 o                         
  -6  -2   2        107.17        116.10         2.71 o                         
  -4  -2   2         12.67         14.74         1.07 o                         
  -2  -2   2        150.93        141.07         2.46 o                         
   0  -2   2          9.09          9.93         0.86 o                         
   2  -2   2        182.22        187.28         2.73 o                         
   4  -2   2        136.53        152.99         2.57 o                         
   6  -2   2         66.39         66.69         2.27 o                         
   8  -2   2         13.20         14.17         2.47 o                         
  10  -2   2          9.31         10.62         7.19 o                         
 -11  -1   2         15.09          7.41        13.04 o                         
  -9  -1   2         57.13         55.25         3.04 o                         
  -7  -1   2          7.27          5.55         1.14 o                         
  -5  -1   2        177.34        215.49         2.74 o                         
  -3  -1   2       1635.51       1516.04        16.57 o                         
  -1  -1   2       1110.15        992.16         9.91 o                         
   1  -1   2       2702.71       2302.90        29.27 o                         
   3  -1   2        150.93        133.92         2.22 o                         
   5  -1   2         29.46         30.06         1.15 o                         
   7  -1   2        101.82         95.25         3.36 o                         
   9  -1   2         70.97         61.72         3.54 o                         
  11  -1   2          7.99          7.02         7.98 o                         
 -10   0   2          3.61          2.62         6.29 o                         
  -8   0   2        221.45        211.21         4.93 o                         
  -6   0   2        508.80        479.64         7.01 o                         
  -4   0   2        274.87        268.71         3.15 o                         
  -2   0   2        371.94        557.60         7.62 o                         
   0   0   2         22.32         22.69         0.44 o                         
   2   0   2        389.35        426.13         5.17 o                         
   4   0   2        650.61        711.61         8.01 o                         
   6   0   2        287.66        291.19         4.42 o                         
   8   0   2         26.48         30.04         2.39 o                         
  10   0   2         13.89          9.80         5.28 o                         
 -11   1   2         15.14         20.81         8.57 o                         
  -9   1   2         57.21         55.84         4.41 o                         
  -7   1   2          7.18          7.48         2.26 o                         
  -5   1   2        176.63        210.56         3.28 o                         
  -3   1   2       1635.19       1495.80        16.10 o                         
  -1   1   2       1111.57       1002.30         9.22 o                         
   1   1   2       2702.57       2293.28        23.99 o                         
   3   1   2        151.30        131.80         2.67 o                         
   5   1   2         29.43         29.06         1.45 o                         
   7   1   2        101.37         96.42         3.07 o                         
   9   1   2         70.85         73.20         4.99 o                         
  11   1   2          8.03         13.45        12.05 o                         
 -10   2   2         27.03         41.69         8.02 o                         
  -8   2   2          2.91          0.22         2.77 o                         
  -6   2   2        107.17        110.64         3.88 o                         
  -4   2   2         12.64         13.50         1.73 o                         
  -2   2   2        151.35        144.09         3.09 o                         
   0   2   2          9.04          9.37         0.85 o                         
   2   2   2        182.26        175.45         4.88 o                         
   4   2   2        136.19        151.03         3.91 o                         
   6   2   2         66.27         66.21         3.58 o                         
   8   2   2         13.20         16.53         5.23 o                         
  10   2   2          9.37         11.89         6.47 o                         
  -9   3   2          9.94          5.55         6.81 o                         
  -7   3   2         80.43         78.77         6.64 o                         
  -5   3   2         87.07         82.43         3.58 o                         
  -3   3   2         15.95         15.30         2.01 o                         
  -1   3   2         85.78         78.17         2.49 o                         
   1   3   2        135.30        146.32         2.99 o                         
   3   3   2         67.89         62.73         3.04 o                         
   5   3   2        161.51        161.47         6.18 o                         
   7   3   2         35.62         35.30         4.46 o                         
   9   3   2          0.66         -7.29         7.29 o                         
  -8   4   2          2.06          1.16         7.61 o                         
  -6   4   2         49.65         42.64         4.81 o                         
  -4   4   2        141.26        149.86         5.81 o                         
  -2   4   2         82.67         80.33         4.80 o                         
   0   4   2         19.02         24.00         2.20 o                         
   2   4   2         43.19         45.12         2.84 o                         
   4   4   2         27.95         32.51         3.18 o                         
   6   4   2         28.57         35.02         5.36 o                         
   8   4   2         35.11         47.46         7.00 o                         
  -5   5   2         13.16          8.73        10.94 o                         
  -3   5   2         16.58         11.76         3.51 o                         
  -1   5   2         12.82          9.83         3.73 o                         
   1   5   2          5.12          3.84         2.61 o                         
   3   5   2         19.03         17.41         7.36 o                         
   5   5   2         24.26         23.87         7.58 o                         
  -2   6   2          4.48          6.19        16.87 o                         
   0   6   2          1.36         -2.37         7.74 o                         
   2   6   2          3.61         -1.41        18.35 o                         
  -2  -6   3          2.72         -3.50        13.66 o                         
   0  -6   3          4.73          4.29         8.69 o                         
   2  -6   3         12.08         11.07        10.01 o                         
  -5  -5   3          4.49          7.97         3.91 o                         
  -3  -5   3          2.38         -5.61         5.61 o                         
  -1  -5   3          2.39         -3.11         5.69 o                         
   1  -5   3         23.45         20.65         5.69 o                         
   3  -5   3         30.47         29.82         4.72 o                         
   5  -5   3         14.50         14.95         4.47 o                         
  -8  -4   3         29.88         22.14         3.73 o                         
  -6  -4   3         53.42         48.66         3.77 o                         
  -4  -4   3          5.05          7.69         2.65 o                         
  -2  -4   3         59.13         59.75         3.46 o                         
   0  -4   3         11.78         12.65         1.74 o                         
   2  -4   3         92.84         93.78         4.31 o                         
   4  -4   3        103.94        101.63         5.43 o                         
   6  -4   3         49.39         47.48         3.30 o                         
   8  -4   3          6.10          4.58         4.96 o                         
  -9  -3   3          3.33         10.14         2.71 o                         
  -7  -3   3         81.73         74.84         4.56 o                         
  -5  -3   3         95.21         85.30         2.77 o                         
  -3  -3   3        198.13        189.26         5.10 o                         
  -1  -3   3        206.85        236.59         3.76 o                         
   1  -3   3        322.56        339.06         4.18 o                         
   3  -3   3         25.17         28.43         2.13 o                         
   5  -3   3        247.32        268.73         4.92 o                         
   7  -3   3         57.36         51.45         3.41 o                         
   9  -3   3          9.10         11.48         3.23 o                         
 -10  -2   3         16.59         11.75        13.62 o                         
  -8  -2   3         11.45         18.41         1.58 o                         
  -6  -2   3        163.85        166.70         3.49 o                         
  -4  -2   3        117.26        111.31         2.49 o                         
  -2  -2   3        563.66        582.86         6.48 o                         
   0  -2   3        301.17        310.29         4.58 o                         
   2  -2   3        522.16        568.59         6.75 o                         
   4  -2   3        130.58        143.92         2.32 o                         
   6  -2   3        205.06        208.50         4.16 o                         
   8  -2   3         33.77         32.30         3.18 o                         
  10  -2   3         53.84         51.68         8.13 o                         
 -11  -1   3         21.37         23.97         9.09 o                         
  -9  -1   3         82.42         79.36         3.24 o                         
  -7  -1   3         99.28         96.46         2.42 o                         
  -5  -1   3          4.54          2.44         0.65 o                         
  -3  -1   3        497.21        473.58         4.50 o                         
  -1  -1   3        249.71        225.52         2.86 o                         
   1  -1   3        922.33        877.55         9.52 o                         
   3  -1   3       1029.43        976.21         9.69 o                         
   5  -1   3        188.82        189.02         2.94 o                         
   7  -1   3         16.98         17.43         1.88 o                         
   9  -1   3         83.03         78.51         5.57 o                         
 -10   0   3         17.45         28.34         6.33 o                         
  -8   0   3         22.55         27.27         3.78 o                         
  -6   0   3        150.64        153.59         2.72 o                         
  -4   0   3        601.90        587.19         7.58 o                         
  -2   0   3        107.63        101.54         2.16 o                         
   0   0   3        299.49        316.39         3.26 o                         
   2   0   3       1921.05       1842.31        21.10 o                         
   4   0   3        524.03        482.86         5.72 o                         
   6   0   3         51.73         66.26         1.94 o                         
   8   0   3         33.58         37.57         3.12 o                         
  10   0   3         11.54         15.79         3.55 o                         
 -11   1   3         21.42         31.71         9.01 o                         
  -9   1   3         82.46         93.06         4.60 o                         
  -7   1   3         99.19        100.06         4.00 o                         
  -5   1   3          4.50          4.17         1.20 o                         
  -3   1   3        497.26        472.74         5.75 o                         
  -1   1   3        250.14        220.39         2.59 o                         
   1   1   3        921.79        879.09        10.52 o                         
   3   1   3       1029.33        931.81        11.79 o                         
   5   1   3        188.71        183.38         3.08 o                         
   7   1   3         16.86         19.70         3.38 o                         
   9   1   3         83.09         78.93         5.34 o                         
 -10   2   3         16.67         16.77         8.35 o                         
  -8   2   3         11.37         14.67         3.78 o                         
  -6   2   3        163.78        164.73         4.13 o                         
  -4   2   3        117.42        110.48         2.95 o                         
  -2   2   3        563.30        580.29         8.46 o                         
   0   2   3        301.54        308.42         5.35 o                         
   2   2   3        522.43        558.35         7.51 o                         
   4   2   3        130.21        144.25         3.47 o                         
   6   2   3        204.84        201.96         6.36 o                         
   8   2   3         33.78         33.34         5.88 o                         
  10   2   3         53.91         48.36        10.26 o                         
  -9   3   3          3.33         -4.16         7.57 o                         
  -7   3   3         81.74         82.14         6.10 o                         
  -5   3   3         95.16         89.39         3.54 o                         
  -3   3   3        197.97        186.34         4.76 o                         
  -1   3   3        206.57        232.76         5.55 o                         
   1   3   3        322.10        339.22         5.62 o                         
   3   3   3         25.17         28.57         2.32 o                         
   5   3   3        247.60        264.24         7.74 o                         
   7   3   3         57.30         53.59         8.16 o                         
   9   3   3          9.12         16.95         6.23 o                         
  -8   4   3         29.89         26.13         7.18 o                         
  -6   4   3         53.29         49.97         4.63 o                         
  -4   4   3          5.04          5.33         2.68 o                         
  -2   4   3         58.99         62.83         3.40 o                         
   0   4   3         11.79         13.38         1.79 o                         
   2   4   3         92.83         91.65         5.03 o                         
   4   4   3        104.02        103.99         7.82 o                         
   6   4   3         49.37         49.78         6.22 o                         
   8   4   3          6.11         -1.80         6.31 o                         
  -5   5   3          4.50          3.33         7.44 o                         
  -3   5   3          2.37         -0.41         4.08 o                         
  -1   5   3          2.40          1.93         4.45 o                         
   1   5   3         23.41         18.79         4.20 o                         
   3   5   3         30.35         35.42         5.48 o                         
   5   5   3         14.48         17.57         5.67 o                         
  -2   6   3          2.72         -8.01         8.01 o                         
   0   6   3          4.71         21.65         7.65 o                         
   2   6   3         12.06         10.81         7.78 o                         
   0  -6   4          9.47         20.21         8.59 o                         
  -5  -5   4          8.67          9.92         4.13 o                         
  -3  -5   4         20.11         15.80         6.48 o                         
  -1  -5   4         32.44         40.67         8.84 o                         
   1  -5   4         42.21         36.35         6.39 o                         
   3  -5   4         10.95          8.18         5.51 o                         
   5  -5   4         10.05         21.25         6.52 o                         
  -8  -4   4         45.09         58.79         7.92 o                         
  -6  -4   4         15.47         13.97         3.23 o                         
  -4  -4   4         85.69         88.04         7.17 o                         
  -2  -4   4         82.07         69.10        10.53 o                         
   0  -4   4         19.79         22.44         4.16 o                         
   2  -4   4         43.28         44.21         3.20 o                         
   4  -4   4        101.66         97.81         4.20 o                         
   6  -4   4         23.15         24.29         3.98 o                         
   8  -4   4          8.36         20.00         5.33 o                         
  -9  -3   4          5.19          8.59         5.35 o                         
  -7  -3   4         25.70         32.64         3.10 o                         
  -5  -3   4         49.15         49.78         2.32 o                         
  -3  -3   4        139.59        144.39         3.36 o                         
  -1  -3   4        416.02        389.55         6.25 o                         
   1  -3   4        464.05        474.59         6.81 o                         
   3  -3   4         29.06         27.20         1.99 o                         
   5  -3   4        227.51        243.79         5.05 o                         
   7  -3   4         58.78         65.95         5.71 o                         
   9  -3   4         14.82         19.46         9.26 o                         
 -10  -2   4         14.63         18.35         6.28 o                         
  -8  -2   4         17.30         17.77         1.89 o                         
  -6  -2   4        141.89        143.60         3.18 o                         
  -4  -2   4         69.87         72.97         2.05 o                         
  -2  -2   4        991.85        978.19        11.05 o                         
   0  -2   4        139.86        123.34         2.44 o                         
   2  -2   4        792.35        852.37        11.93 o                         
   4  -2   4         52.00         55.37         1.64 o                         
   6  -2   4        226.80        236.11         4.65 o                         
   8  -2   4         20.17         24.42         2.80 o                         
  10  -2   4         65.26         59.30         6.11 o                         
 -11  -1   4         21.93         25.73         7.99 o                         
  -9  -1   4         64.12         59.33         5.50 o                         
  -7  -1   4        177.51        179.63         3.00 o                         
  -5  -1   4         84.45         86.77         1.49 o                         
  -3  -1   4        780.34        909.94         8.55 o                         
  -1  -1   4        145.94        145.70         2.06 o                         
   1  -1   4       1161.26       1243.04        13.28 o                         
   3  -1   4        488.98        524.38         6.09 o                         
   5  -1   4        121.79        126.63         2.18 o                         
   7  -1   4         14.06         13.27         1.46 o                         
   9  -1   4         62.25         67.98         3.85 o                         
 -10   0   4         17.06         13.43         6.16 o                         
  -8   0   4         31.81         23.48         4.21 o                         
  -6   0   4          1.15         -0.39         2.29 o                         
  -4   0   4        122.92        139.12         2.72 o                         
  -2   0   4         89.74         85.79         1.32 o                         
   0   0   4       5216.89       5249.69        62.87 o                         
   2   0   4        726.90        903.65        11.95 o                         
   4   0   4         34.82         29.39         1.58 o                         
   6   0   4          1.68          4.06         1.07 o                         
   8   0   4          8.22          9.13         1.83 o                         
  10   0   4          0.78         -2.08         8.17 o                         
 -11   1   4         21.95         16.95         8.98 o                         
  -9   1   4         64.12         72.63         6.78 o                         
  -7   1   4        177.51        172.14         7.29 o                         
  -5   1   4         84.49         82.65         2.52 o                         
  -3   1   4        780.30        887.44        12.98 o                         
  -1   1   4        145.62        142.06         2.61 o                         
   1   1   4       1161.19       1239.75        13.31 o                         
   3   1   4        488.71        512.95         7.64 o                         
   5   1   4        121.65        125.04         2.51 o                         
   7   1   4         14.08         14.00         2.45 o                         
   9   1   4         62.35         70.01        10.08 o                         
 -10   2   4         14.65         19.25         7.53 o                         
  -8   2   4         17.25         10.12         4.03 o                         
  -6   2   4        141.86        147.26         3.93 o                         
  -4   2   4         69.83         69.85         3.42 o                         
  -2   2   4        990.81        971.54        11.80 o                         
   0   2   4        140.54        122.60         3.15 o                         
   2   2   4        792.89        837.25        10.70 o                         
   4   2   4         51.89         58.07         2.53 o                         
   6   2   4        226.74        226.44         6.66 o                         
   8   2   4         20.19         22.09         4.45 o                         
  10   2   4         65.25         64.87         7.24 o                         
  -9   3   4          5.15         22.46         8.27 o                         
  -7   3   4         25.69         27.77         4.60 o                         
  -5   3   4         49.10         46.41         2.65 o                         
  -3   3   4        139.71        147.39         3.10 o                         
  -1   3   4        416.22        402.42         8.68 o                         
   1   3   4        464.33        481.18         8.04 o                         
   3   3   4         28.97         26.62         2.31 o                         
   5   3   4        227.63        245.54         7.71 o                         
   7   3   4         58.74         56.43         5.37 o                         
   9   3   4         14.85         21.91         6.36 o                         
  -8   4   4         45.15         34.50         7.44 o                         
  -6   4   4         15.40         24.18         4.06 o                         
  -4   4   4         85.78         95.93         5.31 o                         
  -2   4   4         82.05         82.05         4.89 o                         
   0   4   4         19.78         23.57         3.81 o                         
   2   4   4         43.26         41.33         3.48 o                         
   4   4   4        101.77         95.37         4.99 o                         
   6   4   4         23.16         26.55         5.62 o                         
   8   4   4          8.36          9.18         7.12 o                         
  -5   5   4          8.68         10.38         4.73 o                         
  -3   5   4         20.14         17.56         5.27 o                         
  -1   5   4         32.45         33.15         4.64 o                         
   1   5   4         42.18         38.83         6.38 o                         
   3   5   4         10.90         10.68         4.27 o                         
   5   5   4         10.07         12.22         6.39 o                         
   0   6   4          9.44         24.93         9.64 o                         
  -5  -5   5         11.42         17.77         4.98 o                         
  -3  -5   5         44.94         51.84         7.16 o                         
  -1  -5   5         56.55         61.87         7.03 o                         
   1  -5   5         35.52         28.85         6.50 o                         
   3  -5   5          3.31         11.82         5.95 o                         
   5  -5   5          8.89         12.73         9.67 o                         
  -8  -4   5         32.40         38.89         8.08 o                         
  -6  -4   5         10.72         12.19         3.18 o                         
  -4  -4   5        221.55        213.40         6.79 o                         
  -2  -4   5         91.23         94.95         7.18 o                         
   0  -4   5          2.08          3.98         4.20 o                         
   2  -4   5          4.61          6.58         2.14 o                         
   4  -4   5         39.15         41.06         3.24 o                         
   6  -4   5          1.66         -0.22         2.57 o                         
  -9  -3   5          9.46         11.69         8.39 o                         
  -7  -3   5         11.19         10.48         2.48 o                         
  -5  -3   5          3.07          3.61         1.72 o                         
  -3  -3   5         58.21         61.35         3.09 o                         
  -1  -3   5        126.32        122.91         3.60 o                         
   1  -3   5        178.83        171.06         4.52 o                         
   3  -3   5          3.25          3.52         1.87 o                         
   5  -3   5        122.44        124.66         3.63 o                         
   7  -3   5         32.02         32.01         3.26 o                         
   9  -3   5         14.70          7.70        13.00 o                         
 -10  -2   5          7.94         11.89        12.79 o                         
  -8  -2   5         10.86         12.69         1.94 o                         
  -6  -2   5         29.02         30.63         2.18 o                         
  -4  -2   5         35.08         39.62         1.97 o                         
  -2  -2   5        417.79        432.90         5.11 o                         
   0  -2   5         24.02         22.79         2.80 o                         
   2  -2   5        460.27        474.69         5.86 o                         
   4  -2   5         34.64         31.10         1.42 o                         
   6  -2   5         96.59         96.19         3.18 o                         
   8  -2   5          0.83          5.64         2.78 o                         
  10  -2   5         30.36         24.22         4.90 o                         
  -9  -1   5         39.79         43.30         5.38 o                         
  -7  -1   5        115.91        106.11         2.36 o                         
  -5  -1   5        237.88        238.72         2.65 o                         
  -3  -1   5        770.81        810.47         7.81 o                         
  -1  -1   5         82.25         78.78         1.37 o                         
   1  -1   5        923.96        866.49        10.39 o                         
   3  -1   5        221.64        205.38         3.44 o                         
   5  -1   5         54.70         44.11         1.51 o                         
   7  -1   5         72.41         67.98         2.39 o                         
   9  -1   5         29.97         27.64         6.81 o                         
 -10   0   5          2.62          8.21         6.12 o                         
  -8   0   5        220.16        176.32        19.34 o                         
  -6   0   5         63.88         69.39         7.53 o                         
  -4   0   5         35.95         43.32         1.77 o                         
  -2   0   5       1520.85       1411.69        15.04 o                         
   0   0   5       3115.03       2715.58        26.12 o                         
   2   0   5        231.69        226.77         3.24 o                         
   4   0   5        255.97        240.07         4.97 o                         
   6   0   5         42.79         42.15         2.28 o                         
   8   0   5          1.00         -1.73         1.73 o                         
  10   0   5          2.85          8.57         3.65 o                         
  -9   1   5         39.81         49.67         6.62 o                         
  -7   1   5        115.99        106.46        14.02 o                         
  -5   1   5        237.60        238.81         4.26 o                         
  -3   1   5        770.33        810.06         9.18 o                         
  -1   1   5         82.19         76.82         1.60 o                         
   1   1   5        924.35        876.41         9.67 o                         
   3   1   5        221.49        210.42         4.12 o                         
   5   1   5         54.69         44.33         2.92 o                         
   7   1   5         72.31         68.76         3.12 o                         
   9   1   5         29.95         29.64         4.49 o                         
 -10   2   5          7.94         12.05         7.61 o                         
  -8   2   5         10.89          5.39         5.13 o                         
  -6   2   5         29.08         29.48         2.80 o                         
  -4   2   5         35.00         39.96         2.16 o                         
  -2   2   5        417.60        428.65         4.96 o                         
   0   2   5         24.01         23.42         1.84 o                         
   2   2   5        460.74        459.61         5.89 o                         
   4   2   5         34.60         34.56         2.40 o                         
   6   2   5         96.68         94.99         5.20 o                         
   8   2   5          0.83          5.58         4.45 o                         
  10   2   5         30.31         35.94         6.55 o                         
  -9   3   5          9.47          4.75        14.28 o                         
  -7   3   5         11.24         10.31         3.71 o                         
  -5   3   5          3.06          4.93         2.42 o                         
  -3   3   5         58.34         68.80         3.63 o                         
  -1   3   5        126.58        128.17         3.68 o                         
   1   3   5        179.12        168.83         4.51 o                         
   3   3   5          3.25          5.01         2.43 o                         
   5   3   5        122.47        124.91         7.72 o                         
   7   3   5         32.00         33.25         5.52 o                         
   9   3   5         14.72         12.02         7.29 o                         
  -8   4   5         32.45         39.13        15.06 o                         
  -6   4   5         10.71          8.72         5.03 o                         
  -4   4   5        221.76        226.19         7.37 o                         
  -2   4   5         91.33         94.10         5.31 o                         
   0   4   5          2.08          5.49         4.57 o                         
   2   4   5          4.59          7.49         3.22 o                         
   4   4   5         39.18         40.01         3.32 o                         
   6   4   5          1.66          8.09         5.73 o                         
  -5   5   5         11.42         10.82         8.78 o                         
  -3   5   5         44.96         51.24         5.30 o                         
  -1   5   5         56.49         60.81         5.33 o                         
   1   5   5         35.52         20.01         4.95 o                         
   3   5   5          3.32          9.85         4.11 o                         
   5   5   5          8.93          2.84         6.88 o                         
  -5  -5   6          3.84         -2.95         4.83 o                         
  -3  -5   6         28.59         26.24         6.72 o                         
  -1  -5   6         36.76         43.52         8.22 o                         
   1  -5   6         17.31         30.56         6.65 o                         
   3  -5   6         23.00         25.45         8.85 o                         
   5  -5   6         15.32         14.80         8.08 o                         
  -8  -4   6         11.48         12.43         6.71 o                         
  -6  -4   6         22.13         23.46         3.92 o                         
  -4  -4   6        193.87        179.38         8.14 o                         
  -2  -4   6         57.13         59.91         5.63 o                         
   0  -4   6         21.68         21.71         4.89 o                         
   2  -4   6          4.61          4.85         5.39 o                         
   4  -4   6          3.45         11.06         2.52 o                         
   6  -4   6          5.13          2.02         4.24 o                         
  -9  -3   6         12.19         13.54        10.74 o                         
  -7  -3   6         31.73         30.27         2.71 o                         
  -5  -3   6         32.08         31.26         2.39 o                         
  -3  -3   6         22.49         25.09         2.86 o                         
  -1  -3   6         25.94         26.17         2.55 o                         
   1  -3   6         12.32         14.74         2.23 o                         
   3  -3   6         11.20         18.83         2.04 o                         
   5  -3   6         37.33         37.75         2.56 o                         
   7  -3   6          7.79         11.77         4.57 o                         
   9  -3   6         10.46         -7.25         8.68 o                         
 -10  -2   6          3.47          7.08         6.14 o                         
  -8  -2   6          9.53          4.26         3.09 o                         
  -6  -2   6          2.34          2.93         1.47 o                         
  -4  -2   6         49.89         47.40         2.20 o                         
  -2  -2   6         24.44         24.17         1.30 o                         
   0  -2   6         38.11         38.61         1.79 o                         
   2  -2   6        128.19        139.33         2.91 o                         
   4  -2   6         75.50         74.35         1.93 o                         
   6  -2   6         10.28          9.30         1.83 o                         
   8  -2   6          7.30          7.79         2.94 o                         
  -9  -1   6         33.38         37.78         5.28 o                         
  -7  -1   6         86.65         90.08         5.55 o                         
  -5  -1   6        394.15        409.09         5.36 o                         
  -3  -1   6        394.45        403.45         4.59 o                         
  -1  -1   6        278.90        309.78         4.18 o                         
   1  -1   6        260.60        306.18         3.86 o                         
   3  -1   6         53.85         50.64         1.86 o                         
   5  -1   6         39.45         35.62         2.04 o                         
   7  -1   6         87.08         88.49         3.10 o                         
   9  -1   6         16.87         17.53         3.82 o                         
 -10   0   6          0.71          1.89         5.93 o                         
  -8   0   6        367.63        336.51        11.55 o                         
  -6   0   6        156.18        150.70         4.89 o                         
  -4   0   6        152.60        119.56         2.92 o                         
  -2   0   6        213.23        224.16         3.15 o                         
   0   0   6       4023.12       3748.23        82.15 o                         
   2   0   6          4.17          3.21         0.69 o                         
   4   0   6        684.43        656.21         7.67 o                         
   6   0   6         71.26         57.07         3.26 o                         
   8   0   6          0.72          2.69         3.17 o                         
  10   0   6          7.17         25.79         5.80 o                         
  -9   1   6         33.40         30.66        12.50 o                         
  -7   1   6         86.68         86.72         4.78 o                         
  -5   1   6        393.65        410.67         7.04 o                         
  -3   1   6        394.28        402.39         4.67 o                         
  -1   1   6        278.74        301.04         4.14 o                         
   1   1   6        260.86        305.68         4.44 o                         
   3   1   6         53.77         49.91         2.60 o                         
   5   1   6         39.44         34.59         2.65 o                         
   7   1   6         86.87         84.66         4.54 o                         
   9   1   6         16.79         15.81         4.05 o                         
 -10   2   6          3.48          4.90         7.84 o                         
  -8   2   6          9.58         15.70         4.55 o                         
  -6   2   6          2.30          2.03         2.40 o                         
  -4   2   6         49.75         51.64         3.05 o                         
  -2   2   6         24.44         26.07         1.28 o                         
   0   2   6         37.96         41.69         2.40 o                         
   2   2   6        128.21        137.21         2.84 o                         
   4   2   6         75.39         78.17         4.16 o                         
   6   2   6         10.33          9.38         3.36 o                         
   8   2   6          7.27         12.66         4.45 o                         
  -9   3   6         12.23         11.49         7.17 o                         
  -7   3   6         31.82         35.41         4.80 o                         
  -5   3   6         32.11         27.84         2.65 o                         
  -3   3   6         22.55         25.31         1.61 o                         
  -1   3   6         26.04         30.08         2.59 o                         
   1   3   6         12.34         13.48         2.33 o                         
   3   3   6         11.22         15.39         2.21 o                         
   5   3   6         37.37         44.14         4.69 o                         
   7   3   6          7.78          9.83         5.40 o                         
   9   3   6         10.45          4.53         6.50 o                         
  -8   4   6         11.48         13.83         8.76 o                         
  -6   4   6         22.11         22.11         4.33 o                         
  -4   4   6        193.96        184.88         9.19 o                         
  -2   4   6         57.15         57.51         6.40 o                         
   0   4   6         21.66         18.58         3.17 o                         
   2   4   6          4.61          2.99         2.93 o                         
   4   4   6          3.45          4.87         3.28 o                         
   6   4   6          5.13          3.18         5.95 o                         
  -5   5   6          3.84          5.25         5.36 o                         
  -3   5   6         28.59         32.40         5.24 o                         
  -1   5   6         36.67         40.03         7.57 o                         
   1   5   6         17.30         12.77         5.49 o                         
   3   5   6         22.96         23.67         3.97 o                         
   5   5   6         15.31          8.83         8.21 o                         
  -5  -5   7          0.21          1.38         5.06 o                         
  -3  -5   7          5.72         -0.12         4.45 o                         
  -1  -5   7          5.12         13.64        10.78 o                         
   1  -5   7          2.14          6.75         5.81 o                         
   3  -5   7         24.45         25.87         6.63 o                         
  -6  -4   7         14.40         11.36         3.44 o                         
  -4  -4   7         61.18         59.83         4.32 o                         
  -2  -4   7          8.25         -4.13         4.13 o                         
   0  -4   7         42.26         47.30         7.65 o                         
   2  -4   7         14.11         14.08         4.50 o                         
   4  -4   7          1.35          3.78         2.57 o                         
   6  -4   7         11.15         21.64        12.96 o                         
  -9  -3   7          5.84          3.74         5.96 o                         
  -7  -3   7         26.58         27.31         2.76 o                         
  -5  -3   7         43.10         52.15         2.79 o                         
  -3  -3   7          1.45          5.12         1.98 o                         
  -1  -3   7          6.55          3.67         2.20 o                         
   1  -3   7          7.21          4.81         2.43 o                         
   3  -3   7         31.09         32.14         2.40 o                         
   5  -3   7         22.13         18.60         1.92 o                         
   7  -3   7          7.44         11.27        10.61 o                         
 -10  -2   7          2.80         -3.58         6.48 o                         
  -8  -2   7          4.53          6.23         4.06 o                         
  -6  -2   7          7.22          8.82         1.68 o                         
  -4  -2   7         47.37         51.79         2.52 o                         
  -2  -2   7         10.19         11.20         1.46 o                         
   0  -2   7         18.45         16.48         1.93 o                         
   2  -2   7         15.80         14.16         1.28 o                         
   4  -2   7         29.30         28.99         6.21 o                         
   6  -2   7          4.88         11.26         3.27 o                         
   8  -2   7         19.82         21.04        14.56 o                         
  -9  -1   7         14.87         11.75         5.10 o                         
  -7  -1   7         26.94         22.84         9.50 o                         
  -5  -1   7        186.40        182.87         3.99 o                         
  -3  -1   7        365.87        374.17         4.31 o                         
  -1  -1   7        374.85        357.28         4.44 o                         
   1  -1   7        576.02        576.23         7.28 o                         
   3  -1   7         13.89         15.46         1.57 o                         
   5  -1   7         11.61         10.24         1.83 o                         
   7  -1   7         39.55         44.87         2.58 o                         
   9  -1   7         16.50         26.74         5.68 o                         
 -10   0   7          2.99          4.90         6.62 o                         
  -8   0   7        216.75        215.38         8.60 o                         
  -6   0   7        152.01        148.62         5.09 o                         
  -4   0   7         27.09         31.16         3.16 o                         
  -2   0   7        189.54        239.26         3.16 o                         
   0   0   7        183.24        166.51         2.65 o                         
   2   0   7         16.20         17.68         0.88 o                         
   4   0   7        512.70        504.79         6.22 o                         
   6   0   7         40.40         38.42         2.33 o                         
   8   0   7          1.34         -1.96         3.66 o                         
  10   0   7          5.71         13.67         5.55 o                         
  -9   1   7         14.89          1.34         5.63 o                         
  -7   1   7         26.93         23.52         3.91 o                         
  -5   1   7        185.90        181.25         4.52 o                         
  -3   1   7        365.83        369.94         5.25 o                         
  -1   1   7        374.24        349.91         5.92 o                         
   1   1   7        575.95        562.81         6.69 o                         
   3   1   7         13.87         15.99         1.53 o                         
   5   1   7         11.61          9.30         2.31 o                         
   7   1   7         39.39         44.74         3.79 o                         
   9   1   7         16.47         12.94         4.14 o                         
 -10   2   7          2.84          6.89         8.18 o                         
  -8   2   7          4.54          9.85         4.52 o                         
  -6   2   7          7.17          4.75         3.27 o                         
  -4   2   7         47.26         46.27         3.74 o                         
  -2   2   7         10.16         12.65         1.14 o                         
   0   2   7         18.37         15.03         1.19 o                         
   2   2   7         15.78         15.41         1.77 o                         
   4   2   7         29.19         36.82         3.12 o                         
   6   2   7          4.85          2.16         3.49 o                         
   8   2   7         19.78         25.30         5.63 o                         
  -9   3   7          5.87          9.61         6.02 o                         
  -7   3   7         26.61         21.09         4.25 o                         
  -5   3   7         43.06         61.56         3.59 o                         
  -3   3   7          1.44         -0.85         2.33 o                         
  -1   3   7          6.52          7.63         2.33 o                         
   1   3   7          7.21          5.62         2.15 o                         
   3   3   7         31.23         35.43         3.92 o                         
   5   3   7         22.22         23.55         3.32 o                         
   7   3   7          7.43         12.04         7.86 o                         
  -6   4   7         14.36          8.82         6.86 o                         
  -4   4   7         61.18         61.79         4.73 o                         
  -2   4   7          8.21         -0.21         3.66 o                         
   0   4   7         42.23         42.91         4.21 o                         
   2   4   7         14.11         14.13         3.14 o                         
   4   4   7          1.35          4.06         2.55 o                         
   6   4   7         11.16          9.04         5.82 o                         
  -5   5   7          0.21         -3.37         5.57 o                         
  -3   5   7          5.72         -3.41         4.84 o                         
  -1   5   7          5.08          1.09         4.60 o                         
   1   5   7          2.13          1.99         4.50 o                         
   3   5   7         24.38         23.07         4.33 o                         
  -5  -5   8          0.82         -1.02         5.01 o                         
  -3  -5   8          7.82         12.13         5.11 o                         
  -1  -5   8          2.40          6.40        10.49 o                         
   1  -5   8          1.81        -10.01        11.68 o                         
   3  -5   8          9.39          2.40         6.59 o                         
  -6  -4   8          6.20          9.08         3.14 o                         
  -4  -4   8          0.92         -0.82         3.33 o                         
  -2  -4   8         17.26         20.23         5.06 o                         
   0  -4   8         35.08         30.31         4.64 o                         
   2  -4   8         10.75          5.30         3.46 o                         
   4  -4   8          3.76          3.13         3.09 o                         
   6  -4   8          8.34          4.28         7.90 o                         
  -7  -3   8         14.25         11.35         3.02 o                         
  -5  -3   8          6.78         -0.58         2.13 o                         
  -3  -3   8          9.18          7.63         2.43 o                         
  -1  -3   8         14.93         15.70         2.96 o                         
   1  -3   8         24.71         21.12         2.71 o                         
   3  -3   8         17.94         16.36         2.14 o                         
   5  -3   8         55.30         61.09         4.45 o                         
   7  -3   8         17.42         14.19         5.22 o                         
  -8  -2   8          8.03         11.99         4.67 o                         
  -6  -2   8         24.63         27.54         1.94 o                         
  -4  -2   8         40.96         38.81         2.33 o                         
  -2  -2   8        135.23        129.30         2.55 o                         
   0  -2   8         23.51         23.37         1.54 o                         
   2  -2   8         47.68         43.51         1.90 o                         
   4  -2   8         13.43         10.79         2.74 o                         
   6  -2   8         34.97         29.91         4.16 o                         
   8  -2   8         15.59          9.20         5.60 o                         
  -9  -1   8         13.92         14.01         4.87 o                         
  -7  -1   8          9.66         11.17         3.66 o                         
  -5  -1   8          0.59          0.25         0.61 o                         
  -3  -1   8        154.97        143.95         2.27 o                         
  -1  -1   8          9.06          9.98         0.82 o                         
   1  -1   8        561.42        512.08         6.71 o                         
   3  -1   8         58.15         61.23         3.33 o                         
   5  -1   8          1.12          3.19         2.73 o                         
   7  -1   8          4.18          5.43         2.27 o                         
   9  -1   8         16.05         16.82        11.31 o                         
 -10   0   8          3.24          1.24        14.60 o                         
  -8   0   8         23.08         33.04         5.17 o                         
  -6   0   8         11.88         14.37         2.73 o                         
  -4   0   8          0.02          2.10         0.90 o                         
  -2   0   8         24.70         26.73         1.14 o                         
   0   0   8        360.63        386.95         4.80 o                         
   2   0   8        214.92        218.89         2.82 o                         
   4   0   8        127.55        130.74         2.74 o                         
   6   0   8          0.49          0.57         3.57 o                         
   8   0   8          2.81          0.17         3.74 o                         
  -9   1   8         13.98         23.13         7.49 o                         
  -7   1   8          9.70          8.60         3.32 o                         
  -5   1   8          0.61          2.15         2.41 o                         
  -3   1   8        155.08        141.36         4.63 o                         
  -1   1   8          8.92          8.21         1.00 o                         
   1   1   8        561.04        509.35         5.68 o                         
   3   1   8         58.22         60.17         2.82 o                         
   5   1   8          1.12          1.01         2.21 o                         
   7   1   8          4.14         10.87         4.11 o                         
   9   1   8         16.06         19.96         4.56 o                         
  -8   2   8          8.00          0.05         4.21 o                         
  -6   2   8         24.72         29.36         3.52 o                         
  -4   2   8         40.92         41.54         2.35 o                         
  -2   2   8        135.35        123.22         2.57 o                         
   0   2   8         23.56         24.96         1.56 o                         
   2   2   8         47.85         45.84         1.88 o                         
   4   2   8         13.39         13.09         2.51 o                         
   6   2   8         34.93         36.03         4.24 o                         
   8   2   8         15.57         13.11         5.20 o                         
  -7   3   8         14.25          7.86         4.16 o                         
  -5   3   8          6.73          2.03         2.60 o                         
  -3   3   8          9.19          7.71         1.54 o                         
  -1   3   8         14.92         14.48         2.53 o                         
   1   3   8         24.73         26.08         2.73 o                         
   3   3   8         18.05         17.32         2.76 o                         
   5   3   8         55.36         69.53         4.85 o                         
   7   3   8         17.41         13.58         5.80 o                         
  -6   4   8          6.17         -0.67         6.64 o                         
  -4   4   8          0.91          2.04         3.89 o                         
  -2   4   8         17.27         20.64         3.81 o                         
   0   4   8         35.10         36.11         4.94 o                         
   2   4   8         10.73          8.59         5.28 o                         
   4   4   8          3.76          7.07         5.09 o                         
   6   4   8          8.35         15.89         6.41 o                         
  -5   5   8          0.81          0.58         5.99 o                         
  -3   5   8          7.82         15.21         5.36 o                         
  -1   5   8          2.42          4.24         5.10 o                         
   1   5   8          1.81          3.09         4.37 o                         
   3   5   8          9.36         13.62         6.98 o                         
  -3  -5   9         12.13          5.12         5.64 o                         
  -1  -5   9          8.61          6.18         6.46 o                         
   1  -5   9          4.31          5.59        11.07 o                         
   3  -5   9          1.16          4.01         7.06 o                         
  -6  -4   9          2.93          3.19         3.72 o                         
  -4  -4   9         20.25         18.85         3.83 o                         
  -2  -4   9         44.46         30.20         5.84 o                         
   0  -4   9         12.55          7.88         4.61 o                         
   2  -4   9          7.06          4.41         5.06 o                         
   4  -4   9          1.18         -6.34         6.34 o                         
   6  -4   9          2.54         -6.91         7.32 o                         
  -7  -3   9         32.71         30.77         5.44 o                         
  -5  -3   9          2.97          2.48         2.00 o                         
  -3  -3   9        106.33        105.26         6.19 o                         
  -1  -3   9         25.31         25.94         2.66 o                         
   1  -3   9         35.47         34.21         2.88 o                         
   3  -3   9          2.93          5.56         2.36 o                         
   5  -3   9         64.30         64.48         5.36 o                         
   7  -3   9         18.72         24.68         6.58 o                         
  -8  -2   9         23.53         24.47         4.85 o                         
  -6  -2   9         69.82         67.90         2.54 o                         
  -4  -2   9         89.92         93.05         2.72 o                         
  -2  -2   9        210.97        206.11         3.46 o                         
   0  -2   9         42.19         39.43         1.88 o                         
   2  -2   9        176.18        187.23        14.07 o                         
   4  -2   9         29.61         33.82         3.76 o                         
   6  -2   9         60.23         56.34         4.93 o                         
   8  -2   9          2.91         -4.45         6.54 o                         
  -9  -1   9         12.07         13.62         7.57 o                         
  -7  -1   9         62.58         60.70         7.65 o                         
  -5  -1   9         79.21         80.07         2.01 o                         
  -3  -1   9        187.44        188.90         3.29 o                         
  -1  -1   9         54.74         57.25         1.69 o                         
   1  -1   9        282.91        276.37         3.87 o                         
   3  -1   9        104.16         96.84         3.40 o                         
   5  -1   9         12.05         14.84         2.17 o                         
   7  -1   9          6.48          6.98         3.39 o                         
   9  -1   9          6.63          2.55         8.23 o                         
 -10   0   9          4.60          6.80         7.23 o                         
  -8   0   9         20.80         10.86         4.89 o                         
  -6   0   9         22.34         36.09         3.52 o                         
  -4   0   9          2.14          1.02         1.12 o                         
  -2   0   9         13.32         15.70         0.95 o                         
   0   0   9        180.98        161.11         2.57 o                         
   2   0   9        255.92        232.88         4.18 o                         
   4   0   9         10.23          9.00         1.08 o                         
   6   0   9         17.60         19.34         2.85 o                         
   8   0   9          7.10         -0.11         8.06 o                         
  -9   1   9         12.11          5.55         6.57 o                         
  -7   1   9         62.58         65.54         4.82 o                         
  -5   1   9         79.28         79.95         3.15 o                         
  -3   1   9        187.38        188.52         3.60 o                         
  -1   1   9         54.88         59.06         2.25 o                         
   1   1   9        282.72        275.33         3.73 o                         
   3   1   9        104.22         95.16         3.32 o                         
   5   1   9         12.03         11.33         3.42 o                         
   7   1   9          6.47          5.51         3.38 o                         
   9   1   9          6.65         12.43         6.73 o                         
  -8   2   9         23.52         34.25         7.09 o                         
  -6   2   9         69.92         77.25         4.96 o                         
  -4   2   9         89.81         87.77         3.36 o                         
  -2   2   9        210.87        207.88         3.68 o                         
   0   2   9         42.26         42.03         2.41 o                         
   2   2   9        176.38        185.87         5.00 o                         
   4   2   9         29.63         35.74         2.85 o                         
   6   2   9         60.25         52.87         4.97 o                         
   8   2   9          2.91         -1.14         4.70 o                         
  -7   3   9         32.73         36.41         4.70 o                         
  -5   3   9          2.98          5.39         4.06 o                         
  -3   3   9        106.43         98.59         3.05 o                         
  -1   3   9         25.31         28.75         2.82 o                         
   1   3   9         35.46         29.32         2.82 o                         
   3   3   9          2.96          3.70         1.95 o                         
   5   3   9         64.30         68.03         7.02 o                         
   7   3   9         18.72         19.15         6.19 o                         
  -6   4   9          2.92         -1.19         6.71 o                         
  -4   4   9         20.26         22.23         4.45 o                         
  -2   4   9         44.51         42.28         5.18 o                         
   0   4   9         12.56         16.41         3.41 o                         
   2   4   9          7.04          3.12         3.94 o                         
   4   4   9          1.18          7.77         5.47 o                         
   6   4   9          2.54          7.62         7.21 o                         
  -3   5   9         12.12         18.83         8.88 o                         
  -1   5   9          8.61          3.86         5.33 o                         
   1   5   9          4.30          6.03         4.14 o                         
   3   5   9          1.15         10.04         7.95 o                         
  -3  -5  10          9.49         20.01         5.71 o                         
  -1  -5  10          5.78         -4.92         6.94 o                         
   1  -5  10          2.52         -1.11         7.59 o                         
  -6  -4  10          1.55         -4.04         4.04 o                         
  -4  -4  10         23.10         24.15         4.68 o                         
  -2  -4  10         31.50         29.34         6.37 o                         
   0  -4  10          2.23          6.65         4.84 o                         
   2  -4  10          7.05         11.33         4.87 o                         
   4  -4  10          0.17          5.18         6.25 o                         
  -7  -3  10         18.00         20.08         6.75 o                         
  -5  -3  10         15.60         13.99         2.77 o                         
  -3  -3  10         79.16         78.54         4.31 o                         
  -1  -3  10         81.48         84.98         4.56 o                         
   1  -3  10         18.69         24.27         5.35 o                         
   3  -3  10          9.04          6.27         2.79 o                         
   5  -3  10         23.74         29.97         4.53 o                         
   7  -3  10          8.24          6.19         5.90 o                         
  -8  -2  10          5.36         -5.09         5.09 o                         
  -6  -2  10         94.95         92.71         4.88 o                         
  -4  -2  10         18.80         17.87         1.52 o                         
  -2  -2  10        271.50        263.11         4.71 o                         
   0  -2  10          3.44          1.65         2.15 o                         
   2  -2  10        154.92        165.84         4.93 o                         
   4  -2  10         13.65         14.39         3.52 o                         
   6  -2  10         39.79         45.70         4.67 o                         
   8  -2  10          1.03          1.75         4.50 o                         
  -9  -1  10          1.24          8.36         9.67 o                         
  -7  -1  10         91.34         81.91         6.17 o                         
  -5  -1  10         45.55         44.05         2.50 o                         
  -3  -1  10        177.60        180.55         3.10 o                         
  -1  -1  10         13.70         13.26         1.00 o                         
   1  -1  10         98.70        103.40         2.85 o                         
   3  -1  10         54.51         58.44         3.13 o                         
   5  -1  10          9.20         15.62         2.81 o                         
   7  -1  10         16.24         21.33         7.69 o                         
   9  -1  10          0.09         -0.07         5.73 o                         
  -8   0  10         79.79         72.38         5.69 o                         
  -6   0  10         84.84         90.05         5.25 o                         
  -4   0  10          0.92          0.13         1.46 o                         
  -2   0  10          3.06          2.59         0.88 o                         
   0   0  10        133.53        133.37         2.55 o                         
   2   0  10         29.32         34.20         1.70 o                         
   4   0  10          2.68          2.22         0.82 o                         
   6   0  10         19.75         20.21         3.11 o                         
   8   0  10          7.78         11.08         5.06 o                         
  -9   1  10          1.25         -5.51         5.51 o                         
  -7   1  10         91.33         99.91         8.79 o                         
  -5   1  10         45.47         42.35         2.56 o                         
  -3   1  10        177.39        175.38         4.27 o                         
  -1   1  10         13.67         13.51         1.46 o                         
   1   1  10         98.70         99.72         2.17 o                         
   3   1  10         54.52         57.77         4.74 o                         
   5   1  10          9.20          7.82         3.95 o                         
   7   1  10         16.21         17.47         3.79 o                         
   9   1  10          0.08          2.99         7.29 o                         
  -8   2  10          5.37         -2.12         5.02 o                         
  -6   2  10         95.05        106.34         9.08 o                         
  -4   2  10         18.75         17.41         2.54 o                         
  -2   2  10        271.16        262.49         4.33 o                         
   0   2  10          3.47          3.01         2.07 o                         
   2   2  10        154.88        164.53         4.51 o                         
   4   2  10         13.63         18.10         2.89 o                         
   6   2  10         39.83         40.46         4.42 o                         
   8   2  10          1.03          5.54         5.50 o                         
  -7   3  10         18.00         23.15         7.34 o                         
  -5   3  10         15.61         19.46         3.47 o                         
  -3   3  10         79.21         77.75         3.20 o                         
  -1   3  10         81.52         76.00         4.04 o                         
   1   3  10         18.70         20.66         3.02 o                         
   3   3  10          9.06          4.65         4.08 o                         
   5   3  10         23.73         28.89         5.52 o                         
   7   3  10          8.24          4.04         7.60 o                         
  -6   4  10          1.55          3.97         8.23 o                         
  -4   4  10         23.12         17.13         4.76 o                         
  -2   4  10         31.53         31.64         6.35 o                         
   0   4  10          2.23          3.38         3.28 o                         
   2   4  10          7.04          4.23         3.28 o                         
   4   4  10          0.17         -5.92         5.92 o                         
  -3   5  10          9.49          8.93         6.36 o                         
  -1   5  10          5.76          8.71         5.05 o                         
   1   5  10          2.51         -5.52         7.04 o                         
  -1  -5  11          1.77         13.40         7.09 o                         
  -4  -4  11         12.21         15.08         4.99 o                         
  -2  -4  11          3.51          2.04         3.86 o                         
   0  -4  11          1.08         -0.34         4.66 o                         
   2  -4  11          3.15          5.76         6.99 o                         
   4  -4  11          1.14          0.08         7.90 o                         
  -7  -3  11          0.94          0.74         5.84 o                         
  -5  -3  11          3.30          7.15         3.37 o                         
  -3  -3  11          6.73          5.24         2.71 o                         
  -1  -3  11         28.55         24.57         3.09 o                         
   1  -3  11          0.98          3.47         3.66 o                         
   3  -3  11         11.53         15.37         3.87 o                         
   5  -3  11          0.52         -0.25         4.29 o                         
  -8  -2  11          1.73         11.67         5.59 o                         
  -6  -2  11         21.88         17.79         2.43 o                         
  -4  -2  11         10.52         11.45         1.49 o                         
  -2  -2  11         46.71         45.37         2.09 o                         
   0  -2  11         34.38         29.58         2.45 o                         
   2  -2  11         40.54         42.26         3.83 o                         
   4  -2  11          6.45          8.08         3.40 o                         
   6  -2  11          8.33          9.59         3.97 o                         
  -9  -1  11          0.85         15.14         6.62 o                         
  -7  -1  11         35.38         25.01         4.44 o                         
  -5  -1  11         46.50         52.84         2.74 o                         
  -3  -1  11         38.65         35.03         2.36 o                         
  -1  -1  11          7.69          7.87         1.04 o                         
   1  -1  11         39.12         41.18         2.09 o                         
   3  -1  11          7.47          3.71         2.02 o                         
   5  -1  11          7.50          7.07         2.34 o                         
   7  -1  11         12.09         15.42         4.65 o                         
  -8   0  11         47.40         45.10         6.34 o                         
  -6   0  11         89.96         92.59         5.29 o                         
  -4   0  11          1.42         -1.64         1.64 o                         
  -2   0  11         11.32          9.55         1.05 o                         
   0   0  11         27.81         40.78         1.97 o                         
   2   0  11          0.10          0.88         1.45 o                         
   4   0  11         23.58         23.17         3.55 o                         
   6   0  11          4.02          1.61         3.56 o                         
   8   0  11          1.45          6.53         5.08 o                         
  -9   1  11          0.85          4.92         8.46 o                         
  -7   1  11         35.40         33.15         4.55 o                         
  -5   1  11         46.35         50.22         3.83 o                         
  -3   1  11         38.64         37.40         2.06 o                         
  -1   1  11          7.66          8.76         1.71 o                         
   1   1  11         39.20         36.14         1.87 o                         
   3   1  11          7.46          8.15         2.20 o                         
   5   1  11          7.52          7.08         2.87 o                         
   7   1  11         12.07         13.77         9.83 o                         
  -8   2  11          1.71          0.76         8.60 o                         
  -6   2  11         21.92         28.68         6.24 o                         
  -4   2  11         10.51         12.76         2.46 o                         
  -2   2  11         46.71         44.07         2.42 o                         
   0   2  11         34.44         33.36         3.25 o                         
   2   2  11         40.52         42.55         4.38 o                         
   4   2  11          6.42          8.35         3.46 o                         
   6   2  11          8.35          6.55         4.15 o                         
  -7   3  11          0.96         -7.32         7.32 o                         
  -5   3  11          3.30          8.26         3.81 o                         
  -3   3  11          6.72         10.18         2.37 o                         
  -1   3  11         28.57         27.31         3.55 o                         
   1   3  11          0.97          2.11         2.74 o                         
   3   3  11         11.56          6.01         4.36 o                         
   5   3  11          0.53         -2.52         4.88 o                         
  -4   4  11         12.23         19.57         5.14 o                         
  -2   4  11          3.51         -1.85         4.68 o                         
   0   4  11          1.07          1.16         3.32 o                         
   2   4  11          3.15          3.64         5.07 o                         
   4   4  11          1.14         13.35         6.27 o                         
  -1   5  11          1.76         12.51         5.40 o                         
  -4  -4  12          4.60          4.23         3.78 o                         
  -2  -4  12          2.19          0.58         4.99 o                         
   0  -4  12          7.99          8.94         5.57 o                         
   2  -4  12          0.47          5.27         6.91 o                         
   4  -4  12          0.21         -5.51         8.39 o                         
  -7  -3  12          6.15         14.89         7.16 o                         
  -5  -3  12          2.20          1.72         3.80 o                         
  -3  -3  12          0.59          5.18         2.65 o                         
  -1  -3  12          0.48          4.94         2.62 o                         
   1  -3  12          2.61          2.23         3.85 o                         
   3  -3  12          4.41         11.72         4.77 o                         
   5  -3  12          5.43          3.04         5.14 o                         
  -8  -2  12          3.22         14.02         6.29 o                         
  -6  -2  12          1.64         -2.22         4.69 o                         
  -4  -2  12         12.99         16.63         1.42 o                         
  -2  -2  12         10.49         11.69         1.87 o                         
   0  -2  12         10.79         10.54         1.68 o                         
   2  -2  12          3.25          8.72         5.27 o                         
   4  -2  12          1.33          6.05         3.71 o                         
   6  -2  12          5.91         14.20        11.03 o                         
  -7  -1  12          0.08          4.72         3.91 o                         
  -5  -1  12         20.73         24.19         2.36 o                         
  -3  -1  12         15.85         14.69         1.49 o                         
  -1  -1  12         58.41         51.33         2.28 o                         
   1  -1  12         13.75         14.69         1.91 o                         
   3  -1  12          6.78          6.05         3.49 o                         
   5  -1  12          2.42         -0.42         3.71 o                         
   7  -1  12          5.90         -1.39         4.71 o                         
  -8   0  12         11.75         20.19         5.22 o                         
  -6   0  12          3.55          3.84         3.68 o                         
  -4   0  12          1.01          1.28         1.98 o                         
  -2   0  12          0.40          1.59         1.11 o                         
   0   0  12          3.04         12.22         1.46 o                         
   2   0  12         31.64         23.33         1.70 o                         
   4   0  12         28.95         26.52         3.70 o                         
   6   0  12          0.04          3.86         8.27 o                         
   8   0  12          0.83         -2.64         6.34 o                         
  -7   1  12          0.09          9.08         4.11 o                         
  -5   1  12         20.65         28.19         3.63 o                         
  -3   1  12         15.83         14.70         2.60 o                         
  -1   1  12         58.28         50.06         2.17 o                         
   1   1  12         13.67         13.60         1.71 o                         
   3   1  12          6.78          9.40         2.51 o                         
   5   1  12          2.44          3.82         2.97 o                         
   7   1  12          5.89         12.63         6.48 o                         
  -8   2  12          3.21         11.04         9.25 o                         
  -6   2  12          1.63          0.30         4.70 o                         
  -4   2  12         12.95         23.81         2.46 o                         
  -2   2  12         10.47          8.07         2.60 o                         
   0   2  12         10.77         10.28         2.65 o                         
   2   2  12          3.27          9.47         2.80 o                         
   4   2  12          1.32          2.94         3.68 o                         
   6   2  12          5.93          5.17         8.24 o                         
  -7   3  12          6.17         11.35        16.21 o                         
  -5   3  12          2.20         11.71         6.36 o                         
  -3   3  12          0.60          3.76         3.23 o                         
  -1   3  12          0.48         -2.86         2.86 o                         
   1   3  12          2.60          3.04         4.48 o                         
   3   3  12          4.43          6.18         6.01 o                         
   5   3  12          5.45          3.60         6.43 o                         
  -4   4  12          4.61         -2.16         9.38 o                         
  -2   4  12          2.19          3.44         3.84 o                         
   0   4  12          8.00          8.35         3.63 o                         
   2   4  12          0.47         10.36         6.13 o                         
   4   4  12          0.20          6.13         6.93 o                         
  -4  -4  13          0.66         -0.94         5.79 o                         
  -2  -4  13          7.39          1.17         6.32 o                         
   0  -4  13         10.19          9.41         4.95 o                         
   2  -4  13          0.90          7.32         8.47 o                         
  -5  -3  13          6.36         10.38         3.42 o                         
  -3  -3  13          5.40          6.57         3.45 o                         
  -1  -3  13          8.24         12.59         3.74 o                         
   1  -3  13          0.15         -4.20         4.20 o                         
   3  -3  13          2.41         -5.68         5.68 o                         
   5  -3  13          5.00          8.23         6.50 o                         
  -6  -2  13         10.15         17.03         5.68 o                         
  -4  -2  13          1.25          2.00         1.90 o                         
  -2  -2  13         17.18         12.28         2.28 o                         
   0  -2  13          7.86          5.29         1.74 o                         
   2  -2  13         14.12          3.97         4.34 o                         
   4  -2  13          1.31          4.04         8.10 o                         
   6  -2  13          5.48          3.28         4.78 o                         
  -7  -1  13          4.62          0.79         8.73 o                         
  -5  -1  13         16.52         16.79         1.95 o                         
  -3  -1  13          8.63          9.12         1.55 o                         
  -1  -1  13         57.47         57.19         3.37 o                         
   1  -1  13         40.96         42.50         2.43 o                         
   3  -1  13         31.87         30.92         3.68 o                         
   5  -1  13          2.78          4.21         3.68 o                         
   7  -1  13          2.56          0.34         7.41 o                         
  -8   0  13          5.51          4.90         5.52 o                         
  -6   0  13         16.77         19.56         4.48 o                         
  -4   0  13         24.45         24.46         2.81 o                         
  -2   0  13         11.44          9.63         1.90 o                         
   0   0  13          3.59         10.71         1.64 o                         
   2   0  13         50.95         52.59         3.76 o                         
   4   0  13         31.46         27.44         4.64 o                         
   6   0  13          1.14          3.40        17.24 o                         
  -7   1  13          4.61          4.78         4.83 o                         
  -5   1  13         16.52         17.64         2.95 o                         
  -3   1  13          8.63         11.07         2.12 o                         
  -1   1  13         57.46         61.08         2.75 o                         
   1   1  13         40.90         41.82         2.40 o                         
   3   1  13         31.90         33.22         2.99 o                         
   5   1  13          2.78         -0.18         3.06 o                         
   7   1  13          2.55          5.52         7.36 o                         
  -6   2  13         10.15         20.58         4.40 o                         
  -4   2  13          1.24         -0.31         2.89 o                         
  -2   2  13         17.16         17.44         3.94 o                         
   0   2  13          7.84          7.57         2.10 o                         
   2   2  13         14.15         11.12         4.51 o                         
   4   2  13          1.32         -0.82         4.42 o                         
   6   2  13          5.48         -1.26        10.53 o                         
  -5   3  13          6.35         11.23         6.96 o                         
  -3   3  13          5.42          3.44         7.22 o                         
  -1   3  13          8.24          8.85         3.44 o                         
   1   3  13          0.15          0.82         4.30 o                         
   3   3  13          2.42         -1.47         4.78 o                         
   5   3  13          5.00          7.33         8.42 o                         
  -4   4  13          0.66         -7.84         7.84 o                         
  -2   4  13          7.40          5.91         4.44 o                         
   0   4  13         10.19         14.39         5.95 o                         
   2   4  13          0.90          3.05         6.41 o                         
  -2  -4  14          6.17         10.79         5.82 o                         
   0  -4  14          6.28          4.35         4.77 o                         
  -5  -3  14          3.22          5.51         7.16 o                         
  -3  -3  14          6.10          3.08         3.06 o                         
  -1  -3  14         13.23          9.86         3.99 o                         
   1  -3  14          0.08         -3.81         3.81 o                         
   3  -3  14          0.60         -5.84         6.75 o                         
  -6  -2  14          9.47         -4.03         5.84 o                         
  -4  -2  14          0.00          0.58         2.26 o                         
  -2  -2  14         13.58          6.45         3.23 o                         
   0  -2  14          3.03          5.09         3.26 o                         
   2  -2  14         10.48         10.67         2.85 o                         
   4  -2  14          2.13         -2.49         4.78 o                         
   6  -2  14          2.46          2.89         5.91 o                         
  -7  -1  14          5.63          7.99         5.44 o                         
  -5  -1  14         14.17         19.20         4.28 o                         
  -3  -1  14          1.15          1.01         1.58 o                         
  -1  -1  14          4.38          3.64         1.83 o                         
   1  -1  14          8.68         12.13         2.57 o                         
   3  -1  14         15.67         18.54         2.79 o                         
   5  -1  14          3.05          8.07         4.73 o                         
  -8   0  14          1.74          0.29         5.93 o                         
  -6   0  14         10.54          7.51         6.38 o                         
  -4   0  14         43.29         50.12         4.86 o                         
  -2   0  14          3.70          4.54         2.29 o                         
   0   0  14          9.59         20.17         2.81 o                         
   2   0  14          3.17          4.11         1.78 o                         
   4   0  14         15.49         21.36         5.68 o                         
   6   0  14          0.48         -4.23         5.80 o                         
  -7   1  14          5.64          6.86         5.63 o                         
  -5   1  14         14.17          9.20        13.29 o                         
  -3   1  14          1.15          0.86         2.85 o                         
  -1   1  14          4.38          7.70         2.00 o                         
   1   1  14          8.68          8.01         4.83 o                         
   3   1  14         15.70         12.44         8.52 o                         
   5   1  14          3.06          5.47         7.73 o                         
  -6   2  14          9.49          9.19         4.94 o                         
  -4   2  14          0.00          5.00         4.13 o                         
  -2   2  14         13.56         11.92         3.51 o                         
   0   2  14          3.02          1.44         2.57 o                         
   2   2  14         10.50         12.07         3.34 o                         
   4   2  14          2.13         -1.08         3.87 o                         
   6   2  14          2.46         -2.37        12.47 o                         
  -5   3  14          3.22          7.66         7.31 o                         
  -3   3  14          6.11          6.25         4.78 o                         
  -1   3  14         13.23         18.35         5.50 o                         
   1   3  14          0.08          0.17         4.73 o                         
   3   3  14          0.60          0.72         5.53 o                         
  -2   4  14          6.18         -4.42         6.17 o                         
   0   4  14          6.28         11.18         7.12 o                         
  -3  -3  15          5.47         -0.30         3.75 o                         
  -1  -3  15          7.23          9.78         6.66 o                         
   1  -3  15          0.53         -2.40         3.92 o                         
   3  -3  15          0.83         -3.04         7.16 o                         
  -6  -2  15          7.82         -4.53         6.75 o                         
  -4  -2  15          2.78          3.02         3.72 o                         
  -2  -2  15          8.55         10.52         2.77 o                         
   0  -2  15          1.05         -2.25         2.54 o                         
   2  -2  15          6.69          8.94         2.90 o                         
   4  -2  15          0.37          2.48         7.45 o                         
  -7  -1  15          4.50          6.66         5.87 o                         
  -5  -1  15          8.46         -1.89         5.10 o                         
  -3  -1  15          0.03          1.15         2.16 o                         
  -1  -1  15          0.02         -0.53         3.91 o                         
   1  -1  15          3.68          4.09         2.29 o                         
   3  -1  15          1.69          8.00         2.59 o                         
   5  -1  15          1.04         -5.70         8.60 o                         
  -6   0  15          2.57          2.76         5.16 o                         
  -4   0  15          5.18          1.78         3.83 o                         
  -2   0  15          3.67          3.99         2.57 o                         
   0   0  15          0.39         12.39         2.32 o                         
   2   0  15          0.34          2.67         3.52 o                         
   4   0  15          0.51         -4.28         4.28 o                         
   6   0  15          0.09          0.77         7.16 o                         
  -7   1  15          4.50          1.12         5.86 o                         
  -5   1  15          8.46          4.29        13.12 o                         
  -3   1  15          0.03          3.29         5.74 o                         
  -1   1  15          0.02          4.88         4.09 o                         
   1   1  15          3.69          5.84         4.37 o                         
   3   1  15          1.69          4.69        11.03 o                         
   5   1  15          1.04         -6.21         6.21 o                         
  -6   2  15          7.85         10.71         7.17 o                         
  -4   2  15          2.78         13.25         3.44 o                         
  -2   2  15          8.55          2.88         4.15 o                         
   0   2  15          1.06          2.19         5.63 o                         
   2   2  15          6.70          1.43         7.09 o                         
   4   2  15          0.36         -2.90         7.99 o                         
  -3   3  15          5.47          7.09         6.38 o                         
  -1   3  15          7.23         14.27         5.80 o                         
   1   3  15          0.53         -4.92         4.92 o                         
   3   3  15          0.83          9.31         6.03 o                         
  -1  -3  16          1.77         -3.12         4.18 o                         
   1  -3  16          1.84         -2.20         4.30 o                         
  -4  -2  16          3.49          5.60         5.76 o                         
  -2  -2  16          4.28         -0.45         4.05 o                         
   0  -2  16          0.55         -2.70         2.70 o                         
   2  -2  16          1.99          3.04         2.86 o                         
  -5  -1  16          2.97          1.65         4.66 o                         
  -3  -1  16          0.51          6.18         4.42 o                         
  -1  -1  16          2.05          4.21         2.96 o                         
   1  -1  16          0.66          1.94         2.94 o                         
   3  -1  16          0.02          4.48         4.86 o                         
  -6   0  16          0.84         -2.97         5.78 o                         
  -4   0  16          0.04          5.51         4.49 o                         
  -2   0  16          0.04          1.29         2.56 o                         
   0   0  16          0.05         11.27         3.08 o                         
   2   0  16          0.58         -3.34         4.54 o                         
   4   0  16          0.82          9.93         5.52 o                         
  -5   1  16          2.97          6.83         5.86 o                         
  -3   1  16          0.50         -1.93         3.27 o                         
  -1   1  16          2.05          5.80         3.21 o                         
   1   1  16          0.66          4.48         5.28 o                         
   3   1  16          0.02          9.08         6.44 o                         
  -4   2  16          3.49          7.06         5.87 o                         
  -2   2  16          4.28          6.77         6.30 o                         
   0   2  16          0.55         -2.39         6.75 o                         
   2   2  16          1.98         12.23         8.31 o                         
  -1   3  16          1.77          2.79         8.28 o                         
   1   3  16          1.84          2.37         6.42 o                         
  -2  -2  17          0.68          2.49         3.60 o                         
   0  -2  17          0.21          2.90         3.51 o                         
   2  -2  17          1.23          4.11         6.25 o                         
  -3  -1  17          0.84          0.64         2.76 o                         
  -1  -1  17          0.71          5.13         6.34 o                         
   1  -1  17          0.48          3.80         4.28 o                         
   3  -1  17          0.88          0.26         6.46 o                         
  -4   0  17          2.77          1.91         5.43 o                         
  -2   0  17          0.07         -2.43         2.97 o                         
   0   0  17          0.12          7.87         3.17 o                         
   2   0  17          2.01         -4.96         5.09 o                         
   4   0  17          1.87         -0.44         6.24 o                         
  -3   1  17          0.84         -3.63         3.63 o                         
  -1   1  17          0.70         -3.98        10.61 o                         
   1   1  17          0.48          3.09         6.46 o                         
   3   1  17          0.88         10.21         7.70 o                         
  -2   2  17          0.68         -8.72        14.23 o                         
   0   2  17          0.21          8.05         7.90 o                         
   2   2  17          1.23          1.18         9.50 o                         
  -3  -1  18          0.13          6.60         4.87 o                         
  -1  -1  18          1.75          3.81         2.95 o                         
   1  -1  18          0.31          0.81         5.41 o                         
  -2   0  18          0.51         -5.09         5.22 o                         
   0   0  18          0.03          5.83         5.88 o                         
   2   0  18          1.30         -2.24         7.98 o                         
  -3   1  18          0.13          7.60         5.17 o                         
  -1   1  18          1.75          8.15         6.79 o                         
   1   1  18          0.31          2.82         7.23 o                         
                                                                                
