# Supplementary material for: An exceptional series of phase transitions in hydrophobic amino acids with linear side chains
Source: IUCrJ. 2016 Aug 9;3(Pt 5):341–53. doi: 10.1107/S2052252516010472 (PMC5391856; doi:10.1107/S2052252516010472)
Supplement: Supplementary file 14 [file m-03-00341-Nle380sup14.hkl]

data_Nle380                                                                     
_shelx_title ' Nle380 in C2'                                                    
_shelx_refln_list_code          4                                               
_shelx_F_calc_maximum       89.35                                               
_exptl_crystal_F_000       288.00                                               
_reflns_d_resolution_high  0.8406                                               
                                                                                
loop_                                                                           
 _space_group_symop_operation_xyz                                               
 'x, y, z'                                                                      
 '-x, y, -z'                                                                    
 'x+1/2, y+1/2, z'                                                              
 '-x+1/2, y+1/2, -z'                                                            
                                                                                
_cell_length_a     9.6033                                                       
_cell_length_b     5.2223                                                       
_cell_length_c    15.9832                                                       
_cell_angle_alpha  90.000                                                       
_cell_angle_beta   90.916                                                       
_cell_angle_gamma  90.000                                                       
                                                                                
_shelx_F_squared_multiplier     1.000                                           
                                                                                
loop_                                                                           
 _refln_index_h                                                                 
 _refln_index_k                                                                 
 _refln_index_l                                                                 
 _refln_F_squared_calc                                                          
 _refln_F_squared_meas                                                          
 _refln_F_squared_sigma                                                         
 _refln_observed_status                                                         
   2  -6   0          1.18         -9.10         9.10 o                         
   1  -5   0         52.97         39.61         7.21 o                         
   3  -5   0         11.98          6.74         8.62 o                         
   5  -5   0          7.37         10.49        15.00 o                         
   0  -4   0          3.38          2.46         3.54 o                         
   2  -4   0         66.99         65.00        11.86 o                         
   4  -4   0        191.44        189.57        14.62 o                         
   6  -4   0         10.58          3.17         5.51 o                         
   8  -4   0         22.65         19.00         7.85 o                         
   1  -3   0        325.11        336.81         9.10 o                         
   3  -3   0         20.27         36.31         4.70 o                         
   5  -3   0        119.52        122.17         8.26 o                         
   7  -3   0         10.10         11.39        12.29 o                         
   9  -3   0         11.04          7.66        13.95 o                         
   0  -2   0        370.63        389.45         7.84 o                         
   2  -2   0         49.32         51.53         3.45 o                         
   4  -2   0        241.84        216.15         4.63 o                         
   6  -2   0         37.04         50.93         4.68 o                         
   8  -2   0         20.76         15.99         4.22 o                         
  10  -2   0         21.19         17.16         7.36 o                         
   1  -1   0       3976.52       4089.80        45.89 o                         
   3  -1   0       2322.64       2445.80        41.73 o                         
   5  -1   0        617.28        614.46         7.25 o                         
   7  -1   0        111.53        113.49         5.83 o                         
   9  -1   0         82.02         85.06         6.70 o                         
  11  -1   0          3.26         14.58         9.03 o                         
   2   0   0        805.32        941.16         6.80 o                         
   4   0   0       1243.95       1323.51        10.64 o                         
   6   0   0          9.21         13.56         2.02 o                         
   8   0   0        238.15        205.11         7.36 o                         
  10   0   0          0.08          6.39         4.72 o                         
   1   1   0       3974.76       4093.31        24.73 o                         
   3   1   0       2322.64       2451.66        20.19 o                         
   5   1   0        616.96        622.01         7.34 o                         
   7   1   0        111.65        104.38         4.60 o                         
   9   1   0         82.06         93.86         6.86 o                         
  11   1   0          3.27         14.04        14.74 o                         
   0   2   0        370.91        407.42         7.75 o                         
   2   2   0         49.44         49.20         2.10 o                         
   4   2   0        241.59        221.14         5.27 o                         
   6   2   0         36.97         46.79         3.48 o                         
   8   2   0         20.78         18.81         3.59 o                         
  10   2   0         21.18         18.35        14.85 o                         
   1   3   0        325.51        327.90         5.42 o                         
   3   3   0         20.33         33.58         3.02 o                         
   5   3   0        119.54        110.42         4.68 o                         
   7   3   0         10.10         14.83         8.17 o                         
   9   3   0         11.06         25.07        19.51 o                         
   0   4   0          3.38          0.17         3.90 o                         
   2   4   0         67.04         54.88         6.67 o                         
   4   4   0        191.55        189.35         5.40 o                         
   6   4   0         10.58         16.10         3.85 o                         
   8   4   0         22.67         22.70         6.51 o                         
   1   5   0         52.92         49.79         4.37 o                         
   3   5   0         11.99         15.34         5.29 o                         
   5   5   0          7.39         -2.86         6.44 o                         
   0   6   0          5.77         -5.19        22.76 o                         
   2   6   0          1.17          9.02        10.04 o                         
  -2  -6   1          2.24         -9.25         9.25 o                         
   2  -6   1          0.05        -24.33        24.92 o                         
  -5  -5   1          6.76         -0.21         7.59 o                         
  -3  -5   1         12.71         14.33        17.61 o                         
  -1  -5   1         41.17         39.09         7.46 o                         
   1  -5   1         29.29         18.58        16.94 o                         
   3  -5   1          7.32          7.03         6.47 o                         
   5  -5   1          8.94         -0.45         7.29 o                         
  -8  -4   1          3.97         -1.86         7.25 o                         
  -6  -4   1         25.88         28.61        10.89 o                         
  -4  -4   1        194.31        173.93        15.30 o                         
  -2  -4   1         67.88         80.36        15.52 o                         
   0  -4   1          6.13          5.60        10.37 o                         
   2  -4   1         10.34          8.03         9.44 o                         
   4  -4   1         80.20         79.47         8.09 o                         
   6  -4   1          2.27          2.72         5.09 o                         
   8  -4   1         37.15         48.31         8.50 o                         
  -9  -3   1          8.94         23.75         8.13 o                         
  -7  -3   1         33.17         34.70        16.04 o                         
  -5  -3   1        107.77        108.73         6.29 o                         
  -3  -3   1         14.72         12.68         3.45 o                         
  -1  -3   1        261.28        252.04         7.38 o                         
   1  -3   1        242.36        213.72         7.35 o                         
   3  -3   1         41.92         36.36         7.46 o                         
   5  -3   1        112.00        100.00         4.92 o                         
   7  -3   1          4.61          5.33         7.66 o                         
   9  -3   1          6.70          3.59         8.06 o                         
 -10  -2   1         20.38         18.19        11.75 o                         
  -8  -2   1          8.88          6.06         3.98 o                         
  -6  -2   1         49.87         53.67         3.79 o                         
  -4  -2   1        112.89        133.21         5.52 o                         
  -2  -2   1         52.18         54.64         2.74 o                         
   0  -2   1        124.32        122.91         3.37 o                         
   2  -2   1          0.47          6.10         1.75 o                         
   4  -2   1         76.35         77.72         4.13 o                         
   6  -2   1         14.31         11.36         4.36 o                         
   8  -2   1          7.79          7.40         6.32 o                         
  10  -2   1          9.08         16.08         7.13 o                         
 -11  -1   1          7.06          2.16        10.63 o                         
  -9  -1   1         43.81         47.84         4.95 o                         
  -7  -1   1         38.76         48.49         3.50 o                         
  -5  -1   1        483.43        464.56         6.08 o                         
  -3  -1   1       2984.62       3110.57        19.53 o                         
  -1  -1   1        438.72        493.26         4.68 o                         
   1  -1   1       2661.20       2892.71        20.22 o                         
   3  -1   1        353.37        307.41         4.17 o                         
   5  -1   1        258.38        255.07         4.80 o                         
   7  -1   1        133.12        121.15         4.70 o                         
   9  -1   1         87.34         95.36         8.04 o                         
  11  -1   1          1.57         23.00         7.97 o                         
 -10   0   1          0.65          4.08         6.15 o                         
  -8   0   1        247.31        216.92         6.19 o                         
  -6   0   1        295.00        278.77         5.36 o                         
  -4   0   1         35.32         37.73         2.07 o                         
  -2   0   1        212.34        200.80         2.62 o                         
   2   0   1       7983.97       7353.52        49.33 o                         
   4   0   1       1723.12       1719.99        12.83 o                         
   6   0   1        139.89        142.38         4.17 o                         
   8   0   1         72.10         63.53         6.28 o                         
  10   0   1          1.11         -4.59         4.59 o                         
 -11   1   1          7.09          3.36        16.42 o                         
  -9   1   1         43.86         42.64         5.30 o                         
  -7   1   1         38.79         44.43         3.46 o                         
  -5   1   1        482.52        472.27         6.89 o                         
  -3   1   1       2984.59       3178.55        19.46 o                         
  -1   1   1        439.59        493.59         5.67 o                         
   1   1   1       2660.69       2868.28        30.29 o                         
   3   1   1        352.72        310.10         4.13 o                         
   5   1   1        258.37        266.34         4.84 o                         
   7   1   1        132.98        128.32         5.34 o                         
   9   1   1         87.32         95.37         7.08 o                         
  11   1   1          1.57          7.09         9.40 o                         
 -10   2   1         20.44         26.05         7.01 o                         
  -8   2   1          8.92         11.74         3.23 o                         
  -6   2   1         49.77         57.43         3.69 o                         
  -4   2   1        112.54        126.80         3.41 o                         
  -2   2   1         52.23         55.26         2.15 o                         
   0   2   1        124.42        124.09         3.16 o                         
   2   2   1          0.45          0.67         0.86 o                         
   4   2   1         76.31         79.31         3.00 o                         
   6   2   1         14.36         13.16         2.33 o                         
   8   2   1          7.77          5.91         4.74 o                         
  10   2   1          9.04          4.39         6.86 o                         
  -9   3   1          8.96         20.20         6.35 o                         
  -7   3   1         33.19         25.68         3.55 o                         
  -5   3   1        107.82        109.00         4.23 o                         
  -3   3   1         14.81         12.59         1.79 o                         
  -1   3   1        261.56        263.29         6.01 o                         
   1   3   1        242.55        227.14         4.61 o                         
   3   3   1         41.98         41.01         2.42 o                         
   5   3   1        112.02        100.80         6.25 o                         
   7   3   1          4.59          6.68         3.52 o                         
   9   3   1          6.71         -4.93         8.51 o                         
  -8   4   1          3.97         -8.81         8.81 o                         
  -6   4   1         25.87         26.75         4.32 o                         
  -4   4   1        194.42        187.44         5.51 o                         
  -2   4   1         67.88         69.58         4.59 o                         
   0   4   1          6.13          4.57         2.24 o                         
   2   4   1         10.34         14.00         2.42 o                         
   4   4   1         80.26         75.58         5.92 o                         
   6   4   1          2.25          3.46         4.43 o                         
   8   4   1         37.19         52.34         7.69 o                         
  -5   5   1          6.76          6.23         4.87 o                         
  -3   5   1         12.68         23.27         4.06 o                         
  -1   5   1         41.11         34.07         3.95 o                         
   1   5   1         29.28         28.65         3.87 o                         
   3   5   1          7.33          6.34         4.12 o                         
   5   5   1          8.96          5.08         9.28 o                         
  -2   6   1          2.23          8.14        13.98 o                         
   0   6   1          3.77          5.63         7.00 o                         
   2   6   1          0.05         -6.32         6.32 o                         
  -2  -6   2          1.61         32.16        11.64 o                         
   2  -6   2          1.06          6.64        26.49 o                         
  -5  -5   2          3.63         -5.58         7.63 o                         
  -3  -5   2          4.94          5.15         7.31 o                         
   1  -5   2          4.10         18.06        17.09 o                         
   3  -5   2          9.91         19.47         6.64 o                         
   5  -5   2          9.53         12.44        17.12 o                         
  -8  -4   2          4.82         -7.77         7.77 o                         
  -6  -4   2         27.54         18.02         6.14 o                         
  -4  -4   2         77.47         75.41        14.22 o                         
  -2  -4   2         34.75         36.66         6.12 o                         
   0  -4   2         14.44         19.48         5.34 o                         
   2  -4   2         18.96         23.26         4.71 o                         
   4  -4   2          7.54         12.60         4.62 o                         
   6  -4   2         14.09          9.70         7.87 o                         
   8  -4   2         29.38         37.71        11.23 o                         
  -9  -3   2          3.66         -4.10        18.47 o                         
  -7  -3   2         45.42         33.74         5.98 o                         
  -5  -3   2         75.60         75.10         5.25 o                         
  -3  -3   2         15.96         16.73         2.63 o                         
  -1  -3   2         69.03         70.86         5.46 o                         
   1  -3   2        102.06        118.11         4.67 o                         
   3  -3   2         38.29         52.57         8.28 o                         
   5  -3   2        101.04        106.13         5.84 o                         
   7  -3   2         18.85         22.96         5.73 o                         
   9  -3   2          1.21         -3.17         7.84 o                         
 -10  -2   2         12.10         17.49         7.22 o                         
  -8  -2   2          0.66         -1.79         4.07 o                         
  -6  -2   2        108.32        103.37         4.94 o                         
  -4  -2   2          5.08          7.22         2.03 o                         
  -2  -2   2        193.65        198.38         4.45 o                         
   0  -2   2         20.46         17.20         2.62 o                         
   2  -2   2        175.95        164.46         4.03 o                         
   4  -2   2        122.06         99.92         4.99 o                         
   6  -2   2         17.32         24.84         2.99 o                         
   8  -2   2          2.62          1.14         4.87 o                         
  10  -2   2          0.04          8.98         7.16 o                         
 -11  -1   2         10.17          7.97        17.91 o                         
  -9  -1   2         39.00         45.62         7.80 o                         
  -7  -1   2          8.64          8.97         2.23 o                         
  -5  -1   2        101.36         98.49         2.97 o                         
  -3  -1   2       1116.51       1089.39         8.52 o                         
  -1  -1   2        538.60        425.34         4.31 o                         
   1  -1   2        747.89        980.33         9.78 o                         
   3  -1   2         45.30         43.88         1.93 o                         
   5  -1   2          3.46          7.59         1.55 o                         
   7  -1   2        107.12        102.00         4.62 o                         
   9  -1   2         53.02         57.72         5.81 o                         
  11  -1   2          3.18         -5.28        13.66 o                         
 -10   0   2          5.25          7.73         4.82 o                         
  -8   0   2         83.58         91.94         5.11 o                         
  -6   0   2        345.46        330.61         6.82 o                         
  -4   0   2        349.60        331.74         5.46 o                         
  -2   0   2        352.38        362.34         3.73 o                         
   0   0   2          5.52         12.93         0.62 o                         
   2   0   2         71.70         59.90         1.61 o                         
   4   0   2       1038.63       1059.21         9.34 o                         
   6   0   2        325.05        278.08         5.51 o                         
   8   0   2          0.01         -1.53         3.41 o                         
  10   0   2          3.95          7.65         5.30 o                         
 -11   1   2         10.20         13.51         7.69 o                         
  -9   1   2         39.04         39.13         5.11 o                         
  -7   1   2          8.58          7.46         2.33 o                         
  -5   1   2        100.91         95.74         3.28 o                         
  -3   1   2       1116.27       1089.93         8.39 o                         
  -1   1   2        539.51        427.51         4.22 o                         
   1   1   2        747.68        985.24        13.76 o                         
   3   1   2         45.50         46.16         1.95 o                         
   5   1   2          3.44          7.37         1.69 o                         
   7   1   2        106.75        100.59         4.67 o                         
   9   1   2         52.93         57.71         5.73 o                         
  11   1   2          3.19         -8.77         8.77 o                         
 -10   2   2         12.16          8.58         7.84 o                         
  -8   2   2          0.66         -1.32         3.30 o                         
  -6   2   2        108.28        103.97         4.14 o                         
  -4   2   2          5.13          8.84         1.40 o                         
  -2   2   2        193.84        193.30         3.42 o                         
   0   2   2         20.44         19.88         1.34 o                         
   2   2   2        175.76        159.44         2.95 o                         
   4   2   2        121.79        100.07         3.28 o                         
   6   2   2         17.29         24.43         2.74 o                         
   8   2   2          2.60         -4.09         5.53 o                         
  10   2   2          0.04          9.86         6.56 o                         
  -9   3   2          3.67         -1.49         8.43 o                         
  -7   3   2         45.42         40.40         5.97 o                         
  -5   3   2         75.62         69.85         3.71 o                         
  -3   3   2         15.95         18.58         2.19 o                         
  -1   3   2         69.09         66.64         3.39 o                         
   1   3   2        101.93        119.21         3.67 o                         
   3   3   2         38.33         48.73         2.89 o                         
   5   3   2        101.16        104.23         4.46 o                         
   7   3   2         18.81         22.54         7.09 o                         
   9   3   2          1.20         -3.02         6.06 o                         
  -8   4   2          4.82         -1.42         9.33 o                         
  -6   4   2         27.51         30.70         4.09 o                         
  -4   4   2         77.53         82.99         4.44 o                         
  -2   4   2         34.70         40.94         3.13 o                         
   0   4   2         14.46         14.19         2.28 o                         
   2   4   2         18.93         16.50         2.55 o                         
   4   4   2          7.55         11.69         2.69 o                         
   6   4   2         14.06         15.77         3.98 o                         
   8   4   2         29.41         40.53         7.60 o                         
  -5   5   2          3.63         14.72         7.88 o                         
  -3   5   2          4.92          3.36         3.81 o                         
  -1   5   2          8.91          7.02         3.55 o                         
   1   5   2          4.09          3.13         3.75 o                         
   3   5   2          9.88         10.68         4.45 o                         
   5   5   2          9.53          7.92         4.77 o                         
  -2   6   2          1.60         -7.66         7.66 o                         
   0   6   2          0.80         11.51        12.33 o                         
   2   6   2          1.06          1.41        10.36 o                         
  -2  -6   3          0.63          3.51        10.75 o                         
   2  -6   3          3.46         41.48        28.51 o                         
  -5  -5   3          1.57         -4.47         8.14 o                         
  -3  -5   3          0.58          3.16        11.38 o                         
  -1  -5   3          1.45         -7.39         7.39 o                         
   1  -5   3          7.64         15.82        17.69 o                         
   3  -5   3         15.73         13.14        14.70 o                         
   5  -5   3          8.24         16.31         7.28 o                         
  -8  -4   3         16.75          9.03         8.31 o                         
  -6  -4   3         15.79         18.97        13.73 o                         
  -4  -4   3          2.89          4.79        13.62 o                         
  -2  -4   3         23.16         26.86         6.12 o                         
   0  -4   3          9.38         11.00         8.51 o                         
   2  -4   3         50.45         51.72        12.39 o                         
   4  -4   3         41.22         41.04         9.36 o                         
   6  -4   3         26.06         23.52         5.81 o                         
   8  -4   3         10.58         17.14         7.44 o                         
  -9  -3   3          0.99         10.56        25.41 o                         
  -7  -3   3         32.12         32.47         7.98 o                         
  -5  -3   3         51.16         47.71         4.45 o                         
  -3  -3   3        105.86        104.18         5.86 o                         
  -1  -3   3         99.91        120.34         6.71 o                         
   1  -3   3        163.00        176.40         5.10 o                         
   3  -3   3         36.06         50.52         9.01 o                         
   5  -3   3        136.81        141.86         6.46 o                         
   7  -3   3         34.48         37.75         8.07 o                         
   9  -3   3          1.20         10.79        13.62 o                         
 -10  -2   3          7.32         -6.43         7.18 o                         
  -8  -2   3          7.07         10.55         3.77 o                         
  -6  -2   3        110.72        109.83         7.03 o                         
  -4  -2   3         66.19         69.70         3.77 o                         
  -2  -2   3        616.05        530.82         6.51 o                         
   0  -2   3         74.58         80.55         4.77 o                         
   2  -2   3        491.92        473.47        11.15 o                         
   4  -2   3         95.87        108.94         3.51 o                         
   6  -2   3        116.08        109.33         4.65 o                         
   8  -2   3         16.44         13.82         4.28 o                         
  10  -2   3         13.44          5.18         6.26 o                         
 -11  -1   3         11.88          9.07         8.22 o                         
  -9  -1   3         41.54         51.50         9.33 o                         
  -7  -1   3         90.85         91.95         3.91 o                         
  -5  -1   3          7.55          6.48         1.49 o                         
  -3  -1   3        510.10        438.37         6.28 o                         
  -1  -1   3        119.08        112.95         3.35 o                         
   1  -1   3       1072.77       1099.24        12.00 o                         
   3  -1   3        623.33        535.80         5.86 o                         
   5  -1   3         87.70         86.90         3.36 o                         
   7  -1   3         28.08         34.23         3.21 o                         
   9  -1   3         46.26         35.49         5.53 o                         
  11  -1   3          6.69         10.53         8.67 o                         
 -10   0   3          8.69         12.48         5.59 o                         
  -8   0   3          0.00         -2.15         2.50 o                         
  -6   0   3         57.10         61.87         3.34 o                         
  -4   0   3        428.60        439.95         6.44 o                         
  -2   0   3         62.80         44.48         1.50 o                         
   0   0   3        263.27        259.08         2.64 o                         
   2   0   3        988.09       1370.36         9.61 o                         
   4   0   3        579.38        565.05         6.79 o                         
   6   0   3        151.95        170.53         4.52 o                         
   8   0   3         20.34         12.95         3.75 o                         
  10   0   3          6.10         -1.50         9.48 o                         
 -11   1   3         11.90         27.83         9.48 o                         
  -9   1   3         41.55         46.14         9.92 o                         
  -7   1   3         90.81         88.92         4.43 o                         
  -5   1   3          7.62          6.82         1.61 o                         
  -3   1   3        510.32        441.10         6.17 o                         
  -1   1   3        119.02        113.46         1.98 o                         
   1   1   3       1072.55       1089.26        10.54 o                         
   3   1   3        623.41        539.19         5.83 o                         
   5   1   3         87.67         79.52         3.89 o                         
   7   1   3         27.90         39.90         5.40 o                         
   9   1   3         46.23         42.85         6.18 o                         
  11   1   3          6.71         18.20        15.07 o                         
 -10   2   3          7.35         11.12         8.36 o                         
  -8   2   3          7.03         14.02         4.12 o                         
  -6   2   3        110.67        118.68         4.46 o                         
  -4   2   3         66.25         63.35         2.89 o                         
  -2   2   3        615.89        538.04         6.79 o                         
   0   2   3         74.81         84.98         2.49 o                         
   2   2   3        492.27        469.19         6.26 o                         
   4   2   3         95.59        109.91         3.36 o                         
   6   2   3        115.93        109.93         4.42 o                         
   8   2   3         16.44         14.63         3.93 o                         
  10   2   3         13.48         12.76         8.43 o                         
  -9   3   3          0.98          1.34         8.28 o                         
  -7   3   3         32.11         28.99         4.10 o                         
  -5   3   3         51.12         48.29         4.50 o                         
  -3   3   3        105.77         96.55         3.63 o                         
  -1   3   3         99.74        112.98         3.23 o                         
   1   3   3        162.84        182.86         4.13 o                         
   3   3   3         36.13         40.44         3.39 o                         
   5   3   3        137.00        154.55         4.64 o                         
   7   3   3         34.44         35.87         4.18 o                         
   9   3   3          1.20         10.87        13.10 o                         
  -8   4   3         16.76         26.27         9.18 o                         
  -6   4   3         15.74         29.55         5.45 o                         
  -4   4   3          2.88          6.89         2.67 o                         
  -2   4   3         23.08         30.33         3.23 o                         
   0   4   3          9.39         16.13         2.76 o                         
   2   4   3         50.43         60.58         3.50 o                         
   4   4   3         41.25         39.09         3.56 o                         
   6   4   3         26.05         25.20         4.18 o                         
   8   4   3         10.58         10.43         5.58 o                         
  -5   5   3          1.58          6.04         8.73 o                         
  -3   5   3          0.59          0.54         4.35 o                         
  -1   5   3          1.45          3.06         4.27 o                         
   1   5   3          7.62         18.82         4.44 o                         
   3   5   3         15.66         17.39         5.08 o                         
   5   5   3          8.22          7.89        17.28 o                         
  -2   6   3          0.63         12.83         7.88 o                         
   0   6   3          1.34         -1.37         6.87 o                         
   2   6   3          3.45         -0.12         9.44 o                         
   0  -6   4          3.36         -2.61        27.61 o                         
  -5  -5   4          3.52         -8.34         8.34 o                         
  -3  -5   4         12.26          5.37         9.03 o                         
  -1  -5   4         16.82         11.99         7.88 o                         
   1  -5   4         20.39         15.52        17.98 o                         
   3  -5   4          7.57         -5.34         5.34 o                         
   5  -5   4          5.65         -6.76         6.76 o                         
  -8  -4   4         18.80          5.19         8.96 o                         
  -6  -4   4          4.54          6.67         7.01 o                         
  -4  -4   4         64.17         51.31         7.80 o                         
  -2  -4   4         52.96         45.60         9.63 o                         
   0  -4   4          8.24          6.70         5.34 o                         
   2  -4   4         30.63         23.88        12.16 o                         
   4  -4   4         61.18         69.64        13.10 o                         
   6  -4   4         17.44         11.90        12.18 o                         
   8  -4   4          1.99         -8.36        23.66 o                         
  -9  -3   4          2.95          9.47         8.38 o                         
  -7  -3   4          8.70          8.21         8.36 o                         
  -5  -3   4         24.62         19.33         3.55 o                         
  -3  -3   4        109.69         97.97         4.89 o                         
  -1  -3   4        277.63        262.84         8.87 o                         
   1  -3   4        288.37        301.84        10.05 o                         
   3  -3   4         19.12         16.30         2.80 o                         
   5  -3   4        157.62        168.73         7.12 o                         
   7  -3   4         41.73         30.30        11.27 o                         
   9  -3   4          4.81          3.32         6.45 o                         
 -10  -2   4          5.61          6.99        22.49 o                         
  -8  -2   4         10.28         10.36         5.05 o                         
  -6  -2   4         64.70         63.39         5.02 o                         
  -4  -2   4         54.71         58.16         3.70 o                         
  -2  -2   4        653.27        605.17         7.04 o                         
   0  -2   4         61.82         62.67         7.13 o                         
   2  -2   4        549.66        586.99         7.18 o                         
   4  -2   4         40.33         51.43         9.03 o                         
   6  -2   4        169.22        165.94         5.39 o                         
   8  -2   4         19.63         15.57         5.05 o                         
  10  -2   4         32.61         22.10         8.06 o                         
 -11  -1   4         11.87          3.86         8.26 o                         
  -9  -1   4         29.09         37.58         5.51 o                         
  -7  -1   4        115.09        114.23         4.04 o                         
  -5  -1   4         85.89         93.31         4.09 o                         
  -3  -1   4        729.58        791.81         9.05 o                         
  -1  -1   4         76.69        103.09         3.17 o                         
   1  -1   4       1624.26       1295.42        26.62 o                         
   3  -1   4        659.71        610.56         6.45 o                         
   5  -1   4        129.17        130.59         3.94 o                         
   7  -1   4          1.50          2.85         2.92 o                         
   9  -1   4         47.10         51.24         5.58 o                         
 -10   0   4          4.22          6.37         4.87 o                         
  -8   0   4         65.19         54.78         4.96 o                         
  -6   0   4         12.25         15.72         2.19 o                         
  -4   0   4        123.46        132.11         3.19 o                         
  -2   0   4        136.75        123.01         2.36 o                         
   0   0   4       4862.59       5187.90        40.85 o                         
   2   0   4       1036.70       1063.39        10.31 o                         
   4   0   4         79.98         72.90         3.05 o                         
   6   0   4          5.21          2.32         1.87 o                         
   8   0   4         13.83         24.45         4.17 o                         
  10   0   4          2.29          7.52         6.94 o                         
 -11   1   4         11.87         10.45         9.10 o                         
  -9   1   4         29.09         45.60         5.23 o                         
  -7   1   4        115.13        102.53         4.63 o                         
  -5   1   4         85.88         95.04         4.07 o                         
  -3   1   4        729.37        778.91         8.81 o                         
  -1   1   4         76.70        100.64         2.58 o                         
   1   1   4       1624.10       1286.30        13.57 o                         
   3   1   4        659.57        621.39         7.46 o                         
   5   1   4        129.02        131.39         4.75 o                         
   7   1   4          1.50          4.17         2.49 o                         
   9   1   4         47.16         36.57         5.50 o                         
 -10   2   4          5.62         -4.25         8.13 o                         
  -8   2   4         10.27          4.50         5.03 o                         
  -6   2   4         64.69         71.72         4.99 o                         
  -4   2   4         54.65         61.40         3.56 o                         
  -2   2   4        652.59        616.23         6.38 o                         
   0   2   4         62.15         63.79         1.82 o                         
   2   2   4        550.20        575.49         5.54 o                         
   4   2   4         40.22         51.80         2.56 o                         
   6   2   4        169.09        171.43         5.32 o                         
   8   2   4         19.64         28.68         7.68 o                         
  10   2   4         32.64         25.61         8.26 o                         
  -9   3   4          2.94          1.87         8.36 o                         
  -7   3   4          8.69          6.04         6.04 o                         
  -5   3   4         24.58         25.57         3.07 o                         
  -3   3   4        109.76         99.53         3.68 o                         
  -1   3   4        277.74        257.91         4.52 o                         
   1   3   4        288.44        293.44         3.91 o                         
   3   3   4         19.13         18.56         1.95 o                         
   5   3   4        157.71        167.35        15.63 o                         
   7   3   4         41.70         35.85         6.97 o                         
   9   3   4          4.82          3.81        11.64 o                         
  -8   4   4         18.82         29.25        10.15 o                         
  -6   4   4          4.51          7.42         3.49 o                         
  -4   4   4         64.23         72.82         4.45 o                         
  -2   4   4         52.96         44.78         3.03 o                         
   0   4   4          8.23         12.61         2.10 o                         
   2   4   4         30.61         28.95         2.55 o                         
   4   4   4         61.23         69.66         4.91 o                         
   6   4   4         17.45         20.22         6.04 o                         
   8   4   4          1.98         -6.12         7.16 o                         
  -5   5   4          3.52         19.83         6.58 o                         
  -3   5   4         12.28         16.62         4.37 o                         
  -1   5   4         16.82         13.86         3.70 o                         
   1   5   4         20.37         15.41         3.33 o                         
   3   5   4          7.54          6.15         5.23 o                         
   5   5   4          5.65         -4.18         9.18 o                         
   0   6   4          3.35         15.11        19.17 o                         
  -5  -5   5          3.34          5.15        10.22 o                         
  -3  -5   5         19.90         13.73         9.85 o                         
  -1  -5   5         24.32         32.04         8.47 o                         
   1  -5   5         18.50          7.98        18.43 o                         
   3  -5   5          0.24        -18.43        18.43 o                         
   5  -5   5          3.45          1.87        21.64 o                         
  -8  -4   5         10.25         16.75        20.97 o                         
  -6  -4   5          5.38          9.88         5.35 o                         
  -4  -4   5        118.29        123.58        10.84 o                         
  -2  -4   5         61.10         72.54         7.56 o                         
   0  -4   5          0.99         -1.54         8.62 o                         
   2  -4   5          6.16         15.67        13.43 o                         
   4  -4   5         31.61         37.60         5.02 o                         
   6  -4   5          3.69          6.27         5.07 o                         
   8  -4   5          6.21         19.41         7.78 o                         
  -9  -3   5          4.84         -1.52         7.89 o                         
  -7  -3   5          9.98          4.03        10.41 o                         
  -5  -3   5          4.91          8.68         3.25 o                         
  -3  -3   5         37.05         37.81         4.02 o                         
  -1  -3   5        119.79        105.58        11.94 o                         
   1  -3   5        144.94        151.09         8.21 o                         
   3  -3   5          4.66          9.29         5.86 o                         
   5  -3   5        109.13        121.01         6.14 o                         
   7  -3   5         29.93         39.61         9.97 o                         
   9  -3   5          7.48         18.82        21.41 o                         
 -10  -2   5          2.88          9.05        13.25 o                         
  -8  -2   5          7.82         13.91        12.24 o                         
  -6  -2   5          9.31          8.04         3.02 o                         
  -4  -2   5         35.92         33.31         3.93 o                         
  -2  -2   5        259.22        257.60         4.87 o                         
   0  -2   5          2.47          6.68         2.36 o                         
   2  -2   5        412.77        415.77        11.09 o                         
   4  -2   5         23.04         22.22         2.51 o                         
   6  -2   5        117.30        112.36         4.96 o                         
   8  -2   5          6.64          9.03         4.84 o                         
  10  -2   5         29.04         50.96        22.69 o                         
  -9  -1   5         18.51         22.35         8.05 o                         
  -7  -1   5         77.88         80.54         7.26 o                         
  -5  -1   5        185.86        183.02         7.13 o                         
  -3  -1   5        577.89        588.65         8.66 o                         
  -1  -1   5         68.92         73.43         2.10 o                         
   1  -1   5        629.45        735.45         9.33 o                         
   3  -1   5        264.95        286.60         5.66 o                         
   5  -1   5         65.33         65.74         3.44 o                         
   7  -1   5         28.34         33.06         3.55 o                         
   9  -1   5         28.42         24.17         5.31 o                         
 -10   0   5          0.22         -2.29         6.36 o                         
  -8   0   5        178.29        166.67         6.55 o                         
  -6   0   5         77.56         72.44         4.11 o                         
  -4   0   5         30.42         33.27         2.15 o                         
  -2   0   5        943.12        789.98         6.89 o                         
   0   0   5       2561.63       2366.83        14.72 o                         
   2   0   5        469.85        359.94         4.47 o                         
   4   0   5         80.00         73.84         2.83 o                         
   6   0   5         22.53         30.02         2.97 o                         
   8   0   5          2.43         -4.16         4.16 o                         
  10   0   5          0.08         -1.55         6.98 o                         
  -9   1   5         18.52         18.75         5.62 o                         
  -7   1   5         77.94         83.69         5.15 o                         
  -5   1   5        185.62        184.51         5.23 o                         
  -3   1   5        577.58        599.25         6.90 o                         
  -1   1   5         68.83         71.24         2.92 o                         
   1   1   5        629.64        721.96         8.59 o                         
   3   1   5        264.77        281.58         4.27 o                         
   5   1   5         65.28         59.51         3.26 o                         
   7   1   5         28.33         26.97         3.21 o                         
   9   1   5         28.46         34.99         6.65 o                         
 -10   2   5          2.89          5.90         8.43 o                         
  -8   2   5          7.85         11.52         5.91 o                         
  -6   2   5          9.35         11.67         2.99 o                         
  -4   2   5         35.88         37.89         3.37 o                         
  -2   2   5        258.96        256.71         4.26 o                         
   0   2   5          2.53          9.53         2.28 o                         
   2   2   5        413.14        420.15         6.51 o                         
   4   2   5         23.03         23.64         2.07 o                         
   6   2   5        117.33        112.64         4.68 o                         
   8   2   5          6.65          8.59         4.20 o                         
  10   2   5         29.03         66.56        17.31 o                         
  -9   3   5          4.85          6.64         9.40 o                         
  -7   3   5         10.02         -1.04         6.12 o                         
  -5   3   5          4.91         10.16         2.93 o                         
  -3   3   5         37.14         40.70         2.66 o                         
  -1   3   5        120.03        109.13         3.14 o                         
   1   3   5        145.12        149.81         2.89 o                         
   3   3   5          4.65          4.27         2.35 o                         
   5   3   5        109.15        113.34         4.39 o                         
   7   3   5         29.90         29.77         6.31 o                         
   9   3   5          7.49          2.76         9.04 o                         
  -8   4   5         10.26          5.97         9.48 o                         
  -6   4   5          5.38         -1.64         6.12 o                         
  -4   4   5        118.39        121.91        10.52 o                         
  -2   4   5         61.16         58.09         3.53 o                         
   0   4   5          1.00         -0.22         4.16 o                         
   2   4   5          6.14          6.33         1.63 o                         
   4   4   5         31.63         43.29         5.96 o                         
   6   4   5          3.70          3.70         5.25 o                         
   8   4   5          6.22         10.30         7.79 o                         
  -5   5   5          3.34          2.56        18.95 o                         
  -3   5   5         19.91         21.00         6.30 o                         
  -1   5   5         24.29         20.36         3.95 o                         
   1   5   5         18.49         16.78         3.51 o                         
   3   5   5          0.24          6.01         6.34 o                         
   5   5   5          3.47          9.15         8.05 o                         
  -5  -5   6          0.96         -4.93        10.75 o                         
  -3  -5   6         10.18         -1.42        10.30 o                         
  -1  -5   6         13.87         20.34        11.08 o                         
   1  -5   6          8.29         13.73        18.95 o                         
   3  -5   6          5.43         -3.28        20.67 o                         
   5  -5   6          4.87        -23.51        23.51 o                         
  -8  -4   6          2.22          0.75         8.92 o                         
  -6  -4   6          9.62          7.12         5.38 o                         
  -2  -4   6         29.60         33.06        13.17 o                         
   0  -4   6          6.82          5.58         5.96 o                         
   4  -4   6          5.39         12.68         5.95 o                         
   6  -4   6          0.56          3.32         5.13 o                         
  -9  -3   6          3.22         -2.64        22.61 o                         
  -7  -3   6         18.20         14.80         8.32 o                         
  -5  -3   6         22.53         24.95         4.14 o                         
  -3  -3   6         15.97         16.63         3.12 o                         
  -1  -3   6         22.63         22.41         4.61 o                         
   1  -3   6         15.66         17.28         4.68 o                         
   3  -3   6          3.71          4.20         6.29 o                         
   5  -3   6         46.11         49.98         5.35 o                         
   7  -3   6         11.54         12.32         6.86 o                         
   9  -3   6          7.05         -2.45         9.63 o                         
 -10  -2   6          1.03          3.53        11.53 o                         
  -8  -2   6          3.03         17.01        13.21 o                         
  -6  -2   6          0.69          6.33         4.50 o                         
  -4  -2   6         38.48         36.05         4.06 o                         
  -2  -2   6         30.76         29.59         2.56 o                         
   0  -2   6         10.21          8.00         2.41 o                         
   2  -2   6        155.10        141.17         5.60 o                         
   4  -2   6         44.04         55.02         3.36 o                         
   6  -2   6         34.57         31.85         5.15 o                         
   8  -2   6          0.81          0.34         8.59 o                         
  10  -2   6         10.76          7.42        12.91 o                         
  -9  -1   6         10.33          2.33         7.76 o                         
  -7  -1   6         42.95         49.07         4.79 o                         
  -5  -1   6        250.38        233.82         6.09 o                         
  -3  -1   6        356.95        353.74         6.80 o                         
  -1  -1   6        261.80        291.57         4.04 o                         
   1  -1   6        334.33        320.98         3.12 o                         
   3  -1   6         57.11         55.00         4.47 o                         
   5  -1   6         35.83         29.03         2.53 o                         
   7  -1   6         63.90         64.52         5.15 o                         
   9  -1   6         12.16          5.57         8.02 o                         
 -10   0   6          0.56         -1.47        12.42 o                         
  -8   0   6        183.64        179.91         6.87 o                         
  -6   0   6         97.20         93.83         3.84 o                         
  -4   0   6         69.39         66.50         2.73 o                         
  -2   0   6        210.39        210.86         4.44 o                         
   0   0   6       3868.29       3675.03        24.17 o                         
   2   0   6          0.97          5.21         1.13 o                         
   4   0   6        385.21        394.55         5.80 o                         
   6   0   6         55.06         49.69         3.52 o                         
   8   0   6          0.47          0.91         3.26 o                         
  10   0   6          2.26         -0.83        14.33 o                         
  -9   1   6         10.34         10.53         5.70 o                         
  -7   1   6         42.96         48.80         5.48 o                         
  -5   1   6        250.00        226.49         6.57 o                         
  -3   1   6        356.81        342.80         5.29 o                         
  -1   1   6        261.63        289.74         3.79 o                         
   1   1   6        334.65        329.09         5.73 o                         
   3   1   6         57.04         58.79         2.33 o                         
   5   1   6         35.84         24.35         3.15 o                         
   7   1   6         63.78         64.22         4.60 o                         
   9   1   6         12.13         10.28         6.91 o                         
 -10   2   6          1.04         15.22        10.00 o                         
  -8   2   6          3.05         21.79        13.06 o                         
  -6   2   6          0.67         -1.17         2.85 o                         
  -4   2   6         38.37         31.35         3.17 o                         
  -2   2   6         30.75         28.04         1.88 o                         
   0   2   6         10.16          9.52         2.11 o                         
   2   2   6        155.18        138.96         4.15 o                         
   4   2   6         43.97         46.71         2.99 o                         
   6   2   6         34.65         34.48         3.28 o                         
   8   2   6          0.81          0.59         5.47 o                         
  10   2   6         10.74         26.17        11.86 o                         
  -9   3   6          3.24         12.76         9.70 o                         
  -7   3   6         18.25         20.67         7.01 o                         
  -5   3   6         22.53         20.28         3.48 o                         
  -3   3   6         16.00         13.78         2.16 o                         
  -1   3   6         22.69         16.03         1.83 o                         
   1   3   6         15.71         20.40         3.01 o                         
   3   3   6          3.73          7.29         2.35 o                         
   5   3   6         46.14         45.77         3.25 o                         
   7   3   6         11.54         18.62         4.38 o                         
   9   3   6          7.05          0.26         7.61 o                         
  -8   4   6          2.22          5.52         9.85 o                         
  -6   4   6          9.60          2.21         6.39 o                         
  -4   4   6         85.51         98.95         6.40 o                         
  -2   4   6         29.61         24.39         3.31 o                         
   0   4   6          6.82          8.32         1.92 o                         
   2   4   6          0.71         -3.20         3.31 o                         
   4   4   6          5.39          7.14         4.45 o                         
   6   4   6          0.56          6.71         5.44 o                         
  -5   5   6          0.96          1.39         5.83 o                         
  -3   5   6         10.18          2.82         4.60 o                         
  -1   5   6         13.83         11.40         3.63 o                         
   1   5   6          8.28          4.58         2.72 o                         
   3   5   6          5.42         14.14         7.38 o                         
   5   5   6          4.87          6.28        18.54 o                         
  -5  -5   7          0.19         -7.76        10.97 o                         
  -3  -5   7          1.73         -9.92        10.07 o                         
  -1  -5   7          2.36          5.63         8.86 o                         
   1  -5   7          1.83         -7.53        11.94 o                         
   3  -5   7          9.26        -16.42        22.61 o                         
   5  -5   7          5.18         42.60        28.43 o                         
  -6  -4   7          6.85         18.22         5.98 o                         
  -4  -4   7         25.02         33.26         5.28 o                         
  -2  -4   7          4.68          4.01         5.67 o                         
   0  -4   7         23.83         21.34         6.88 o                         
   4  -4   7          0.20          6.79        15.45 o                         
   6  -4   7          4.62          4.33        20.07 o                         
  -9  -3   7          1.27         -8.35         8.35 o                         
  -7  -3   7          8.47         10.50         6.67 o                         
  -5  -3   7         21.25         18.99         4.02 o                         
  -3  -3   7          1.78          5.90         3.87 o                         
  -1  -3   7          2.39          2.95         3.82 o                         
   1  -3   7          1.21          6.17         4.40 o                         
   3  -3   7         16.36          5.46         6.40 o                         
   5  -3   7         14.30         15.50         3.18 o                         
   7  -3   7          3.05          0.51         5.34 o                         
   9  -3   7          3.86        -22.01        22.01 o                         
 -10  -2   7          1.83         -6.16        20.60 o                         
  -8  -2   7          1.15          0.13         5.85 o                         
  -6  -2   7          4.09          8.87         3.42 o                         
  -4  -2   7         24.23         26.48         3.18 o                         
  -2  -2   7          6.12          7.09         1.80 o                         
   0  -2   7         17.40         12.25         4.24 o                         
   2  -2   7         17.27         20.77         6.43 o                         
   4  -2   7         38.00         40.35         7.20 o                         
   6  -2   7          2.01         -3.47         7.22 o                         
   8  -2   7         11.48          8.26        14.10 o                         
  -9  -1   7          4.53          0.21         6.17 o                         
  -7  -1   7          6.32         -0.42         3.44 o                         
  -5  -1   7         76.61         80.36         8.88 o                         
  -3  -1   7        269.74        220.57         4.09 o                         
  -1  -1   7        118.73        123.66         2.91 o                         
   1  -1   7        504.02        501.60         4.47 o                         
   3  -1   7          8.96          8.79         1.77 o                         
   5  -1   7         14.18         13.88         2.54 o                         
   7  -1   7         47.32         55.32         6.19 o                         
   9  -1   7          9.31         20.83         6.67 o                         
 -10   0   7          1.81         12.98         8.21 o                         
  -8   0   7         71.66         75.55         6.06 o                         
  -6   0   7         66.08         71.74         3.61 o                         
  -4   0   7         41.80         43.64         2.63 o                         
  -2   0   7        126.52        168.31         3.28 o                         
   0   0   7        298.11        298.25         4.19 o                         
   2   0   7          2.97          3.48         1.41 o                         
   4   0   7        503.22        480.49         8.03 o                         
   6   0   7         41.86         38.19         3.94 o                         
   8   0   7          0.69         -3.74         3.74 o                         
  10   0   7          3.30         13.66         8.01 o                         
  -9   1   7          4.55          9.72         8.73 o                         
  -7   1   7          6.32          6.11         4.13 o                         
  -5   1   7         76.35         71.89         3.82 o                         
  -3   1   7        269.67        217.52         3.61 o                         
  -1   1   7        118.43        121.33         4.31 o                         
   1   1   7        503.91        500.81         9.74 o                         
   3   1   7          8.93          7.11         1.69 o                         
   5   1   7         14.18         13.71         2.09 o                         
   7   1   7         47.18         56.55         7.01 o                         
   9   1   7          9.27         21.90         5.36 o                         
 -10   2   7          1.85         -2.61        10.37 o                         
  -8   2   7          1.14         10.49         8.36 o                         
  -6   2   7          4.07          7.50         2.90 o                         
  -4   2   7         24.16         31.12         5.19 o                         
  -2   2   7          6.15         10.03         2.64 o                         
   0   2   7         17.34         12.37         2.39 o                         
   2   2   7         17.25         15.91         2.65 o                         
   4   2   7         37.91         34.49         4.66 o                         
   6   2   7          2.02         -0.48         2.31 o                         
   8   2   7         11.46         10.24         5.51 o                         
  -9   3   7          1.28          6.42         9.70 o                         
  -7   3   7          8.49          0.99        13.58 o                         
  -5   3   7         21.21         22.60         4.33 o                         
  -3   3   7          1.78         -1.07         2.05 o                         
  -1   3   7          2.39         -1.03         1.44 o                         
   1   3   7          1.21         -2.37         3.64 o                         
   3   3   7         16.42         11.59         2.41 o                         
   5   3   7         14.35          6.82         2.91 o                         
   7   3   7          3.05          1.65         7.42 o                         
   9   3   7          3.85          0.45         8.35 o                         
  -6   4   7          6.84         20.21        15.56 o                         
  -4   4   7         25.01         23.07         3.57 o                         
  -2   4   7          4.67          8.64         3.04 o                         
   0   4   7         23.82         15.61         3.95 o                         
   2   4   7          6.62         10.79         4.52 o                         
   4   4   7          0.21          2.00         4.91 o                         
   6   4   7          4.63         34.83        13.65 o                         
  -5   5   7          0.19          7.36         7.72 o                         
  -3   5   7          1.73          4.74         8.75 o                         
  -1   5   7          2.35         -2.80         3.10 o                         
   1   5   7          1.82         -4.89         6.90 o                         
   3   5   7          9.23         -0.94        13.92 o                         
   5   5   7          5.16          7.02        12.87 o                         
  -3  -5   8          2.93          0.67        10.82 o                         
  -1  -5   8          0.34          7.91        10.82 o                         
   1  -5   8          0.82         -5.28         9.10 o                         
   3  -5   8          6.30         31.04        26.27 o                         
  -6  -4   8          2.51         12.44        14.48 o                         
  -4  -4   8          1.21          3.40         4.51 o                         
  -2  -4   8          7.69          9.98         6.42 o                         
   0  -4   8         20.92         24.79         7.35 o                         
   2  -4   8          8.34         26.12        15.22 o                         
   4  -4   8          1.87          1.94        17.69 o                         
   6  -4   8          5.71          7.46        22.09 o                         
  -7  -3   8          6.50         -2.09         7.09 o                         
  -5  -3   8          5.29          0.59         3.63 o                         
  -3  -3   8          7.75         16.57         6.79 o                         
  -1  -3   8         10.13         14.76         4.46 o                         
   1  -3   8         12.28          9.34         4.93 o                         
   3  -3   8         11.78          8.51         7.04 o                         
   5  -3   8         26.26         20.33         8.12 o                         
   7  -3   8          7.86          1.43         5.75 o                         
  -8  -2   8          3.97          2.39         7.54 o                         
  -6  -2   8         23.21         21.44         4.11 o                         
  -4  -2   8         22.19         19.45         3.28 o                         
  -2  -2   8         80.21         86.57         4.16 o                         
   0  -2   8         11.89         13.02         2.92 o                         
   2  -2   8         22.14         26.78         3.86 o                         
   4  -2   8          6.83          6.61         2.06 o                         
   6  -2   8         10.64          8.18         4.37 o                         
   8  -2   8         14.54         10.59         8.88 o                         
  -9  -1   8          4.44         -6.94         6.94 o                         
  -7  -1   8         10.60         10.30         4.08 o                         
  -5  -1   8          1.97          8.67         2.81 o                         
  -3  -1   8         61.87         67.22         3.79 o                         
  -1  -1   8          4.50          4.78         1.30 o                         
   1  -1   8        283.83        298.76         4.46 o                         
   3  -1   8         37.99         41.47         2.47 o                         
   5  -1   8          1.82          2.21         2.60 o                         
   7  -1   8         12.02          8.82         3.36 o                         
   9  -1   8         10.52          7.12        16.75 o                         
 -10   0   8          2.67         -8.66         8.66 o                         
  -8   0   8          0.97         -3.35         3.35 o                         
  -6   0   8          5.37          6.52         2.26 o                         
  -4   0   8          0.05          0.97         1.61 o                         
  -2   0   8         37.13         45.13         2.39 o                         
   0   0   8        208.67        259.91         4.24 o                         
   2   0   8        115.17        120.06         3.28 o                         
   4   0   8        223.28        200.19         4.82 o                         
   6   0   8         10.56         11.19         2.77 o                         
   8   0   8          2.16         -0.02         4.36 o                         
  10   0   8          2.29         -5.71         8.10 o                         
  -9   1   8          4.46         12.98         9.39 o                         
  -7   1   8         10.62         13.43         4.14 o                         
  -5   1   8          1.99          4.43         2.81 o                         
  -3   1   8         61.91         63.81         2.64 o                         
  -1   1   8          4.42          5.19         1.21 o                         
   1   1   8        283.54        293.16         6.14 o                         
   3   1   8         38.02         38.38         3.17 o                         
   5   1   8          1.83          1.42         2.54 o                         
   7   1   8         11.96         18.14         3.76 o                         
   9   1   8         10.51          4.00        24.03 o                         
  -8   2   8          3.96          3.77         6.65 o                         
  -6   2   8         23.25         18.38         4.37 o                         
  -4   2   8         22.17         19.89         3.01 o                         
  -2   2   8         80.24         87.48         2.82 o                         
   0   2   8         11.95         15.00         3.27 o                         
   2   2   8         22.21         35.86         3.38 o                         
   4   2   8          6.79          5.29         2.45 o                         
   6   2   8         10.62         10.23         2.98 o                         
   8   2   8         14.51         12.67         7.57 o                         
  -7   3   8          6.51         13.94        16.68 o                         
  -5   3   8          5.28         -2.69         4.15 o                         
  -3   3   8          7.77          6.40         2.12 o                         
  -1   3   8         10.12          7.46         2.05 o                         
   1   3   8         12.29         10.86         3.53 o                         
   3   3   8         11.85         14.29         3.31 o                         
   5   3   8         26.32         24.58         5.12 o                         
   7   3   8          7.86          9.15         6.43 o                         
  -6   4   8          2.50         -2.27        11.57 o                         
  -4   4   8          1.20         12.87         4.04 o                         
  -2   4   8          7.70          6.67         3.33 o                         
   0   4   8         20.92         15.81         8.99 o                         
   2   4   8          8.34          0.56         4.22 o                         
   4   4   8          1.87         11.09         4.88 o                         
   6   4   8          5.71         26.85         7.74 o                         
  -3   5   8          2.93         -1.58         8.62 o                         
  -1   5   8          0.35          2.16        14.40 o                         
   1   5   8          0.82         12.43         8.57 o                         
   3   5   8          6.28          0.09        10.63 o                         
  -3  -5   9          4.88          8.43        11.94 o                         
  -1  -5   9          2.22          6.34        11.79 o                         
   1  -5   9          1.15          3.48        10.02 o                         
   3  -5   9          1.80         11.42        26.27 o                         
  -6  -4   9          0.59         14.66         9.29 o                         
  -4  -4   9          5.43          4.41         4.94 o                         
  -2  -4   9         18.09         32.01         7.38 o                         
   0  -4   9          9.32          2.27        10.67 o                         
   2  -4   9          3.59         -0.45        17.09 o                         
   4  -4   9          0.80         20.82        20.30 o                         
   6  -4   9          2.42         25.45        24.33 o                         
  -7  -3   9          8.10         -2.31         8.06 o                         
  -5  -3   9          3.96          4.61         4.05 o                         
  -3  -3   9         40.91         49.87         5.68 o                         
  -1  -3   9         20.53         37.75        10.37 o                         
   1  -3   9         15.21         15.33         9.78 o                         
   3  -3   9          5.29         14.48         9.78 o                         
   5  -3   9         35.89         48.87        17.54 o                         
   7  -3   9         13.02         -0.09         7.50 o                         
  -8  -2   9          5.14         -0.52         7.09 o                         
  -6  -2   9         36.52         33.69         5.97 o                         
  -4  -2   9         25.81         36.41         6.26 o                         
  -2  -2   9        145.49        135.80         4.66 o                         
   0  -2   9          7.68         10.85         3.26 o                         
   2  -2   9        101.94        104.12         6.41 o                         
   4  -2   9         11.31         11.88         1.86 o                         
   6  -2   9         31.31         29.68        15.37 o                         
   8  -2   9          6.35         -1.17        11.72 o                         
  -9  -1   9          2.38          6.12         8.36 o                         
  -7  -1   9         41.02         42.25         8.28 o                         
  -5  -1   9         36.08         40.03         5.33 o                         
  -3  -1   9        122.73        117.71         4.56 o                         
  -1  -1   9         48.74         42.26         2.95 o                         
   1  -1   9        173.68        175.57         4.35 o                         
   3  -1   9         62.56         60.63         4.58 o                         
   5  -1   9          2.63          0.71         2.82 o                         
   7  -1   9          0.84         -3.95        13.51 o                         
   9  -1   9          6.73          9.90         7.12 o                         
 -10   0   9          3.24         11.27         9.63 o                         
  -8   0   9         18.16         18.64         3.97 o                         
  -6   0   9         24.70         26.12         2.94 o                         
  -4   0   9          0.83          0.21         1.83 o                         
  -2   0   9          2.75          1.92         1.49 o                         
   0   0   9        106.50         99.32         3.21 o                         
   2   0   9        172.16        182.67         4.09 o                         
   4   0   9         30.00         26.14         3.30 o                         
   6   0   9          0.63          8.48         3.20 o                         
   8   0   9          4.92         -3.25         4.54 o                         
  -9   1   9          2.39         10.62        14.29 o                         
  -7   1   9         41.02         47.45         5.16 o                         
  -5   1   9         36.11         38.97         3.22 o                         
  -3   1   9        122.73        120.67         4.64 o                         
  -1   1   9         48.70         42.23         2.54 o                         
   1   1   9        173.54        173.57         5.12 o                         
   3   1   9         62.60         65.03         3.55 o                         
   5   1   9          2.63          1.43         2.73 o                         
   7   1   9          0.84          8.14         3.59 o                         
   9   1   9          6.74          5.92        18.28 o                         
  -8   2   9          5.14          6.34         5.63 o                         
  -6   2   9         36.57         38.00         4.94 o                         
  -4   2   9         25.77         29.13         4.50 o                         
  -2   2   9        145.39        137.97         3.59 o                         
   0   2   9          7.72          8.17         2.37 o                         
   2   2   9        102.07        103.65         5.34 o                         
   4   2   9         11.33         11.84         2.69 o                         
   6   2   9         31.31         27.46         5.59 o                         
   8   2   9          6.34          8.92        10.33 o                         
  -7   3   9          8.10          4.88         6.94 o                         
  -5   3   9          3.97          4.60         7.66 o                         
  -3   3   9         40.94         36.05         3.06 o                         
  -1   3   9         20.54         21.00         3.34 o                         
   1   3   9         15.22         12.19         4.24 o                         
   3   3   9          5.32          3.50         3.34 o                         
   5   3   9         35.90         50.96        10.67 o                         
   7   3   9         13.01         21.21         6.76 o                         
  -6   4   9          0.59          9.94         6.71 o                         
  -4   4   9          5.43          6.42         2.98 o                         
  -2   4   9         18.11         15.80         2.81 o                         
   0   4   9          9.32          0.41         6.54 o                         
   2   4   9          3.58          5.89         6.24 o                         
   4   4   9          0.80         24.48         7.69 o                         
   6   4   9          2.42         -1.11         6.94 o                         
  -3   5   9          4.88         -3.28        13.43 o                         
  -1   5   9          2.22         -7.68        12.54 o                         
   1   5   9          1.15         13.81        14.55 o                         
   3   5   9          1.79          6.27        13.58 o                         
  -3  -5  10          3.21         -2.39        12.91 o                         
  -1  -5  10          2.10          1.08        10.56 o                         
   1  -5  10          0.50         -2.27        10.61 o                         
   3  -5  10          0.12        -27.91        27.91 o                         
  -6  -4  10          0.43         10.15        11.12 o                         
  -4  -4  10          7.61          3.68         4.97 o                         
  -2  -4  10         12.85          2.36         7.20 o                         
   0  -4  10          2.94         11.85         8.20 o                         
   2  -4  10          2.79         19.25        17.54 o                         
   4  -4  10          0.32          6.79        20.97 o                         
   6  -4  10          0.21         -2.54        25.37 o                         
  -7  -3  10          3.00         -0.37         8.43 o                         
  -5  -3  10          3.32         -1.13         5.07 o                         
  -3  -3  10         30.14         37.51         5.96 o                         
  -1  -3  10         39.00         35.11         6.44 o                         
   1  -3  10          6.27          5.39         5.07 o                         
   3  -3  10          2.95        -13.51        13.51 o                         
   5  -3  10         16.82         -0.97        17.24 o                         
   7  -3  10          8.06         23.06        22.24 o                         
  -8  -2  10          0.99         -1.04         8.51 o                         
  -6  -2  10         31.11         24.76         4.70 o                         
  -4  -2  10          7.72          3.24         3.35 o                         
  -2  -2  10        104.92        116.09         4.72 o                         
   0  -2  10          1.46          1.45         3.46 o                         
   2  -2  10         92.28        101.92         6.79 o                         
   4  -2  10         11.88         14.06         4.69 o                         
   6  -2  10         28.22         29.96         4.74 o                         
   8  -2  10          0.70          2.56        15.78 o                         
  -9  -1  10          0.36         -8.95         8.95 o                         
  -7  -1  10         35.69         22.39         6.94 o                         
  -5  -1  10         32.04         26.64         5.60 o                         
  -3  -1  10         86.79         95.29         4.11 o                         
  -1  -1  10          7.89          8.44         1.94 o                         
   1  -1  10         89.37         79.62         5.58 o                         
   3  -1  10         43.20         47.96         4.50 o                         
   5  -1  10          4.53          2.60         2.54 o                         
   7  -1  10          5.61          4.83        10.34 o                         
   9  -1  10          1.19         -4.44        21.60 o                         
  -8   0  10         23.01         32.78         6.11 o                         
  -6   0  10         66.95         62.90         4.25 o                         
  -4   0  10          0.02         -1.66         2.03 o                         
  -2   0  10          0.20          1.39         1.63 o                         
   0   0  10         89.26         92.62         3.50 o                         
   2   0  10         36.95         35.84         2.89 o                         
   4   0  10          0.00         -2.21         2.21 o                         
   6   0  10          9.50         10.11         4.02 o                         
   8   0  10          5.91         17.55         6.72 o                         
  -9   1  10          0.36         11.42         7.18 o                         
  -7   1  10         35.68         29.99         5.02 o                         
  -5   1  10         31.98         33.07         3.20 o                         
  -3   1  10         86.72         97.15         3.68 o                         
  -1   1  10          7.89          7.39         1.76 o                         
   1   1  10         89.40         70.70         4.53 o                         
   3   1  10         43.22         46.33         4.10 o                         
   5   1  10          4.52          0.68         2.95 o                         
   7   1  10          5.60          8.29         5.59 o                         
   9   1  10          1.19         11.22         8.49 o                         
  -8   2  10          0.99         -6.05         6.05 o                         
  -6   2  10         31.15         33.83         5.76 o                         
  -4   2  10          7.69          9.50         3.53 o                         
  -2   2  10        104.80        115.86         4.03 o                         
   0   2  10          1.47         -2.56         2.56 o                         
   2   2  10         92.33         99.65         5.73 o                         
   4   2  10         11.89         11.29         4.19 o                         
   6   2  10         28.23         32.74         6.04 o                         
   8   2  10          0.70          2.79        18.54 o                         
  -7   3  10          3.00          8.57         6.84 o                         
  -5   3  10          3.32         -1.94         7.98 o                         
  -3   3  10         30.16         27.86         4.91 o                         
  -1   3  10         39.02         32.48         4.95 o                         
   1   3  10          6.27          8.11         3.58 o                         
   3   3  10          2.96          3.36         6.58 o                         
   5   3  10         16.81         12.16         5.51 o                         
   7   3  10          8.06          6.16         6.69 o                         
  -6   4  10          0.43         -4.83        13.17 o                         
  -4   4  10          7.61          5.53         6.01 o                         
  -2   4  10         12.86         16.02         3.93 o                         
   0   4  10          2.94         -1.51         9.92 o                         
   2   4  10          2.78          9.55         7.69 o                         
   4   4  10          0.32         -5.16        12.91 o                         
   6   4  10          0.22         -4.09        13.25 o                         
  -3   5  10          3.21         36.27        14.40 o                         
  -1   5  10          2.09         24.85        15.82 o                         
   1   5  10          0.50          2.46        13.06 o                         
   3   5  10          0.12         -7.54        12.61 o                         
  -1  -5  11          0.71         25.05        24.58 o                         
   1  -5  11          0.20         -7.14        11.99 o                         
  -4  -4  11          4.33          1.34        10.07 o                         
  -2  -4  11          1.68         -1.41        12.69 o                         
   0  -4  11          0.06          8.12         8.24 o                         
   2  -4  11          1.05         43.57        20.45 o                         
   4  -4  11          0.57        -21.94        21.94 o                         
  -7  -3  11          0.21          6.04         9.10 o                         
  -5  -3  11          0.44         -1.57         7.16 o                         
  -3  -3  11          4.01         -2.27         7.13 o                         
  -1  -3  11         16.96         10.18         6.36 o                         
   1  -3  11          0.28         -6.19         6.19 o                         
   3  -3  11          5.31         -7.98        15.45 o                         
   5  -3  11          1.64        -15.60        17.54 o                         
   7  -3  11          1.31        -24.25        24.25 o                         
  -8  -2  11          0.35          2.46         8.43 o                         
  -6  -2  11          6.72          0.08         5.67 o                         
  -4  -2  11          4.20          4.23         3.92 o                         
  -2  -2  11         29.98         23.82         3.57 o                         
   0  -2  11          4.33          3.24         3.84 o                         
   2  -2  11         40.68         31.92         4.74 o                         
   4  -2  11          3.44          5.37        11.86 o                         
   6  -2  11         10.68          3.04         6.15 o                         
   8  -2  11          1.55         -2.76        20.45 o                         
  -9  -1  11          0.23         12.54         9.92 o                         
  -5  -1  11         22.03         22.51         4.33 o                         
  -3  -1  11         17.19         18.87         2.81 o                         
  -1  -1  11          8.61         10.69         2.62 o                         
   1  -1  11         43.60         46.14         4.94 o                         
   3  -1  11         14.55         14.04         2.28 o                         
   5  -1  11          5.18          5.06         3.29 o                         
   7  -1  11          7.86          8.58         4.83 o                         
   9  -1  11          0.21          1.79         7.77 o                         
  -8   0  11          8.67         10.11         5.47 o                         
  -6   0  11         25.49         31.76         4.82 o                         
  -4   0  11          1.91         -1.46         2.40 o                         
  -2   0  11          7.10          5.20         2.00 o                         
   0   0  11         28.00         58.92         3.49 o                         
   2   0  11          4.56         -1.83         1.83 o                         
   4   0  11          7.34          6.14         3.77 o                         
   6   0  11          5.68          6.17         4.19 o                         
   8   0  11          2.79         -7.04        11.60 o                         
  -9   1  11          0.23          3.73        10.15 o                         
  -7   1  11          6.54         14.67         5.86 o                         
  -5   1  11         21.97         26.07         3.49 o                         
  -3   1  11         17.16         18.06         2.49 o                         
  -1   1  11          8.59          5.85         2.26 o                         
   1   1  11         43.62         42.85         3.00 o                         
   3   1  11         14.55         14.77         2.58 o                         
   5   1  11          5.19          2.74         3.66 o                         
   7   1  11          7.85          0.81        16.53 o                         
   9   1  11          0.21         13.92        16.68 o                         
  -8   2  11          0.34          4.95         7.10 o                         
  -6   2  11          6.73         -6.79        15.82 o                         
  -4   2  11          4.19          1.50         3.04 o                         
  -2   2  11         29.97         30.61         2.90 o                         
   0   2  11          4.34          1.52         2.99 o                         
   2   2  11         40.67         34.54         5.25 o                         
   4   2  11          3.42         -1.02         3.03 o                         
   6   2  11         10.70         19.77         6.19 o                         
   8   2  11          1.55         -7.74         7.74 o                         
  -7   3  11          0.21         -0.11        11.90 o                         
  -5   3  11          0.44         -2.97         4.93 o                         
  -3   3  11          4.01          3.81         2.88 o                         
  -1   3  11         16.97         27.16        10.63 o                         
   1   3  11          0.28         -5.37         7.31 o                         
   3   3  11          5.32          4.01         4.51 o                         
   5   3  11          1.64         -5.36         5.36 o                         
   7   3  11          1.31         -6.95         6.95 o                         
  -4   4  11          4.34          8.61        16.08 o                         
  -2   4  11          1.68         10.46         6.97 o                         
   0   4  11          0.06          6.19         8.92 o                         
   2   4  11          1.05          0.61         5.70 o                         
   4   4  11          0.57         -3.02         7.22 o                         
  -1   5  11          0.71          9.63        18.28 o                         
   1   5  11          0.20         13.66        14.25 o                         
  -4  -4  12          1.50         -2.24        10.89 o                         
  -2  -4  12          0.39          3.91         8.66 o                         
   0  -4  12          2.32         20.30        10.97 o                         
   2  -4  12          0.20         -1.49        21.04 o                         
   4  -4  12          0.16         19.10        27.01 o                         
  -7  -3  12          1.13         -2.09        10.00 o                         
  -5  -3  12          0.66         -5.10         6.31 o                         
  -3  -3  12          0.23          2.42         7.87 o                         
  -1  -3  12          0.12         -0.14         6.46 o                         
   1  -3  12          1.56         -1.93         6.58 o                         
   3  -3  12          2.86         14.25        16.86 o                         
   5  -3  12          0.98         -8.58        19.70 o                         
  -8  -2  12          0.36         11.57         9.70 o                         
  -6  -2  12          0.43          6.98         5.72 o                         
  -4  -2  12          5.05          0.71         9.81 o                         
  -2  -2  12          1.88         -1.30         2.92 o                         
   0  -2  12          5.13         -3.42         5.00 o                         
   2  -2  12          1.72          4.90         7.65 o                         
   4  -2  12          1.71          2.46        13.13 o                         
   6  -2  12          3.84         -6.42        19.22 o                         
  -7  -1  12          0.02         -0.82         7.91 o                         
  -5  -1  12          4.51         10.51         2.99 o                         
  -3  -1  12          5.26          2.89         2.81 o                         
  -1  -1  12         13.06         13.64         3.17 o                         
   1  -1  12          4.99          7.15         2.35 o                         
   3  -1  12          0.71          0.08         2.27 o                         
   5  -1  12          2.25          8.16         4.74 o                         
   7  -1  12          5.52          3.28         8.60 o                         
  -8   0  12          3.40         -9.10         9.33 o                         
  -6   0  12          0.05         -4.96         4.96 o                         
  -4   0  12          0.00         -0.87         2.72 o                         
  -2   0  12          0.09          3.54         2.34 o                         
   0   0  12          1.27         10.09         2.76 o                         
   2   0  12          5.23          0.93         2.22 o                         
   4   0  12         11.44          8.39         4.48 o                         
   6   0  12          0.30          6.11         4.71 o                         
   8   0  12          0.05        -11.79        11.79 o                         
  -7   1  12          0.02         -3.32         9.31 o                         
  -5   1  12          4.49          8.22         5.38 o                         
  -3   1  12          5.24         -0.04         2.44 o                         
  -1   1  12         13.02         15.58         2.61 o                         
   1   1  12          4.95          4.21         2.48 o                         
   3   1  12          0.71         -1.29         2.74 o                         
   5   1  12          2.26          1.10         6.01 o                         
   7   1  12          5.52         16.50        10.60 o                         
  -8   2  12          0.36         -0.47        19.36 o                         
  -6   2  12          0.43          2.30         5.02 o                         
  -4   2  12          5.04          9.40         4.51 o                         
  -2   2  12          1.87          0.03         2.84 o                         
   0   2  12          5.13         -2.38         4.11 o                         
   2   2  12          1.72         -0.38         3.93 o                         
   4   2  12          1.70          6.54         9.25 o                         
   6   2  12          3.86         11.33         6.34 o                         
  -7   3  12          1.13          6.69        13.43 o                         
  -5   3  12          0.66         -5.28         5.28 o                         
  -3   3  12          0.23          4.41         5.68 o                         
  -1   3  12          0.12         -2.51         5.08 o                         
   1   3  12          1.55         -0.83         6.31 o                         
   3   3  12          2.87         10.55         7.16 o                         
   5   3  12          0.98          0.96         6.78 o                         
  -4   4  12          1.50        -12.39        12.39 o                         
  -2   4  12          0.39          0.48         7.59 o                         
   0   4  12          2.32          9.22         8.13 o                         
   2   4  12          0.20         -8.28         8.28 o                         
   4   4  12          0.16          6.90         7.46 o                         
  -4  -4  13          0.29          3.51        12.54 o                         
  -2  -4  13          1.63         11.19         9.92 o                         
   0  -4  13          3.86         12.36         9.98 o                         
   2  -4  13          0.31        -23.28        23.28 o                         
  -5  -3  13          1.71          8.73        10.00 o                         
  -3  -3  13          0.92          0.33         7.01 o                         
  -1  -3  13          2.85          3.21         7.85 o                         
   1  -3  13          0.39          0.49         9.18 o                         
   5  -3  13          2.32         -7.24        23.13 o                         
  -6  -2  13          2.67          5.97         6.17 o                         
  -4  -2  13          0.31         -3.18         5.34 o                         
  -2  -2  13          6.70         12.59         4.83 o                         
   0  -2  13          2.61         -3.29         5.01 o                         
   2  -2  13          4.83         -2.05         6.30 o                         
   4  -2  13          0.16          8.28        14.33 o                         
   6  -2  13          2.26          6.42        18.88 o                         
  -7  -1  13          0.65         15.52         9.10 o                         
  -5  -1  13          6.39          9.25         3.46 o                         
  -3  -1  13          1.45          8.31         4.16 o                         
  -1  -1  13         21.24         24.70         4.20 o                         
   1  -1  13         14.26         15.02         3.21 o                         
   3  -1  13         11.62         10.05         2.90 o                         
   5  -1  13          1.43         13.62         4.53 o                         
   7  -1  13          2.05         10.55         6.51 o                         
  -8   0  13          1.92         14.92        10.30 o                         
  -6   0  13          3.85          7.89         4.96 o                         
  -4   0  13         15.44         13.30         3.29 o                         
  -2   0  13          4.03          3.40         2.76 o                         
   0   0  13          0.85         16.67         2.99 o                         
   2   0  13         25.56         27.98         3.24 o                         
   4   0  13         16.76         16.60         5.85 o                         
   6   0  13          0.15          9.46         5.05 o                         
   8   0  13          0.97          5.21        26.93 o                         
  -7   1  13          0.65         13.45        15.30 o                         
  -5   1  13          6.39          1.09         4.94 o                         
  -3   1  13          1.45         -2.12         3.06 o                         
  -1   1  13         21.23         20.24         3.19 o                         
   1   1  13         14.23         19.91         5.04 o                         
   3   1  13         11.63          7.63         3.27 o                         
   5   1  13          1.43          3.78         5.85 o                         
   7   1  13          2.05         15.84        10.04 o                         
  -6   2  13          2.67         -1.01         6.08 o                         
  -4   2  13          0.30          6.54         5.04 o                         
  -2   2  13          6.69         11.79         3.40 o                         
   0   2  13          2.60         -3.79         3.79 o                         
   2   2  13          4.83         -1.70         4.44 o                         
   4   2  13          0.16          1.81         5.48 o                         
   6   2  13          2.27          8.00         7.09 o                         
  -5   3  13          1.71         -6.77         9.37 o                         
  -3   3  13          0.93          6.29         7.28 o                         
  -1   3  13          2.85          6.13         6.09 o                         
   1   3  13          0.39          4.59         8.95 o                         
   3   3  13          1.38          3.58         5.64 o                         
   5   3  13          2.32          7.10        15.00 o                         
  -4   4  13          0.29         25.89        18.43 o                         
  -2   4  13          1.63          4.03        15.45 o                         
   0   4  13          3.86         11.73         8.91 o                         
   2   4  13          0.31          6.57         6.92 o                         
  -2  -4  14          1.37         28.58        13.95 o                         
   0  -4  14          2.21          1.46        21.12 o                         
   2  -4  14          0.37        -27.91        27.91 o                         
  -5  -3  14          0.96        -11.49        11.49 o                         
  -3  -3  14          1.91         -8.01         8.01 o                         
  -1  -3  14          3.87         22.58         8.89 o                         
   1  -3  14          0.12          1.65        30.00 o                         
   3  -3  14          0.55        -19.92        19.92 o                         
   5  -3  14          1.39        -11.64        25.22 o                         
  -6  -2  14          2.08        -10.00        10.00 o                         
  -4  -2  14          0.14          2.00         7.56 o                         
  -2  -2  14          3.52          4.26         6.63 o                         
   0  -2  14          1.42          5.78         7.21 o                         
   2  -2  14          4.96          1.63         7.19 o                         
   4  -2  14          1.15        -14.63        14.63 o                         
   6  -2  14          1.15         16.57        21.94 o                         
  -7  -1  14          1.02         26.12        10.60 o                         
  -5  -1  14          3.56          7.50         4.00 o                         
  -3  -1  14          0.62          8.28         6.75 o                         
  -1  -1  14          4.00          7.34         3.45 o                         
   1  -1  14          5.26         11.26         3.15 o                         
   3  -1  14         10.36         15.28         3.29 o                         
   5  -1  14          2.54         16.23         8.93 o                         
   7  -1  14          0.51          3.28         7.31 o                         
  -6   0  14          1.85          5.74         5.75 o                         
  -4   0  14         12.01         18.41         4.68 o                         
  -2   0  14          1.07         -0.83         3.06 o                         
   0   0  14          6.02         26.56         4.05 o                         
   2   0  14          3.74          7.33         3.05 o                         
   4   0  14         12.20          6.10         4.95 o                         
   6   0  14          0.08         20.62         8.74 o                         
  -7   1  14          1.02         -3.45         8.95 o                         
  -5   1  14          3.56          2.30         5.54 o                         
  -3   1  14          0.62         -3.28         3.28 o                         
  -1   1  14          4.00          6.38         3.29 o                         
   1   1  14          5.25          6.10         4.13 o                         
   3   1  14         10.37         15.22         4.07 o                         
   5   1  14          2.54          1.95         6.06 o                         
   7   1  14          0.51         12.72        17.13 o                         
  -6   2  14          2.08          8.29        14.70 o                         
  -4   2  14          0.14          4.67         5.74 o                         
  -2   2  14          3.52          0.93         4.07 o                         
   0   2  14          1.41          4.58         6.05 o                         
   2   2  14          4.97          2.46         9.33 o                         
   4   2  14          1.15         10.65         5.81 o                         
   6   2  14          1.15         -0.28         7.64 o                         
  -5   3  14          0.96          0.88         7.50 o                         
  -3   3  14          1.91          6.17         6.72 o                         
  -1   3  14          3.87         -1.03         7.21 o                         
   1   3  14          0.12         -2.77         7.37 o                         
   3   3  14          0.55          0.56         6.53 o                         
   5   3  14          1.39        -12.69        12.98 o                         
  -2   4  14          1.38         12.31        18.58 o                         
   0   4  14          2.21        -13.43        13.43 o                         
   2   4  14          0.36         -4.82         8.37 o                         
  -3  -3  15          1.54          4.10        11.49 o                         
  -1  -3  15          2.91          4.86         9.99 o                         
   1  -3  15          0.12          4.18        13.99 o                         
  -6  -2  15          1.39          8.81        11.79 o                         
  -4  -2  15          0.59         -2.84         7.61 o                         
  -2  -2  15          2.66          6.72        10.67 o                         
   0  -2  15          0.76          4.66         7.94 o                         
   2  -2  15          2.64          1.35         7.87 o                         
   4  -2  15          0.53        -11.79        17.98 o                         
  -5  -1  15          1.73         -6.41         6.41 o                         
  -3  -1  15          0.00          6.72         6.44 o                         
  -1  -1  15          0.08          4.20         3.77 o                         
   1  -1  15          1.34          7.40         6.45 o                         
   3  -1  15          1.68         10.32         4.11 o                         
   5  -1  15          0.87         14.38        17.57 o                         
  -6   0  15          1.02         13.58         9.63 o                         
  -4   0  15          1.47         -1.29         4.32 o                         
  -2   0  15          1.14          9.40         3.69 o                         
   0   0  15          0.06         20.63         4.25 o                         
   2   0  15          0.04         -1.02         3.53 o                         
   4   0  15          1.80          2.49         4.69 o                         
   6   0  15          0.00         -2.63         6.15 o                         
  -5   1  15          1.73         -4.19         6.04 o                         
  -3   1  15          0.00         12.05         6.16 o                         
  -1   1  15          0.08          0.17         3.59 o                         
   1   1  15          1.34          5.82         4.88 o                         
   3   1  15          1.69         -4.40         4.40 o                         
   5   1  15          0.88         -3.77         6.77 o                         
  -6   2  15          1.40         39.24        16.86 o                         
  -4   2  15          0.59          5.34        12.72 o                         
  -2   2  15          2.66          1.73         4.72 o                         
   0   2  15          0.76          7.17         7.14 o                         
   2   2  15          2.64          8.81        10.75 o                         
   4   2  15          0.53          7.12         6.81 o                         
  -3   3  15          1.54          1.12        16.34 o                         
  -1   3  15          2.91          1.88         8.46 o                         
   1   3  15          0.12          0.67        13.43 o                         
   3   3  15          0.22         12.46        13.66 o                         
  -1  -3  16          1.01         10.82        14.25 o                         
   1  -3  16          0.28        -10.62        23.84 o                         
  -4  -2  16          0.67          5.07        12.01 o                         
  -2  -2  16          0.91          5.26        11.31 o                         
   0  -2  16          0.04          8.78        10.07 o                         
   2  -2  16          1.00         -2.33        14.44 o                         
   4  -2  16          0.01        -20.30        20.30 o                         
  -5  -1  16          0.76         21.94        11.19 o                         
  -3  -1  16          0.07          3.67         7.67 o                         
  -1  -1  16          0.35         -5.08         5.08 o                         
   1  -1  16          0.49          3.61         4.56 o                         
   3  -1  16          0.15         15.76         5.74 o                         
   5  -1  16          0.32         31.27        18.43 o                         
  -6   0  16          0.67         -0.07        11.72 o                         
  -4   0  16          0.00          0.15         6.15 o                         
  -2   0  16          0.02          0.00         4.19 o                         
   0   0  16          0.06         11.61         4.35 o                         
   2   0  16          0.08         -6.30         6.46 o                         
   4   0  16          0.00          7.74        13.92 o                         
   6   0  16          0.00         -5.25         8.31 o                         
  -5   1  16          0.76         -4.42         7.65 o                         
  -3   1  16          0.07          6.02         5.69 o                         
  -1   1  16          0.35         -2.09         5.25 o                         
   1   1  16          0.49          1.72         7.01 o                         
   3   1  16          0.15         18.95        12.76 o                         
   5   1  16          0.32         -7.33         7.33 o                         
  -4   2  16          0.67          8.06         7.16 o                         
  -2   2  16          0.91         -5.28         5.28 o                         
   0   2  16          0.04         -0.79         7.87 o                         
   2   2  16          1.00         -5.49         6.59 o                         
   4   2  16          0.01          4.69        11.27 o                         
  -1   3  16          1.01         26.34        15.75 o                         
   1   3  16          0.28         -0.15        14.40 o                         
  -2  -2  17          0.20         -4.28        10.20 o                         
   0  -2  17          0.20         -0.06        10.69 o                         
   2  -2  17          0.27          2.09        20.75 o                         
  -3  -1  17          0.14         10.21        16.79 o                         
  -1  -1  17          0.32         10.92         8.92 o                         
   1  -1  17          0.09          7.52         5.59 o                         
   3  -1  17          0.08          7.31        17.46 o                         
  -4   0  17          0.09          0.45         7.95 o                         
  -2   0  17          0.09         -2.27         4.94 o                         
   0   0  17          0.01          7.27         6.08 o                         
   2   0  17          0.24         -2.22         5.85 o                         
   4   0  17          0.22         22.24        16.72 o                         
  -3   1  17          0.14          3.87         7.42 o                         
  -1   1  17          0.31          3.28        10.26 o                         
   1   1  17          0.09         13.36        13.28 o                         
   3   1  17          0.08        -14.48        14.48 o                         
  -2   2  17          0.20         15.67        13.81 o                         
   0   2  17          0.20          4.55        14.03 o                         
   2   2  17          0.26          5.49         7.56 o                         
   0  -2  18          0.15          8.27        14.07 o                         
  -3  -1  18          0.00          7.06        16.45 o                         
  -1  -1  18          0.16          7.24        10.59 o                         
   1  -1  18          0.11         -9.98        10.34 o                         
   3  -1  18          0.30          4.03        20.60 o                         
  -2   0  18          0.02         -4.98         8.75 o                         
   0   0  18          0.01         18.00         8.16 o                         
   2   0  18          0.29        -16.64        16.64 o                         
  -3   1  18          0.00          2.01        14.55 o                         
  -1   1  18          0.16          3.49         8.52 o                         
   3   1  18          0.30          1.77        14.36 o                         
   0   2  18          0.15         31.42        16.27 o                         
   0   0  19          0.02          5.01        32.91 o                         
                                                                                
