# Supplementary material for: An exceptional series of phase transitions in hydrophobic amino acids with linear side chains
Source: IUCrJ. 2016 Aug 9;3(Pt 5):341–53. doi: 10.1107/S2052252516010472 (PMC5391856; doi:10.1107/S2052252516010472)
Supplement: Supplementary file 15 [file m-03-00341-Nle405sup15.hkl]

data_Nle405                                                                     
_shelx_title ' Nle405 in C2'                                                    
_shelx_refln_list_code          4                                               
_shelx_F_calc_maximum       82.62                                               
_exptl_crystal_F_000       288.00                                               
_reflns_d_resolution_high  0.8295                                               
                                                                                
loop_                                                                           
 _space_group_symop_operation_xyz                                               
 'x, y, z'                                                                      
 '-x, y, -z'                                                                    
 'x+1/2, y+1/2, z'                                                              
 '-x+1/2, y+1/2, -z'                                                            
                                                                                
_cell_length_a     9.6478                                                       
_cell_length_b     5.2515                                                       
_cell_length_c    16.5614                                                       
_cell_angle_alpha  90.000                                                       
_cell_angle_beta  103.113                                                       
_cell_angle_gamma  90.000                                                       
                                                                                
_shelx_F_squared_multiplier     1.000                                           
                                                                                
loop_                                                                           
 _refln_index_h                                                                 
 _refln_index_k                                                                 
 _refln_index_l                                                                 
 _refln_F_squared_calc                                                          
 _refln_F_squared_meas                                                          
 _refln_F_squared_sigma                                                         
 _refln_observed_status                                                         
   0  -6   0          6.79         29.32        24.11 o                         
   2  -6   0          1.97         10.48        22.50 o                         
   1  -5   0         55.81         19.66        11.56 o                         
   3  -5   0         17.08        -11.80        11.80 o                         
   5  -5   0          2.13          0.31         8.50 o                         
   0  -4   0          3.97         -0.77        10.67 o                         
   2  -4   0         64.10         67.27        15.24 o                         
   4  -4   0        133.58        162.59        13.11 o                         
   6  -4   0         29.97         35.52         7.02 o                         
   8  -4   0         21.69         33.37        12.47 o                         
   1  -3   0        343.31        355.00        15.49 o                         
   3  -3   0          4.71         12.06         3.19 o                         
   5  -3   0         87.22         77.62         6.12 o                         
   7  -3   0         38.37         37.73         6.37 o                         
   9  -3   0          0.60          1.09        10.54 o                         
   0  -2   0        527.10        480.58        19.09 o                         
   2  -2   0         43.24         51.02         5.16 o                         
   4  -2   0         21.19         25.41         2.95 o                         
   6  -2   0        114.43        129.38         6.44 o                         
   8  -2   0          8.19          9.74         5.20 o                         
  10  -2   0          3.97         11.38        11.25 o                         
   1  -1   0       1080.85       1004.97        24.62 o                         
   3  -1   0       2412.89       2819.95        66.21 o                         
   5  -1   0         86.42         95.53         4.52 o                         
   7  -1   0         64.26         65.66         5.53 o                         
   9  -1   0         41.17         46.03         9.07 o                         
   2   0   0        472.30        366.98         9.27 o                         
   4   0   0        107.14        115.93         4.32 o                         
   6   0   0        240.33        219.74         7.88 o                         
   8   0   0          4.40          5.98         4.43 o                         
  10   0   0          3.01         13.89        11.96 o                         
   1   1   0       1081.40        872.63        32.98 o                         
   3   1   0       2413.12       2782.27        66.30 o                         
   5   1   0         86.81         85.96         4.68 o                         
   7   1   0         64.33         62.97         5.98 o                         
   9   1   0         41.16         36.52        10.80 o                         
  11   1   0         14.39         25.20        17.49 o                         
   0   2   0        526.84        459.17        19.93 o                         
   2   2   0         43.19         46.03        10.03 o                         
   4   2   0         21.34         23.47         6.49 o                         
   6   2   0        114.45        128.13        12.41 o                         
   8   2   0          8.23         10.67        10.54 o                         
  10   2   0          3.96          4.31        16.65 o                         
   1   3   0        342.91        319.78        14.16 o                         
   3   3   0          4.65          8.69        23.66 o                         
   5   3   0         87.22         84.09        13.12 o                         
   7   3   0         38.38         33.43        13.57 o                         
   9   3   0          0.60         27.00        18.19 o                         
   0   4   0          3.96         -4.63        15.69 o                         
   2   4   0         64.08         80.10        12.74 o                         
   4   4   0        133.48        144.66        22.57 o                         
   6   4   0         30.04          6.49        17.29 o                         
   8   4   0         21.67        -22.12        22.12 o                         
   1   5   0         55.86         62.21        33.43 o                         
   3   5   0         17.12        -18.17        18.17 o                         
   5   5   0          2.12        -23.27        24.37 o                         
   0   6   0          6.81        -22.57        38.00 o                         
   2   6   0          1.98         13.31        45.00 o                         
   0  -6   1          4.60         25.20        23.53 o                         
   2  -6   1          1.73        -10.22        10.22 o                         
  -5  -5   1          7.71         -5.98         8.29 o                         
  -3  -5   1         13.01         19.47        19.29 o                         
  -1  -5   1         38.99          0.52        11.28 o                         
   1  -5   1         32.42         10.30        11.55 o                         
   3  -5   1          5.78         13.05         6.77 o                         
   5  -5   1          1.13         17.39         8.74 o                         
  -8  -4   1          8.16         -3.66        11.70 o                         
  -6  -4   1         30.11         23.75         7.02 o                         
  -4  -4   1        230.04        232.87        10.42 o                         
  -2  -4   1         46.36         39.37         7.97 o                         
   0  -4   1         12.94          1.84         8.78 o                         
   2  -4   1         54.71         48.38        10.64 o                         
   4  -4   1         13.61         18.93         5.26 o                         
   6  -4   1         11.93         20.85         7.16 o                         
   8  -4   1         20.04         17.87        12.99 o                         
  -9  -3   1          0.98         -4.69        11.51 o                         
  -7  -3   1         48.73         39.61         5.95 o                         
  -5  -3   1        127.04        121.53        11.32 o                         
  -3  -3   1         12.35         19.16         5.60 o                         
  -1  -3   1        260.36        304.10        11.72 o                         
   1  -3   1        204.63        192.79         9.97 o                         
   3  -3   1         36.52         41.81         4.30 o                         
   5  -3   1         51.85         49.35         6.01 o                         
   7  -3   1         12.66         12.68         5.58 o                         
   9  -3   1          1.96         11.19        10.80 o                         
 -10  -2   1          7.76          0.58        11.64 o                         
  -8  -2   1          1.21         -0.82         4.98 o                         
  -6  -2   1         86.63         78.97         5.35 o                         
  -4  -2   1        175.66        197.69         7.91 o                         
  -2  -2   1         45.90         56.04         4.90 o                         
   0  -2   1         88.72         94.20         7.23 o                         
   2  -2   1        175.16        163.84         5.33 o                         
   4  -2   1         36.11         44.24         3.91 o                         
   6  -2   1         98.02         91.98         6.02 o                         
   8  -2   1         10.60         14.02         5.48 o                         
  10  -2   1          1.71         14.02        12.54 o                         
 -11  -1   1         11.58         30.86        15.37 o                         
  -9  -1   1         47.09         54.45         9.39 o                         
  -7  -1   1          2.04         -1.26         3.54 o                         
  -5  -1   1        519.62        455.65        12.91 o                         
  -3  -1   1       2955.33       3105.89        60.81 o                         
  -1  -1   1       6823.70       6413.01       140.63 o                         
   1  -1   1       1052.66       1030.11        20.69 o                         
   3  -1   1        916.30        808.15        20.27 o                         
   5  -1   1          6.90         12.24         2.64 o                         
   7  -1   1        117.07        110.45         9.32 o                         
   9  -1   1         25.89         39.73         9.84 o                         
 -10   0   1          6.85        -10.93        10.93 o                         
  -8   0   1         59.26         57.61         6.53 o                         
  -6   0   1        339.37        357.11        10.73 o                         
  -4   0   1        353.50        346.92        14.34 o                         
  -2   0   1       2979.92       3167.72        74.06 o                         
   2   0   1        270.37        280.84         9.84 o                         
   4   0   1        543.34        523.56        13.87 o                         
   6   0   1          8.38          8.40         2.87 o                         
   8   0   1        110.61         74.21        12.57 o                         
  10   0   1          1.02         19.61        12.79 o                         
 -11   1   1         11.56         27.84        16.72 o                         
  -9   1   1         47.08         57.09        11.64 o                         
  -7   1   1          2.09          6.06         3.42 o                         
  -5   1   1        520.48        479.76        13.02 o                         
  -3   1   1       2955.33       3105.91       103.57 o                         
  -1   1   1       6825.38       5609.38       484.27 o                         
   1   1   1       1051.29       1033.42        35.87 o                         
   3   1   1        916.36        815.59        20.42 o                         
   5   1   1          6.83         15.00         3.01 o                         
   7   1   1        117.06        125.32        14.11 o                         
   9   1   1         25.88         30.35        11.89 o                         
 -10   2   1          7.72         -8.81        15.62 o                         
  -8   2   1          1.21         -9.84         9.84 o                         
  -6   2   1         86.71         92.97        11.25 o                         
  -2   2   1         45.82         55.53        10.99 o                         
   0   2   1         88.55         93.09         8.94 o                         
   4   2   1         35.99         54.26         8.74 o                         
   8   2   1         10.61         17.74        11.06 o                         
  10   2   1          1.71         48.41        18.13 o                         
  -9   3   1          0.98         12.41        18.07 o                         
  -7   3   1         48.73         65.51        13.63 o                         
  -3   3   1         12.29         23.55        10.29 o                         
  -1   3   1        260.01        280.19        13.23 o                         
   1   3   1        204.42        162.40        23.76 o                         
   3   3   1         36.59         42.82        10.16 o                         
   5   3   1         51.89         52.40        12.47 o                         
   7   3   1         12.68         30.92        13.69 o                         
   9   3   1          1.95         12.54        19.54 o                         
  -8   4   1          8.16        -21.99        21.99 o                         
  -4   4   1        229.89        236.78        22.50 o                         
  -2   4   1         46.33         49.86        11.95 o                         
   0   4   1         12.94          9.22        15.88 o                         
   2   4   1         54.77         63.90        12.74 o                         
   4   4   1         13.61         22.57        14.98 o                         
   6   4   1         11.98         -6.94        18.39 o                         
   8   4   1         20.02         14.53        23.47 o                         
  -7   5   1          4.65         39.73        29.83 o                         
  -5   5   1          7.69          8.62        24.17 o                         
  -3   5   1         13.02          2.00        31.34 o                         
  -1   5   1         39.01         22.76        24.56 o                         
   1   5   1         32.47         22.96        17.31 o                         
   3   5   1          5.81        -22.37        22.37 o                         
   5   5   1          1.13        -24.43        24.43 o                         
  -2   6   1          0.98        -42.52        43.24 o                         
   0   6   1          4.61         14.74        26.13 o                         
   2   6   1          1.74         -7.32        41.24 o                         
   2  -6   2          0.93         27.07        11.12 o                         
  -7  -5   2          6.81         62.49        14.34 o                         
  -5  -5   2          9.47         33.19         8.51 o                         
  -3  -5   2          7.23         19.30        16.33 o                         
  -1  -5   2         12.86        -16.14        16.14 o                         
   1  -5   2          2.31         -6.13        11.77 o                         
   3  -5   2          1.65          1.09        12.18 o                         
   5  -5   2          2.69          4.56        10.48 o                         
  -8  -4   2          2.00          4.24        12.28 o                         
  -6  -4   2         15.76         10.77         6.10 o                         
  -4  -4   2        156.77        179.08        13.20 o                         
  -2  -4   2          7.52         -9.39        13.95 o                         
   0  -4   2         22.26         26.36        12.28 o                         
   2  -4   2         24.64         26.34        10.01 o                         
   4  -4   2         38.18         40.37         9.76 o                         
   6  -4   2          2.00         14.13        11.80 o                         
   8  -4   2          8.96        -11.70        11.96 o                         
  -9  -3   2          4.68          6.04        10.54 o                         
  -7  -3   2         35.65         29.54        18.43 o                         
  -5  -3   2        126.57        133.93         7.26 o                         
  -3  -3   2         49.31         42.07         6.15 o                         
  -1  -3   2        154.28        151.15        14.98 o                         
   1  -3   2         45.17         56.45        16.33 o                         
   3  -3   2        113.10        105.07         9.98 o                         
   5  -3   2         15.28         21.53         4.38 o                         
   7  -3   2          8.35         -3.72         5.93 o                         
   9  -3   2          2.53          9.00        11.64 o                         
 -10  -2   2         14.99         36.39        11.32 o                         
  -8  -2   2          6.35          0.17         4.79 o                         
  -6  -2   2         54.27         60.46         7.92 o                         
  -4  -2   2        166.41        166.00         5.64 o                         
  -2  -2   2          7.24         10.76         2.94 o                         
   0  -2   2         26.88         29.94         3.77 o                         
   2  -2   2        589.98        554.70        13.00 o                         
   4  -2   2         59.42         70.35         4.64 o                         
   6  -2   2         37.26         33.77         4.41 o                         
   8  -2   2          7.44          8.23         7.78 o                         
  10  -2   2          0.96         14.27        13.69 o                         
 -11  -1   2         10.44          7.65        13.57 o                         
  -9  -1   2         42.13         39.46         6.53 o                         
  -7  -1   2         39.92         50.15         9.59 o                         
  -5  -1   2        624.12        633.11        15.09 o                         
  -3  -1   2        490.18        584.88        12.74 o                         
   1  -1   2        283.29        317.24         8.36 o                         
   3  -1   2        555.30        525.30        13.88 o                         
   5  -1   2        103.20         97.10         5.07 o                         
   7  -1   2         88.93         98.34         6.88 o                         
   9  -1   2         11.82          5.01        10.22 o                         
 -10   0   2          8.13         -1.09        11.44 o                         
  -8   0   2        205.24        202.33         8.87 o                         
  -6   0   2         76.76         95.92         6.81 o                         
  -4   0   2       1732.74       1698.45        52.69 o                         
  -2   0   2       5496.53       5427.37       126.49 o                         
   0   0   2         16.62         15.48         1.37 o                         
   2   0   2          3.67          3.01         1.11 o                         
   4   0   2        247.87        264.69         8.09 o                         
   6   0   2         44.98         47.62         4.54 o                         
   8   0   2        205.80        187.11        18.48 o                         
  10   0   2          0.01          1.93        12.92 o                         
 -11   1   2         10.41         13.24        16.27 o                         
  -9   1   2         42.09         52.91        10.99 o                         
  -7   1   2         39.87         54.39         8.16 o                         
  -5   1   2        624.60        627.55        23.72 o                         
  -3   1   2        490.63        536.70        20.32 o                         
   1   1   2        283.14        306.91         8.40 o                         
   3   1   2        555.10        531.23        14.05 o                         
   5   1   2        103.21        107.11         6.88 o                         
   7   1   2         88.86         93.13         6.81 o                         
   9   1   2         11.81          6.24        11.70 o                         
 -10   2   2         14.93         18.26        15.94 o                         
  -8   2   2          6.32         -7.97         9.90 o                         
  -4   2   2        166.49        163.88        10.48 o                         
  -2   2   2          7.30          9.05         3.92 o                         
   0   2   2         26.90         27.22         4.45 o                         
   2   2   2        590.05        557.47        23.08 o                         
   4   2   2         59.43         68.79         9.64 o                         
   6   2   2         37.24         27.13         4.50 o                         
   8   2   2          7.41        -11.70        11.70 o                         
  -9   3   2          4.68          3.34        18.26 o                         
  -7   3   2         35.64         52.14        13.69 o                         
  -5   3   2        126.53        145.17        15.56 o                         
  -3   3   2         49.24         52.40         8.55 o                         
  -1   3   2        154.33        166.64        13.63 o                         
   1   3   2         45.32         57.27         8.34 o                         
   5   3   2         15.31          6.62        11.83 o                         
   7   3   2          8.33         16.20        14.14 o                         
   9   3   2          2.51         23.47        20.83 o                         
  -8   4   2          2.00        -21.67        21.67 o                         
  -6   4   2         15.75         14.02        16.20 o                         
  -4   4   2        156.65        168.98        17.30 o                         
  -2   4   2          7.53         -5.93        10.60 o                         
   0   4   2         22.24         13.51        10.62 o                         
   2   4   2         24.73         39.92        15.17 o                         
   6   4   2          2.01        -18.39        18.39 o                         
   8   4   2          8.96          9.26        24.04 o                         
  -7   5   2          6.81         24.04        28.80 o                         
  -5   5   2          9.45         30.92        23.27 o                         
  -3   5   2          7.21         -5.98        17.76 o                         
  -1   5   2         12.85          9.40        16.61 o                         
   1   5   2          2.33        -16.96        16.96 o                         
   3   5   2          1.64         37.74        23.34 o                         
   5   5   2          2.68         11.77        26.36 o                         
  -2   6   2          0.13         45.07        44.04 o                         
   0   6   2          1.39        -16.67        27.00 o                         
   2   6   2          0.93        -35.49        35.49 o                         
   2  -6   3          0.56        -10.74        10.74 o                         
  -7  -5   3          5.59        -13.95        13.95 o                         
  -5  -5   3         10.16          7.77        10.96 o                         
  -3  -5   3         11.27         12.02        12.99 o                         
  -1  -5   3          2.34         -3.79        10.95 o                         
   1  -5   3          7.83          5.71        11.94 o                         
   3  -5   3         15.99         25.87        14.24 o                         
   5  -5   3          2.00          3.34        10.16 o                         
  -8  -4   3         20.75         24.63        13.08 o                         
  -6  -4   3          3.61          2.94         5.80 o                         
  -4  -4   3         37.57         54.47         8.20 o                         
  -2  -4   3         31.20         24.84        11.01 o                         
   0  -4   3          8.13         19.16        12.15 o                         
   2  -4   3         42.50         45.97         4.96 o                         
   4  -4   3        110.35        112.74        19.40 o                         
   6  -4   3          5.19         17.84         8.71 o                         
   8  -4   3          1.55         18.77        12.60 o                         
  -9  -3   3         10.04         27.65        11.25 o                         
  -7  -3   3         12.27         21.76         8.07 o                         
  -5  -3   3        117.73        100.64         7.21 o                         
  -3  -3   3         68.13         76.76        14.72 o                         
  -1  -3   3        119.78        125.75        13.95 o                         
   1  -3   3        207.11        205.24         6.86 o                         
   3  -3   3        100.28        109.47         5.96 o                         
   5  -3   3          4.91         12.24         4.55 o                         
   7  -3   3         18.88         15.24         7.97 o                         
   9  -3   3          1.72         -1.80        12.47 o                         
 -10  -2   3         21.64         18.90        11.32 o                         
  -8  -2   3         17.85         12.33         5.02 o                         
  -6  -2   3         27.68         25.12         3.55 o                         
  -4  -2   3         80.81         69.50        11.44 o                         
  -2  -2   3        254.94        259.03        16.14 o                         
   0  -2   3         58.18         52.72         7.91 o                         
   2  -2   3        668.10        656.03        15.17 o                         
   4  -2   3         39.10         43.25         5.34 o                         
   6  -2   3          1.48         -1.35         6.69 o                         
   8  -2   3          2.39         10.42         8.62 o                         
  10  -2   3          3.11          8.23        15.30 o                         
 -11  -1   3          7.83          2.19        12.60 o                         
  -9  -1   3         56.03         58.79         6.68 o                         
  -7  -1   3        102.84        106.30         9.03 o                         
  -5  -1   3        278.26        291.56         8.23 o                         
  -3  -1   3          6.51          7.05         6.90 o                         
  -1  -1   3       1310.81       1199.48        43.01 o                         
   1  -1   3         50.22         51.09         2.54 o                         
   3  -1   3        803.00        876.17        22.20 o                         
   5  -1   3        199.93        188.37        10.29 o                         
   7  -1   3         51.23         55.15         6.00 o                         
   9  -1   3          6.12         -6.62        11.06 o                         
 -10   0   3          2.13         18.26        11.64 o                         
  -8   0   3        227.75        226.15        14.53 o                         
  -6   0   3         37.23         48.95         3.95 o                         
  -4   0   3       1564.76       1607.36        38.55 o                         
  -2   0   3        366.91        405.64        23.08 o                         
   0   0   3        237.94        270.28        10.35 o                         
   2   0   3        157.66        138.68         4.70 o                         
   4   0   3         49.00         50.73         5.53 o                         
   6   0   3         99.74         99.08         6.17 o                         
   8   0   3        160.39        147.42        14.72 o                         
  10   0   3          1.70          7.14        14.47 o                         
 -11   1   3          7.80        -12.09        16.78 o                         
  -9   1   3         55.98         62.94        11.32 o                         
  -7   1   3        102.72         92.26        10.03 o                         
  -5   1   3        278.26        283.07        12.60 o                         
  -3   1   3          6.44          5.14         1.99 o                         
  -1   1   3       1311.05       1199.55        43.40 o                         
   1   1   3         49.98         48.49         2.52 o                         
   3   1   3        803.26        882.47        29.70 o                         
   5   1   3        200.15        186.79         7.57 o                         
   7   1   3         51.21         54.18         6.49 o                         
   9   1   3          6.10         25.85        13.24 o                         
 -10   2   3         21.58          9.39        15.56 o                         
  -8   2   3         17.83         17.81         9.97 o                         
  -6   2   3         27.66         19.29         7.07 o                         
  -4   2   3         80.87         68.42         6.89 o                         
  -2   2   3        255.09        235.05        16.46 o                         
   0   2   3         57.97         71.75         8.87 o                         
   2   2   3        668.57        672.04        27.00 o                         
   4   2   3         39.17         47.96         4.95 o                         
   6   2   3          1.45          8.49         5.14 o                         
   8   2   3          2.38        -10.16        12.54 o                         
  10   2   3          3.09        -18.77        18.77 o                         
  -9   3   3         10.03         24.24        17.68 o                         
  -7   3   3         12.27         19.42        12.41 o                         
  -5   3   3        117.67        105.63        14.14 o                         
  -3   3   3         68.09         84.48        10.29 o                         
  -1   3   3        119.99        119.97        16.33 o                         
   1   3   3        207.22        200.14        16.27 o                         
   3   3   3        100.18         95.86        14.79 o                         
   7   3   3         18.83          6.49        16.27 o                         
   9   3   3          1.71         47.83        19.61 o                         
  -8   4   3         20.73        -20.70        21.73 o                         
  -6   4   3          3.61        -15.37        15.37 o                         
  -4   4   3         37.53         41.99        12.67 o                         
  -2   4   3         31.24         31.46        10.83 o                         
   0   4   3          8.13         11.64        10.41 o                         
   2   4   3         42.50         80.56        17.74 o                         
   4   4   3        110.26        123.63        20.12 o                         
   6   4   3          5.19          1.41        18.84 o                         
   8   4   3          1.55        -24.88        24.88 o                         
  -7   5   3          5.60         16.39        27.90 o                         
  -3   5   3         11.29         28.80        32.27 o                         
  -1   5   3          2.36        -18.88        28.96 o                         
   1   5   3          7.82        -14.98        17.74 o                         
   3   5   3         15.97         33.75        24.49 o                         
   5   5   3          2.00        -23.14        26.94 o                         
  -2   6   3          1.68        -12.22        42.63 o                         
   0   6   3          1.50        -38.77        38.77 o                         
   2   6   3          0.56        -38.32        38.57 o                         
  -7  -5   4          2.93          0.00        14.98 o                         
  -1  -5   4         17.13         15.17        19.87 o                         
   1  -5   4         23.80         20.79         5.57 o                         
   3  -5   4         19.45         27.46        13.69 o                         
   5  -5   4          0.73          2.64        10.99 o                         
  -8  -4   4         40.45         14.34        11.12 o                         
  -6  -4   4          9.16         14.77        10.45 o                         
  -4  -4   4          9.20         40.76        21.41 o                         
  -2  -4   4         60.68         45.57        31.50 o                         
   0  -4   4          5.09         20.25        12.92 o                         
   2  -4   4         70.04         70.05         5.92 o                         
   4  -4   4        112.39        136.14         9.57 o                         
   6  -4   4          7.93         -2.99        18.23 o                         
  -9  -3   4         10.59         -2.94        10.93 o                         
  -7  -3   4          4.73          0.74         4.70 o                         
  -5  -3   4        104.37        113.96         7.65 o                         
  -3  -3   4         32.64         59.53        13.95 o                         
  -1  -3   4        290.20        260.77        18.39 o                         
   1  -3   4        193.96        217.44         8.38 o                         
   3  -3   4         46.84         47.05         4.85 o                         
   5  -3   4         22.63         16.04         4.94 o                         
   7  -3   4         12.87         17.94         9.26 o                         
   9  -3   4          0.98         21.79        15.37 o                         
 -10  -2   4         19.50         -2.25        11.51 o                         
  -8  -2   4         13.98          3.26         9.45 o                         
  -6  -2   4          0.38          3.74         4.76 o                         
  -4  -2   4        134.05        134.14        16.63 o                         
  -2  -2   4        501.28        538.18        24.49 o                         
   0  -2   4         61.77         56.00         8.49 o                         
   2  -2   4        315.58        345.67        10.42 o                         
   4  -2   4         40.18         41.12         4.51 o                         
   6  -2   4          2.07          2.92         4.37 o                         
   8  -2   4          0.67         13.63         9.77 o                         
 -11  -1   4          3.97          0.64        11.83 o                         
  -9  -1   4         83.12         87.57         8.54 o                         
  -7  -1   4        142.61        154.05         6.99 o                         
  -5  -1   4         13.47         18.24         3.05 o                         
  -3  -1   4        461.64        390.68        11.34 o                         
  -1  -1   4       1565.11       1471.05        51.82 o                         
   1  -1   4        166.89        168.61         5.53 o                         
   3  -1   4        557.24        564.33        15.30 o                         
   5  -1   4        238.35        227.84         8.66 o                         
   7  -1   4         11.08         10.08         4.81 o                         
   9  -1   4          6.45         29.32        12.22 o                         
 -10   0   4          0.29         -2.51        10.16 o                         
  -8   0   4        113.61        113.90         7.17 o                         
  -6   0   4        281.73        257.71         8.45 o                         
  -4   0   4        930.28        979.58        27.21 o                         
  -2   0   4       1088.71       1097.87        28.29 o                         
   0   0   4       5192.39       5966.88       139.50 o                         
   2   0   4        595.80        600.35        15.61 o                         
   4   0   4         57.89         52.66         4.12 o                         
   6   0   4         98.60         86.24         6.44 o                         
   8   0   4         43.35         52.65        11.12 o                         
  10   0   4          3.62         26.87        16.20 o                         
 -11   1   4          3.96         26.68        16.27 o                         
  -9   1   4         83.10        111.61        12.99 o                         
  -7   1   4        142.77        149.09        11.25 o                         
  -5   1   4         13.52         14.72         3.54 o                         
  -3   1   4        461.43        377.61        11.64 o                         
  -1   1   4       1565.37       1452.73        52.27 o                         
   1   1   4        166.96        167.57         6.49 o                         
   3   1   4        557.64        542.13        19.87 o                         
   5   1   4        238.73        234.35         8.75 o                         
   7   1   4         11.08          1.24         4.85 o                         
   9   1   4          6.42          9.52        13.89 o                         
 -10   2   4         19.50         17.68        15.37 o                         
  -8   2   4         13.99         22.24         9.97 o                         
  -6   2   4          0.38          2.96         6.43 o                         
  -4   2   4        134.35        162.53        21.34 o                         
  -2   2   4        500.89        477.94        24.95 o                         
   0   2   4         61.51         66.28         8.94 o                         
   2   2   4        315.95        343.06        17.74 o                         
   4   2   4         40.26         36.91         4.27 o                         
   6   2   4          2.10         21.22        10.54 o                         
   8   2   4          0.68         10.42        13.63 o                         
  -9   3   4         10.57        -14.53        16.65 o                         
  -7   3   4          4.75         15.30        11.77 o                         
  -5   3   4        104.26        109.87        14.08 o                         
  -3   3   4         32.58         23.21        15.11 o                         
  -1   3   4        290.22        272.08        21.15 o                         
   3   3   4         46.75         41.73        11.44 o                         
   5   3   4         22.63         -0.06        11.77 o                         
   7   3   4         12.85         10.35        16.52 o                         
   9   3   4          0.98         17.81        21.79 o                         
  -8   4   4         40.41        -10.99        20.96 o                         
  -6   4   4          9.19         19.48        15.69 o                         
  -4   4   4          9.19         30.22        27.97 o                         
  -2   4   4         60.71         39.54        21.22 o                         
   0   4   4          5.10          0.71        17.23 o                         
   4   4   4        112.32        101.26        21.09 o                         
   6   4   4          7.94         11.89        20.70 o                         
  -5   5   4         10.37         -8.40        42.05 o                         
  -3   5   4         16.75        -30.54        33.17 o                         
  -1   5   4         17.15        -17.23        27.71 o                         
   1   5   4         23.81         22.44        26.10 o                         
   3   5   4         19.44         12.02        24.95 o                         
   5   5   4          0.73        -12.41        27.65 o                         
  -2   6   4          4.20        -14.85        45.20 o                         
   0   6   4          3.57        -39.09        39.09 o                         
   2   6   4          0.72        -39.54        39.54 o                         
   1  -5   5         21.46         35.23         6.43 o                         
   3  -5   5          9.70         23.48        24.53 o                         
   5  -5   5          0.25        -11.19        11.19 o                         
  -8  -4   5         34.53         43.50         9.14 o                         
  -6  -4   5         24.65         14.53         9.39 o                         
  -4  -4   5         58.33         64.81        21.99 o                         
  -2  -4   5         24.49        201.10       162.34 o                         
   0  -4   5          0.46          2.31        12.86 o                         
   2  -4   5         40.44         39.28         7.58 o                         
   4  -4   5         47.74         40.58        14.13 o                         
   6  -4   5          6.47         10.99        10.03 o                         
  -9  -3   5          4.85         -0.86         8.20 o                         
  -7  -3   5         30.77         26.41         8.90 o                         
  -5  -3   5        129.79        172.24        27.65 o                         
  -3  -3   5         17.55         31.89        12.86 o                         
  -1  -3   5        246.10        239.03        18.26 o                         
   1  -3   5         79.09         70.84         4.64 o                         
   3  -3   5         11.64         24.18         7.83 o                         
   5  -3   5         22.12         23.38         5.58 o                         
   7  -3   5          8.71         16.07         9.64 o                         
 -10  -2   5          8.09         30.02        12.02 o                         
  -8  -2   5          2.65          5.36         9.23 o                         
  -6  -2   5         55.83         69.84        11.37 o                         
  -4  -2   5         85.36         12.99        96.95 o                         
  -2  -2   5        655.35        595.72        27.13 o                         
   2  -2   5         56.31         58.04         4.26 o                         
   4  -2   5         29.35         36.97         4.40 o                         
   6  -2   5         11.07         16.33         8.04 o                         
 -11  -1   5          3.11        -11.83        13.76 o                         
  -9  -1   5         75.63         71.09         9.84 o                         
  -7  -1   5        116.32         99.37         9.32 o                         
  -5  -1   5         68.22         76.17         9.08 o                         
  -3  -1   5        676.58        700.00        30.41 o                         
  -1  -1   5        991.25       1075.27        38.96 o                         
   1  -1   5         95.75         99.09         4.36 o                         
   3  -1   5        412.18        375.62        11.36 o                         
   5  -1   5         68.36         64.52         6.00 o                         
   7  -1   5          5.05          9.39         5.11 o                         
   9  -1   5          4.25          5.85        13.89 o                         
 -10   0   5          2.71          7.84        10.67 o                         
  -8   0   5         11.21         20.19        29.70 o                         
  -6   0   5        273.16        263.83        14.63 o                         
  -4   0   5        381.45        396.40        12.93 o                         
  -2   0   5       1060.43       1147.75        29.52 o                         
   0   0   5       2739.64       2596.67        61.80 o                         
   2   0   5        483.37        492.04        13.45 o                         
   4   0   5         78.47         72.40         6.46 o                         
   6   0   5         43.56         50.28         5.80 o                         
   8   0   5          0.32          1.54        10.48 o                         
  10   0   5          3.44         -5.66        17.49 o                         
 -11   1   5          3.11         10.93        14.66 o                         
  -9   1   5         75.68         91.29        12.28 o                         
  -7   1   5        116.74        114.37         9.58 o                         
  -5   1   5         68.25         63.98        55.93 o                         
  -3   1   5        676.58        700.24        15.90 o                         
  -1   1   5        991.28       1035.54        39.35 o                         
   1   1   5         95.83         95.23         4.13 o                         
   3   1   5        412.30        381.52        11.32 o                         
   5   1   5         68.61         70.58         5.64 o                         
   7   1   5          5.03          7.67         5.76 o                         
   9   1   5          4.23         22.44        15.24 o                         
 -10   2   5          8.12         40.95        15.69 o                         
  -8   2   5          2.68          9.58         9.26 o                         
  -6   2   5         55.93         72.07         9.84 o                         
  -4   2   5         85.63        -55.35        79.85 o                         
  -2   2   5        654.78        603.31        27.90 o                         
   0   2   5          7.38         12.22         7.14 o                         
   2   2   5         56.37         58.36         5.43 o                         
   4   2   5         29.45         34.72         4.34 o                         
   6   2   5         11.07         10.37         5.18 o                         
   8   2   5          4.21          0.00        14.59 o                         
  -9   3   5          4.84        -17.36        17.36 o                         
  -7   3   5         30.82         26.30        12.73 o                         
  -5   3   5        129.61        174.17        29.19 o                         
  -3   3   5         17.57         28.48        16.52 o                         
  -1   3   5        245.91        238.26        20.96 o                         
   1   3   5         78.90         91.17        13.82 o                         
   3   3   5         11.62         20.25        11.70 o                         
   5   3   5         22.17         14.59        13.50 o                         
   7   3   5          8.70          2.12        16.78 o                         
  -8   4   5         34.49         -5.79        21.86 o                         
  -6   4   5         24.68          5.08        15.30 o                         
  -4   4   5         58.30        102.22        29.70 o                         
  -2   4   5         24.51         28.74        21.15 o                         
   2   4   5         40.43         57.99        17.42 o                         
   4   4   5         47.73         58.38        20.44 o                         
   6   4   5          6.48        -12.54        22.50 o                         
  -5   5   5          8.49          3.73        44.43 o                         
  -3   5   5         10.77         29.83        34.59 o                         
  -1   5   5         25.85          3.79        30.73 o                         
   1   5   5         21.50         21.86        26.30 o                         
   3   5   5          9.70         -6.11        27.07 o                         
   5   5   5          0.25        -14.27        28.93 o                         
  -2   6   5          4.31        -47.32        47.32 o                         
   0   6   5          3.82        -43.14        43.14 o                         
   3  -5   6          2.13         11.10        22.37 o                         
   5  -5   6          0.69         12.15        12.09 o                         
  -8  -4   6         13.65         21.02        12.99 o                         
  -4  -4   6         64.58         56.45        21.41 o                         
  -2  -4   6          2.04        -15.24        15.24 o                         
   0  -4   6          7.43         20.70        13.44 o                         
   2  -4   6          8.61          0.50         6.81 o                         
   4  -4   6          4.99          7.91         6.86 o                         
   6  -4   6          3.11          9.32        10.22 o                         
  -9  -3   6          0.21         21.93        13.37 o                         
  -7  -3   6         43.06         38.24         5.58 o                         
  -5  -3   6        182.87        221.48        28.67 o                         
  -3  -3   6         13.84         18.05        12.65 o                         
  -1  -3   6         58.93         60.56        12.09 o                         
   1  -3   6          4.55          0.32         8.74 o                         
   3  -3   6          0.53          1.02         4.16 o                         
   5  -3   6          6.47          3.84         5.45 o                         
   7  -3   6         10.26         14.02        11.25 o                         
 -10  -2   6          0.02         22.05        12.41 o                         
  -8  -2   6         21.91         23.21         6.59 o                         
  -6  -2   6        164.80        191.44        28.98 o                         
  -4  -2   6         45.39         48.86        13.89 o                         
  -2  -2   6        424.80        384.20        20.70 o                         
   0  -2   6          3.80         14.66         7.20 o                         
   2  -2   6          4.57          2.71         2.99 o                         
   4  -2   6         21.75         22.64         4.58 o                         
   6  -2   6         33.90         22.11         9.93 o                         
   8  -2   6          3.31         13.76        12.22 o                         
 -11  -1   6          3.90         22.05        13.63 o                         
  -9  -1   6         55.06         60.05        10.74 o                         
  -7  -1   6         18.19         28.80         5.95 o                         
  -5  -1   6        152.59        143.87        11.82 o                         
  -1  -1   6        434.71        437.44        19.35 o                         
   1  -1   6        302.03        328.15         9.91 o                         
   3  -1   6        157.45        175.85         7.41 o                         
   5  -1   6          3.90          2.87         4.20 o                         
   7  -1   6         35.31         36.13        10.54 o                         
   9  -1   6          1.33         11.25        15.37 o                         
 -10   0   6          3.38          2.44        10.61 o                         
  -8   0   6         10.95         11.64        29.51 o                         
  -6   0   6         49.67         77.52        13.47 o                         
  -4   0   6          0.02         58.25        91.49 o                         
  -2   0   6        334.83        281.05         9.96 o                         
   0   0   6       3563.00       4158.29       106.92 o                         
   2   0   6        106.84        112.16         7.94 o                         
   4   0   6          6.60          7.26         4.11 o                         
   6   0   6          0.77          7.76         4.54 o                         
   8   0   6         22.15         14.66        12.67 o                         
 -11   1   6          3.90          4.31        15.62 o                         
  -9   1   6         55.14         58.18        11.96 o                         
  -7   1   6         18.35         30.02         6.30 o                         
  -5   1   6        152.69        150.05        47.41 o                         
  -1   1   6        434.28        421.04        19.74 o                         
   1   1   6        302.26        323.85         9.79 o                         
   3   1   6        157.49        179.62         7.14 o                         
   5   1   6          3.86          2.05         3.75 o                         
   7   1   6         35.30         31.47         9.64 o                         
   9   1   6          1.33        -13.18        15.11 o                         
 -10   2   6          0.02          1.86        14.72 o                         
  -8   2   6         21.93         15.82         9.71 o                         
  -6   2   6        164.94        163.17        11.70 o                         
  -4   2   6         45.45         26.42        14.72 o                         
  -2   2   6        424.43        386.45        22.37 o                         
   0   2   6          3.84         18.58         7.91 o                         
   2   2   6          4.58          5.08         2.70 o                         
   4   2   6         21.79         27.21         4.39 o                         
   6   2   6         33.86         41.05         6.37 o                         
   8   2   6          3.31         21.86        15.49 o                         
  -9   3   6          0.21        -17.04        17.04 o                         
  -5   3   6        182.76        191.40        31.63 o                         
  -3   3   6         13.86         14.34        16.72 o                         
  -1   3   6         58.82         63.78        14.34 o                         
   1   3   6          4.52         12.60        11.32 o                         
   5   3   6          6.50         -3.92        12.99 o                         
   7   3   6         10.26         -3.47        18.32 o                         
  -8   4   6         13.64         -3.09        19.93 o                         
  -6   4   6         24.50        -34.01        35.04 o                         
  -4   4   6         64.55         34.07        26.30 o                         
  -2   4   6          2.04        -21.41        21.41 o                         
   0   4   6          7.43        -14.34        17.29 o                         
   2   4   6          8.63         13.95        17.62 o                         
   4   4   6          5.00         -5.85        19.29 o                         
   6   4   6          3.12         -9.77        21.15 o                         
  -5   5   6          5.72         -1.61        48.35 o                         
  -3   5   6          1.02         -8.62        38.00 o                         
  -1   5   6         16.28         96.05        30.47 o                         
   1   5   6          8.17        -27.52        27.52 o                         
   3   5   6          2.13         -2.19        27.58 o                         
   5   5   6          0.70        -20.32        31.63 o                         
   0   6   6          2.79        119.32        43.78 o                         
   3  -5   7          3.01          7.01         8.62 o                         
  -2  -4   7          3.21         -2.83        16.27 o                         
   0  -4   7         25.35         41.73        14.98 o                         
   2  -4   7          5.92          0.31         9.52 o                         
   4  -4   7          4.39         16.44         9.84 o                         
   6  -4   7          0.77         22.44        12.54 o                         
  -9  -3   7          2.10         44.75        12.34 o                         
  -7  -3   7         46.04         75.99        12.02 o                         
  -5  -3   7        135.29        193.45        28.61 o                         
  -3  -3   7          2.50         -3.24        12.84 o                         
  -1  -3   7          3.16         -7.07         9.58 o                         
   1  -3   7          7.95          0.19         9.19 o                         
   3  -3   7         18.25         20.94         5.88 o                         
   5  -3   7          5.94          6.35         8.50 o                         
 -10  -2   7         13.60         22.63        13.05 o                         
  -8  -2   7         21.91         24.15         5.47 o                         
  -6  -2   7        194.07        152.94        29.99 o                         
  -4  -2   7         44.00         42.14        13.66 o                         
  -2  -2   7        116.63        127.04        14.59 o                         
   0  -2   7         10.11         13.89         7.97 o                         
   2  -2   7         72.72         75.35         5.63 o                         
   4  -2   7         27.34         32.85         8.68 o                         
   6  -2   7         46.62         60.18        10.29 o                         
   8  -2   7          0.47          2.57        13.95 o                         
 -11  -1   7          4.91         -0.06        13.37 o                         
  -9  -1   7         55.49         48.73        10.29 o                         
  -7  -1   7          5.47         -5.02         5.07 o                         
  -5  -1   7        103.36         98.11        28.61 o                         
  -3  -1   7        119.33        108.20        12.99 o                         
  -1  -1   7        600.65        577.98        24.43 o                         
   1  -1   7         30.72         31.10         3.96 o                         
   3  -1   7         82.03         71.63         5.93 o                         
   5  -1   7         36.78         48.91         7.10 o                         
   7  -1   7         37.83         37.10        11.89 o                         
   9  -1   7          0.32         16.01        17.29 o                         
 -10   0   7          4.09         -4.37        11.12 o                         
  -8   0   7         26.62         18.19        30.35 o                         
  -6   0   7         10.97         18.61        10.93 o                         
  -4   0   7        230.82        178.13        47.19 o                         
  -2   0   7          0.65          7.48         3.65 o                         
   0   0   7        424.59        412.78        12.20 o                         
   2   0   7        108.21        127.04         6.24 o                         
   4   0   7          2.42          3.74         3.61 o                         
   6   0   7         53.06         49.38         6.33 o                         
   8   0   7         22.95         10.80        14.08 o                         
  -9   1   7         55.48         54.79        10.82 o                         
  -7   1   7          5.44          8.98         9.71 o                         
  -5   1   7        103.42         77.16        32.43 o                         
  -3   1   7        119.43        105.31        14.79 o                         
  -1   1   7        600.67        576.89        25.27 o                         
   1   1   7         30.92         31.35         3.43 o                         
   3   1   7         81.98         87.89        10.48 o                         
   5   1   7         36.75         36.77         6.43 o                         
   7   1   7         37.82         33.95        13.24 o                         
   9   1   7          0.32        -17.49        17.49 o                         
 -10   2   7         13.55         14.47        14.98 o                         
  -8   2   7         21.91         19.80        10.80 o                         
  -6   2   7        194.09        173.52        11.25 o                         
  -4   2   7         44.05         18.86        27.45 o                         
  -2   2   7        116.61        119.00        15.49 o                         
   0   2   7         10.18         23.47         8.62 o                         
   2   2   7         72.67         77.70         5.08 o                         
   4   2   7         27.38         32.92         5.85 o                         
   6   2   7         46.57         43.97         7.08 o                         
   8   2   7          0.47         -1.41        16.33 o                         
  -7   3   7         46.07         47.70        12.92 o                         
  -5   3   7        135.26        145.23        29.00 o                         
  -3   3   7          2.48        -15.24        15.24 o                         
  -1   3   7          3.16          0.45        12.15 o                         
   1   3   7          7.97         28.29        13.18 o                         
   3   3   7         18.21         38.64        13.57 o                         
   5   3   7          5.94         -0.13        15.24 o                         
   7   3   7          4.71         -0.96        20.12 o                         
  -6   4   7         10.36         -3.86        38.57 o                         
  -4   4   7         23.61         47.90        26.55 o                         
  -2   4   7          3.21          4.05        22.18 o                         
   0   4   7         25.35         12.54        19.80 o                         
   2   4   7          5.93         21.02        18.77 o                         
   4   4   7          4.39         11.12        22.89 o                         
   6   4   7          0.77          6.69        23.53 o                         
  -5   5   7          5.11        -18.71        48.60 o                         
  -3   5   7          3.97         13.63        36.00 o                         
  -1   5   7          4.09         77.86        30.99 o                         
   1   5   7          0.58        -28.55        28.55 o                         
  -8  -4   8          4.78          0.32        12.99 o                         
  -6  -4   8          0.84       -135.01       258.39 o                         
  -2  -4   8          7.52          0.06        16.65 o                         
   0  -4   8         22.08         31.57        15.04 o                         
   4  -4   8          8.70         -0.34        10.87 o                         
  -9  -3   8          8.13         -3.09        12.60 o                         
  -7  -3   8         35.59         24.62         9.32 o                         
  -5  -3   8         46.78        -75.61       157.58 o                         
  -3  -3   8         16.88          8.23        13.18 o                         
  -1  -3   8          8.43         13.57        11.25 o                         
   1  -3   8         17.93         15.37        10.35 o                         
   3  -3   8         48.26         35.02         5.93 o                         
   5  -3   8          5.80         -3.65        12.18 o                         
   7  -3   8          0.48         28.80        14.14 o                         
 -10  -2   8         35.61         35.36        14.59 o                         
  -8  -2   8          6.81          7.21        61.94 o                         
  -6  -2   8         96.00         72.76        69.40 o                         
  -4  -2   8         59.68         72.73        14.70 o                         
  -2  -2   8         12.06          1.61         9.45 o                         
   0  -2   8          7.01         18.64         8.23 o                         
   2  -2   8        171.83        157.24         8.14 o                         
   4  -2   8         11.39         14.53         5.32 o                         
   6  -2   8         22.33         17.74        10.35 o                         
   8  -2   8          0.89          2.12        16.78 o                         
 -11  -1   8          6.46         -9.77        14.02 o                         
  -9  -1   8         52.33         58.57        11.64 o                         
  -7  -1   8         36.22         25.85        68.51 o                         
  -5  -1   8         36.46         40.82        15.04 o                         
  -3  -1   8          2.85          3.34         8.62 o                         
  -1  -1   8        385.51        386.33        19.09 o                         
   1  -1   8         27.71         21.33         5.40 o                         
   3  -1   8        152.85        141.91         7.97 o                         
   5  -1   8         40.23         38.61         6.46 o                         
   7  -1   8         10.45          6.36        12.15 o                         
   9  -1   8          0.10        -19.22        19.22 o                         
 -10   0   8          3.44         12.15        11.19 o                         
  -8   0   8          9.09          3.64        56.00 o                         
  -6   0   8         71.42         25.86        30.90 o                         
  -4   0   8        519.25        435.70        46.42 o                         
  -2   0   8          6.11          9.92         4.21 o                         
   0   0   8        244.30        300.06        10.22 o                         
   2   0   8          5.43          8.68         5.46 o                         
   4   0   8          0.68         -2.44         6.27 o                         
   6   0   8         54.09         69.44        21.44 o                         
   8   0   8         11.18         37.10        15.82 o                         
 -11   1   8          6.43         -9.97        17.74 o                         
  -9   1   8         52.27         61.50        10.59 o                         
  -7   1   8         36.27         35.87        23.34 o                         
  -5   1   8         36.48         22.13        42.44 o                         
  -3   1   8          2.87         -4.89         8.42 o                         
  -1   1   8        385.80        375.98        19.93 o                         
   1   1   8         27.74         26.23         3.49 o                         
   3   1   8        152.87        132.31         7.14 o                         
   5   1   8         40.30         39.40        10.00 o                         
   7   1   8         10.44          7.52        14.40 o                         
 -10   2   8         35.57         39.07        14.81 o                         
  -8   2   8          6.80         23.10         9.87 o                         
  -6   2   8         95.91         88.69         8.10 o                         
  -4   2   8         59.82         65.77        18.58 o                         
  -2   2   8         12.05         13.82        10.99 o                         
   0   2   8          6.96         11.12         9.19 o                         
   2   2   8        171.92        151.94         7.38 o                         
   4   2   8         11.42          6.42         4.84 o                         
   6   2   8         22.29         21.18         7.24 o                         
   8   2   8          0.90         51.63        18.52 o                         
  -5   3   8         46.74         69.43        26.42 o                         
  -1   3   8          8.44        -14.27        14.27 o                         
   3   3   8         48.20         56.25        15.37 o                         
   5   3   8          5.80        -12.02        17.17 o                         
   7   3   8          0.47        -19.87        19.87 o                         
  -6   4   8          0.84         30.99        37.42 o                         
  -4   4   8          1.81        -14.79        30.80 o                         
  -2   4   8          7.52         46.61        22.82 o                         
   0   4   8         22.07         -3.21        21.67 o                         
   2   4   8         19.28         15.69        20.38 o                         
   4   4   8          8.69          5.72        22.50 o                         
   6   4   8          0.17         53.75        26.42 o                         
  -5   5   8          7.21        -12.86        52.27 o                         
  -3   5   8          9.44         88.85        38.64 o                         
  -1   5   8          0.42         79.98        33.69 o                         
   1   5   8          0.76        -17.87        31.50 o                         
   3   5   8          4.84         24.82        33.37 o                         
  -6  -4   9          2.07          1.80       303.00 o                         
   4  -4   9          6.13        -10.22        13.02 o                         
  -9  -3   9          9.81         33.95       251.44 o                         
  -7  -3   9         11.24         -0.64         9.90 o                         
  -5  -3   9         17.69         21.74        18.85 o                         
  -3  -3   9         17.98         35.20        14.32 o                         
  -1  -3   9         18.64         10.54        13.18 o                         
   1  -3   9         40.65         35.75        12.02 o                         
   3  -3   9         21.91          9.81         6.34 o                         
   7  -3   9          1.26          8.04        15.56 o                         
 -10  -2   9         35.89         32.92        15.04 o                         
  -6  -2   9          9.06         47.39        87.89 o                         
  -4  -2   9         24.34         27.00        13.24 o                         
  -2  -2   9         52.29         58.38        11.89 o                         
   0  -2   9          8.69          3.41         8.74 o                         
   2  -2   9        151.79        136.95         8.72 o                         
   4  -2   9          4.04         -1.36         6.25 o                         
   6  -2   9          1.08         10.09        12.22 o                         
   8  -2   9          0.32          1.29        19.16 o                         
 -11  -1   9          5.88        -15.69        15.69 o                         
  -9  -1   9         29.62          7.78        10.61 o                         
  -7  -1   9         58.79         49.95        69.36 o                         
  -5  -1   9         12.47         18.10        13.89 o                         
  -3  -1   9         33.91         40.18        10.67 o                         
  -1  -1   9        228.04        243.73        15.94 o                         
   1  -1   9         36.53         42.36        10.48 o                         
   3  -1   9         82.07         79.59         8.08 o                         
   5  -1   9         24.34         30.28         9.64 o                         
   7  -1   9          0.51          3.15        14.34 o                         
 -10   0   9          0.40        -13.55        30.47 o                         
  -8   0   9          0.54        -11.30        43.52 o                         
  -6   0   9         65.72         52.43         6.37 o                         
  -4   0   9        424.83        406.02        17.14 o                         
  -2   0   9        165.15        152.81         8.80 o                         
   0   0   9        138.28        116.42         7.30 o                         
   2   0   9          0.04          3.68         4.03 o                         
   4   0   9          0.39         -4.86         4.86 o                         
   6   0   9          8.60          6.58         6.72 o                         
 -11   1   9          5.87         -6.69        18.19 o                         
  -9   1   9         29.61         31.40         9.68 o                         
  -7   1   9         58.94         59.22         8.47 o                         
  -5   1   9         12.47         12.46        27.07 o                         
  -3   1   9         33.89         56.70        12.92 o                         
  -1   1   9        228.29        248.29        16.97 o                         
   1   1   9         36.51         50.26         5.88 o                         
   3   1   9         82.15         82.93         6.65 o                         
   5   1   9         24.41         25.88         6.17 o                         
   7   1   9          0.51         31.95        16.01 o                         
 -10   2   9         35.91         23.56        28.67 o                         
  -8   2   9          0.63         12.62        13.34 o                         
  -6   2   9          9.02        -25.85        66.90 o                         
  -4   2   9         24.44         40.31        18.52 o                         
  -2   2   9         52.18         54.65        14.34 o                         
   0   2   9          8.64         13.82        10.35 o                         
   2   2   9        151.93        147.59        26.87 o                         
   4   2   9          4.05         -5.30         5.30 o                         
   6   2   9          1.08         15.00         7.96 o                         
  -5   3   9         17.61          8.16        23.92 o                         
  -3   3   9         17.91         -5.34        17.94 o                         
  -1   3   9         18.64          0.13        14.72 o                         
   1   3   9         40.63         42.43        15.24 o                         
   3   3   9         21.90         22.82        16.46 o                         
   5   3   9          0.80          1.76         8.81 o                         
  -6   4   9          2.07          4.56        43.01 o                         
  -4   4   9          0.81          2.44        29.45 o                         
  -2   4   9          8.97         49.50        25.33 o                         
   0   4   9          7.25         17.94        22.89 o                         
   2   4   9         18.61         29.83        22.37 o                         
   4   4   9          6.12         36.52        24.88 o                         
  -5   5   9          5.75         71.23        52.33 o                         
  -3   5   9          9.18         18.52        40.25 o                         
  -1   5   9          1.06         26.42        34.59 o                         
   1   5   9          2.44        -31.50        34.59 o                         
   3   5   9          3.51         28.16        35.68 o                         
   4  -4  10          2.87          4.89        11.57 o                         
  -9  -3  10          5.46        234.79       266.49 o                         
  -5  -3  10         27.02        106.85       178.92 o                         
  -3  -3  10          5.42          0.90        14.34 o                         
  -1  -3  10         18.22         30.92        13.44 o                         
   1  -3  10         38.56         12.41        11.70 o                         
   3  -3  10          1.80         -0.43         8.07 o                         
   5  -3  10          0.75          9.64        12.79 o                         
 -10  -2  10         16.17         12.75       183.46 o                         
  -8  -2  10          8.36         12.54         9.52 o                         
  -6  -2  10          5.92         36.45        85.15 o                         
  -4  -2  10          4.07          3.47        12.60 o                         
  -2  -2  10        118.07        123.63        15.43 o                         
   0  -2  10          0.43         -9.19         9.19 o                         
   2  -2  10         44.12         53.04        10.80 o                         
   4  -2  10          7.03         -4.35         7.62 o                         
   6  -2  10          2.04         -6.81        14.47 o                         
  -9  -1  10         11.26         14.92        10.93 o                         
  -7  -1  10         48.59         27.65        23.14 o                         
  -5  -1  10          0.91          5.66        13.24 o                         
  -3  -1  10         69.23         84.80        12.34 o                         
  -1  -1  10        129.84        142.21        14.21 o                         
   1  -1  10         10.19         -1.96         5.05 o                         
   3  -1  10         10.40          3.60         8.29 o                         
   5  -1  10          4.84         19.17         7.40 o                         
   7  -1  10          1.13         11.51        16.65 o                         
 -10   0  10          1.00        -12.33        12.33 o                         
  -8   0  10          0.06         -3.03        13.15 o                         
  -6   0  10         23.21         20.19         5.05 o                         
  -4   0  10        142.36        138.75        12.25 o                         
  -2   0  10        167.51        183.16        25.56 o                         
   0   0  10         97.90        103.78         7.95 o                         
   2   0  10          7.01          5.05         4.95 o                         
   4   0  10          0.02          0.66         9.35 o                         
   6   0  10          0.37        -10.93        14.14 o                         
   8   0  10          1.47         -5.34        20.38 o                         
  -9   1  10         11.32         15.45        10.10 o                         
  -7   1  10         48.74         18.80        82.58 o                         
  -5   1  10          0.91          3.96         9.42 o                         
  -3   1  10         69.20         69.69        15.24 o                         
  -1   1  10        129.85        124.02        15.49 o                         
   1   1  10         10.20         11.72         3.96 o                         
   3   1  10         10.44          6.93         4.89 o                         
   5   1  10          4.87          4.89         6.47 o                         
   7   1  10          1.13         16.97        17.74 o                         
 -10   2  10         16.20         11.06        15.75 o                         
  -8   2  10          8.37          8.59         9.53 o                         
  -6   2  10          5.95          7.98        27.29 o                         
  -4   2  10          4.10         21.29        51.02 o                         
  -2   2  10        117.95        143.24        18.64 o                         
   0   2  10          0.43          1.09        11.83 o                         
   2   2  10         44.15         62.27         6.31 o                         
   4   2  10          7.05          1.26         6.07 o                         
   6   2  10          2.04         -8.62         8.62 o                         
  -7   3  10          4.04        -40.12        40.12 o                         
  -3   3  10          5.40          5.27        21.86 o                         
  -1   3  10         18.20         -1.48        16.97 o                         
   1   3  10         38.53         40.37        16.52 o                         
   3   3  10          1.81        -13.18        17.49 o                         
   5   3  10          0.76          8.35        18.68 o                         
  -6   4  10          6.63        -41.15        41.15 o                         
  -4   4  10          2.15         29.96        33.17 o                         
  -2   4  10          3.50         17.94        25.20 o                         
   0   4  10          2.00        -10.22        25.52 o                         
   2   4  10          3.96         23.85        25.14 o                         
   4   4  10          2.87         34.72        25.33 o                         
  -3   5  10          3.82        -38.57        38.57 o                         
  -1   5  10          1.11         29.00        35.94 o                         
   1   5  10          2.23        -37.03        37.03 o                         
  -3  -3  11          5.10          7.33        16.39 o                         
  -1  -3  11          1.40         11.77        13.69 o                         
   3  -3  11          0.28         -4.44        10.03 o                         
   5  -3  11          2.43          1.61        15.82 o                         
 -10  -2  11          1.91         46.61        16.20 o                         
  -8  -2  11         17.22         24.82        10.29 o                         
  -6  -2  11         28.66         49.38        21.15 o                         
  -4  -2  11         10.73         14.72        14.34 o                         
  -2  -2  11        114.04        100.74        15.94 o                         
   0  -2  11          5.01         -9.58         9.58 o                         
   2  -2  11          0.99         17.29         6.69 o                         
   4  -2  11          2.94          1.22        11.83 o                         
   6  -2  11          4.19        -16.78        16.78 o                         
  -9  -1  11         12.95         21.37        85.96 o                         
  -7  -1  11         14.48         24.28        19.71 o                         
  -5  -1  11          4.32         33.56        14.14 o                         
  -3  -1  11         56.65         58.06        12.22 o                         
  -1  -1  11         72.02         97.98        14.08 o                         
   1  -1  11         10.96          6.11        12.50 o                         
   3  -1  11          5.15          6.95         9.32 o                         
   5  -1  11          3.78         -6.04        13.69 o                         
 -10   0  11          4.69        -26.19        57.57 o                         
  -8   0  11          1.56         42.63        28.67 o                         
  -6   0  11          0.94          6.86        11.15 o                         
  -4   0  11         13.96         13.16         8.31 o                         
  -2   0  11         29.37         27.71         7.59 o                         
   0   0  11         41.81         78.36        10.90 o                         
   2   0  11          2.00          3.55         6.08 o                         
   4   0  11          7.54         10.22        11.51 o                         
   6   0  11          2.40         20.70        15.69 o                         
   8   0  11          0.01         -6.04        25.40 o                         
  -9   1  11         13.01         17.15        15.20 o                         
  -7   1  11         14.54         14.30        21.75 o                         
  -5   1  11          4.33         16.19         9.71 o                         
  -3   1  11         56.63         68.92        16.33 o                         
  -1   1  11         71.98         78.18         8.81 o                         
   1   1  11         11.00         18.90         4.85 o                         
   3   1  11          5.16          0.13         5.48 o                         
   5   1  11          3.78         11.93         7.76 o                         
   7   1  11          1.35         46.35        21.79 o                         
 -10   2  11          1.92         20.64        16.39 o                         
  -8   2  11         17.25         25.85        26.17 o                         
  -6   2  11         28.67         -0.62        49.25 o                         
  -2   2  11        113.99        104.47        18.39 o                         
   0   2  11          5.01         24.24        13.05 o                         
   2   2  11          0.99         19.42        14.27 o                         
   4   2  11          2.95         -4.44        13.69 o                         
   6   2  11          4.18        -18.45        18.45 o                         
  -7   3  11         12.13        -41.79        41.79 o                         
  -5   3  11         34.62        100.68        34.01 o                         
  -3   3  11          5.09          0.84        22.24 o                         
  -1   3  11          1.39        -17.87        17.87 o                         
   1   3  11          7.66         20.25        17.62 o                         
   3   3  11          0.28         10.79         6.62 o                         
   5   3  11          2.43          4.30         9.11 o                         
  -6   4  11          5.94         33.56        46.61 o                         
  -4   4  11          1.30         76.76        35.49 o                         
  -2   4  11          2.33         17.10        27.20 o                         
   0   4  11          0.06        -26.62        26.62 o                         
   2   4  11          0.13         21.67        26.94 o                         
   4   4  11          0.96         69.50        29.83 o                         
  -3   5  11          0.42        -28.55        44.75 o                         
  -1   5  11          0.37        -38.83        38.83 o                         
  -5  -3  12         20.21         90.46       222.51 o                         
   5  -3  12          1.88          1.61        17.29 o                         
  -8  -2  12          9.29       -206.50       206.50 o                         
  -6  -2  12         40.92         -7.59       106.85 o                         
  -4  -2  12          8.62         22.31        15.17 o                         
  -2  -2  12         38.25         38.25        14.47 o                         
   0  -2  12          5.62          2.44        11.89 o                         
   2  -2  12         10.18          4.69         7.52 o                         
   4  -2  12          0.03          9.97        13.89 o                         
   6  -2  12          3.24        -19.35        19.35 o                         
  -9  -1  12         14.22         36.58        12.09 o                         
  -7  -1  12          3.73         -2.47        19.68 o                         
  -5  -1  12          7.19         -9.39        13.69 o                         
  -3  -1  12         27.52          7.65        11.64 o                         
  -1  -1  12         19.18         12.17         6.74 o                         
   1  -1  12         14.62         11.10         6.90 o                         
   3  -1  12          2.55          8.73        14.14 o                         
   5  -1  12          4.94         18.32        15.82 o                         
   7  -1  12          1.26         -7.97        22.69 o                         
 -10   0  12          5.19         14.79        17.87 o                         
  -8   0  12          5.42        242.76       221.87 o                         
  -6   0  12          5.83         16.97         7.04 o                         
  -4   0  12          1.32          2.42         8.45 o                         
  -2   0  12          3.63         -2.57        11.12 o                         
   0   0  12          0.35         29.25         6.77 o                         
   2   0  12          1.46          3.17         6.54 o                         
   4   0  12         14.67         15.71         8.41 o                         
   6   0  12          1.82         -1.67        18.19 o                         
  -9   1  12         14.24         21.92        18.19 o                         
  -7   1  12          3.73         10.26         8.12 o                         
  -5   1  12          7.20          4.38        16.94 o                         
  -3   1  12         27.51         47.19        15.04 o                         
  -1   1  12         19.20         25.55         6.22 o                         
   1   1  12         14.66         24.68         6.04 o                         
   3   1  12          2.55          0.14        10.00 o                         
   5   1  12          4.94         11.99        12.05 o                         
   7   1  12          1.26         51.30        25.07 o                         
  -8   2  12          9.30        -16.27        23.34 o                         
  -6   2  12         40.91         21.79        31.95 o                         
  -4   2  12          8.63          5.85        21.79 o                         
   0   2  12          5.62         23.21        14.85 o                         
   2   2  12         10.20          6.84         5.39 o                         
   4   2  12          0.03         -0.99        14.18 o                         
   6   2  12          3.23        -21.99        21.99 o                         
  -7   3  12         16.70         15.43        42.05 o                         
  -5   3  12         20.22         21.34        32.53 o                         
  -3   3  12          8.26         39.92        23.34 o                         
  -1   3  12          1.88        -20.96        20.96 o                         
   1   3  12          0.52         22.18        20.64 o                         
   3   3  12          1.61          6.96         8.10 o                         
   5   3  12          1.88         31.05        24.43 o                         
  -6   4  12          1.63         35.23        50.73 o                         
  -4   4  12          0.44         35.30        37.03 o                         
  -2   4  12          0.81          6.88        28.74 o                         
   0   4  12          2.68        -24.49        28.03 o                         
   2   4  12          1.36         65.58        29.25 o                         
   3  -3  13          2.33         17.17        13.37 o                         
  -8  -2  13          0.96         -6.69        11.12 o                         
  -4  -2  13          6.59        -15.75        15.75 o                         
  -2  -2  13          0.28          5.91        14.66 o                         
   0  -2  13          1.94        -12.02        12.02 o                         
   2  -2  13         10.91          8.04        11.83 o                         
   4  -2  13          0.69         35.17        16.14 o                         
   6  -2  13          1.78          6.94        23.98 o                         
  -9  -1  13          5.60        -12.02        12.60 o                         
  -7  -1  13          9.92         -0.41        43.74 o                         
  -5  -1  13          5.79          6.36        15.24 o                         
  -3  -1  13          4.43         -1.93        12.15 o                         
  -1  -1  13         17.19          2.71         7.85 o                         
   1  -1  13         20.12         15.29         7.79 o                         
   3  -1  13          0.14          2.80         8.93 o                         
   5  -1  13          2.78         -1.16        18.00 o                         
 -10   0  13          1.39         10.61        19.61 o                         
  -8   0  13          6.82         32.12         9.34 o                         
  -6   0  13          9.39         10.24        17.39 o                         
  -4   0  13         13.28         10.61         9.36 o                         
  -2   0  13          7.39         -0.29         7.53 o                         
   0   0  13          0.04         15.69         8.55 o                         
   2   0  13          0.04          0.84         7.50 o                         
   4   0  13          6.06         -2.06         8.88 o                         
   6   0  13          0.93          5.08        22.31 o                         
  -9   1  13          5.60          3.29        11.11 o                         
  -7   1  13          9.94         22.00         8.65 o                         
  -5   1  13          5.78          4.27         4.45 o                         
  -3   1  13          4.44         24.69        16.14 o                         
  -1   1  13         17.25          6.45         6.54 o                         
   1   1  13         20.13         24.69         7.26 o                         
   3   1  13          0.14          2.50         7.09 o                         
   5   1  13          2.78        -20.77        20.77 o                         
  -6   2  13         24.78         20.06        33.17 o                         
  -4   2  13          6.62        -16.01        22.95 o                         
  -2   2  13          0.28         13.89        21.15 o                         
   0   2  13          1.95         18.19        18.32 o                         
   2   2  13         10.92         -2.24         5.90 o                         
   4   2  13          0.69         -2.56        25.11 o                         
  -7   3  13         10.32         19.99        48.03 o                         
  -5   3  13          2.57         -1.54        35.49 o                         
  -3   3  13          4.45         86.02        27.77 o                         
   1   3  13          4.63         40.70        22.89 o                         
   3   3  13          2.33         33.05        23.79 o                         
  -4   4  13          0.45        -32.72        40.18 o                         
  -2   4  13          0.06          4.50        32.92 o                         
   0   4  13          5.05        -12.34        32.08 o                         
   2   4  13          1.57         44.23        31.44 o                         
   3  -3  14          1.70          7.20        16.72 o                         
  -8  -2  14          1.38        -13.57        13.57 o                         
  -4  -2  14          2.85         -6.43        18.39 o                         
  -2  -2  14          7.40         20.12        16.72 o                         
   0  -2  14          2.26         18.90        15.43 o                         
   4  -2  14          0.84         45.00        18.71 o                         
  -9  -1  14          0.33         -1.54        14.66 o                         
  -7  -1  14          9.94         16.69        12.05 o                         
  -5  -1  14          2.24         -2.57        16.07 o                         
  -3  -1  14          4.54         -1.03        13.89 o                         
  -1  -1  14         14.84         -9.26         9.26 o                         
   1  -1  14          5.63         -7.14        11.38 o                         
   5  -1  14          1.21         12.54        21.73 o                         
  -8   0  14          3.81         30.70        10.05 o                         
  -6   0  14          3.17        -15.30        15.30 o                         
  -2   0  14         28.45         21.41        11.38 o                         
   0   0  14          7.72         31.02         9.61 o                         
   2   0  14          2.16         -1.93        10.03 o                         
   4   0  14          0.23        -18.39        18.39 o                         
   6   0  14          0.26          7.52        27.52 o                         
  -9   1  14          0.33        -12.86        12.86 o                         
  -7   1  14          9.96         12.27        11.41 o                         
  -5   1  14          2.23         -2.51        11.04 o                         
  -3   1  14          4.54         59.79        19.74 o                         
  -1   1  14         14.87          9.90        13.89 o                         
   1   1  14          5.63         13.20         7.07 o                         
   3   1  14          0.08         -5.54        11.60 o                         
   5   1  14          1.21         10.09        23.66 o                         
  -6   2  14          5.95          2.76        35.10 o                         
  -4   2  14          2.86         -2.12        26.62 o                         
  -2   2  14          7.39         -6.30        21.86 o                         
   0   2  14          2.27          5.46        20.12 o                         
   2   2  14          5.00         45.33        22.37 o                         
   4   2  14          0.84         49.57        25.27 o                         
  -7   3  14          2.10         56.83        49.95 o                         
  -5   3  14          0.96        -37.74        37.74 o                         
  -3   3  14          2.09         84.09        29.25 o                         
   1   3  14          5.24         25.52        26.75 o                         
   3   3  14          1.70         54.33        28.93 o                         
  -4   4  14          0.02        -15.24        43.65 o                         
  -2   4  14          0.25        -22.63        37.74 o                         
   0   4  14          2.71        -33.43        34.78 o                         
  -8  -2  15          2.84        -14.02        14.02 o                         
   2  -2  15          1.99        -17.10        17.10 o                         
   4  -2  15          0.52         -2.76        22.44 o                         
  -9  -1  15          0.33         -7.07        15.56 o                         
  -5  -1  15          0.41          9.00        17.17 o                         
  -3  -1  15         16.10         32.66        16.07 o                         
  -1  -1  15          4.54        -11.44        11.44 o                         
   1  -1  15          0.35          6.24        10.33 o                         
   3  -1  15          0.12         -9.58        18.58 o                         
   5  -1  15          0.39         -5.85        26.23 o                         
  -8   0  15          0.51         76.31        26.49 o                         
  -6   0  15          0.14         16.84        17.68 o                         
  -4   0  15         18.43         12.55        11.81 o                         
  -2   0  15          7.08         -2.80         9.02 o                         
   0   0  15          2.02         29.56         9.38 o                         
   2   0  15          0.89         15.60        32.56 o                         
   4   0  15          0.23        -11.06        22.12 o                         
  -7   1  15          7.20         -7.24         7.24 o                         
  -5   1  15          0.41         78.89        29.70 o                         
  -1   1  15          4.54         -7.79        21.67 o                         
   1   1  15          0.35          0.18         7.84 o                         
   3   1  15          0.12         15.70        20.28 o                         
   5   1  15          0.39        -27.77        27.77 o                         
  -6   2  15          1.68          6.56        40.18 o                         
  -4   2  15          0.08        -25.27        30.09 o                         
  -2   2  15          9.14          6.88        26.36 o                         
   0   2  15          0.91         20.44        23.27 o                         
   2   2  15          1.99         -2.37         7.99 o                         
   4   2  15          0.52         59.79        28.93 o                         
  -7   3  15          0.05         -8.23        59.41 o                         
  -5   3  15          2.88        -12.99        44.36 o                         
  -3   3  15          1.29         80.24        33.17 o                         
  -1   3  15          0.10        -27.52        30.15 o                         
   1   3  15          3.45        -16.20        28.48 o                         
   2  -2  16          0.40         27.39        19.80 o                         
  -5  -1  16          1.65         -0.13        19.09 o                         
  -1  -1  16          0.44        -11.06        11.06 o                         
   1  -1  16          0.81         41.66        19.93 o                         
   3  -1  16          0.10        -17.62        23.08 o                         
  -8   0  16          0.31         -9.15        11.42 o                         
  -6   0  16          0.32        -13.76        17.49 o                         
  -4   0  16         13.34         -9.60        18.39 o                         
  -2   0  16          0.23        -10.37        10.37 o                         
   0   0  16          0.31         22.90        16.10 o                         
   2   0  16          0.04          5.40        22.21 o                         
   4   0  16          0.35        -25.97        25.97 o                         
  -7   1  16          3.29          3.92         9.32 o                         
  -5   1  16          1.65         12.49        12.89 o                         
  -3   1  16          7.83         72.91        24.88 o                         
  -1   1  16          0.44        -10.65        20.48 o                         
   1   1  16          0.80         -5.40        14.21 o                         
   3   1  16          0.11          8.81        12.25 o                         
  -6   2  16          2.05         -1.35        45.39 o                         
  -4   2  16          0.87        -33.43        33.43 o                         
  -2   2  16          4.19        -21.22        28.67 o                         
   0   2  16          0.23          7.14        26.94 o                         
   2   2  16          0.40        -27.52        27.52 o                         
  -5   3  16          1.75        -45.90        45.90 o                         
  -3   3  16          1.01        115.72        37.42 o                         
  -1   3  16          0.32        -34.07        34.07 o                         
   1   3  16          0.92         38.32        33.24 o                         
  -5  -1  17          1.61         -7.65        21.73 o                         
  -3  -1  17          0.72          0.19        18.64 o                         
  -1  -1  17          0.26         15.49        18.00 o                         
   1  -1  17          0.54         -8.81        21.41 o                         
   3  -1  17          0.03        -10.67        26.55 o                         
  -8   0  17          2.34         -2.51        14.08 o                         
  -6   0  17          0.24        -14.27        19.16 o                         
  -4   0  17          2.74          5.98        13.94 o                         
  -2   0  17          1.37         -3.55        12.29 o                         
   0   0  17          0.53         18.58        11.82 o                         
   2   0  17          0.07          1.09        27.26 o                         
  -5   1  17          1.61         -6.04        34.91 o                         
  -3   1  17          0.72         45.33        28.55 o                         
  -1   1  17          0.26         -5.10        11.96 o                         
   1   1  17          0.55          4.15        19.35 o                         
   3   1  17          0.03          2.25        31.57 o                         
  -6   2  17          1.89         54.13        48.48 o                         
  -2   2  17          0.93        -28.67        33.56 o                         
   0   2  17          0.22        -32.60        32.60 o                         
   2   2  17          0.03          1.61        35.49 o                         
  -3   3  17          0.85         86.02        43.98 o                         
  -1   3  17          0.43         16.27        40.57 o                         
  -1  -1  18          0.32        -14.92        24.37 o                         
   1  -1  18          0.25         16.14        27.32 o                         
  -6   0  18          0.01        -38.51        38.51 o                         
  -4   0  18          0.07        -17.10        17.55 o                         
  -2   0  18          0.57        -16.20        21.79 o                         
   0   0  18          0.04         14.57        28.13 o                         
   2   0  18          0.03         36.71        32.27 o                         
  -5   1  18          0.61        -10.35        40.18 o                         
  -3   1  18          0.20         46.29        34.91 o                         
  -1   1  18          0.33        -32.92        33.17 o                         
   1   1  18          0.25         60.63        33.56 o                         
  -4   2  18          0.22        -41.02        41.02 o                         
  -2   2  18          0.27          6.43        38.90 o                         
  -4   0  19          1.24        -21.67        35.36 o                         
  -2   0  19          0.34         18.77        32.85 o                         
   0   0  19          0.12        -34.33        34.33 o                         
  -5   1  19          0.24        -12.15        44.55 o                         
  -3   1  19          0.40        -38.83        40.31 o                         
  -1   1  19          0.20         -6.56        37.48 o                         
                                                                                
