# Supplementary material for: An exceptional series of phase transitions in hydrophobic amino acids with linear side chains
Source: IUCrJ. 2016 Aug 9;3(Pt 5):341–53. doi: 10.1107/S2052252516010472 (PMC5391856; doi:10.1107/S2052252516010472)
Supplement: Supplementary file 16 [file m-03-00341-Met293sup16.hkl]

data_Met293                                                                     
_shelx_title ' M293 in P2(1)'                                                   
_shelx_refln_list_code          4                                               
_shelx_F_calc_maximum      100.02                                               
_exptl_crystal_F_000       320.00                                               
_reflns_d_resolution_high  0.7792                                               
                                                                                
loop_                                                                           
 _space_group_symop_operation_xyz                                               
 'x, y, z'                                                                      
 '-x, y+1/2, -z'                                                                
                                                                                
_cell_length_a     9.5118                                                       
_cell_length_b     5.1936                                                       
_cell_length_c    15.3419                                                       
_cell_angle_alpha  90.000                                                       
_cell_angle_beta   97.635                                                       
_cell_angle_gamma  90.000                                                       
                                                                                
_shelx_F_squared_multiplier     1.000                                           
                                                                                
loop_                                                                           
 _refln_index_h                                                                 
 _refln_index_k                                                                 
 _refln_index_l                                                                 
 _refln_F_squared_calc                                                          
 _refln_F_squared_meas                                                          
 _refln_F_squared_sigma                                                         
 _refln_observed_status                                                         
   0  -6   0         20.10         24.39         3.05 o                         
   1  -6   0          3.53          4.19         1.48 o                         
   2  -6   0          4.20          1.86         1.69 o                         
   3  -6   0         14.20         10.66         1.32 o                         
   4  -6   0          4.09          2.72         1.71 o                         
   5  -6   0          0.60         -1.55         1.55 o                         
   1  -5   0          9.54         10.79         1.15 o                         
   2  -5   0         14.79         15.28         1.72 o                         
   3  -5   0          2.70          0.89         0.72 o                         
   4  -5   0         45.05         42.63         1.82 o                         
   5  -5   0         27.26         21.53         1.53 o                         
   6  -5   0          9.83          9.72         1.81 o                         
   7  -5   0          8.46          3.42         2.66 o                         
   0  -4   0         27.51         30.85         1.47 o                         
   1  -4   0         65.63         69.36         1.43 o                         
   2  -4   0         22.91         20.52         0.87 o                         
   3  -4   0        175.43        173.62         2.59 o                         
   4  -4   0          9.67          9.72         0.85 o                         
   5  -4   0        244.37        255.62         4.03 o                         
   6  -4   0          1.51          2.47         0.71 o                         
   7  -4   0          0.19          0.87         1.42 o                         
   8  -4   0         10.87         14.05         1.60 o                         
   9  -4   0         38.19         35.28         4.82 o                         
   1  -3   0        354.74        384.59         4.25 o                         
   2  -3   0        270.19        258.56         3.00 o                         
   3  -3   0        191.99        204.22         2.66 o                         
   4  -3   0         43.85         47.53         1.19 o                         
   5  -3   0         39.49         40.24         1.18 o                         
   6  -3   0        254.28        261.96         3.43 o                         
   7  -3   0         11.96         10.96         0.81 o                         
   8  -3   0          4.85          6.62         1.23 o                         
   9  -3   0          1.58          1.12         1.74 o                         
  10  -3   0         27.62         23.69         3.26 o                         
   0  -2   0        492.10        555.59        10.78 o                         
   1  -2   0        695.05        703.18         7.34 o                         
   2  -2   0         26.76         30.54         0.73 o                         
   3  -2   0         97.07        103.37         1.66 o                         
   4  -2   0        286.62        307.54         3.97 o                         
   5  -2   0        436.56        445.07         5.61 o                         
   6  -2   0         10.90         12.64         0.67 o                         
   7  -2   0         31.84         30.97         1.74 o                         
   8  -2   0          2.89          2.28         0.63 o                         
   9  -2   0         51.39         48.17         2.47 o                         
  10  -2   0          7.55          6.10         1.53 o                         
  11  -2   0          6.90          7.54         2.02 o                         
   1  -1   0       5170.53       5311.44        56.86 o                         
   2  -1   0        217.29        223.19         3.16 o                         
   3  -1   0        548.51        571.12        12.58 o                         
   4  -1   0        212.40        220.82         4.14 o                         
   5  -1   0        447.03        495.75         6.00 o                         
   6  -1   0         95.95         92.16         1.72 o                         
   7  -1   0        191.35        196.49         4.35 o                         
   8  -1   0        119.83        122.93         2.53 o                         
   9  -1   0         58.31         57.52         1.78 o                         
  10  -1   0         26.83         22.52         1.82 o                         
  11  -1   0          8.84          9.03         1.96 o                         
   1   0   0          0.21          0.07         0.09 o                         
   2   0   0        942.75       1005.49        13.34 o                         
   3   0   0        798.27        785.19        14.21 o                         
   4   0   0       2847.92       2964.51        32.47 o                         
   5   0   0          4.68          5.06         0.37 o                         
   6   0   0        201.71        224.09         3.76 o                         
   7   0   0        107.91        102.94         1.84 o                         
   8   0   0          0.20          0.43         0.53 o                         
   9   0   0          5.14          6.13         0.62 o                         
  10   0   0          9.58          8.65         0.86 o                         
  11   0   0         29.72         27.30         2.67 o                         
  12   0   0          3.67          7.54         3.04 o                         
   1   1   0       5154.05       5277.83        72.07 o                         
   2   1   0        215.90        219.95         3.18 o                         
   3   1   0        534.68        566.02        12.46 o                         
   4   1   0        218.34        221.91         4.15 o                         
   5   1   0        448.11        490.55         6.01 o                         
   6   1   0         94.95         93.92         2.00 o                         
   7   1   0        190.40        197.92         3.27 o                         
   8   1   0        120.14        123.94         2.46 o                         
   9   1   0         57.86         60.12         1.87 o                         
  10   1   0         26.79         26.32         3.22 o                         
  11   1   0          8.93          8.57         1.81 o                         
   0   2   0        488.11        537.08         9.13 o                         
   1   2   0        697.90        722.13        10.68 o                         
   2   2   0         26.46         29.36         0.98 o                         
   3   2   0         97.45        101.13         1.98 o                         
   4   2   0        281.90        294.55         4.03 o                         
   5   2   0        438.20        445.11         6.27 o                         
   6   2   0         10.70         12.60         1.11 o                         
   7   2   0         32.39         29.27         1.44 o                         
   8   2   0          2.91          2.25         0.79 o                         
   9   2   0         51.28         46.22         2.16 o                         
  10   2   0          7.54          5.62         1.41 o                         
  11   2   0          6.91         10.91         3.48 o                         
   1   3   0        354.26        383.38         6.46 o                         
   2   3   0        270.55        261.25         5.28 o                         
   3   3   0        188.98        190.47         4.07 o                         
   4   3   0         44.66         45.22         1.79 o                         
   5   3   0         39.53         40.57         1.96 o                         
   6   3   0        254.94        261.27         5.77 o                         
   7   3   0         11.97          8.66         1.50 o                         
   8   3   0          4.77          3.67         1.67 o                         
   9   3   0          1.60          0.15         1.19 o                         
  10   3   0         27.72         27.20         4.65 o                         
   0   4   0         28.52         35.27         3.33 o                         
   1   4   0         63.38         66.91         2.21 o                         
   2   4   0         22.62         18.82         1.67 o                         
   3   4   0        175.05        168.81         4.61 o                         
   4   4   0          9.72          8.55         1.35 o                         
   5   4   0        246.27        257.56         5.51 o                         
   6   4   0          1.65          1.00         1.28 o                         
   7   4   0          0.15          0.42         1.40 o                         
   8   4   0         10.80         12.41         1.71 o                         
   9   4   0         38.12         39.53         3.94 o                         
   1   5   0          9.83          9.13         1.80 o                         
   2   5   0         13.73         11.91         1.37 o                         
   3   5   0          2.55          3.86         1.39 o                         
   4   5   0         45.37         48.99         5.73 o                         
   5   5   0         27.93         24.35         2.80 o                         
   6   5   0          9.88          7.94         2.14 o                         
   7   5   0          8.36          5.98         1.73 o                         
   8   5   0          7.92          4.60         2.84 o                         
   0   6   0         20.60         23.80         4.41 o                         
   1   6   0          3.45          7.44         3.04 o                         
   2   6   0          4.09          4.70         2.74 o                         
   3   6   0         14.27         15.20         4.36 o                         
   4   6   0          4.17          2.16         4.11 o                         
   5   6   0          0.62          1.61         2.52 o                         
  -5  -6   1          0.43          2.95         2.08 o                         
  -4  -6   1          1.34          1.19         1.89 o                         
  -3  -6   1          7.06          5.86         1.24 o                         
  -2  -6   1          5.43          9.32         1.97 o                         
  -1  -6   1          1.02          1.40         1.16 o                         
   0  -6   1          5.60          4.29         1.24 o                         
   1  -6   1         18.89         14.75         1.45 o                         
   2  -6   1          7.91          8.44         1.85 o                         
   3  -6   1          2.55          1.15         1.17 o                         
   4  -6   1          0.91          3.03         1.28 o                         
   5  -6   1          1.26          0.58         1.23 o                         
  -8  -5   1          7.61          7.99         1.80 o                         
  -7  -5   1          1.43          4.15         1.64 o                         
  -6  -5   1         28.85         32.83         1.73 o                         
  -5  -5   1         10.30         11.88         1.24 o                         
  -4  -5   1         35.61         36.67         2.13 o                         
  -3  -5   1         12.45         14.47         1.11 o                         
  -2  -5   1         33.34         32.56         1.43 o                         
  -1  -5   1          5.26          4.39         0.70 o                         
   0  -5   1        122.54        118.53         2.31 o                         
   1  -5   1          6.13          5.89         0.72 o                         
   2  -5   1         67.56         75.86         2.06 o                         
   3  -5   1          0.52          0.63         0.93 o                         
   4  -5   1         17.37         18.27         2.14 o                         
   5  -5   1          2.22          2.66         1.33 o                         
   6  -5   1          4.20          6.21         1.19 o                         
   7  -5   1          6.91          5.31         2.17 o                         
  -9  -4   1          4.60          4.06         1.83 o                         
  -8  -4   1          7.45          2.98         2.15 o                         
  -7  -4   1         11.66         10.26         1.65 o                         
  -6  -4   1         11.43         12.35         1.00 o                         
  -5  -4   1         29.35         29.92         1.33 o                         
  -4  -4   1         65.81         65.68         1.73 o                         
  -3  -4   1         45.52         47.26         1.27 o                         
  -2  -4   1         13.29         14.47         0.76 o                         
  -1  -4   1         11.89         11.96         0.68 o                         
   0  -4   1         73.44         69.56         1.36 o                         
   1  -4   1        119.47        113.27         1.96 o                         
   2  -4   1         70.51         71.60         1.55 o                         
   3  -4   1        395.67        393.14         4.71 o                         
   4  -4   1          2.17          2.43         0.48 o                         
   5  -4   1        132.08        132.01         3.14 o                         
   6  -4   1          7.60          5.24         1.16 o                         
   7  -4   1         10.93          9.12         1.53 o                         
   8  -4   1         14.59         18.15         2.69 o                         
   9  -4   1         58.81         63.22         9.38 o                         
 -10  -3   1          1.37          1.67         1.34 o                         
  -9  -3   1         10.20         11.49         2.13 o                         
  -8  -3   1         19.74         15.52         1.31 o                         
  -7  -3   1         53.02         59.10         1.69 o                         
  -6  -3   1         85.08         76.01         1.54 o                         
  -5  -3   1         92.55         87.13         1.74 o                         
  -4  -3   1         54.94         58.23         1.39 o                         
  -3  -3   1        144.54        125.14         1.93 o                         
  -2  -3   1         66.38         80.06         1.42 o                         
  -1  -3   1         65.63         57.72         1.94 o                         
   0  -3   1        105.93        122.13         1.67 o                         
   1  -3   1         89.56         92.30         1.58 o                         
   2  -3   1         70.31         73.51         1.96 o                         
   3  -3   1         60.49         60.43         1.27 o                         
   4  -3   1         81.81         79.29         1.50 o                         
   5  -3   1        107.79        101.96         1.82 o                         
   6  -3   1        115.57        126.57         2.78 o                         
   7  -3   1         32.95         32.55         3.09 o                         
   8  -3   1          3.68          4.16         0.76 o                         
   9  -3   1          2.96          3.50         1.70 o                         
  10  -3   1         24.58         22.00         2.80 o                         
 -11  -2   1          1.75          3.06         1.91 o                         
 -10  -2   1         11.03         13.20         2.48 o                         
  -9  -2   1         29.47         33.71         2.55 o                         
  -8  -2   1          5.71          6.28         1.29 o                         
  -7  -2   1          1.33          2.68         0.77 o                         
  -6  -2   1          7.49          7.78         0.52 o                         
  -5  -2   1         40.23         43.09         0.93 o                         
  -4  -2   1         57.08         65.02         1.18 o                         
  -3  -2   1        249.83        248.71         3.58 o                         
  -2  -2   1          3.47          4.54         0.34 o                         
  -1  -2   1        159.00        139.54         2.01 o                         
   0  -2   1         89.63        107.09         1.79 o                         
   1  -2   1         35.36         25.56         1.10 o                         
   2  -2   1         11.05         11.15         0.56 o                         
   3  -2   1        121.80        126.26         1.85 o                         
   4  -2   1        233.36        258.36         3.45 o                         
   5  -2   1        169.20        186.46         2.98 o                         
   6  -2   1         14.67         16.14         0.77 o                         
   7  -2   1         38.36         40.51         1.29 o                         
   8  -2   1         18.23         20.77         1.87 o                         
   9  -2   1         43.88         44.96         2.80 o                         
  10  -2   1         23.45         25.64         2.11 o                         
  11  -2   1         13.95         14.33         2.10 o                         
 -11  -1   1          3.34          4.06         1.72 o                         
 -10  -1   1          4.37          4.97         0.92 o                         
  -9  -1   1         75.23         73.65         1.93 o                         
  -8  -1   1        111.79        110.47         2.32 o                         
  -7  -1   1        246.76        238.57         3.64 o                         
  -6  -1   1          2.89          2.85         0.42 o                         
  -5  -1   1        332.39        366.89         4.65 o                         
  -4  -1   1        320.61        324.91         5.05 o                         
  -3  -1   1       4298.71       4458.49        63.58 o                         
  -2  -1   1        961.52        901.99        10.33 o                         
  -1  -1   1        696.81        705.08         7.90 o                         
   0  -1   1       1003.13        985.21        10.05 o                         
   1  -1   1       1449.24       1479.45        32.03 o                         
   2  -1   1        413.92        424.96         5.31 o                         
   3  -1   1         80.66         58.09         1.03 o                         
   4  -1   1        174.81        156.27         2.73 o                         
   5  -1   1         71.72         72.30         3.59 o                         
   6  -1   1          7.02          5.97         0.50 o                         
   7  -1   1         36.90         28.84         1.08 o                         
   8  -1   1         40.29         36.06         1.45 o                         
   9  -1   1         35.40         35.39         1.56 o                         
  10  -1   1         14.30         16.37         1.25 o                         
  11  -1   1         12.34         12.33         2.40 o                         
 -12   0   1         46.39         41.97         4.75 o                         
 -11   0   1         59.71         56.51         3.56 o                         
 -10   0   1         11.02         13.86         0.90 o                         
  -9   0   1          0.75          0.22         0.44 o                         
  -8   0   1         36.12         44.43         2.42 o                         
  -7   0   1         14.98         12.53         0.76 o                         
  -6   0   1         37.15         53.24         1.35 o                         
  -5   0   1         25.36         21.52         1.20 o                         
  -4   0   1        206.28        269.07         3.58 o                         
  -3   0   1        344.96        335.58         4.36 o                         
  -2   0   1        123.21        100.08         1.72 o                         
  -1   0   1         13.69          5.91         0.25 o                         
   1   0   1          0.04          0.05         0.05 o                         
   2   0   1      10004.12       9309.00       165.07 o                         
   3   0   1         90.92         93.43         2.63 o                         
   4   0   1       1593.30       1639.70        24.52 o                         
   5   0   1        667.13        675.99         8.29 o                         
   6   0   1        372.43        395.65         5.00 o                         
   7   0   1          0.00          0.22         0.32 o                         
   8   0   1         23.51         28.05         1.47 o                         
   9   0   1         20.20         19.21         0.98 o                         
  10   0   1         10.05          8.84         1.02 o                         
  11   0   1          0.87          2.35         1.58 o                         
 -12   1   1         22.19         16.84         2.74 o                         
 -11   1   1          3.33          5.68         3.13 o                         
 -10   1   1          4.40          5.29         1.12 o                         
  -9   1   1         75.42         73.92         1.91 o                         
  -8   1   1        111.83        112.00         2.29 o                         
  -7   1   1        246.74        241.75         3.48 o                         
  -6   1   1          3.17          2.68         0.38 o                         
  -5   1   1        335.11        368.33         4.90 o                         
  -4   1   1        320.34        327.76         6.25 o                         
  -3   1   1       4314.25       4474.58        57.62 o                         
  -2   1   1        980.97        919.44        11.53 o                         
  -1   1   1        707.99        709.80         8.40 o                         
   0   1   1        989.80        956.57        11.68 o                         
   1   1   1       1437.59       1503.81        17.15 o                         
   2   1   1        412.49        426.85         5.40 o                         
   3   1   1         81.04         56.57         1.04 o                         
   4   1   1        174.42        152.68         2.41 o                         
   5   1   1         71.41         70.39         2.23 o                         
   6   1   1          6.89          5.85         0.58 o                         
   7   1   1         37.61         30.51         1.12 o                         
   8   1   1         40.26         38.41         2.12 o                         
   9   1   1         35.26         36.94         1.44 o                         
  10   1   1         14.34         16.82         1.39 o                         
  11   1   1         12.35         10.16         2.45 o                         
 -11   2   1          1.78          2.27         1.62 o                         
 -10   2   1         11.02          9.85         1.65 o                         
  -9   2   1         29.51         33.82         1.93 o                         
  -8   2   1          5.85          4.99         1.10 o                         
  -7   2   1          1.36          2.10         0.60 o                         
  -6   2   1          8.04          7.87         0.73 o                         
  -5   2   1         38.32         39.94         1.26 o                         
  -4   2   1         55.60         62.22         1.46 o                         
  -3   2   1        252.88        252.92         4.22 o                         
  -2   2   1          3.36          4.22         0.39 o                         
  -1   2   1        157.12        140.77         2.64 o                         
   0   2   1         92.63        108.73         1.74 o                         
   1   2   1         29.57         21.57         0.86 o                         
   2   2   1         11.79         11.57         0.71 o                         
   3   2   1        121.27        122.90         2.40 o                         
   4   2   1        233.25        250.88         3.89 o                         
   5   2   1        167.59        181.95         3.84 o                         
   6   2   1         14.84         15.77         0.90 o                         
   7   2   1         38.06         39.50         1.84 o                         
   8   2   1         18.08         19.67         1.71 o                         
   9   2   1         43.80         42.23         2.36 o                         
  10   2   1         23.68         26.57         7.00 o                         
  11   2   1         13.96         12.82         1.89 o                         
 -10   3   1          1.36         -1.00         1.60 o                         
  -9   3   1         10.17          9.64         1.41 o                         
  -8   3   1         20.24         21.53         2.65 o                         
  -7   3   1         52.68         61.24         2.68 o                         
  -6   3   1         84.61         74.46         2.16 o                         
  -5   3   1         94.81         87.15         2.48 o                         
  -4   3   1         54.30         58.42         2.00 o                         
  -3   3   1        145.81        127.63         2.76 o                         
  -2   3   1         67.37         81.74         2.23 o                         
  -1   3   1         70.58         63.84         2.50 o                         
   0   3   1        105.53        120.49         3.25 o                         
   1   3   1         90.57         92.35         1.99 o                         
   2   3   1         67.98         73.25         2.78 o                         
   3   3   1         62.49         60.83         1.99 o                         
   4   3   1         81.61         79.24         2.23 o                         
   5   3   1        108.63        101.88         2.78 o                         
   6   3   1        114.34        126.72         3.69 o                         
   7   3   1         32.81         31.96         3.33 o                         
   8   3   1          3.70          4.88         1.08 o                         
   9   3   1          2.93          5.63         1.42 o                         
  10   3   1         24.72         24.58         4.95 o                         
  -9   4   1          4.63          6.83         1.65 o                         
  -8   4   1          7.48          5.80         1.43 o                         
  -7   4   1         11.80          8.06         1.29 o                         
  -6   4   1         11.14         13.11         1.99 o                         
  -5   4   1         28.38         28.04         2.11 o                         
  -4   4   1         66.14         67.22         3.35 o                         
  -3   4   1         47.19         48.19         2.61 o                         
  -2   4   1         13.80         14.20         1.34 o                         
  -1   4   1         11.95         12.37         1.44 o                         
   0   4   1         74.19         72.27         3.36 o                         
   1   4   1        123.45        112.92         3.32 o                         
   2   4   1         71.94         72.79         4.31 o                         
   3   4   1        392.15        402.76         8.71 o                         
   4   4   1          1.98          1.60         1.03 o                         
   5   4   1        131.96        130.87         4.57 o                         
   6   4   1          7.68          4.54         3.43 o                         
   7   4   1         10.77         11.60         2.04 o                         
   8   4   1         14.48         14.68         1.84 o                         
   9   4   1         59.05         65.49         3.74 o                         
  -8   5   1          7.66          7.71         1.95 o                         
  -7   5   1          1.48         -0.76         2.42 o                         
  -6   5   1         28.46         23.58         3.26 o                         
  -5   5   1         10.19         11.76         3.53 o                         
  -4   5   1         35.55         32.82         5.19 o                         
  -3   5   1         12.75         14.87         1.76 o                         
  -2   5   1         33.14         31.61         3.54 o                         
  -1   5   1          4.97          4.27         1.48 o                         
   0   5   1        125.58        120.13         5.53 o                         
   1   5   1          5.88          7.25         2.25 o                         
   2   5   1         68.13         68.73         5.04 o                         
   3   5   1          0.60          1.27         1.39 o                         
   4   5   1         17.29         18.40         1.98 o                         
   5   5   1          2.17          0.94         2.40 o                         
   6   5   1          4.19          2.79         2.05 o                         
   7   5   1          7.12          1.37         2.82 o                         
  -5   6   1          0.44          3.62         4.31 o                         
  -4   6   1          1.26          3.00         3.82 o                         
  -3   6   1          7.08          8.36         2.30 o                         
  -2   6   1          5.31          8.03         2.74 o                         
  -1   6   1          1.00          1.35         2.04 o                         
   0   6   1          5.29          3.74         2.04 o                         
   2   6   1          8.11          9.31         3.13 o                         
   3   6   1          2.41          4.02         2.84 o                         
   4   6   1          0.93          2.64         2.94 o                         
   5   6   1          1.21          0.10         3.04 o                         
  -5  -6   2          1.66          0.16         1.52 o                         
  -4  -6   2          4.69          3.08         1.59 o                         
  -3  -6   2          8.03          9.31         1.26 o                         
  -2  -6   2          4.59          6.89         1.21 o                         
  -1  -6   2          2.44          3.69         1.19 o                         
   0  -6   2          0.74         -1.19         1.19 o                         
   1  -6   2         36.86         36.36         2.03 o                         
   2  -6   2          0.19          0.41         1.44 o                         
   3  -6   2          2.21          3.81         2.53 o                         
   4  -6   2          0.59          0.17         2.11 o                         
  -8  -5   2          9.25          8.98         2.25 o                         
  -7  -5   2          4.35          4.95         1.07 o                         
  -6  -5   2         16.21         11.39         1.80 o                         
  -5  -5   2         17.20         18.22         1.29 o                         
  -4  -5   2         78.53         80.34         2.21 o                         
  -3  -5   2         24.54         21.89         1.14 o                         
  -2  -5   2         10.05          8.67         0.87 o                         
  -1  -5   2          9.48          8.73         0.78 o                         
   0  -5   2        272.38        268.04         4.11 o                         
   1  -5   2          4.99          4.87         0.73 o                         
   2  -5   2         56.91         47.17         2.04 o                         
   3  -5   2         38.44         34.08         1.99 o                         
   4  -5   2         50.90         50.32         2.75 o                         
   5  -5   2          8.03          7.28         1.03 o                         
   6  -5   2          9.60          7.36         1.26 o                         
   7  -5   2          3.57          2.15         1.83 o                         
  -9  -4   2         51.87         49.79         3.08 o                         
  -8  -4   2         21.25         22.33         2.90 o                         
  -7  -4   2         98.89         97.26         2.67 o                         
  -6  -4   2         32.10         34.42         1.43 o                         
  -5  -4   2         31.62         25.31         1.34 o                         
  -4  -4   2         18.05         22.66         1.20 o                         
  -3  -4   2        294.99        295.52         3.76 o                         
  -2  -4   2         38.44         37.99         1.09 o                         
  -1  -4   2         10.88         16.54         0.79 o                         
   0  -4   2         32.17         30.65         1.10 o                         
   1  -4   2         38.92         31.67         1.17 o                         
   2  -4   2         37.83         39.30         1.17 o                         
   3  -4   2        131.03        134.39         2.29 o                         
   4  -4   2         35.23         35.98         1.40 o                         
   5  -4   2         85.00         77.67         2.12 o                         
   6  -4   2          7.44          6.06         0.74 o                         
   7  -4   2         30.29         33.22         1.77 o                         
   8  -4   2         26.80         28.92         3.45 o                         
   9  -4   2         40.74         40.07         6.27 o                         
 -10  -3   2          1.82          1.93         2.22 o                         
  -9  -3   2         20.87         23.30         3.58 o                         
  -8  -3   2         35.37         32.89         1.78 o                         
  -7  -3   2          0.46          2.39         1.32 o                         
  -6  -3   2         44.09         37.12         1.09 o                         
  -5  -3   2        300.24        303.89         3.76 o                         
  -4  -3   2        110.66        121.80         2.11 o                         
  -3  -3   2         53.37         52.22         1.26 o                         
  -2  -3   2        377.87        370.41         4.00 o                         
  -1  -3   2        611.36        606.78         6.63 o                         
   0  -3   2        681.60        769.02         7.40 o                         
   1  -3   2        156.35        165.15         2.23 o                         
   2  -3   2        370.39        404.77         4.31 o                         
   3  -3   2         82.80         84.64         1.58 o                         
   4  -3   2         97.31        103.65         1.83 o                         
   5  -3   2         57.93         71.75         1.50 o                         
   6  -3   2        134.15        135.68         3.07 o                         
   7  -3   2         20.87         23.01         1.98 o                         
   8  -3   2          7.55         10.39         1.85 o                         
   9  -3   2          7.50          4.84         2.00 o                         
  10  -3   2          7.48          6.98         2.81 o                         
 -11  -2   2          7.39         -1.21         2.94 o                         
 -10  -2   2         53.15         55.45         3.41 o                         
  -9  -2   2          7.20          6.66         1.95 o                         
  -8  -2   2         32.62         36.90         2.55 o                         
  -7  -2   2         14.46         11.89         0.84 o                         
  -6  -2   2        146.93        151.12         2.73 o                         
  -5  -2   2        112.68         93.66         1.54 o                         
  -4  -2   2        117.82        126.61         1.93 o                         
  -3  -2   2        552.06        592.51         6.48 o                         
  -2  -2   2        328.13        339.54         4.10 o                         
  -1  -2   2        559.70        575.11         6.72 o                         
   0  -2   2         21.29         15.57         0.63 o                         
   1  -2   2        361.95        414.62         4.78 o                         
   2  -2   2        538.97        537.96         5.73 o                         
   3  -2   2         38.71         43.09         0.94 o                         
   4  -2   2         48.10         45.64         1.05 o                         
   5  -2   2         56.20         47.37         1.04 o                         
   6  -2   2        204.23        226.26         3.60 o                         
   7  -2   2         24.57         30.04         1.44 o                         
   8  -2   2         18.32         18.45         1.14 o                         
   9  -2   2         11.37         12.33         1.16 o                         
  10  -2   2         40.38         42.78         4.35 o                         
  11  -2   2          8.26         10.70         2.24 o                         
 -11  -1   2          0.51         -0.39         1.71 o                         
 -10  -1   2          4.45          4.75         1.42 o                         
  -9  -1   2         95.61        105.38         2.64 o                         
  -8  -1   2         20.83         16.89         1.10 o                         
  -7  -1   2         31.64         29.45         1.18 o                         
  -6  -1   2         34.18         33.47         1.13 o                         
  -5  -1   2        235.30        260.93         4.44 o                         
  -4  -1   2        578.87        558.38         7.75 o                         
  -3  -1   2       1807.62       1943.75        21.70 o                         
  -2  -1   2         20.03         21.38         0.66 o                         
  -1  -1   2       1970.83       2028.86        27.72 o                         
   0  -1   2        268.14        260.56         3.37 o                         
   1  -1   2       5077.23       5000.53        54.61 o                         
   2  -1   2        815.76        830.30         9.65 o                         
   3  -1   2        557.30        519.19         7.86 o                         
   4  -1   2        207.64        187.60         2.54 o                         
   5  -1   2        232.43        219.51         3.03 o                         
   6  -1   2         49.87         46.74         1.44 o                         
   7  -1   2         41.85         38.22         1.21 o                         
   8  -1   2         31.93         32.91         1.39 o                         
   9  -1   2         80.01         82.23         2.06 o                         
  10  -1   2          7.36          6.43         1.07 o                         
  11  -1   2         19.58         19.68         1.94 o                         
 -12   0   2         64.86         60.74         4.22 o                         
 -11   0   2         48.09         51.55         3.53 o                         
 -10   0   2          5.14          4.17         0.61 o                         
  -9   0   2          1.04          2.16         0.47 o                         
  -8   0   2        258.84        260.86         3.90 o                         
  -7   0   2         11.56         12.46         0.67 o                         
  -6   0   2        121.39        145.07         4.09 o                         
  -5   0   2         80.65         80.89         1.49 o                         
  -4   0   2        145.06        170.45         2.44 o                         
  -3   0   2        138.74        124.13         1.72 o                         
  -2   0   2       1650.46       1901.30        20.71 o                         
  -1   0   2         29.83         18.77         0.34 o                         
   0   0   2         92.07         84.37         0.98 o                         
   1   0   2        144.74        151.35         1.94 o                         
   2   0   2       4517.05       4607.82        57.02 o                         
   3   0   2          0.63          0.39         0.19 o                         
   4   0   2        311.03        321.19         3.95 o                         
   5   0   2          1.64          2.73         0.90 o                         
   6   0   2         43.96         56.16         1.95 o                         
   7   0   2         44.51         52.83         1.22 o                         
   8   0   2         13.90         14.64         1.33 o                         
   9   0   2          0.06         -0.15         0.46 o                         
  10   0   2          7.20          8.30         0.98 o                         
  11   0   2          4.46          7.18         2.07 o                         
 -12   1   2          5.06          9.92         4.07 o                         
 -11   1   2          0.52          1.66         3.16 o                         
 -10   1   2          4.45          7.22         1.34 o                         
  -9   1   2         95.83        110.00         2.81 o                         
  -8   1   2         20.39         18.60         1.82 o                         
  -7   1   2         31.62         29.76         1.29 o                         
  -6   1   2         33.28         32.64         1.13 o                         
  -5   1   2        230.61        253.67         3.75 o                         
  -4   1   2        584.62        573.31         7.66 o                         
  -3   1   2       1815.87       1986.03        24.76 o                         
  -2   1   2         19.57         20.84         1.16 o                         
  -1   1   2       1996.00       2003.17        43.26 o                         
   0   1   2        273.31        263.90         3.50 o                         
   1   1   2       5073.38       4984.50        64.01 o                         
   2   1   2        816.96        809.07        12.23 o                         
   3   1   2        569.30        530.00         6.17 o                         
   4   1   2        208.44        187.08         2.60 o                         
   5   1   2        231.20        215.85         3.03 o                         
   6   1   2         49.93         46.06         1.13 o                         
   7   1   2         41.80         38.23         1.11 o                         
   8   1   2         31.49         32.16         1.24 o                         
   9   1   2         80.54         82.22         2.51 o                         
  10   1   2          7.39          8.53         1.27 o                         
  11   1   2         19.61         23.24         3.38 o                         
 -11   2   2          7.35          5.73         3.82 o                         
 -10   2   2         53.06         52.55         3.13 o                         
  -9   2   2          7.36          7.81         1.21 o                         
  -8   2   2         33.06         34.09         2.40 o                         
  -7   2   2         14.93         12.74         1.50 o                         
  -6   2   2        147.82        153.93         3.01 o                         
  -5   2   2        113.65        101.31         2.02 o                         
  -4   2   2        118.58        126.24         2.38 o                         
  -3   2   2        557.51        598.48         8.67 o                         
  -2   2   2        328.00        343.05         6.20 o                         
  -1   2   2        554.94        567.66         8.71 o                         
   0   2   2         20.96         14.96         0.88 o                         
   1   2   2        363.77        422.31         5.92 o                         
   2   2   2        533.69        530.17         7.48 o                         
   3   2   2         37.80         39.67         1.13 o                         
   4   2   2         49.61         47.66         1.32 o                         
   5   2   2         57.80         46.75         1.41 o                         
   6   2   2        201.48        219.81         3.77 o                         
   7   2   2         24.63         28.70         1.28 o                         
   8   2   2         18.43         20.79         1.27 o                         
   9   2   2         11.37         13.12         1.35 o                         
  10   2   2         40.25         45.85         5.03 o                         
  11   2   2          8.24         11.08         2.81 o                         
 -10   3   2          1.81          3.78         1.63 o                         
  -9   3   2         20.75         23.63         1.98 o                         
  -8   3   2         35.29         38.71         2.11 o                         
  -7   3   2          0.49         -0.11         0.78 o                         
  -6   3   2         44.96         37.19         1.94 o                         
  -5   3   2        296.20        300.02         5.25 o                         
  -4   3   2        111.48        122.09         2.90 o                         
  -3   3   2         54.55         53.21         2.35 o                         
  -2   3   2        376.03        374.88         8.12 o                         
  -1   3   2        608.89        600.76         9.55 o                         
   0   3   2        686.74        772.41        13.58 o                         
   1   3   2        153.54        157.32         3.17 o                         
   2   3   2        373.28        402.04         7.53 o                         
   3   3   2         82.49         83.51         2.04 o                         
   4   3   2        100.02        105.50         2.72 o                         
   5   3   2         56.64         71.16         2.08 o                         
   6   3   2        134.64        131.21         3.03 o                         
   7   3   2         21.08         21.29         1.92 o                         
   8   3   2          7.30         10.76         1.25 o                         
   9   3   2          7.54          8.58         1.42 o                         
  10   3   2          7.46          8.13         1.91 o                         
  -9   4   2         51.59         51.98         3.31 o                         
  -8   4   2         21.45         21.41         2.71 o                         
  -7   4   2         99.41        101.73         4.90 o                         
  -6   4   2         31.92         31.59         3.27 o                         
  -5   4   2         31.86         25.01         2.31 o                         
  -4   4   2         17.71         20.29         1.91 o                         
  -3   4   2        297.62        301.02         6.95 o                         
  -2   4   2         37.80         37.28         2.01 o                         
  -1   4   2         11.25         12.78         1.21 o                         
   0   4   2         31.94         29.72         1.79 o                         
   1   4   2         38.81         29.04         2.85 o                         
   2   4   2         37.42         37.57         1.82 o                         
   3   4   2        134.24        135.69         3.91 o                         
   4   4   2         35.54         33.66         2.53 o                         
   5   4   2         84.70         72.59         2.63 o                         
   6   4   2          7.69          7.32         1.49 o                         
   7   4   2         30.42         37.08         4.31 o                         
   8   4   2         26.78         23.84         3.27 o                         
   9   4   2         40.72         32.19         2.98 o                         
  -8   5   2          9.23          9.64         1.98 o                         
  -7   5   2          4.25          2.82         1.57 o                         
  -6   5   2         16.57         12.27         2.17 o                         
  -5   5   2         16.95         20.46         4.26 o                         
  -4   5   2         77.72         71.18         6.86 o                         
  -3   5   2         24.58         23.86         4.41 o                         
  -2   5   2         10.25          7.20         1.53 o                         
  -1   5   2          9.32          8.48         1.36 o                         
   0   5   2        268.56        268.97         7.24 o                         
   1   5   2          4.98          6.56         2.25 o                         
   2   5   2         57.78         47.23         9.36 o                         
   3   5   2         37.79         36.46         2.38 o                         
   4   5   2         51.18         54.21         2.86 o                         
   5   5   2          7.94         11.29         4.36 o                         
   6   5   2          9.72          7.54         2.74 o                         
   7   5   2          3.59          1.43         2.09 o                         
  -5   6   2          1.66         -0.39         2.84 o                         
  -4   6   2          4.67          9.91         2.37 o                         
  -3   6   2          7.97          7.65         2.37 o                         
  -2   6   2          4.70         10.16         2.28 o                         
  -1   6   2          2.39          1.12         2.11 o                         
   0   6   2          0.72         -0.28         3.77 o                         
   1   6   2         36.63         36.44         5.49 o                         
   2   6   2          0.19          1.76         3.04 o                         
   3   6   2          2.22         -0.29         2.94 o                         
   4   6   2          0.58          1.08         2.94 o                         
  -5  -6   3          0.08         -1.54         1.54 o                         
  -4  -6   3          0.13          0.37         1.49 o                         
  -3  -6   3          8.08          8.45         1.92 o                         
  -2  -6   3          5.03          8.86         1.96 o                         
  -1  -6   3          6.66          6.76         1.37 o                         
   0  -6   3         13.99         14.79         1.36 o                         
   1  -6   3          1.49          2.63         1.50 o                         
   2  -6   3          7.53         10.69         1.47 o                         
   3  -6   3          2.32          4.15         1.28 o                         
   4  -6   3          3.53          3.67         1.62 o                         
  -8  -5   3         11.74         13.18         1.79 o                         
  -7  -5   3          0.17          4.89         3.62 o                         
  -6  -5   3          0.79          0.43         0.98 o                         
  -5  -5   3         11.43         16.02         1.36 o                         
  -4  -5   3         12.77         13.18         1.02 o                         
  -3  -5   3          7.03          5.44         1.13 o                         
  -2  -5   3         77.57         81.51         2.07 o                         
  -1  -5   3         19.37         19.52         1.27 o                         
   0  -5   3         61.72         54.63         2.48 o                         
   1  -5   3          3.44          4.41         0.74 o                         
   2  -5   3         39.41         39.18         2.14 o                         
   3  -5   3          1.70          0.48         0.76 o                         
   4  -5   3         51.72         52.76         2.71 o                         
   5  -5   3         17.47         17.68         1.68 o                         
   6  -5   3         12.60         10.61         1.52 o                         
   7  -5   3          4.85         -1.18         2.39 o                         
  -9  -4   3         55.43         54.71         2.70 o                         
  -8  -4   3         43.97         39.73         2.13 o                         
  -7  -4   3         46.54         42.51         2.84 o                         
  -6  -4   3          6.72          5.79         1.12 o                         
  -5  -4   3        118.96        123.01         2.53 o                         
  -4  -4   3         33.62         27.55         1.31 o                         
  -3  -4   3        359.37        381.87         4.55 o                         
  -2  -4   3         60.74         56.02         1.35 o                         
  -1  -4   3        252.59        253.44         3.61 o                         
   0  -4   3          1.71          1.14         0.40 o                         
   1  -4   3         16.18         13.98         0.83 o                         
   2  -4   3         37.24         32.52         1.04 o                         
   3  -4   3         24.08         23.46         1.00 o                         
   4  -4   3         11.50         13.38         0.99 o                         
   5  -4   3         10.12          9.80         1.11 o                         
   6  -4   3          3.67          3.92         0.99 o                         
   7  -4   3         25.24         28.82         2.86 o                         
   8  -4   3         22.58         21.04         2.84 o                         
   9  -4   3         13.64         10.83         4.70 o                         
 -10  -3   3          4.28          3.70         1.59 o                         
  -9  -3   3         13.15         14.58         1.97 o                         
  -8  -3   3          9.81          5.00         2.14 o                         
  -7  -3   3         34.25         32.70         1.99 o                         
  -6  -3   3          6.98          8.01         0.73 o                         
  -5  -3   3         45.71         40.93         1.14 o                         
  -4  -3   3         48.28         49.58         1.25 o                         
  -3  -3   3        218.28        207.81         3.55 o                         
  -2  -3   3         76.65         69.96         1.33 o                         
  -1  -3   3         29.41         25.70         0.71 o                         
   0  -3   3        873.89        885.49         8.84 o                         
   1  -3   3        110.36        104.86         1.62 o                         
   2  -3   3         82.02         88.48         1.47 o                         
   3  -3   3         88.92         92.80         1.73 o                         
   4  -3   3        200.40        200.03         2.79 o                         
   5  -3   3         99.19         99.83         2.10 o                         
   6  -3   3         28.58         27.65         1.37 o                         
   7  -3   3          8.29          7.86         1.37 o                         
   8  -3   3          3.16          2.25         1.54 o                         
   9  -3   3         20.73         17.90         2.26 o                         
  10  -3   3          0.06          2.63         2.09 o                         
 -11  -2   3          3.30          3.19         1.72 o                         
 -10  -2   3         28.10         23.66         2.14 o                         
  -9  -2   3         22.65         30.55         2.61 o                         
  -8  -2   3         37.58         33.50         2.66 o                         
  -7  -2   3         28.74         33.66         1.31 o                         
  -6  -2   3         42.39         47.75         1.46 o                         
  -5  -2   3         32.79         32.29         1.00 o                         
  -4  -2   3         41.90         43.84         1.20 o                         
  -3  -2   3        176.35        198.85         2.72 o                         
  -2  -2   3         63.39         64.51         1.75 o                         
  -1  -2   3        739.04        766.31         8.76 o                         
   0  -2   3         48.42         54.50         1.47 o                         
   1  -2   3        323.42        324.95         3.52 o                         
   2  -2   3        401.76        433.67         5.10 o                         
   3  -2   3         84.22         99.44         1.58 o                         
   4  -2   3         21.55         15.81         0.77 o                         
   5  -2   3         26.45         31.67         1.04 o                         
   6  -2   3        114.34        107.84         2.41 o                         
   7  -2   3          4.43          5.34         0.77 o                         
   8  -2   3          1.50          1.18         0.84 o                         
   9  -2   3         39.88         45.23         2.34 o                         
  10  -2   3         30.06         36.59         3.66 o                         
  11  -2   3          5.05          5.87         2.50 o                         
 -11  -1   3          5.00          1.73         4.31 o                         
 -10  -1   3         37.97         41.41         2.20 o                         
  -9  -1   3         51.16         45.57         2.05 o                         
  -8  -1   3         64.57         62.96         1.72 o                         
  -7  -1   3         36.30         33.84         1.42 o                         
  -6  -1   3         18.54         24.11         0.94 o                         
  -5  -1   3        374.32        376.26         4.87 o                         
  -4  -1   3        193.60        189.41         2.68 o                         
  -3  -1   3        389.13        378.01         4.16 o                         
  -2  -1   3       1236.25       1285.49        13.56 o                         
  -1  -1   3         12.85         10.75         0.32 o                         
   0  -1   3        169.07        174.42         2.31 o                         
   1  -1   3        122.35        117.45         1.88 o                         
   2  -1   3         38.19         33.37         0.74 o                         
   3  -1   3       1116.60       1189.48        12.31 o                         
   4  -1   3         95.81         95.64         1.93 o                         
   5  -1   3         33.28         31.28         1.16 o                         
   6  -1   3         17.33         16.43         0.82 o                         
   7  -1   3         41.05         41.79         1.27 o                         
   8  -1   3         44.72         40.50         1.79 o                         
   9  -1   3         28.11         29.08         1.35 o                         
  10  -1   3         12.74         14.72         1.72 o                         
  11  -1   3          9.81         11.71         1.49 o                         
 -12   0   3         44.73         48.62         4.18 o                         
 -11   0   3          1.02          0.63         1.69 o                         
 -10   0   3          3.97          2.88         0.55 o                         
  -9   0   3          5.00          8.44         0.67 o                         
  -8   0   3        213.38        209.46         3.29 o                         
  -7   0   3         57.83         51.73         1.49 o                         
  -6   0   3        884.37        921.70        14.29 o                         
  -5   0   3          0.11          1.04         0.29 o                         
  -4   0   3        756.30        724.78        12.49 o                         
  -3   0   3         89.42         78.65         1.21 o                         
  -2   0   3        813.74        714.86         9.20 o                         
  -1   0   3         60.41         61.56         0.83 o                         
   0   0   3         12.56         12.79         0.39 o                         
   1   0   3        411.44        394.63         7.45 o                         
   2   0   3       1448.34       1728.02        38.37 o                         
   3   0   3        318.66        295.48         3.56 o                         
   4   0   3        264.48        253.10         3.20 o                         
   5   0   3          1.26          3.31         0.60 o                         
   6   0   3         44.46         56.38         2.37 o                         
   7   0   3         15.75         14.21         1.14 o                         
   8   0   3          0.63          0.26         0.50 o                         
   9   0   3          0.12          0.19         0.50 o                         
  10   0   3          0.24         -0.06         0.93 o                         
  11   0   3          6.37          7.22         2.06 o                         
 -12   1   3          0.55         -2.60         2.60 o                         
 -11   1   3          4.96          4.47         1.67 o                         
 -10   1   3         38.26         35.56         2.38 o                         
  -9   1   3         51.48         48.42         2.04 o                         
  -8   1   3         63.99         64.54         2.08 o                         
  -7   1   3         36.73         34.71         1.44 o                         
  -6   1   3         19.08         24.35         1.05 o                         
  -5   1   3        375.14        382.77         5.92 o                         
  -4   1   3        184.84        184.72         3.00 o                         
  -3   1   3        392.84        383.82         5.23 o                         
  -2   1   3       1244.71       1293.57        15.03 o                         
  -1   1   3         11.86         10.67         0.54 o                         
   0   1   3        163.34        169.98         2.76 o                         
   1   1   3        123.11        116.14         2.40 o                         
   2   1   3         40.96         34.64         0.82 o                         
   3   1   3       1106.58       1188.78        14.51 o                         
   4   1   3         96.98         99.65         1.84 o                         
   5   1   3         32.20         29.51         1.13 o                         
   6   1   3         17.51         17.35         0.74 o                         
   7   1   3         41.13         40.99         1.18 o                         
   8   1   3         44.83         42.38         1.38 o                         
   9   1   3         28.12         30.92         1.41 o                         
  10   1   3         12.71         14.37         1.70 o                         
  11   1   3          9.84          7.98         2.11 o                         
 -11   2   3          3.30          5.59         1.72 o                         
 -10   2   3         28.12         20.44         2.59 o                         
  -9   2   3         22.50         26.12         1.94 o                         
  -8   2   3         37.45         38.47         1.94 o                         
  -7   2   3         27.82         34.27         1.57 o                         
  -6   2   3         41.04         44.46         1.61 o                         
  -5   2   3         34.89         34.38         1.25 o                         
  -4   2   3         42.91         45.26         1.31 o                         
  -3   2   3        171.97        193.23         3.35 o                         
  -2   2   3         63.26         65.00         2.09 o                         
  -1   2   3        747.43        755.41         9.55 o                         
   0   2   3         49.92         53.01         2.45 o                         
   1   2   3        327.05        331.09         5.30 o                         
   2   2   3        413.04        438.16         5.70 o                         
   3   2   3         86.63        100.84         1.95 o                         
   4   2   3         21.98         16.57         0.86 o                         
   5   2   3         25.77         28.72         1.31 o                         
   6   2   3        116.20        107.71         2.40 o                         
   7   2   3          4.16          4.75         0.88 o                         
   8   2   3          1.58          1.00         0.86 o                         
   9   2   3         40.05         43.29         2.23 o                         
  10   2   3         29.99         31.60         2.52 o                         
  11   2   3          5.04          4.12         2.00 o                         
 -10   3   3          4.42          1.79         1.52 o                         
  -9   3   3         13.35         15.02         1.76 o                         
  -8   3   3          9.72          6.76         1.52 o                         
  -7   3   3         34.30         33.32         1.85 o                         
  -6   3   3          6.90          7.50         0.89 o                         
  -5   3   3         47.04         41.74         1.55 o                         
  -4   3   3         48.73         50.42         1.58 o                         
  -3   3   3        218.54        207.58         4.14 o                         
  -2   3   3         76.42         71.03         2.86 o                         
  -1   3   3         29.06         24.14         1.12 o                         
   0   3   3        863.77        879.07        15.40 o                         
   1   3   3        113.90        103.55         2.42 o                         
   2   3   3         81.98         87.57         2.28 o                         
   3   3   3         89.46         94.98         2.76 o                         
   4   3   3        198.77        200.71         6.11 o                         
   5   3   3         99.42         97.13         2.51 o                         
   6   3   3         28.89         24.33         1.75 o                         
   7   3   3          8.23          6.20         1.07 o                         
   8   3   3          3.24          1.92         1.11 o                         
   9   3   3         20.71         21.24         3.09 o                         
  10   3   3          0.06          0.49         1.80 o                         
  -9   4   3         55.64         55.28         3.37 o                         
  -8   4   3         43.69         41.67         2.84 o                         
  -7   4   3         45.67         39.13         3.37 o                         
  -6   4   3          6.76          5.11         1.43 o                         
  -5   4   3        116.61        123.05         7.78 o                         
  -4   4   3         33.37         29.96         2.54 o                         
  -3   4   3        358.06        373.46         8.41 o                         
  -2   4   3         61.03         56.96         2.11 o                         
  -1   4   3        253.18        251.06         4.98 o                         
   0   4   3          1.85          1.45         0.79 o                         
   1   4   3         16.78         13.57         2.37 o                         
   2   4   3         36.98         32.72         2.75 o                         
   3   4   3         24.17         21.90         1.69 o                         
   4   4   3         11.65         15.38         2.84 o                         
   5   4   3          9.89         10.57         1.20 o                         
   6   4   3          3.52          4.74         1.08 o                         
   7   4   3         25.42         32.54         4.90 o                         
   8   4   3         22.79         22.57         2.43 o                         
   9   4   3         13.64         13.62         3.13 o                         
  -8   5   3         11.75          8.15         2.68 o                         
  -7   5   3          0.16          4.60         4.80 o                         
  -6   5   3          0.81          0.09         3.23 o                         
  -5   5   3         11.53         24.59         4.70 o                         
  -4   5   3         12.52          9.77         1.71 o                         
  -3   5   3          6.74          2.05         2.60 o                         
  -2   5   3         78.59         80.00         3.56 o                         
  -1   5   3         19.51         17.32         1.81 o                         
   0   5   3         62.64         55.99         2.93 o                         
   1   5   3          3.21          3.43         2.25 o                         
   2   5   3         39.61         45.94         4.60 o                         
   3   5   3          1.87          1.95         1.22 o                         
   4   5   3         51.24         54.78         4.70 o                         
   5   5   3         17.27         16.29         2.35 o                         
   6   5   3         12.63          9.05         5.78 o                         
   7   5   3          4.87          5.88         4.31 o                         
  -5   6   3          0.07          3.13         2.74 o                         
  -4   6   3          0.10         -2.54         2.99 o                         
  -3   6   3          8.11          6.06         2.23 o                         
  -2   6   3          4.97          9.50         2.28 o                         
  -1   6   3          6.75          1.96         1.80 o                         
   0   6   3         13.74         13.62         3.53 o                         
   1   6   3          1.54          2.06         2.94 o                         
   2   6   3          7.42          8.23         3.13 o                         
   3   6   3          2.45          2.55         3.23 o                         
   4   6   3          3.54          0.00         3.13 o                         
  -4  -6   4          9.29          9.51         3.02 o                         
  -3  -6   4          1.82          1.83         1.47 o                         
  -2  -6   4          1.16          1.28         2.22 o                         
  -1  -6   4         10.55         12.10         2.45 o                         
   0  -6   4          3.99          5.48         1.54 o                         
   1  -6   4          5.67          4.36         1.36 o                         
   2  -6   4         12.90         13.70         1.55 o                         
   3  -6   4         13.11         13.96         2.56 o                         
   4  -6   4          3.86          2.70         1.36 o                         
  -7  -5   4         13.56         17.38         2.57 o                         
  -6  -5   4          9.09         12.01         1.54 o                         
  -5  -5   4         13.55         11.96         1.45 o                         
  -4  -5   4         91.52         87.51         2.11 o                         
  -3  -5   4         23.10         27.44         1.29 o                         
  -2  -5   4         76.00         80.62         2.03 o                         
  -1  -5   4          3.13          4.61         0.84 o                         
   0  -5   4         54.03         52.53         1.83 o                         
   1  -5   4         34.85         30.71         1.37 o                         
   2  -5   4         43.48         42.10         1.53 o                         
   3  -5   4          1.63          1.74         1.40 o                         
   4  -5   4         83.58         88.50         2.49 o                         
   5  -5   4          0.65          0.14         1.37 o                         
   6  -5   4          4.58          2.63         2.05 o                         
   7  -5   4          0.28          6.43         3.38 o                         
  -9  -4   4         43.51         46.88         5.11 o                         
  -8  -4   4         14.28         13.30         1.58 o                         
  -7  -4   4          3.47          4.70         1.11 o                         
  -6  -4   4          5.20          4.09         1.00 o                         
  -5  -4   4        235.07        232.40         3.80 o                         
  -4  -4   4         65.93         64.07         1.78 o                         
  -3  -4   4        430.54        440.26         5.27 o                         
  -2  -4   4         16.44         14.77         0.75 o                         
  -1  -4   4         42.75         42.72         1.14 o                         
   0  -4   4         45.92         45.61         1.10 o                         
   1  -4   4        107.67        114.31         1.75 o                         
   2  -4   4          8.68          6.00         0.55 o                         
   3  -4   4          9.29          5.97         0.62 o                         
   4  -4   4         75.37         76.28         1.84 o                         
   5  -4   4         44.32         47.16         1.87 o                         
   6  -4   4         10.69          8.63         0.92 o                         
   7  -4   4         27.35         27.08         2.69 o                         
   8  -4   4         15.12         16.48         3.33 o                         
   9  -4   4          3.06          4.56         3.24 o                         
 -10  -3   4         10.79         15.27         1.89 o                         
  -9  -3   4          6.75          6.40         1.19 o                         
  -8  -3   4          3.88          1.82         1.82 o                         
  -7  -3   4         11.43         12.98         1.03 o                         
  -6  -3   4         66.02         68.47         1.40 o                         
  -5  -3   4         80.09         81.60         1.57 o                         
  -4  -3   4         28.21         33.08         1.07 o                         
  -3  -3   4        214.51        210.55         3.12 o                         
  -2  -3   4         17.16         12.29         0.67 o                         
  -1  -3   4        264.18        271.35         3.18 o                         
   0  -3   4         12.05          8.93         0.56 o                         
   1  -3   4        125.73        115.15         1.96 o                         
   2  -3   4        318.08        308.07         3.59 o                         
   3  -3   4         30.44         34.74         1.00 o                         
   4  -3   4          3.43          2.82         0.46 o                         
   5  -3   4        122.65        124.41         2.29 o                         
   6  -3   4        143.16        151.28         3.81 o                         
   7  -3   4         15.55         13.75         0.96 o                         
   8  -3   4          1.97          1.66         1.28 o                         
   9  -3   4         23.44         33.50         4.07 o                         
  10  -3   4         10.50         12.70         2.27 o                         
 -11  -2   4          0.70         -0.77         1.80 o                         
 -10  -2   4         12.01         11.63         2.42 o                         
  -9  -2   4         21.02         17.70         1.55 o                         
  -8  -2   4          7.99         11.84         1.17 o                         
  -7  -2   4         41.32         47.59         1.94 o                         
  -6  -2   4        101.85        104.40         2.02 o                         
  -5  -2   4        172.57        181.29         2.75 o                         
  -4  -2   4        343.46        328.85         3.73 o                         
  -3  -2   4        246.60        251.67         3.29 o                         
  -2  -2   4        770.90        802.73         9.18 o                         
  -1  -2   4        442.55        421.33         5.41 o                         
   0  -2   4        167.08        178.30         2.23 o                         
   1  -2   4        936.75       1024.30         9.87 o                         
   2  -2   4        397.76        450.54         5.44 o                         
   3  -2   4        297.27        316.24         4.11 o                         
   4  -2   4         37.19         40.92         0.92 o                         
   5  -2   4        129.06        135.13         2.02 o                         
   6  -2   4         52.08         53.01         1.38 o                         
   7  -2   4         29.11         31.44         1.68 o                         
   8  -2   4          0.07          0.15         1.17 o                         
   9  -2   4         25.72         27.72         2.29 o                         
  10  -2   4          6.72          8.37         2.46 o                         
 -12  -1   4          3.15          2.60         2.47 o                         
 -11  -1   4          3.51          5.36         2.02 o                         
 -10  -1   4         47.34         41.73         3.92 o                         
  -9  -1   4         44.59         43.12         2.03 o                         
  -8  -1   4         70.21         69.28         2.19 o                         
  -7  -1   4        102.23        103.60         2.08 o                         
  -6  -1   4         23.43         27.09         1.37 o                         
  -5  -1   4          4.77          4.29         0.44 o                         
  -4  -1   4        197.58        186.25         2.65 o                         
  -3  -1   4       1017.18       1118.65        12.48 o                         
  -2  -1   4        286.88        280.32         5.09 o                         
  -1  -1   4        562.45        632.38         8.10 o                         
   0  -1   4        669.56        666.07         8.01 o                         
   1  -1   4       1832.17       1967.31        22.78 o                         
   2  -1   4          9.23         12.84         0.44 o                         
   3  -1   4        202.73        222.90         5.29 o                         
   4  -1   4         16.55         14.49         0.71 o                         
   5  -1   4        153.33        135.19         2.57 o                         
   6  -1   4         12.19          9.06         0.89 o                         
   7  -1   4        131.91        139.53         3.41 o                         
   8  -1   4         23.29         24.52         1.43 o                         
   9  -1   4         17.25         14.16         1.12 o                         
  10  -1   4          7.68          7.90         1.29 o                         
  11  -1   4          3.55          3.81         1.52 o                         
 -12   0   4          9.89         12.80         2.30 o                         
 -11   0   4          5.10          3.56         1.73 o                         
 -10   0   4         23.55         16.83         1.85 o                         
  -9   0   4         10.05         11.12         1.14 o                         
  -8   0   4         71.46         81.00         1.98 o                         
  -7   0   4         20.01         28.44         1.29 o                         
  -6   0   4         21.47         21.55         0.84 o                         
  -5   0   4         87.16         81.59         1.44 o                         
  -4   0   4       1048.82       1168.92        13.11 o                         
  -3   0   4         14.77         16.50         0.50 o                         
  -2   0   4         77.44         62.55         1.18 o                         
  -1   0   4         17.39         19.69         0.41 o                         
   0   0   4       9604.39       9150.67       115.68 o                         
   1   0   4        657.71        626.38         9.95 o                         
   2   0   4        234.05        287.33         3.43 o                         
   3   0   4         60.57         55.12         2.00 o                         
   4   0   4        122.00        113.86         2.58 o                         
   5   0   4          7.42          5.83         0.41 o                         
   6   0   4        140.64        142.77         2.91 o                         
   7   0   4          5.58          4.81         0.99 o                         
   8   0   4          4.35          6.03         0.53 o                         
   9   0   4          2.71          1.78         0.90 o                         
  10   0   4         13.59         15.32         1.64 o                         
  11   0   4          7.54          7.39         2.21 o                         
 -12   1   4          3.17          3.69         1.99 o                         
 -11   1   4          3.57          3.57         2.76 o                         
 -10   1   4         47.18         42.07         2.94 o                         
  -9   1   4         44.18         43.71         2.87 o                         
  -8   1   4         71.26         73.80         2.28 o                         
  -7   1   4        101.12        102.04         2.57 o                         
  -6   1   4         23.03         26.83         1.52 o                         
  -5   1   4          4.73          3.52         0.46 o                         
  -4   1   4        200.18        184.97         3.00 o                         
  -3   1   4       1000.71       1112.55        15.62 o                         
  -2   1   4        290.46        282.35         5.46 o                         
  -1   1   4        571.31        639.86         8.30 o                         
   0   1   4        669.68        666.75        10.37 o                         
   1   1   4       1853.49       1956.03        21.47 o                         
   2   1   4          8.13         11.30         0.49 o                         
   3   1   4        199.59        214.65         6.34 o                         
   4   1   4         16.95         16.08         0.71 o                         
   5   1   4        154.68        137.16         2.85 o                         
   6   1   4         12.16         10.11         0.81 o                         
   7   1   4        130.57        131.82         2.70 o                         
   8   1   4         23.27         24.25         1.53 o                         
   9   1   4         17.08         13.34         2.82 o                         
  10   1   4          7.69          5.47         2.45 o                         
  11   1   4          3.55          4.00         1.95 o                         
 -11   2   4          0.72          1.56         4.56 o                         
 -10   2   4         12.10         14.19         3.48 o                         
  -9   2   4         20.96         19.98         1.98 o                         
  -8   2   4          7.73         13.37         1.56 o                         
  -7   2   4         41.38         55.46         2.39 o                         
  -6   2   4        102.33        107.26         2.50 o                         
  -5   2   4        171.07        182.23         3.41 o                         
  -4   2   4        343.36        332.00         5.28 o                         
  -3   2   4        244.66        249.80         3.77 o                         
  -2   2   4        761.09        788.81         9.24 o                         
  -1   2   4        431.98        399.05         5.50 o                         
   0   2   4        165.26        175.34         3.91 o                         
   1   2   4        934.06       1022.52        14.87 o                         
   2   2   4        391.07        436.23         6.31 o                         
   3   2   4        298.90        314.57         4.60 o                         
   4   2   4         34.84         38.32         1.26 o                         
   5   2   4        128.89        129.80         2.60 o                         
   6   2   4         52.04         54.67         1.69 o                         
   7   2   4         29.38         29.05         1.93 o                         
   8   2   4          0.09          0.44         0.80 o                         
   9   2   4         25.53         25.68         1.84 o                         
  10   2   4          6.74          4.16         1.43 o                         
 -10   3   4         10.68         10.76         1.90 o                         
  -9   3   4          6.69          4.54         1.33 o                         
  -8   3   4          3.74          2.45         1.25 o                         
  -7   3   4         10.92         11.72         1.22 o                         
  -6   3   4         65.93         67.08         3.82 o                         
  -5   3   4         80.46         80.55         2.17 o                         
  -4   3   4         27.88         35.23         1.30 o                         
  -3   3   4        210.84        209.22         3.52 o                         
  -2   3   4         16.49          9.85         0.81 o                         
  -1   3   4        267.56        277.72         4.96 o                         
   0   3   4         11.35          9.45         1.58 o                         
   1   3   4        125.00        113.79         2.56 o                         
   2   3   4        317.10        307.11         5.44 o                         
   3   3   4         29.47         32.35         1.49 o                         
   4   3   4          3.82          3.54         0.72 o                         
   5   3   4        123.25        125.63         2.85 o                         
   6   3   4        143.79        152.60         4.29 o                         
   7   3   4         15.55         12.12         1.30 o                         
   8   3   4          1.91         -1.04         1.35 o                         
   9   3   4         23.38         28.65         2.52 o                         
  10   3   4         10.52         14.62         2.02 o                         
  -9   4   4         43.77         50.67         3.29 o                         
  -8   4   4         14.42         18.32         2.20 o                         
  -7   4   4          3.57          4.34         1.13 o                         
  -6   4   4          5.38          4.31         1.30 o                         
  -5   4   4        238.61        235.34         5.85 o                         
  -4   4   4         65.36         62.15         3.33 o                         
  -3   4   4        426.28        427.76         9.44 o                         
  -2   4   4         16.66         15.67         1.26 o                         
  -1   4   4         41.36         39.48         1.81 o                         
   0   4   4         45.85         44.93         2.73 o                         
   1   4   4        105.47        107.99         9.89 o                         
   2   4   4          8.65          7.58         1.03 o                         
   3   4   4          9.06          4.44         0.99 o                         
   4   4   4         74.95         75.93         3.20 o                         
   5   4   4         44.50         49.62         2.14 o                         
   6   4   4         10.64         11.45         1.29 o                         
   7   4   4         27.23         27.85         2.75 o                         
   8   4   4         15.00         23.48         3.22 o                         
   9   4   4          3.04          3.66         1.76 o                         
  -7   5   4         13.73         16.17         2.03 o                         
  -6   5   4          9.30          9.25         1.99 o                         
  -5   5   4         13.71         15.55         3.82 o                         
  -4   5   4         92.20         89.82         4.61 o                         
  -3   5   4         23.21         27.12         2.77 o                         
  -2   5   4         73.14         68.92         4.53 o                         
  -1   5   4          3.32          4.30         1.34 o                         
   0   5   4         54.73         54.00         3.73 o                         
   1   5   4         34.58         30.88         3.33 o                         
   2   5   4         42.57         42.22         4.70 o                         
   3   5   4          1.57          1.34         1.91 o                         
   4   5   4         83.75         92.28         6.76 o                         
   5   5   4          0.61          0.29         2.25 o                         
   6   5   4          4.59          0.69         2.64 o                         
  -4   6   4          9.36         12.19         2.52 o                         
  -3   6   4          1.83          2.10         2.74 o                         
  -2   6   4          1.17          4.47         2.42 o                         
  -1   6   4         10.26          9.53         2.63 o                         
   0   6   4          4.19          8.82         3.53 o                         
   1   6   4          5.65          8.42         3.13 o                         
   2   6   4         12.70         11.85         3.53 o                         
   3   6   4         12.83         11.85         3.72 o                         
   4   6   4          3.84         -0.69         3.43 o                         
  -4  -6   5          4.63          9.76         1.57 o                         
  -3  -6   5          0.31          1.56         1.81 o                         
  -2  -6   5          3.94          4.25         1.74 o                         
  -1  -6   5         18.24         16.93         2.21 o                         
   0  -6   5          0.48          0.54         1.47 o                         
   1  -6   5          4.76          2.64         1.74 o                         
   2  -6   5          1.79          3.87         1.44 o                         
   3  -6   5          0.11         -0.23         2.20 o                         
  -7  -5   5         10.60          9.54         2.25 o                         
  -6  -5   5         21.16         24.68         2.68 o                         
  -5  -5   5          7.37          7.91         0.86 o                         
  -4  -5   5         34.53         41.44         1.93 o                         
  -3  -5   5          5.16          4.11         0.70 o                         
  -2  -5   5         46.91         48.00         1.61 o                         
  -1  -5   5          1.59          2.41         0.69 o                         
   0  -5   5         20.13         22.28         1.61 o                         
   1  -5   5         19.22         21.44         1.22 o                         
   2  -5   5         10.98         12.25         0.91 o                         
   3  -5   5         14.14         12.99         1.10 o                         
   4  -5   5         38.85         36.50         1.74 o                         
   5  -5   5          1.02         -0.87         0.87 o                         
   6  -5   5          8.61         10.77         1.72 o                         
  -9  -4   5          4.02          5.77         1.36 o                         
  -8  -4   5         10.96          9.58         1.22 o                         
  -7  -4   5          2.51          1.64         1.20 o                         
  -6  -4   5          0.04         -0.47         0.53 o                         
  -5  -4   5        123.96        113.16         2.40 o                         
  -4  -4   5          6.95          8.09         1.08 o                         
  -3  -4   5        141.73        137.28         2.48 o                         
  -2  -4   5         25.05         23.35         0.90 o                         
  -1  -4   5        111.55        114.26         2.25 o                         
   0  -4   5         54.08         51.41         1.23 o                         
   1  -4   5        177.41        183.47         2.52 o                         
   2  -4   5          0.27          1.29         0.53 o                         
   3  -4   5         72.09         68.25         1.76 o                         
   4  -4   5          2.74          1.48         0.60 o                         
   5  -4   5         11.95         11.43         1.07 o                         
   6  -4   5          9.15          9.90         0.93 o                         
   7  -4   5          5.31          6.98         1.98 o                         
   8  -4   5          1.26          0.66         2.44 o                         
 -10  -3   5          2.55          2.69         1.81 o                         
  -9  -3   5          7.62          6.23         1.36 o                         
  -8  -3   5         14.72          7.44         2.04 o                         
  -7  -3   5         36.42         37.99         2.03 o                         
  -6  -3   5        113.13         99.57         2.66 o                         
  -5  -3   5         16.71         17.73         0.79 o                         
  -4  -3   5         18.52         18.22         0.84 o                         
  -3  -3   5         23.20         18.28         1.03 o                         
  -2  -3   5         73.97         80.08         1.40 o                         
  -1  -3   5         56.44         53.36         1.30 o                         
   0  -3   5         74.10         68.32         1.33 o                         
   1  -3   5         49.87         53.94         1.11 o                         
   2  -3   5        148.38        145.73         2.11 o                         
   3  -3   5          8.60          8.75         0.55 o                         
   4  -3   5          2.25          2.86         0.47 o                         
   5  -3   5         51.79         47.68         1.32 o                         
   6  -3   5         93.61         91.73         3.00 o                         
   7  -3   5         14.84         14.81         1.36 o                         
   8  -3   5          9.66          8.43         1.49 o                         
   9  -3   5          6.86          8.74         1.92 o                         
 -11  -2   5          0.58          1.86         2.35 o                         
 -10  -2   5         20.59         16.58         2.02 o                         
  -9  -2   5          4.86         10.60         1.80 o                         
  -8  -2   5         15.29         12.52         1.21 o                         
  -7  -2   5          1.44          0.90         0.50 o                         
  -6  -2   5        104.47        106.92         2.07 o                         
  -5  -2   5         38.43         43.31         1.24 o                         
  -4  -2   5         29.12         29.94         0.79 o                         
  -3  -2   5        176.98        169.05         3.25 o                         
  -2  -2   5        582.55        605.92         7.16 o                         
  -1  -2   5        370.31        380.73         5.00 o                         
   0  -2   5        129.71        111.46         2.09 o                         
   1  -2   5        326.09        327.13         3.62 o                         
   2  -2   5        340.75        360.42         4.54 o                         
   3  -2   5        163.85        182.04         2.49 o                         
   4  -2   5        151.34        149.05         1.98 o                         
   5  -2   5        150.31        156.32         2.84 o                         
   6  -2   5         53.08         48.27         1.98 o                         
   7  -2   5         48.73         44.18         1.95 o                         
   8  -2   5         25.21         24.87         1.69 o                         
   9  -2   5         19.84         23.55         2.33 o                         
  10  -2   5          2.44          2.48         1.53 o                         
 -11  -1   5         15.08         20.95         3.17 o                         
 -10  -1   5         12.04         12.47         1.61 o                         
  -9  -1   5         16.06         15.32         1.87 o                         
  -8  -1   5         62.17         61.10         1.80 o                         
  -7  -1   5        220.45        221.46         3.44 o                         
  -6  -1   5        114.87        116.75         2.20 o                         
  -5  -1   5        130.72        136.55         2.65 o                         
  -4  -1   5         37.32         41.03         1.25 o                         
  -3  -1   5        861.04        868.97         9.41 o                         
  -2  -1   5        472.41        425.76         5.78 o                         
  -1  -1   5        108.43        119.03         2.37 o                         
   0  -1   5        419.14        403.84         4.74 o                         
   1  -1   5        525.91        541.12         6.50 o                         
   2  -1   5        146.62        140.16         1.74 o                         
   3  -1   5        109.71        104.20         1.65 o                         
   4  -1   5         80.31         65.80         1.29 o                         
   5  -1   5         37.42         32.04         1.16 o                         
   6  -1   5          3.49          2.60         0.59 o                         
   7  -1   5         58.64         59.85         1.87 o                         
   8  -1   5          2.56          3.09         0.75 o                         
   9  -1   5         13.25         12.56         1.92 o                         
  10  -1   5          0.64          2.50         1.51 o                         
  11  -1   5         16.94         17.03         2.42 o                         
 -12   0   5         10.84         13.60         2.34 o                         
 -11   0   5          3.90          3.50         1.70 o                         
 -10   0   5         30.44         22.41         2.33 o                         
  -9   0   5          8.97         10.70         1.09 o                         
  -8   0   5         10.57          6.58         1.00 o                         
  -7   0   5         27.61         22.00         0.98 o                         
  -6   0   5         22.39         16.09         1.04 o                         
  -5   0   5        175.94        182.27         2.59 o                         
  -4   0   5        170.87        159.04         2.23 o                         
  -3   0   5        194.50        219.82         2.95 o                         
  -2   0   5        585.26        498.47         6.03 o                         
  -1   0   5        937.14        915.57        10.78 o                         
   0   0   5       2292.85       2407.91        30.96 o                         
   1   0   5          9.97         10.62         1.51 o                         
   2   0   5        571.18        539.62         6.51 o                         
   3   0   5        161.90        152.45         4.32 o                         
   4   0   5        774.75        807.16         9.20 o                         
   5   0   5        111.92         98.42         1.60 o                         
   6   0   5         52.19         52.29         1.07 o                         
   7   0   5          0.34          0.43         0.53 o                         
   8   0   5          1.26          0.54         0.39 o                         
   9   0   5          0.41         -0.24         1.05 o                         
  10   0   5         12.57         15.97         1.66 o                         
  11   0   5          3.25          3.49         1.75 o                         
 -11   1   5         15.14         18.38         2.55 o                         
 -10   1   5         11.97         10.55         1.64 o                         
  -9   1   5         16.19         14.34         1.97 o                         
  -8   1   5         62.30         60.42         2.16 o                         
  -7   1   5        222.33        223.25         4.28 o                         
  -6   1   5        111.47        113.01         2.36 o                         
  -5   1   5        131.33        136.78         2.51 o                         
  -4   1   5         39.07         41.55         1.02 o                         
  -3   1   5        872.46        878.92        11.38 o                         
  -2   1   5        465.20        419.81         5.92 o                         
  -1   1   5        100.33        111.02         2.36 o                         
   0   1   5        422.91        418.05         4.78 o                         
   1   1   5        514.45        535.18         8.80 o                         
   2   1   5        142.34        133.80         2.11 o                         
   3   1   5        114.27        105.10         2.21 o                         
   4   1   5         81.65         64.10         1.99 o                         
   5   1   5         37.63         31.66         1.08 o                         
   6   1   5          3.56          1.78         0.48 o                         
   7   1   5         59.38         58.39         1.82 o                         
   8   1   5          2.54          2.56         0.71 o                         
   9   1   5         13.08         16.26         1.56 o                         
  10   1   5          0.63          1.44         1.34 o                         
  11   1   5         16.99          9.86         2.38 o                         
 -11   2   5          0.59          0.08         1.70 o                         
 -10   2   5         20.43         18.76         3.09 o                         
  -9   2   5          4.93          8.58         2.84 o                         
  -8   2   5         14.80         14.37         1.61 o                         
  -7   2   5          1.41          1.08         0.68 o                         
  -6   2   5        104.42        107.70         2.55 o                         
  -5   2   5         36.83         40.01         1.51 o                         
  -4   2   5         28.28         28.08         1.04 o                         
  -3   2   5        179.29        172.79         3.77 o                         
  -2   2   5        588.24        615.04         7.27 o                         
  -1   2   5        365.41        372.73         5.49 o                         
   0   2   5        131.32        112.75         2.51 o                         
   1   2   5        316.80        318.99         5.32 o                         
   2   2   5        342.59        359.29         4.99 o                         
   3   2   5        162.58        181.98         3.33 o                         
   4   2   5        152.85        152.68         3.47 o                         
   5   2   5        149.09        158.09         2.95 o                         
   6   2   5         52.47         49.85         1.66 o                         
   7   2   5         48.74         46.01         1.89 o                         
   8   2   5         25.18         24.63         1.78 o                         
   9   2   5         19.82         19.70         3.42 o                         
  10   2   5          2.48          1.18         1.66 o                         
 -10   3   5          2.55          2.92         1.64 o                         
  -9   3   5          7.60          8.51         1.96 o                         
  -8   3   5         15.09         11.38         2.63 o                         
  -7   3   5         36.87         37.76         2.30 o                         
  -6   3   5        113.12         97.13         3.11 o                         
  -5   3   5         15.12         16.46         1.15 o                         
  -4   3   5         18.81         18.27         1.00 o                         
  -3   3   5         23.58         17.93         1.10 o                         
  -2   3   5         77.28         83.80         1.97 o                         
  -1   3   5         54.38         50.24         1.55 o                         
   0   3   5         74.29         70.47         2.54 o                         
   1   3   5         49.94         55.42         1.54 o                         
   2   3   5        142.80        138.65         3.52 o                         
   3   3   5          8.93          9.70         1.46 o                         
   4   3   5          2.10          2.72         0.74 o                         
   5   3   5         51.59         52.14         3.12 o                         
   6   3   5         92.97         91.40         2.84 o                         
   7   3   5         14.77         13.64         1.38 o                         
   8   3   5          9.77          8.70         1.61 o                         
   9   3   5          6.91          4.44         1.97 o                         
  -9   4   5          3.90          3.18         1.54 o                         
  -8   4   5         11.09         11.43         1.51 o                         
  -7   4   5          2.66         -0.01         1.05 o                         
  -6   4   5          0.03         -0.86         0.86 o                         
  -5   4   5        122.98        115.56         3.51 o                         
  -4   4   5          7.45          8.59         1.50 o                         
  -3   4   5        144.98        139.08         5.08 o                         
  -2   4   5         24.44         23.29         1.48 o                         
  -1   4   5        112.61        115.62         3.54 o                         
   0   4   5         55.32         56.13         3.32 o                         
   1   4   5        177.98        172.35         8.33 o                         
   2   4   5          0.21          0.35         0.61 o                         
   3   4   5         71.55         66.05         2.81 o                         
   4   4   5          2.88          2.87         1.12 o                         
   5   4   5         12.10         12.81         1.37 o                         
   6   4   5          9.19         10.84         1.43 o                         
   7   4   5          5.30          4.91         1.58 o                         
   8   4   5          1.28          4.41         2.35 o                         
  -7   5   5         10.43          6.31         2.09 o                         
  -6   5   5         20.81         18.78         3.03 o                         
  -5   5   5          7.47          8.80         1.84 o                         
  -4   5   5         34.39         40.89         3.44 o                         
  -3   5   5          5.28          3.34         1.52 o                         
  -2   5   5         47.65         47.34         3.50 o                         
  -1   5   5          1.59          2.88         2.42 o                         
   0   5   5         19.70         24.66         6.81 o                         
   1   5   5         19.84         24.37         2.68 o                         
   2   5   5         10.98          8.72         2.55 o                         
   3   5   5         13.79          8.62         2.74 o                         
   4   5   5         38.60         48.10         5.00 o                         
   5   5   5          1.03          2.55         2.55 o                         
   6   5   5          8.57          8.82         3.04 o                         
  -4   6   5          4.67          0.88         4.21 o                         
  -3   6   5          0.29          0.00         3.92 o                         
  -2   6   5          3.96          4.26         2.04 o                         
  -1   6   5         18.49         23.92         3.29 o                         
   0   6   5          0.47          0.83         3.38 o                         
   1   6   5          4.61          2.25         3.33 o                         
   2   6   5          1.89          3.23         3.53 o                         
   3   6   5          0.14         -1.47         3.43 o                         
  -4  -6   6          1.10         -1.02         1.57 o                         
  -3  -6   6         10.93         10.39         1.70 o                         
  -2  -6   6         20.65         25.46         3.62 o                         
  -1  -6   6          2.89          5.01         1.66 o                         
   0  -6   6          1.55          8.92         2.23 o                         
   1  -6   6         52.88         56.88         2.85 o                         
   2  -6   6          2.41          2.24         1.49 o                         
   3  -6   6          1.52         -1.75         1.75 o                         
  -7  -5   6          1.55          2.21         2.16 o                         
  -6  -5   6          2.73          4.20         3.39 o                         
  -5  -5   6          4.96          3.72         1.72 o                         
  -4  -5   6         40.68         41.97         1.66 o                         
  -3  -5   6          7.86          9.45         0.92 o                         
  -2  -5   6          7.95          5.42         1.22 o                         
  -1  -5   6         17.47         19.02         1.67 o                         
   0  -5   6         59.42         62.11         2.13 o                         
   1  -5   6          2.12          3.81         1.02 o                         
   2  -5   6          9.26          5.01         0.85 o                         
   3  -5   6         24.08         25.17         1.97 o                         
   4  -5   6          2.49          4.26         1.17 o                         
   5  -5   6          0.47         -1.11         1.11 o                         
   6  -5   6          5.66          4.10         2.11 o                         
  -9  -4   6         19.30         18.52         3.56 o                         
  -8  -4   6          2.62          3.11         2.19 o                         
  -7  -4   6         51.50         54.36         2.99 o                         
  -6  -4   6          3.63          4.50         1.08 o                         
  -5  -4   6         25.18         23.39         1.65 o                         
  -4  -4   6         13.22         16.39         0.91 o                         
  -3  -4   6         28.38         31.02         1.21 o                         
  -2  -4   6         11.58         15.71         1.39 o                         
  -1  -4   6         61.77         66.17         1.89 o                         
   0  -4   6         31.92         29.10         1.28 o                         
   1  -4   6          3.63          5.54         0.78 o                         
   2  -4   6         20.47         21.45         2.08 o                         
   3  -4   6         17.26         19.48         1.12 o                         
   4  -4   6          0.29         -0.63         0.63 o                         
   5  -4   6         10.59          7.55         0.86 o                         
   6  -4   6         12.23         11.47         0.99 o                         
   7  -4   6          1.26         -0.33         2.09 o                         
   8  -4   6          4.49          4.24         2.67 o                         
 -10  -3   6          0.95          5.23         1.65 o                         
  -9  -3   6         24.00         24.62         1.97 o                         
  -8  -3   6         38.97         47.50         3.50 o                         
  -7  -3   6          0.81          0.87         1.32 o                         
  -6  -3   6         90.70         90.20         2.28 o                         
  -5  -3   6         92.90         90.53         1.76 o                         
  -4  -3   6         18.08         14.99         0.74 o                         
  -3  -3   6         80.11         82.76         1.60 o                         
  -2  -3   6        444.95        434.97         7.29 o                         
  -1  -3   6        141.74        125.04         2.36 o                         
   0  -3   6         89.81        102.83         1.71 o                         
   1  -3   6         14.15         16.71         0.84 o                         
   2  -3   6        174.53        176.23         2.67 o                         
   3  -3   6          6.70          9.46         0.86 o                         
   4  -3   6         52.05         60.79         1.45 o                         
   5  -3   6          9.00          8.28         0.58 o                         
   6  -3   6         86.15         90.53         2.41 o                         
   7  -3   6         13.70         19.09         1.49 o                         
   8  -3   6          2.33          1.05         1.76 o                         
   9  -3   6          1.77          1.22         1.58 o                         
 -11  -2   6          0.37         -0.42         1.83 o                         
 -10  -2   6         21.39         20.44         2.04 o                         
  -9  -2   6         17.63         19.05         1.67 o                         
  -8  -2   6         28.10         27.07         1.70 o                         
  -7  -2   6         48.61         54.06         2.71 o                         
  -6  -2   6          7.32          6.21         0.63 o                         
  -5  -2   6         73.71         73.14         1.27 o                         
  -4  -2   6        107.36        107.30         1.83 o                         
  -3  -2   6        268.88        253.19         3.34 o                         
  -2  -2   6         22.82         23.50         0.64 o                         
  -1  -2   6         45.23         40.13         1.15 o                         
   0  -2   6        214.02        201.49         2.55 o                         
   1  -2   6          2.89          4.39         0.39 o                         
   2  -2   6         19.54         18.05         0.69 o                         
   3  -2   6         95.85         94.30         1.54 o                         
   4  -2   6         33.79         30.20         1.04 o                         
   5  -2   6         34.33         32.95         1.18 o                         
   6  -2   6          4.78          4.98         0.79 o                         
   7  -2   6         37.46         36.98         1.79 o                         
   8  -2   6         21.89         24.27         1.59 o                         
   9  -2   6          8.44         11.48         1.57 o                         
  10  -2   6         10.23         10.54         1.71 o                         
 -11  -1   6         32.66         37.80         3.93 o                         
 -10  -1   6          3.63          1.41         1.29 o                         
  -9  -1   6         10.08         17.25         1.87 o                         
  -8  -1   6        159.70        143.92         3.05 o                         
  -7  -1   6        133.71        125.40         2.53 o                         
  -6  -1   6        197.35        213.64         3.23 o                         
  -5  -1   6        120.28        120.52         1.95 o                         
  -4  -1   6        623.74        651.82         7.26 o                         
  -3  -1   6        969.73       1061.79        12.92 o                         
  -2  -1   6        302.85        301.57         4.05 o                         
  -1  -1   6        723.16        717.51         8.37 o                         
   0  -1   6        309.67        309.53         3.65 o                         
   1  -1   6        662.59        724.66         7.68 o                         
   2  -1   6        377.97        400.98         4.39 o                         
   3  -1   6         66.56         69.33         1.26 o                         
   4  -1   6         31.46         33.56         0.96 o                         
   5  -1   6         22.97         23.96         0.92 o                         
   6  -1   6         13.22         10.51         0.70 o                         
   7  -1   6         33.12         33.01         2.38 o                         
   8  -1   6          2.57          1.16         0.62 o                         
   9  -1   6         10.95          9.55         1.03 o                         
  10  -1   6          0.31         -0.89         1.15 o                         
 -12   0   6         57.28         51.86         4.38 o                         
 -11   0   6         35.45         34.28         3.13 o                         
 -10   0   6         51.17         51.43         3.53 o                         
  -9   0   6         66.60         73.33         4.46 o                         
  -8   0   6        135.02        133.28         2.81 o                         
  -7   0   6        115.22        109.15         2.27 o                         
  -6   0   6         23.62         33.25         2.01 o                         
  -5   0   6          0.62          0.59         0.31 o                         
  -4   0   6        113.04        103.62         2.67 o                         
  -3   0   6        819.32        885.69         9.97 o                         
  -2   0   6       1051.61       1008.81        19.34 o                         
  -1   0   6         39.75         38.97         0.78 o                         
   0   0   6       2669.61       2860.64        40.38 o                         
   1   0   6       1310.93       1246.91        14.88 o                         
   2   0   6         34.75         33.07         1.41 o                         
   3   0   6          9.25         14.12         1.05 o                         
   4   0   6        879.28        898.43        13.75 o                         
   5   0   6          0.21          1.29         0.39 o                         
   6   0   6         48.95         58.51         2.26 o                         
   7   0   6          0.85         -0.01         0.57 o                         
   8   0   6         27.27         28.87         1.68 o                         
   9   0   6          7.67          5.07         1.14 o                         
  10   0   6          2.30          4.57         1.44 o                         
  11   0   6          0.04          5.10         2.39 o                         
 -11   1   6         32.47         40.52         3.48 o                         
 -10   1   6          3.78          3.55         1.47 o                         
  -9   1   6         10.01         13.26         3.43 o                         
  -8   1   6        158.86        141.69         4.44 o                         
  -7   1   6        133.29        121.36         2.66 o                         
  -6   1   6        199.22        216.78         4.07 o                         
  -5   1   6        115.60        115.48         2.45 o                         
  -4   1   6        616.90        645.48         8.07 o                         
  -3   1   6        976.45       1069.41        12.68 o                         
  -2   1   6        302.65        295.73         3.49 o                         
  -1   1   6        716.14        699.97         8.56 o                         
   0   1   6        299.91        306.98         3.93 o                         
   1   1   6        670.42        735.70         9.86 o                         
   2   1   6        376.91        400.44         5.28 o                         
   3   1   6         66.95         69.74         3.51 o                         
   4   1   6         30.64         32.57         1.19 o                         
   5   1   6         22.04         23.65         1.31 o                         
   6   1   6         13.07         11.80         0.96 o                         
   7   1   6         32.69         32.16         2.05 o                         
   8   1   6          2.60          1.91         1.10 o                         
   9   1   6         11.03         10.31         3.09 o                         
  10   1   6          0.30          0.29         1.37 o                         
 -11   2   6          0.37          6.65         1.91 o                         
 -10   2   6         21.58         22.73         3.60 o                         
  -9   2   6         17.73         26.09         3.43 o                         
  -8   2   6         28.68         28.85         3.06 o                         
  -7   2   6         47.90         51.89         2.31 o                         
  -6   2   6          7.45          5.84         0.72 o                         
  -5   2   6         73.78         70.92         2.44 o                         
  -4   2   6        105.77        103.01         2.04 o                         
  -3   2   6        272.34        253.92         3.80 o                         
  -2   2   6         21.91         22.79         0.76 o                         
  -1   2   6         41.63         36.36         1.23 o                         
   0   2   6        208.70        194.37         4.61 o                         
   1   2   6          3.35          4.36         0.48 o                         
   2   2   6         21.70         20.83         0.95 o                         
   3   2   6         95.18         90.37         2.15 o                         
   4   2   6         33.98         33.60         1.37 o                         
   5   2   6         35.01         34.96         1.63 o                         
   6   2   6          4.54          4.05         1.41 o                         
   7   2   6         37.18         38.52         2.90 o                         
   8   2   6         21.81         24.79         2.06 o                         
   9   2   6          8.49          9.48         1.48 o                         
  10   2   6         10.26          7.92         1.99 o                         
 -10   3   6          0.96          4.16         2.23 o                         
  -9   3   6         24.01         27.31         2.61 o                         
  -8   3   6         39.09         48.89         2.96 o                         
  -7   3   6          0.84          1.31         3.38 o                         
  -6   3   6         90.19         91.74         3.01 o                         
  -5   3   6         92.23         89.46         2.51 o                         
  -4   3   6         18.39         16.22         0.88 o                         
  -3   3   6         81.31         85.57         2.16 o                         
  -2   3   6        443.52        429.56         6.61 o                         
  -1   3   6        141.62        126.56         3.77 o                         
   0   3   6         93.46        109.84         3.93 o                         
   1   3   6         14.42         16.95         1.43 o                         
   2   3   6        176.85        177.39         4.86 o                         
   3   3   6          6.71          9.66         1.77 o                         
   4   3   6         52.45         59.69         2.10 o                         
   5   3   6          9.13          9.62         1.25 o                         
   6   3   6         85.81         87.63         3.20 o                         
   7   3   6         13.63         17.25         3.28 o                         
   8   3   6          2.27          0.72         1.42 o                         
   9   3   6          1.77          1.93         1.58 o                         
  -9   4   6         19.23         19.38         2.21 o                         
  -8   4   6          2.50          4.02         3.82 o                         
  -7   4   6         51.83         58.38         2.93 o                         
  -6   4   6          3.58          1.53         0.88 o                         
  -5   4   6         24.88         22.89         2.96 o                         
  -4   4   6         12.65         15.12         1.84 o                         
  -3   4   6         28.71         34.26         2.22 o                         
  -2   4   6         11.09         14.67         1.64 o                         
  -1   4   6         59.98         63.16         3.35 o                         
   0   4   6         30.91         31.48         2.28 o                         
   1   4   6          3.85          7.05         2.94 o                         
   2   4   6         20.64         21.49         1.37 o                         
   3   4   6         17.43         18.78         1.73 o                         
   4   4   6          0.27         -0.70         1.12 o                         
   5   4   6         10.52          9.47         1.65 o                         
   6   4   6         12.32         13.59         2.74 o                         
   7   4   6          1.24          1.25         1.56 o                         
   8   4   6          4.45          5.92         1.97 o                         
  -7   5   6          1.62         -4.51         4.51 o                         
  -6   5   6          2.94          4.79         1.78 o                         
  -5   5   6          4.83          2.44         1.57 o                         
  -4   5   6         41.37         45.09         3.38 o                         
  -3   5   6          8.20          9.38         1.48 o                         
  -2   5   6          7.93          4.65         1.63 o                         
  -1   5   6         17.35         18.63         8.42 o                         
   0   5   6         58.91         50.81         6.37 o                         
   1   5   6          2.14          3.58         1.59 o                         
   2   5   6          9.44          6.56         2.45 o                         
   3   5   6         24.41         20.96         3.62 o                         
   5   5   6          0.45         -0.29         2.84 o                         
   6   5   6          5.68          3.13         3.13 o                         
  -3   6   6         10.92         16.85         4.51 o                         
  -2   6   6         20.83         27.22         3.60 o                         
  -1   6   6          2.76          4.72         2.67 o                         
   0   6   6          1.51          2.28         2.49 o                         
   1   6   6         53.01         49.96         7.64 o                         
   2   6   6          2.42          3.62         3.53 o                         
   3   6   6          1.48         -3.23         3.72 o                         
  -3  -6   7          4.70          5.93         2.04 o                         
  -2  -6   7          4.82          4.18         2.62 o                         
  -1  -6   7         10.61         11.88         1.98 o                         
   0  -6   7         23.03         26.88         2.71 o                         
   1  -6   7          9.17         14.58         1.80 o                         
   2  -6   7          2.39          1.15         1.88 o                         
  -7  -5   7          1.12          1.99         1.22 o                         
  -6  -5   7          9.85         13.01         1.72 o                         
  -5  -5   7          7.34          8.87         1.46 o                         
  -4  -5   7         19.78         21.47         2.88 o                         
  -3  -5   7          4.21          2.77         1.13 o                         
  -2  -5   7        113.31        116.08         4.03 o                         
  -1  -5   7          6.46          5.14         0.90 o                         
   0  -5   7         22.24         24.42         1.57 o                         
   1  -5   7          5.37          5.52         0.97 o                         
   2  -5   7         19.45         22.29         1.62 o                         
   3  -5   7          0.81         -0.74         0.99 o                         
   4  -5   7         16.27         14.88         1.68 o                         
   5  -5   7         15.79         26.90         4.91 o                         
   6  -5   7          6.06          4.85         1.88 o                         
  -9  -4   7         27.33         24.56         2.34 o                         
  -8  -4   7         16.39         21.78         1.85 o                         
  -7  -4   7         22.86         20.63         2.14 o                         
  -6  -4   7         28.73         24.72         1.09 o                         
  -5  -4   7         51.50         55.54         1.64 o                         
  -4  -4   7         21.82         19.37         1.19 o                         
  -3  -4   7         92.31         93.46         2.47 o                         
  -2  -4   7         30.65         27.60         2.67 o                         
  -1  -4   7        115.11        122.82         2.51 o                         
   0  -4   7          6.02          6.56         0.90 o                         
   1  -4   7         29.77         32.90         1.63 o                         
   2  -4   7          7.68          5.93         0.67 o                         
   3  -4   7         10.08          9.58         0.76 o                         
   4  -4   7          2.88          2.45         0.72 o                         
   5  -4   7          2.84          4.50         0.78 o                         
   6  -4   7          6.12          3.34         1.37 o                         
   7  -4   7         10.67         11.81         2.25 o                         
   8  -4   7          6.48          2.74         2.54 o                         
 -10  -3   7          0.10          0.47         1.51 o                         
  -9  -3   7          3.23          3.31         1.60 o                         
  -8  -3   7          9.26          7.34         1.71 o                         
  -7  -3   7          9.33         10.06         1.12 o                         
  -6  -3   7         18.41         15.19         1.67 o                         
  -5  -3   7         49.94         47.85         1.29 o                         
  -4  -3   7         27.53         25.27         1.12 o                         
  -3  -3   7        105.32        107.90         1.93 o                         
  -2  -3   7         21.01         22.37         1.31 o                         
  -1  -3   7         47.29         55.45         1.20 o                         
   0  -3   7        155.96        149.67         2.16 o                         
   1  -3   7          1.01          1.28         0.38 o                         
   2  -3   7         67.00         64.51         1.32 o                         
   3  -3   7         29.61         29.35         1.02 o                         
   4  -3   7         46.25         45.21         1.29 o                         
   5  -3   7         35.02         34.57         1.41 o                         
   6  -3   7         20.55         20.93         1.37 o                         
   7  -3   7         29.25         26.72         2.08 o                         
   8  -3   7          1.80         -0.66         1.76 o                         
   9  -3   7         10.73         12.53         2.02 o                         
 -11  -2   7          5.97          8.16         2.20 o                         
 -10  -2   7         17.21         20.76         2.03 o                         
  -9  -2   7          5.00          1.34         1.79 o                         
  -8  -2   7          6.22          4.42         0.89 o                         
  -7  -2   7          9.94         13.40         1.05 o                         
  -6  -2   7         11.00         11.65         0.78 o                         
  -5  -2   7        245.67        238.29         3.25 o                         
  -4  -2   7        147.07        141.45         2.16 o                         
  -3  -2   7        168.59        162.81         2.32 o                         
  -2  -2   7         50.98         46.77         1.20 o                         
  -1  -2   7        443.70        423.56         5.99 o                         
   0  -2   7        102.01        101.24         1.79 o                         
   1  -2   7         53.83         53.95         0.91 o                         
   2  -2   7         39.08         37.54         0.91 o                         
   3  -2   7          0.64          0.64         0.31 o                         
   4  -2   7          8.74          7.89         0.60 o                         
   5  -2   7          8.16          8.68         0.83 o                         
   6  -2   7         28.23         26.67         1.64 o                         
   7  -2   7          3.91          2.52         0.89 o                         
   8  -2   7          2.24          2.37         1.27 o                         
   9  -2   7          3.90          4.25         1.42 o                         
  10  -2   7          4.88          3.30         1.58 o                         
 -11  -1   7         19.63         21.86         2.40 o                         
 -10  -1   7          0.85         -2.17         2.17 o                         
  -9  -1   7          6.23          6.28         1.08 o                         
  -8  -1   7         26.30         24.62         2.04 o                         
  -7  -1   7        115.89        106.36         2.14 o                         
  -6  -1   7         60.51         51.05         1.30 o                         
  -5  -1   7        353.77        344.17         4.09 o                         
  -4  -1   7        138.32        134.13         2.24 o                         
  -3  -1   7        468.38        461.86         7.16 o                         
  -2  -1   7        375.85        385.76         4.82 o                         
  -1  -1   7        233.97        248.15         3.77 o                         
   0  -1   7        264.85        248.63         3.02 o                         
   1  -1   7       1209.34       1258.51        13.74 o                         
   2  -1   7          2.93          3.55         0.42 o                         
   3  -1   7         48.90         47.55         1.01 o                         
   4  -1   7         55.39         52.75         1.15 o                         
   5  -1   7         29.25         28.04         0.96 o                         
   6  -1   7         29.25         29.67         1.21 o                         
   7  -1   7         14.64         13.26         0.85 o                         
   8  -1   7          1.55          0.46         0.69 o                         
   9  -1   7          2.22          1.81         1.06 o                         
  10  -1   7          2.69          0.15         1.30 o                         
 -11   0   7         55.17         44.76         3.64 o                         
 -10   0   7          7.93          8.28         1.91 o                         
  -9   0   7         13.81         12.79         1.67 o                         
  -8   0   7        171.55        155.98         3.84 o                         
  -7   0   7        125.43        110.89         2.08 o                         
  -6   0   7        734.86        706.94         9.15 o                         
  -5   0   7         38.40         27.86         0.84 o                         
  -4   0   7         88.49         96.10         1.84 o                         
  -3   0   7          8.20          5.94         0.45 o                         
  -2   0   7        431.93        447.86         5.42 o                         
  -1   0   7        203.83        206.71         3.21 o                         
   0   0   7        115.20         89.58         2.13 o                         
   1   0   7          8.68          7.66         0.54 o                         
   2   0   7         98.79        102.05         1.77 o                         
   3   0   7        364.70        352.59         4.26 o                         
   4   0   7        223.97        231.17         3.01 o                         
   5   0   7          8.41         15.08         0.89 o                         
   6   0   7          2.39          3.07         1.15 o                         
   7   0   7          5.08          5.59         1.13 o                         
   8   0   7         22.62         26.58         1.77 o                         
   9   0   7         10.01         14.01         1.72 o                         
  10   0   7          0.30          0.38         1.31 o                         
 -11   1   7         19.72         21.07         2.69 o                         
 -10   1   7          0.86         -0.07         1.45 o                         
  -9   1   7          6.33          5.76         1.81 o                         
  -8   1   7         26.56         24.60         3.13 o                         
  -7   1   7        114.94        110.21         2.52 o                         
  -6   1   7         60.51         51.51         1.64 o                         
  -5   1   7        358.89        349.96         5.06 o                         
  -4   1   7        140.12        135.30         2.20 o                         
  -3   1   7        455.23        452.51         5.83 o                         
  -2   1   7        377.53        389.70         4.75 o                         
  -1   1   7        243.09        255.96         3.68 o                         
   0   1   7        264.63        248.44         3.13 o                         
   1   1   7       1193.03       1237.64        16.58 o                         
   2   1   7          3.32          3.86         0.50 o                         
   3   1   7         48.06         43.87         1.34 o                         
   4   1   7         55.11         53.88         1.57 o                         
   5   1   7         28.83         27.66         1.38 o                         
   6   1   7         29.61         29.70         1.89 o                         
   7   1   7         14.75         12.93         1.77 o                         
   8   1   7          1.56          1.05         1.39 o                         
   9   1   7          2.22          1.81         2.40 o                         
  10   1   7          2.68          2.31         2.06 o                         
 -11   2   7          5.97         13.19         2.10 o                         
 -10   2   7         17.24         18.72         4.97 o                         
  -9   2   7          4.96          0.82         1.85 o                         
  -8   2   7          6.18          4.45         1.09 o                         
  -7   2   7         10.04         14.93         1.69 o                         
  -6   2   7         10.78         11.66         0.95 o                         
  -5   2   7        245.10        235.52         3.82 o                         
  -4   2   7        148.60        141.58         2.46 o                         
  -3   2   7        169.26        163.53         2.75 o                         
  -2   2   7         49.53         45.75         1.43 o                         
  -1   2   7        452.23        433.28         6.33 o                         
   0   2   7        102.22        100.43         2.47 o                         
   1   2   7         54.65         57.32         1.55 o                         
   2   2   7         39.42         38.27         1.96 o                         
   3   2   7          0.79          1.07         0.60 o                         
   4   2   7          8.95          7.98         1.02 o                         
   5   2   7          7.97          7.33         0.96 o                         
   6   2   7         28.59         24.97         2.10 o                         
   7   2   7          3.89          2.06         1.00 o                         
   8   2   7          2.20          4.84         1.22 o                         
   9   2   7          3.93          4.29         1.56 o                         
  10   2   7          4.86          2.55         2.64 o                         
 -10   3   7          0.09         -1.51         1.51 o                         
  -9   3   7          3.35          1.91         1.23 o                         
  -8   3   7          9.24          6.63         1.26 o                         
  -7   3   7          9.34         11.79         1.75 o                         
  -6   3   7         18.73         19.58         1.46 o                         
  -5   3   7         50.88         46.37         2.04 o                         
  -4   3   7         28.12         24.56         1.05 o                         
  -3   3   7        101.22        104.22         2.27 o                         
  -2   3   7         20.54         20.65         1.30 o                         
  -1   3   7         47.14         53.17         1.85 o                         
   0   3   7        152.99        146.83         4.10 o                         
   1   3   7          1.20          0.88         0.89 o                         
   2   3   7         67.09         63.59         1.92 o                         
   3   3   7         29.72         29.24         1.52 o                         
   4   3   7         45.36         39.95         2.63 o                         
   5   3   7         35.01         33.55         1.96 o                         
   6   3   7         20.95         21.02         2.32 o                         
   7   3   7         29.52         30.96         2.44 o                         
   8   3   7          1.80          0.94         2.73 o                         
   9   3   7         10.76         12.20         3.18 o                         
  -9   4   7         27.11         30.91         2.76 o                         
  -8   4   7         16.39         20.32         2.26 o                         
  -7   4   7         22.50         19.60         2.19 o                         
  -6   4   7         29.18         19.38         2.24 o                         
  -5   4   7         50.58         50.15         2.26 o                         
  -4   4   7         22.13         18.84         5.09 o                         
  -3   4   7         93.72         90.33         3.13 o                         
  -2   4   7         31.03         29.84         1.83 o                         
  -1   4   7        115.72        124.16         4.80 o                         
   0   4   7          6.03          8.65         1.52 o                         
   1   4   7         30.09         26.26         2.73 o                         
   2   4   7          7.67          7.20         0.91 o                         
   3   4   7          9.83          8.37         1.33 o                         
   4   4   7          2.77          0.25         1.21 o                         
   5   4   7          2.87          5.18         1.94 o                         
   6   4   7          6.19          2.18         1.37 o                         
   7   4   7         10.64         11.50         1.98 o                         
   8   4   7          6.54          7.51         2.83 o                         
  -7   5   7          1.05         -3.43         4.80 o                         
  -6   5   7          9.84          7.84         4.60 o                         
  -5   5   7          7.24          0.98         4.21 o                         
  -4   5   7         18.86         20.51         5.73 o                         
  -3   5   7          4.10          1.79         1.32 o                         
  -2   5   7        114.26        122.93         6.34 o                         
  -1   5   7          6.71          6.01         2.94 o                         
   0   5   7         22.27         21.26         2.69 o                         
   1   5   7          5.37          7.48         1.90 o                         
   2   5   7         19.57         21.35         3.92 o                         
   3   5   7          0.82         -0.49         2.74 o                         
   4   5   7         16.26         17.83         5.58 o                         
   5   5   7         15.83         17.44         6.27 o                         
   6   5   7          6.12          6.52         4.21 o                         
  -2   6   7          4.74          3.33         2.94 o                         
  -1   6   7         10.79         13.38         5.63 o                         
   0   6   7         23.14         33.20         4.65 o                         
   1   6   7          9.29         10.48         4.41 o                         
   2   6   7          2.36          1.67         3.82 o                         
  -2  -6   8          1.80          5.01         2.70 o                         
  -1  -6   8          4.74          1.90         1.81 o                         
   0  -6   8          4.50          4.16         2.63 o                         
   1  -6   8         13.14         16.83         2.71 o                         
  -6  -5   8          3.24          4.62         2.57 o                         
  -5  -5   8          2.64          0.76         1.15 o                         
  -4  -5   8         13.50         10.27         1.32 o                         
  -3  -5   8         18.28         22.69         1.89 o                         
  -2  -5   8         36.65         36.46         2.09 o                         
  -1  -5   8          0.34          2.05         1.15 o                         
   0  -5   8         34.99         35.92         2.05 o                         
   1  -5   8         11.25          6.97         1.70 o                         
   2  -5   8          9.50          5.32         1.20 o                         
   3  -5   8          1.36          4.51         1.29 o                         
   4  -5   8         25.90         28.12         2.64 o                         
   5  -5   8          1.65         -1.41         1.64 o                         
  -8  -4   8         27.26         34.25         4.02 o                         
  -7  -4   8          7.48         10.58         1.46 o                         
  -6  -4   8         12.80         13.59         0.99 o                         
  -5  -4   8         63.85         65.46         2.82 o                         
  -4  -4   8         61.06         58.98         1.86 o                         
  -3  -4   8        198.58        192.20         3.94 o                         
  -2  -4   8         26.07         25.81         1.48 o                         
  -1  -4   8          3.85          3.32         0.59 o                         
   0  -4   8         24.88         26.97         1.81 o                         
   1  -4   8         22.30         15.21         1.29 o                         
   2  -4   8          7.98          8.72         0.84 o                         
   3  -4   8          4.46          4.80         0.63 o                         
   4  -4   8          2.95          4.24         0.72 o                         
   5  -4   8          3.50          4.48         1.39 o                         
   6  -4   8          0.53          3.00         1.30 o                         
   7  -4   8         15.25         20.19         2.28 o                         
 -10  -3   8          2.52          1.19         1.67 o                         
  -9  -3   8         14.49         14.91         1.88 o                         
  -8  -3   8         11.91          8.38         1.45 o                         
  -7  -3   8         23.14         26.73         2.59 o                         
  -6  -3   8         27.20         31.38         1.36 o                         
  -5  -3   8         20.31         17.42         0.99 o                         
  -4  -3   8        169.10        169.57         2.72 o                         
  -3  -3   8         82.25         75.22         2.11 o                         
  -2  -3   8         28.67         28.33         1.20 o                         
  -1  -3   8          1.37          2.22         0.54 o                         
   0  -3   8         42.03         45.17         1.63 o                         
   1  -3   8         26.33         20.69         0.81 o                         
   2  -3   8          5.53          4.88         0.49 o                         
   3  -3   8         72.58         71.50         1.65 o                         
   4  -3   8         24.07         24.28         0.93 o                         
   5  -3   8         44.10         48.65         2.01 o                         
   6  -3   8          8.18          8.42         1.08 o                         
   7  -3   8         17.54         21.22         1.94 o                         
   8  -3   8          3.70          5.35         2.07 o                         
 -11  -2   8          1.14          4.72         3.13 o                         
 -10  -2   8          3.61          4.77         2.06 o                         
  -9  -2   8         26.26         25.06         2.13 o                         
  -8  -2   8          2.48          3.55         0.94 o                         
  -7  -2   8         16.44         18.25         1.50 o                         
  -6  -2   8         68.62         66.59         1.76 o                         
  -5  -2   8        145.37        144.87         2.37 o                         
  -4  -2   8         25.78         23.03         0.72 o                         
  -3  -2   8         50.93         52.64         1.13 o                         
  -2  -2   8        656.01        631.91         8.45 o                         
  -1  -2   8         95.67         95.65         1.83 o                         
   0  -2   8        121.22        107.97         1.86 o                         
   1  -2   8        130.77        135.16         2.20 o                         
   2  -2   8        276.02        286.84         3.65 o                         
   3  -2   8         80.81         79.90         1.35 o                         
   4  -2   8         10.77         10.53         0.71 o                         
   5  -2   8         12.26         11.90         0.94 o                         
   6  -2   8         33.65         34.10         1.46 o                         
   7  -2   8         36.40         37.35         1.81 o                         
   8  -2   8          2.91          2.50         1.02 o                         
   9  -2   8         12.82         10.76         1.61 o                         
 -11  -1   8         10.09          6.81         3.92 o                         
 -10  -1   8         22.95         31.41         4.86 o                         
  -9  -1   8         15.00         15.32         1.40 o                         
  -8  -1   8         32.34         37.02         1.97 o                         
  -7  -1   8          5.52          3.74         0.71 o                         
  -6  -1   8         38.60         40.10         1.30 o                         
  -5  -1   8        154.47        150.25         2.71 o                         
  -4  -1   8        136.63        127.81         1.98 o                         
  -3  -1   8        384.85        375.28         4.60 o                         
  -2  -1   8        213.16        192.82         2.62 o                         
  -1  -1   8         28.05         27.61         0.71 o                         
   0  -1   8        245.54        246.80         3.01 o                         
   1  -1   8        791.70        825.45         9.75 o                         
   2  -1   8         62.48         61.37         1.00 o                         
   3  -1   8        138.15        128.43         1.95 o                         
   4  -1   8          0.33          1.63         0.34 o                         
   5  -1   8         22.97         17.25         0.79 o                         
   6  -1   8         34.32         35.49         1.59 o                         
   7  -1   8         26.82         27.58         1.50 o                         
   8  -1   8         27.01         26.35         2.35 o                         
   9  -1   8          0.53          4.00         2.64 o                         
  10  -1   8          2.84          5.77         1.42 o                         
 -11   0   8         25.34         22.69         2.94 o                         
 -10   0   8         18.39         21.84         2.36 o                         
  -9   0   8          3.22          0.35         1.56 o                         
  -8   0   8        157.04        157.21         5.81 o                         
  -7   0   8         77.21         78.08         1.69 o                         
  -6   0   8         51.47         47.56         1.57 o                         
  -5   0   8         19.18         16.97         0.73 o                         
  -4   0   8        126.38        121.15         1.91 o                         
  -3   0   8        124.63        121.05         1.93 o                         
  -2   0   8         53.38         64.69         1.23 o                         
  -1   0   8        271.35        247.50         3.01 o                         
   0   0   8        540.37        566.13         6.42 o                         
   1   0   8          0.04          0.33         0.18 o                         
   2   0   8        430.67        460.53         6.42 o                         
   3   0   8         17.61         17.31         0.87 o                         
   4   0   8         63.86         72.24         1.51 o                         
   5   0   8         18.94         15.49         1.09 o                         
   6   0   8         55.59         53.37         1.84 o                         
   7   0   8          0.15          0.71         0.70 o                         
   8   0   8         20.09         21.65         1.70 o                         
   9   0   8          0.03          0.66         1.09 o                         
  10   0   8          2.29          4.87         1.43 o                         
 -11   1   8         10.10         11.74         2.13 o                         
 -10   1   8         23.15         24.58         2.45 o                         
  -9   1   8         14.92         14.64         2.69 o                         
  -8   1   8         32.59         42.77         2.52 o                         
  -7   1   8          5.94          3.85         0.99 o                         
  -6   1   8         39.21         41.58         1.50 o                         
  -5   1   8        152.36        153.11         2.54 o                         
  -4   1   8        135.67        126.94         2.16 o                         
  -3   1   8        390.67        382.50         4.69 o                         
  -2   1   8        216.17        192.22         2.63 o                         
  -1   1   8         28.64         27.35         0.73 o                         
   0   1   8        247.09        245.37         3.43 o                         
   1   1   8        804.40        824.85        10.17 o                         
   2   1   8         60.49         57.56         1.39 o                         
   3   1   8        135.34        129.38         2.59 o                         
   4   1   8          0.30          1.24         0.60 o                         
   5   1   8         23.31         20.89         1.58 o                         
   6   1   8         34.12         35.36         1.93 o                         
   7   1   8         26.50         27.28         1.83 o                         
   8   1   8         27.02         29.51         2.12 o                         
   9   1   8          0.52          3.18         1.53 o                         
  10   1   8          2.85          2.75         1.58 o                         
 -11   2   8          1.10          5.75         2.13 o                         
 -10   2   8          3.62          2.07         1.63 o                         
  -9   2   8         26.55         26.12         2.23 o                         
  -8   2   8          2.59          4.36         1.05 o                         
  -7   2   8         16.48         16.12         1.74 o                         
  -6   2   8         69.05         64.84         2.47 o                         
  -5   2   8        145.38        144.01         2.71 o                         
  -4   2   8         26.73         23.15         1.19 o                         
  -3   2   8         48.68         49.20         1.40 o                         
  -2   2   8        656.15        623.44         8.86 o                         
  -1   2   8         94.63         96.26         2.17 o                         
   0   2   8        119.38        107.50         2.63 o                         
   1   2   8        129.49        135.41         2.08 o                         
   2   2   8        274.39        290.86         4.98 o                         
   3   2   8         80.98         82.09         2.60 o                         
   4   2   8         10.53          9.79         0.91 o                         
   5   2   8         12.63         14.66         2.29 o                         
   6   2   8         33.87         32.01         2.29 o                         
   7   2   8         36.18         37.66         2.46 o                         
   8   2   8          2.91          3.95         1.36 o                         
   9   2   8         12.74         10.40         2.25 o                         
 -10   3   8          2.51          1.28         1.53 o                         
  -9   3   8         14.48         10.07         2.48 o                         
  -8   3   8         11.85         12.41         1.48 o                         
  -7   3   8         23.95         30.24         3.36 o                         
  -6   3   8         27.53         30.38         1.96 o                         
  -5   3   8         21.17         18.96         1.78 o                         
  -4   3   8        169.26        170.41         3.66 o                         
  -3   3   8         84.36         75.49         2.35 o                         
  -2   3   8         30.13         30.48         1.58 o                         
  -1   3   8          1.15          1.49         0.69 o                         
   0   3   8         43.01         43.22         3.20 o                         
   1   3   8         26.33         19.89         1.70 o                         
   2   3   8          5.01          3.08         0.64 o                         
   3   3   8         72.78         74.71         2.36 o                         
   4   3   8         24.40         24.64         1.97 o                         
   5   3   8         43.81         44.85         2.23 o                         
   6   3   8          8.11          9.52         1.80 o                         
   7   3   8         17.48         12.57         2.18 o                         
   8   3   8          3.65          3.53         2.15 o                         
  -8   4   8         27.13         24.91         3.18 o                         
  -7   4   8          7.36          7.15         1.25 o                         
  -6   4   8         12.59         10.41         1.24 o                         
  -5   4   8         64.56         66.37         3.77 o                         
  -4   4   8         61.63         60.49         4.81 o                         
  -3   4   8        195.99        188.91         5.15 o                         
  -2   4   8         26.10         25.38         3.61 o                         
  -1   4   8          4.07          4.93         1.38 o                         
   0   4   8         25.50         27.95         3.08 o                         
   1   4   8         22.14         13.74         2.01 o                         
   2   4   8          7.94          5.83         1.39 o                         
   3   4   8          4.69          3.37         1.03 o                         
   4   4   8          2.96          4.30         2.16 o                         
   5   4   8          3.48          4.03         1.91 o                         
   6   4   8          0.50         -2.35         2.35 o                         
   7   4   8         15.35         13.23         2.19 o                         
  -6   5   8          3.38         -3.13         4.31 o                         
  -5   5   8          2.79          2.16         3.92 o                         
  -4   5   8         13.78          6.66         3.92 o                         
  -3   5   8         18.00         22.26         3.01 o                         
  -2   5   8         35.50         44.38         4.42 o                         
  -1   5   8          0.37          3.59         1.98 o                         
   0   5   8         35.09         29.19         3.46 o                         
   1   5   8         10.91         12.46         2.30 o                         
   2   5   8          9.31          5.73         2.27 o                         
   3   5   8          1.40          3.13         2.48 o                         
   4   5   8         25.63         33.21         6.66 o                         
   5   5   8          1.65         -0.39         4.16 o                         
  -2   6   8          1.75          1.37         4.31 o                         
  -1   6   8          4.41         -2.76         2.91 o                         
   0   6   8          4.48          1.68         2.80 o                         
  -6  -5   9         29.15         31.93         2.30 o                         
  -5  -5   9          1.64          0.60         1.15 o                         
  -4  -5   9         13.61         10.74         1.34 o                         
  -3  -5   9         11.53         11.24         1.62 o                         
  -2  -5   9         14.92         16.75         2.02 o                         
  -1  -5   9          1.69          3.28         1.20 o                         
   0  -5   9          6.63          4.75         1.78 o                         
   1  -5   9          8.96         14.07         1.65 o                         
   2  -5   9          2.43          2.42         1.36 o                         
   3  -5   9          2.80          1.01         1.30 o                         
   4  -5   9         19.96         20.49         2.27 o                         
   5  -5   9          0.15          1.29         2.69 o                         
  -8  -4   9          5.51          7.39         1.39 o                         
  -7  -4   9          7.18          9.69         2.79 o                         
  -6  -4   9          3.99          4.57         0.91 o                         
  -5  -4   9         33.26         30.60         1.79 o                         
  -4  -4   9         13.95         17.37         1.11 o                         
  -3  -4   9        116.99        118.29         4.37 o                         
  -2  -4   9          8.64         11.30         1.81 o                         
  -1  -4   9         15.26         18.26         1.63 o                         
   0  -4   9         46.84         43.91         1.42 o                         
   1  -4   9         59.66         64.34         1.87 o                         
   2  -4   9         11.78         12.07         0.98 o                         
   3  -4   9          8.34          6.12         0.84 o                         
   4  -4   9          3.64          5.91         0.75 o                         
   5  -4   9          0.07          0.60         0.96 o                         
   6  -4   9          1.99          5.10         1.44 o                         
   7  -4   9          8.17          7.31         1.46 o                         
 -10  -3   9         13.00          5.98         3.53 o                         
  -9  -3   9         24.42         23.78         4.74 o                         
  -8  -3   9         13.82         11.54         1.97 o                         
  -7  -3   9          8.98          9.40         1.41 o                         
  -6  -3   9        114.31         99.59         2.67 o                         
  -5  -3   9         54.58         50.24         1.33 o                         
  -4  -3   9          6.55          9.01         0.78 o                         
  -3  -3   9         11.02         13.58         1.98 o                         
  -2  -3   9        281.93        278.39         4.49 o                         
  -1  -3   9         65.23         61.24         1.76 o                         
   0  -3   9          1.76          1.36         0.49 o                         
   1  -3   9          8.42          9.05         0.93 o                         
   2  -3   9         35.01         41.11         1.73 o                         
   3  -3   9          7.16          7.70         0.79 o                         
   4  -3   9          0.71          1.14         0.49 o                         
   5  -3   9         31.87         32.99         1.77 o                         
   6  -3   9          5.61          4.87         1.01 o                         
   7  -3   9          1.80          0.55         1.20 o                         
   8  -3   9          1.94          2.26         1.63 o                         
 -10  -2   9          6.87          9.89         2.40 o                         
  -9  -2   9          4.76          2.72         1.70 o                         
  -8  -2   9          2.40          1.98         1.25 o                         
  -7  -2   9         98.60         85.67         2.34 o                         
  -6  -2   9          3.56          3.36         0.78 o                         
  -5  -2   9          2.37          2.16         0.41 o                         
  -4  -2   9        104.61        105.40         1.82 o                         
  -3  -2   9        359.01        344.75         4.55 o                         
  -2  -2   9        161.19        160.66         3.39 o                         
  -1  -2   9         11.19         11.21         0.66 o                         
   0  -2   9        401.13        398.06         5.24 o                         
   1  -2   9         13.91         10.76         0.55 o                         
   2  -2   9        285.83        274.59         3.16 o                         
   3  -2   9         48.88         46.65         0.92 o                         
   4  -2   9        121.05        123.72         2.37 o                         
   5  -2   9         16.83         15.85         1.29 o                         
   6  -2   9         34.41         34.82         1.62 o                         
   7  -2   9         13.06         14.10         3.09 o                         
   8  -2   9          5.71          6.46         1.71 o                         
   9  -2   9          9.44          9.90         1.81 o                         
 -11  -1   9         16.41         17.04         4.39 o                         
 -10  -1   9          9.31         11.86         2.13 o                         
  -9  -1   9         17.27         17.86         2.12 o                         
  -8  -1   9          8.18         10.61         1.11 o                         
  -7  -1   9          3.31          3.00         0.89 o                         
  -6  -1   9         21.33         23.72         1.14 o                         
  -5  -1   9        151.75        148.98         2.36 o                         
  -4  -1   9         79.88         78.78         1.62 o                         
  -3  -1   9          4.25          5.39         0.40 o                         
  -2  -1   9        104.69         92.07         1.47 o                         
  -1  -1   9        414.60        379.39         5.12 o                         
   0  -1   9         93.69         88.06         1.54 o                         
   1  -1   9         75.09         61.87         2.53 o                         
   2  -1   9         17.05         20.04         0.59 o                         
   3  -1   9        290.93        287.24         3.45 o                         
   4  -1   9         16.56         17.17         0.72 o                         
   5  -1   9          3.72          2.38         0.45 o                         
   6  -1   9          0.19          0.24         0.55 o                         
   7  -1   9         18.62         15.97         1.74 o                         
   8  -1   9         11.55          8.00         1.22 o                         
   9  -1   9          1.66          1.41         1.57 o                         
 -11   0   9          2.91          4.96         3.96 o                         
 -10   0   9         22.40         23.68         3.42 o                         
  -9   0   9          0.38          0.14         1.67 o                         
  -8   0   9        160.74        160.74         3.49 o                         
  -7   0   9          0.00         -0.35         0.58 o                         
  -6   0   9          9.70          9.57         0.85 o                         
  -5   0   9         84.77         88.88         1.62 o                         
  -4   0   9        193.65        180.88         2.57 o                         
  -3   0   9          5.41          3.94         0.40 o                         
  -2   0   9          2.71          2.93         0.28 o                         
  -1   0   9        102.12        109.43         3.36 o                         
   0   0   9        110.88        107.96         1.55 o                         
   1   0   9        101.22        100.51         1.50 o                         
   2   0   9        141.83        135.94         2.68 o                         
   3   0   9          1.14          1.52         0.30 o                         
   4   0   9          3.99          3.84         0.40 o                         
   5   0   9         41.10         45.59         2.19 o                         
   6   0   9         11.95         15.41         1.29 o                         
   7   0   9          0.21         -0.25         0.74 o                         
   8   0   9          7.12          2.49         1.34 o                         
   9   0   9          6.15          7.29         1.44 o                         
  10   0   9          2.53         -0.22         2.47 o                         
 -11   1   9         16.45         18.28         2.45 o                         
 -10   1   9          9.11          8.98         1.85 o                         
  -9   1   9         17.22         12.84         1.80 o                         
  -8   1   9          8.28          8.35         1.51 o                         
  -7   1   9          3.24          3.34         1.02 o                         
  -6   1   9         20.22         20.76         1.16 o                         
  -5   1   9        152.38        149.30         2.56 o                         
  -4   1   9         81.56         82.84         1.65 o                         
  -3   1   9          5.23          6.64         0.48 o                         
  -2   1   9        102.07         88.04         1.39 o                         
  -1   1   9        411.51        378.63         4.63 o                         
   0   1   9         95.35         90.43         1.51 o                         
   1   1   9         73.80         61.49         1.81 o                         
   2   1   9         17.75         19.98         0.93 o                         
   3   1   9        293.98        299.35         4.30 o                         
   4   1   9         16.22         16.79         1.35 o                         
   5   1   9          3.84          3.68         0.71 o                         
   6   1   9          0.21          0.33         1.25 o                         
   7   1   9         18.71         19.08         2.37 o                         
   8   1   9         11.53          8.73         1.49 o                         
   9   1   9          1.63          1.53         1.35 o                         
 -10   2   9          6.93          7.28         1.70 o                         
  -9   2   9          4.80          3.70         1.60 o                         
  -8   2   9          2.42          3.44         1.16 o                         
  -7   2   9         99.99         89.77         3.76 o                         
  -6   2   9          3.69          3.48         0.76 o                         
  -5   2   9          2.77          2.46         0.51 o                         
  -4   2   9        107.99        106.33         2.27 o                         
  -3   2   9        364.00        340.47         5.38 o                         
  -2   2   9        163.55        158.30         3.10 o                         
  -1   2   9         12.01         11.65         1.04 o                         
   0   2   9        405.05        406.55        10.32 o                         
   1   2   9         13.83         12.10         0.60 o                         
   2   2   9        284.46        272.81         5.00 o                         
   3   2   9         49.44         44.49         1.93 o                         
   4   2   9        121.47        125.95         3.43 o                         
   5   2   9         16.64         18.31         1.70 o                         
   6   2   9         34.04         35.36         3.12 o                         
   7   2   9         13.22          9.88         1.46 o                         
   8   2   9          5.76          3.78         1.44 o                         
   9   2   9          9.40          7.74         1.86 o                         
 -10   3   9         12.95          8.04         3.87 o                         
  -9   3   9         24.38         23.98         2.08 o                         
  -8   3   9         13.76         10.09         1.40 o                         
  -7   3   9          8.91          9.82         1.18 o                         
  -6   3   9        115.34        104.12         3.15 o                         
  -5   3   9         54.82         50.14         2.15 o                         
  -4   3   9          6.65          8.03         3.53 o                         
  -3   3   9         11.06         14.52         1.66 o                         
  -2   3   9        285.98        272.49         6.47 o                         
  -1   3   9         64.90         60.69         2.93 o                         
   0   3   9          1.84          1.83         0.97 o                         
   1   3   9          8.34          8.63         1.24 o                         
   2   3   9         35.59         42.29         2.59 o                         
   3   3   9          7.15          8.63         1.00 o                         
   4   3   9          0.61          0.15         0.98 o                         
   5   3   9         32.14         33.42         2.10 o                         
   6   3   9          5.58          2.80         1.25 o                         
   7   3   9          1.78          1.26         1.54 o                         
   8   3   9          1.97          1.47         2.09 o                         
  -8   4   9          5.53          4.11         5.00 o                         
  -7   4   9          7.26         12.73         5.09 o                         
  -6   4   9          3.84          5.49         3.82 o                         
  -5   4   9         33.76         30.98         5.34 o                         
  -4   4   9         13.25         15.16         2.92 o                         
  -3   4   9        117.84        116.30         6.31 o                         
  -2   4   9          8.32         11.32         1.87 o                         
  -1   4   9         15.44         18.05         3.86 o                         
   0   4   9         46.81         46.30         3.08 o                         
   1   4   9         59.38         66.91         3.42 o                         
   2   4   9         11.49         10.32         1.77 o                         
   3   4   9          8.42          5.27         1.88 o                         
   4   4   9          3.55          1.57         3.82 o                         
   5   4   9          0.06         -1.61         2.06 o                         
   6   4   9          1.93          1.36         6.27 o                         
   7   4   9          8.11          4.84         3.09 o                         
  -6   5   9         28.89         40.85         6.76 o                         
  -5   5   9          1.58         -2.25         4.41 o                         
  -4   5   9         13.55         18.32         4.80 o                         
  -3   5   9         11.84         12.00         2.75 o                         
  -2   5   9         15.24         17.39         2.76 o                         
  -1   5   9          1.85          3.81         2.21 o                         
   0   5   9          6.56          1.81         2.32 o                         
   1   5   9          9.28         12.53         2.20 o                         
   2   5   9          2.51          4.38         2.35 o                         
   3   5   9          2.64         -1.01         2.60 o                         
   4   5   9         20.06         20.43         8.03 o                         
   5   5   9          0.15          4.31         6.37 o                         
  -5  -5  10          1.72          3.02         2.32 o                         
  -4  -5  10          1.35          2.06         1.47 o                         
  -3  -5  10          4.07          3.76         1.19 o                         
  -2  -5  10          0.90         -1.17         1.17 o                         
  -1  -5  10         26.67         34.19         2.43 o                         
   0  -5  10          8.88          7.64         1.35 o                         
   1  -5  10          7.58          7.45         1.44 o                         
   2  -5  10          7.50          4.86         1.50 o                         
   3  -5  10          4.37          5.39         1.53 o                         
   4  -5  10          3.57          1.59         1.64 o                         
  -8  -4  10          7.78          6.67         1.57 o                         
  -7  -4  10          4.08          6.47         1.28 o                         
  -6  -4  10          0.51          2.01         1.41 o                         
  -5  -4  10         11.14         12.70         1.06 o                         
  -4  -4  10         17.36         16.89         1.27 o                         
  -3  -4  10          2.54          3.36         1.71 o                         
  -2  -4  10          9.60          8.99         1.07 o                         
  -1  -4  10         36.11         34.40         2.35 o                         
   0  -4  10          0.54          0.72         0.84 o                         
   1  -4  10         11.13         10.17         0.94 o                         
   2  -4  10         20.14         19.54         1.34 o                         
   3  -4  10          4.63          4.01         0.93 o                         
   4  -4  10          5.05          4.58         1.42 o                         
   5  -4  10          0.91          1.19         1.16 o                         
   6  -4  10          1.61          2.68         1.67 o                         
  -9  -3  10          0.90         -0.82         1.85 o                         
  -8  -3  10          3.48          3.06         1.30 o                         
  -7  -3  10         13.49          9.38         1.18 o                         
  -6  -3  10         32.67         34.28         1.28 o                         
  -5  -3  10          1.67          1.89         0.44 o                         
  -4  -3  10         14.17         13.63         0.91 o                         
  -3  -3  10         59.83         63.05         2.43 o                         
  -2  -3  10        122.65        115.05         3.93 o                         
  -1  -3  10         71.53         67.95         2.05 o                         
   0  -3  10         41.79         48.34         1.95 o                         
   1  -3  10         22.39         22.64         0.83 o                         
   2  -3  10          8.69          7.67         0.63 o                         
   3  -3  10         23.99         20.14         0.92 o                         
   4  -3  10         15.85         16.89         1.02 o                         
   5  -3  10          1.38          1.26         0.73 o                         
   6  -3  10         19.39         19.99         1.52 o                         
   7  -3  10          1.24          2.37         1.69 o                         
   8  -3  10          1.84          2.69         2.48 o                         
 -10  -2  10          2.51          1.38         1.67 o                         
  -9  -2  10         23.17         24.19         2.17 o                         
  -8  -2  10         12.61         17.71         1.40 o                         
  -7  -2  10         20.43         23.19         1.38 o                         
  -6  -2  10         17.26         16.33         1.32 o                         
  -5  -2  10         25.89         23.53         1.20 o                         
  -4  -2  10        116.84        121.12         1.98 o                         
  -3  -2  10        115.51        106.06         1.81 o                         
  -2  -2  10        247.69        251.09         3.81 o                         
  -1  -2  10         58.07         58.45         1.31 o                         
   0  -2  10         27.29         27.17         1.54 o                         
   1  -2  10         19.92         20.45         0.68 o                         
   2  -2  10        110.79        115.68         1.63 o                         
   3  -2  10         15.86         12.84         0.74 o                         
   4  -2  10         10.93         12.33         0.91 o                         
   5  -2  10         23.07         22.48         1.22 o                         
   6  -2  10         18.41         18.93         1.79 o                         
   7  -2  10          9.61          8.07         0.96 o                         
   8  -2  10          3.65          0.45         1.46 o                         
 -11  -1  10         20.68         21.87         4.46 o                         
 -10  -1  10         14.40         14.42         2.59 o                         
  -9  -1  10          2.98          6.14         1.43 o                         
  -8  -1  10         33.40         35.23         1.81 o                         
  -7  -1  10         91.61         97.71         2.41 o                         
  -6  -1  10         93.88        103.93         2.24 o                         
  -5  -1  10         58.62         61.17         1.37 o                         
  -4  -1  10         68.83         69.42         1.37 o                         
  -3  -1  10        551.29        572.96         7.32 o                         
  -2  -1  10        136.43        119.15         1.81 o                         
  -1  -1  10         42.84         37.69         0.91 o                         
   0  -1  10          7.41          7.72         0.40 o                         
   1  -1  10         22.17         29.20         0.84 o                         
   2  -1  10         43.70         41.65         1.10 o                         
   3  -1  10          0.91          0.71         0.25 o                         
   4  -1  10         19.00         14.72         0.68 o                         
   5  -1  10          7.57          8.25         0.82 o                         
   6  -1  10          6.07          4.78         0.52 o                         
   7  -1  10          3.23          1.22         0.90 o                         
   8  -1  10          1.15          0.74         1.09 o                         
   9  -1  10          0.15          0.76         1.31 o                         
 -10   0  10         25.61         40.22         3.23 o                         
  -9   0  10          5.74          8.44         1.57 o                         
  -8   0  10         11.91         15.58         1.08 o                         
  -7   0  10         24.85         27.57         1.78 o                         
  -6   0  10          3.22          3.58         0.74 o                         
  -5   0  10         14.56         11.95         0.69 o                         
  -4   0  10         28.86         28.34         1.23 o                         
  -3   0  10        427.25        415.70         5.05 o                         
  -2   0  10         15.86         13.61         0.56 o                         
  -1   0  10          2.47          3.16         0.33 o                         
   0   0  10         65.02         81.37         1.32 o                         
   1   0  10        131.48        121.98         3.02 o                         
   2   0  10          9.59          9.83         0.53 o                         
   3   0  10          0.47          0.87         0.31 o                         
   4   0  10         94.70         84.22         1.66 o                         
   5   0  10         36.68         31.68         1.45 o                         
   6   0  10          7.72          9.99         1.86 o                         
   7   0  10         20.70         18.16         1.58 o                         
   8   0  10          1.69          1.96         1.20 o                         
   9   0  10          1.73          1.46         1.33 o                         
 -11   1  10         20.61         26.29         3.15 o                         
 -10   1  10         14.52         15.43         2.41 o                         
  -9   1  10          2.97          4.58         1.50 o                         
  -8   1  10         33.50         32.75         2.50 o                         
  -7   1  10         92.04        100.75         2.72 o                         
  -6   1  10         93.28        100.81         2.44 o                         
  -5   1  10         55.75         56.82         1.65 o                         
  -4   1  10         68.15         67.82         1.42 o                         
  -3   1  10        552.52        567.49         6.84 o                         
  -2   1  10        134.57        119.10         1.76 o                         
  -1   1  10         43.75         39.08         1.00 o                         
   0   1  10          7.75          6.42         0.48 o                         
   1   1  10         21.89         28.60         1.22 o                         
   2   1  10         44.28         43.36         2.21 o                         
   3   1  10          1.12          0.74         0.47 o                         
   4   1  10         18.98         16.82         1.92 o                         
   5   1  10          7.29          6.88         0.87 o                         
   6   1  10          5.96          5.14         0.95 o                         
   7   1  10          3.25          2.88         2.45 o                         
   8   1  10          1.14          1.64         2.50 o                         
   9   1  10          0.15          2.62         1.57 o                         
 -10   2  10          2.48          2.78         1.68 o                         
  -9   2  10         23.11         28.57         2.43 o                         
  -8   2  10         12.46         17.92         1.84 o                         
  -7   2  10         19.60         21.72         3.28 o                         
  -6   2  10         16.81         16.39         1.24 o                         
  -5   2  10         26.77         24.33         1.10 o                         
  -4   2  10        112.35        114.96         2.86 o                         
  -3   2  10        115.63        102.98         2.73 o                         
  -2   2  10        253.02        249.18         4.35 o                         
  -1   2  10         59.47         60.47         2.10 o                         
   0   2  10         26.95         24.25         1.72 o                         
   1   2  10         20.99         22.48         0.87 o                         
   2   2  10        113.65        119.98         2.60 o                         
   3   2  10         15.73         12.58         1.07 o                         
   4   2  10         10.87         13.53         1.42 o                         
   5   2  10         23.40         23.54         1.79 o                         
   6   2  10         18.56         20.83         2.31 o                         
   7   2  10          9.57         11.77         2.12 o                         
   8   2  10          3.61          1.09         2.79 o                         
  -9   3  10          0.84          2.00         2.34 o                         
  -8   3  10          3.52          6.93         1.17 o                         
  -7   3  10         13.66         10.75         1.37 o                         
  -6   3  10         31.39         34.67         1.95 o                         
  -5   3  10          1.89          1.62         1.02 o                         
  -4   3  10         14.38         14.13         2.40 o                         
  -3   3  10         61.37         60.75         4.83 o                         
  -2   3  10        120.55        112.39         3.96 o                         
  -1   3  10         72.46         71.64         3.14 o                         
   0   3  10         43.82         52.49         3.56 o                         
   1   3  10         22.39         25.27         3.43 o                         
   2   3  10          8.80          6.86         1.23 o                         
   3   3  10         24.20         18.97         1.79 o                         
   4   3  10         16.18         16.70         1.66 o                         
   5   3  10          1.35         -0.92         1.31 o                         
   6   3  10         19.28         20.66         2.39 o                         
   7   3  10          1.24         -1.43         1.62 o                         
   8   3  10          1.84          0.78         4.90 o                         
  -8   4  10          7.84          7.64         5.49 o                         
  -7   4  10          4.27          9.89         4.60 o                         
  -6   4  10          0.56          1.37         3.82 o                         
  -5   4  10         10.72         10.09         3.92 o                         
  -4   4  10         17.30         18.48         3.59 o                         
  -3   4  10          2.69          2.11         1.86 o                         
  -2   4  10          9.76          8.66         2.28 o                         
  -1   4  10         35.91         37.16         4.07 o                         
   0   4  10          0.44          0.78         2.31 o                         
   1   4  10         11.11         11.98         1.76 o                         
   2   4  10         20.59         16.69         3.04 o                         
   3   4  10          4.62          4.93         1.44 o                         
   4   4  10          5.02          1.78         1.99 o                         
   5   4  10          0.91         -2.18         2.18 o                         
   6   4  10          1.62          0.05         3.38 o                         
  -5   5  10          1.62          8.42         4.51 o                         
  -4   5  10          1.52          3.82         4.41 o                         
  -3   5  10          3.91          1.55         2.69 o                         
  -2   5  10          0.85          0.81         2.52 o                         
  -1   5  10         26.35         33.85         3.90 o                         
   0   5  10          8.71          6.75         3.04 o                         
   1   5  10          7.66          7.06         2.70 o                         
   2   5  10          7.37          5.78         5.78 o                         
   3   5  10          4.43          7.26         2.76 o                         
   4   5  10          3.50          8.33         6.37 o                         
  -5  -5  11         13.62         14.98         3.19 o                         
  -4  -5  11         13.92         14.82         1.69 o                         
  -3  -5  11          0.37          0.80         1.57 o                         
  -2  -5  11          5.36          2.35         1.23 o                         
  -1  -5  11          3.73          1.95         1.57 o                         
   0  -5  11          3.84          5.09         1.32 o                         
   1  -5  11          7.57          7.26         1.52 o                         
   2  -5  11          5.19          3.62         1.96 o                         
   3  -5  11          0.43          0.79         1.56 o                         
  -7  -4  11          5.57          4.28         1.60 o                         
  -6  -4  11          7.30          8.42         1.47 o                         
  -5  -4  11          7.82          9.96         1.52 o                         
  -4  -4  11          2.44          2.00         1.37 o                         
  -3  -4  11          6.59          3.87         0.88 o                         
  -2  -4  11         17.03         15.64         2.22 o                         
  -1  -4  11         75.60         80.32         2.86 o                         
   0  -4  11          2.59          1.37         0.96 o                         
   1  -4  11         22.48         20.34         1.60 o                         
   2  -4  11          1.94          2.08         0.73 o                         
   3  -4  11          8.68          9.06         1.06 o                         
   4  -4  11          0.69          1.25         1.19 o                         
   5  -4  11          2.85          2.45         1.50 o                         
  -9  -3  11          1.19          2.82         2.65 o                         
  -8  -3  11          3.88          1.90         1.13 o                         
  -7  -3  11         12.70         12.09         2.59 o                         
  -6  -3  11          0.44          1.49         0.75 o                         
  -5  -3  11          3.65          2.39         0.74 o                         
  -4  -3  11         30.37         29.40         2.03 o                         
  -3  -3  11         41.05         38.05         3.55 o                         
  -2  -3  11         45.84         47.95         1.99 o                         
  -1  -3  11         35.53         36.95         1.52 o                         
   0  -3  11        107.81        110.36         3.21 o                         
   1  -3  11          3.44          4.36         0.68 o                         
   2  -3  11         16.28         17.44         1.59 o                         
   3  -3  11         17.19         17.01         0.83 o                         
   4  -3  11          0.56          0.25         0.60 o                         
   5  -3  11          8.64          8.77         0.99 o                         
   6  -3  11         12.29          8.22         1.59 o                         
   7  -3  11          2.38          1.87         1.43 o                         
 -10  -2  11         21.08         19.54         4.60 o                         
  -9  -2  11         11.94         13.02         1.83 o                         
  -8  -2  11         14.26         19.75         2.25 o                         
  -7  -2  11          2.59          2.90         0.84 o                         
  -6  -2  11         84.09         89.61         2.69 o                         
  -5  -2  11        151.69        147.65         2.82 o                         
  -4  -2  11         36.38         33.06         1.59 o                         
  -3  -2  11         30.46         30.49         0.95 o                         
  -2  -2  11        115.25        105.31         1.99 o                         
  -1  -2  11        218.31        222.20         3.52 o                         
   0  -2  11         44.81         42.29         1.13 o                         
   1  -2  11         97.97         98.05         1.85 o                         
   2  -2  11         48.28         47.46         1.25 o                         
   3  -2  11         20.09         20.07         0.88 o                         
   4  -2  11         25.91         25.93         1.73 o                         
   5  -2  11          0.52          0.72         0.66 o                         
   6  -2  11          9.24         10.63         0.91 o                         
   7  -2  11          7.70          6.63         1.38 o                         
   8  -2  11          1.83         -0.48         1.30 o                         
 -10  -1  11         10.22          7.68         1.96 o                         
  -9  -1  11          3.89          6.87         1.97 o                         
  -8  -1  11          2.36          0.78         1.14 o                         
  -7  -1  11        106.01         95.99         2.29 o                         
  -6  -1  11         76.50         75.29         1.92 o                         
  -5  -1  11        186.65        193.50         3.19 o                         
  -4  -1  11         73.34         67.33         1.38 o                         
  -3  -1  11        219.49        214.64         2.89 o                         
  -2  -1  11        119.13        114.28         2.55 o                         
  -1  -1  11        117.39        117.93         1.88 o                         
   0  -1  11        198.15        186.72         2.82 o                         
   1  -1  11        277.78        268.08         3.33 o                         
   2  -1  11        165.08        167.77         2.31 o                         
   3  -1  11          4.10          3.50         0.36 o                         
   4  -1  11         40.63         41.19         1.50 o                         
   5  -1  11         37.79         36.52         1.19 o                         
   6  -1  11         17.63         19.20         1.81 o                         
   7  -1  11          7.44          9.45         2.16 o                         
   8  -1  11          7.29          8.54         1.55 o                         
 -10   0  11         39.82         36.70         4.40 o                         
  -9   0  11          2.21          1.65         2.77 o                         
  -8   0  11         46.28         33.30         2.15 o                         
  -7   0  11         13.36         16.87         1.42 o                         
  -6   0  11        481.35        485.88         6.79 o                         
  -5   0  11          0.14          0.26         0.48 o                         
  -4   0  11          2.55          1.59         0.39 o                         
  -3   0  11         10.57          4.48         0.47 o                         
  -2   0  11         37.23         40.78         1.57 o                         
  -1   0  11        170.43        147.12         2.11 o                         
   0   0  11          0.69         13.91         0.64 o                         
   1   0  11          0.00          0.63         0.30 o                         
   2   0  11          2.72          2.76         0.36 o                         
   3   0  11          3.99          5.08         0.50 o                         
   4   0  11         69.98         63.20         3.49 o                         
   5   0  11          4.24          5.02         0.96 o                         
   6   0  11         14.63         12.00         1.56 o                         
   7   0  11         13.64         12.85         1.78 o                         
   8   0  11          5.46          4.60         1.26 o                         
   9   0  11          0.17         -0.44         1.45 o                         
 -10   1  11         10.24          7.48         2.02 o                         
  -9   1  11          3.78          5.30         1.72 o                         
  -8   1  11          2.47          1.68         1.20 o                         
  -7   1  11        104.60         95.91         2.75 o                         
  -6   1  11         78.07         76.55         2.40 o                         
  -5   1  11        187.77        189.54         3.24 o                         
  -4   1  11         73.05         67.32         1.45 o                         
  -3   1  11        216.36        208.53         3.47 o                         
  -2   1  11        120.54        117.39         2.56 o                         
  -1   1  11        117.15        116.09         1.99 o                         
   0   1  11        196.02        183.42         3.86 o                         
   1   1  11        276.21        258.62         4.17 o                         
   2   1  11        166.05        166.50         3.41 o                         
   3   1  11          4.16          2.88         0.81 o                         
   4   1  11         41.21         41.73         4.06 o                         
   5   1  11         38.03         40.04         3.86 o                         
   6   1  11         17.68         16.73         2.02 o                         
   7   1  11          7.40          9.26         1.69 o                         
   8   1  11          7.34          6.11         3.28 o                         
 -10   2  11         21.19         26.35         4.26 o                         
  -9   2  11         11.63         12.05         1.69 o                         
  -8   2  11         14.44         19.60         1.80 o                         
  -7   2  11          2.34          3.00         2.84 o                         
  -6   2  11         82.95         90.43         2.40 o                         
  -5   2  11        150.96        149.74         3.40 o                         
  -4   2  11         35.96         35.82         2.63 o                         
  -3   2  11         30.07         28.80         1.81 o                         
  -2   2  11        109.91        101.97         2.53 o                         
  -1   2  11        220.56        221.72         4.58 o                         
   0   2  11         44.85         42.84         3.69 o                         
   1   2  11         97.42         94.18         3.65 o                         
   2   2  11         46.95         50.97         1.42 o                         
   3   2  11         20.32         20.07         1.44 o                         
   4   2  11         26.05         27.85         2.21 o                         
   5   2  11          0.47          0.86         1.04 o                         
   6   2  11          9.36          7.72         1.47 o                         
   7   2  11          7.77          6.92         2.08 o                         
   8   2  11          1.82         -0.59         4.02 o                         
  -9   3  11          1.18          1.86         4.51 o                         
  -8   3  11          3.99          2.81         1.99 o                         
  -7   3  11         12.14         13.29         3.04 o                         
  -6   3  11          0.56         -0.29         0.66 o                         
  -5   3  11          3.59          2.88         1.58 o                         
  -4   3  11         30.95         35.81         4.31 o                         
  -3   3  11         39.81         33.88         3.31 o                         
  -2   3  11         45.45         55.80         3.57 o                         
  -1   3  11         35.57         37.11         3.27 o                         
   0   3  11        107.52        109.49         5.56 o                         
   1   3  11          3.48          4.13         1.22 o                         
   2   3  11         16.64         16.26         2.64 o                         
   3   3  11         16.84         15.80         1.32 o                         
   4   3  11          0.59          0.00         1.38 o                         
   5   3  11          8.72          4.01         1.99 o                         
   6   3  11         12.38         11.66         1.99 o                         
   7   3  11          2.43          2.28         1.96 o                         
  -7   4  11          5.60         12.24         4.70 o                         
  -6   4  11          7.54         13.91         4.41 o                         
  -5   4  11          7.98         11.66         4.11 o                         
  -4   4  11          2.38          4.70         3.62 o                         
  -3   4  11          7.13          6.43         1.89 o                         
  -2   4  11         16.86         14.89         2.11 o                         
  -1   4  11         75.25         86.34         4.22 o                         
   0   4  11          2.65          3.13         1.65 o                         
   1   4  11         22.69         26.30         3.52 o                         
   2   4  11          1.92          1.57         2.04 o                         
   3   4  11          8.60          9.61         1.69 o                         
   4   4  11          0.73         -4.90         4.90 o                         
   5   4  11          2.92          3.04         2.94 o                         
  -5   5  11         13.64         12.73         5.09 o                         
  -4   5  11         13.83         21.35         5.19 o                         
  -3   5  11          0.32          0.25         2.86 o                         
  -2   5  11          5.47          3.09         2.63 o                         
  -1   5  11          3.90          5.56         2.60 o                         
   0   5  11          4.00          1.19         2.37 o                         
   1   5  11          7.37          6.02         2.24 o                         
   2   5  11          5.25          9.17         2.31 o                         
   3   5  11          0.41          5.16         4.21 o                         
  -3  -5  12         15.94         18.08         1.71 o                         
  -2  -5  12          8.20          4.22         1.81 o                         
  -1  -5  12          1.85          0.85         1.29 o                         
   0  -5  12          0.72          1.11         2.04 o                         
   1  -5  12          1.96          4.40         1.47 o                         
   2  -5  12          1.03         -1.08         3.13 o                         
  -7  -4  12          4.55          2.11         1.26 o                         
  -6  -4  12         20.14         22.05         1.95 o                         
  -5  -4  12          2.07          4.88         1.13 o                         
  -4  -4  12          3.71          3.62         0.79 o                         
  -3  -4  12         24.90         22.40         1.52 o                         
  -2  -4  12         19.52         21.27         2.47 o                         
  -1  -4  12          9.82         10.97         1.89 o                         
   0  -4  12          0.33          0.12         0.89 o                         
   1  -4  12          7.37          6.68         1.08 o                         
   2  -4  12          1.66          2.21         1.33 o                         
   3  -4  12          2.76          0.19         1.17 o                         
   4  -4  12          1.15          1.18         1.25 o                         
   5  -4  12          5.51          7.99         1.92 o                         
  -8  -3  12          8.87         10.76         1.52 o                         
  -7  -3  12         11.22         10.60         2.04 o                         
  -6  -3  12         16.43         16.00         1.26 o                         
  -5  -3  12          4.24          4.37         0.96 o                         
  -4  -3  12         28.29         29.05         1.35 o                         
  -3  -3  12         14.80         16.29         1.21 o                         
  -2  -3  12          0.77          0.97         0.55 o                         
  -1  -3  12         28.96         24.24         1.57 o                         
   0  -3  12         12.61         10.09         0.97 o                         
   1  -3  12          1.66          1.61         0.63 o                         
   2  -3  12          1.14          0.51         0.57 o                         
   3  -3  12         13.45         14.13         1.23 o                         
   4  -3  12          3.39          2.96         0.81 o                         
   5  -3  12         12.11         14.16         1.26 o                         
   6  -3  12          0.15         -1.34         1.34 o                         
  -9  -2  12          2.66          0.72         2.02 o                         
  -8  -2  12          6.83         11.38         1.68 o                         
  -7  -2  12          7.77          7.33         1.14 o                         
  -6  -2  12         59.04         56.96         2.19 o                         
  -5  -2  12         23.10         25.84         1.24 o                         
  -4  -2  12         14.68         15.88         1.47 o                         
  -3  -2  12         20.68         23.59         1.28 o                         
  -2  -2  12        170.00        155.95         2.91 o                         
  -1  -2  12         92.27         85.52         1.84 o                         
   0  -2  12          7.60          9.49         0.68 o                         
   1  -2  12         31.65         30.89         1.26 o                         
   2  -2  12          3.91          4.69         0.45 o                         
   3  -2  12         30.95         29.07         1.10 o                         
   4  -2  12          4.45          4.07         0.78 o                         
   5  -2  12          1.82         -0.01         0.58 o                         
   6  -2  12          9.73          9.92         0.99 o                         
   7  -2  12          5.92          7.00         1.22 o                         
 -10  -1  12          2.10          2.01         2.06 o                         
  -9  -1  12         16.98         24.15         3.17 o                         
  -8  -1  12         19.03         18.95         6.02 o                         
  -7  -1  12         11.66         10.52         1.00 o                         
  -6  -1  12         12.57         13.96         1.04 o                         
  -5  -1  12         47.00         44.69         1.50 o                         
  -4  -1  12          3.37          2.37         0.48 o                         
  -3  -1  12        117.09        112.07         1.81 o                         
  -2  -1  12         25.43         22.62         0.88 o                         
  -1  -1  12         10.51          8.76         0.64 o                         
   0  -1  12         47.81         48.87         1.09 o                         
   1  -1  12         13.43         16.48         0.67 o                         
   2  -1  12         49.30         48.53         1.12 o                         
   3  -1  12          7.44          7.31         0.51 o                         
   4  -1  12         38.48         41.04         1.33 o                         
   5  -1  12          8.48          6.07         0.69 o                         
   6  -1  12          6.69          6.39         1.30 o                         
   7  -1  12          5.24          5.96         1.21 o                         
   8  -1  12          8.86          9.99         1.52 o                         
 -10   0  12          5.39          3.87         3.23 o                         
  -9   0  12          1.11         -1.57         1.57 o                         
  -8   0  12          8.98          9.76         1.36 o                         
  -7   0  12         50.71         49.15         1.88 o                         
  -6   0  12        108.49         96.05         2.16 o                         
  -5   0  12         47.70         39.98         1.49 o                         
  -4   0  12         95.58         87.39         1.71 o                         
  -3   0  12          5.59          6.07         0.48 o                         
  -2   0  12          3.94          2.25         0.53 o                         
  -1   0  12        201.69        187.83         3.32 o                         
   0   0  12          3.70         15.87         0.82 o                         
   1   0  12         15.90         15.81         0.72 o                         
   2   0  12         54.48         59.67         1.37 o                         
   3   0  12         43.81         47.17         2.12 o                         
   4   0  12         47.02         49.69         1.77 o                         
   5   0  12          6.43          7.12         1.21 o                         
   6   0  12          0.43          0.26         1.29 o                         
   7   0  12          0.37          1.25         1.09 o                         
   8   0  12         11.17         10.58         1.66 o                         
 -10   1  12          2.03          6.11         2.19 o                         
  -9   1  12         17.22         16.30         2.30 o                         
  -8   1  12         18.69         19.12         1.94 o                         
  -7   1  12         11.47          8.57         1.43 o                         
  -6   1  12         11.83         11.78         1.25 o                         
  -5   1  12         45.30         43.82         1.68 o                         
  -4   1  12          2.80          2.74         0.59 o                         
  -3   1  12        116.11        107.42         1.88 o                         
  -2   1  12         24.76         23.25         0.85 o                         
  -1   1  12         10.77         10.30         0.69 o                         
   0   1  12         46.73         47.18         1.22 o                         
   1   1  12         14.26         16.44         1.20 o                         
   2   1  12         48.40         47.01         1.80 o                         
   3   1  12          7.09          6.61         0.83 o                         
   4   1  12         38.36         45.32         2.57 o                         
   5   1  12          8.66          5.83         1.45 o                         
   6   1  12          6.70          7.52         1.56 o                         
   7   1  12          5.24          4.98         1.83 o                         
   8   1  12          8.84          5.47         1.69 o                         
  -9   2  12          2.83          2.76         2.49 o                         
  -8   2  12          6.88         12.42         1.72 o                         
  -7   2  12          8.06          7.48         1.24 o                         
  -6   2  12         60.24         62.13         1.85 o                         
  -5   2  12         21.76         25.82         2.19 o                         
  -4   2  12         14.55         16.94         2.82 o                         
  -3   2  12         20.25         22.66         1.36 o                         
  -2   2  12        170.61        163.97         4.46 o                         
  -1   2  12         89.99         82.27         3.27 o                         
   0   2  12          7.70          9.35         1.27 o                         
   1   2  12         32.25         33.11         1.19 o                         
   2   2  12          4.03          4.42         0.83 o                         
   3   2  12         30.50         29.73         1.70 o                         
   4   2  12          4.38          2.75         1.23 o                         
   5   2  12          1.89          1.80         1.15 o                         
   6   2  12          9.71          7.80         2.16 o                         
   7   2  12          5.86          4.60         1.89 o                         
  -8   3  12          8.80         18.71         4.21 o                         
  -6   3  12         16.58         22.24         4.21 o                         
  -5   3  12          4.02          7.56         2.25 o                         
  -4   3  12         27.60         35.78         5.03 o                         
  -3   3  12         14.93         15.73         1.98 o                         
  -2   3  12          0.59          1.20         2.10 o                         
  -1   3  12         28.85         23.87         2.41 o                         
   0   3  12         11.98         10.87         1.59 o                         
   1   3  12          1.76          3.13         1.36 o                         
   2   3  12          1.01          1.51         1.26 o                         
   3   3  12         13.54         15.17         1.32 o                         
   4   3  12          3.43          0.39         3.82 o                         
   5   3  12         11.88         12.99         2.61 o                         
   6   3  12          0.14         -0.85         2.28 o                         
  -7   4  12          4.36          9.50         5.19 o                         
  -5   4  12          2.12         14.69         4.51 o                         
  -4   4  12          4.01          3.04         3.72 o                         
  -3   4  12         24.65         22.28         2.73 o                         
  -2   4  12         19.24         22.91         3.03 o                         
  -1   4  12         10.12         12.31         1.98 o                         
   0   4  12          0.37          0.41         2.10 o                         
   1   4  12          7.31          5.92         3.29 o                         
   2   4  12          1.66         -1.02         2.55 o                         
   3   4  12          2.68          2.72         3.58 o                         
   4   4  12          1.15         -2.16         2.37 o                         
   5   4  12          5.49          6.03         3.62 o                         
  -4   5  12          5.32          6.47         4.70 o                         
  -3   5  12         16.00         15.25         3.49 o                         
  -2   5  12          8.00          2.85         3.04 o                         
  -1   5  12          1.88          4.72         2.55 o                         
   0   5  12          0.69         -1.32         3.17 o                         
   1   5  12          2.06         -0.96         2.58 o                         
   2   5  12          1.00          8.72         7.15 o                         
  -1  -5  13          5.61          7.05         2.16 o                         
  -6  -4  13          0.70          2.39         2.88 o                         
  -5  -4  13          1.76          2.43         1.14 o                         
  -4  -4  13         41.13         43.28         2.34 o                         
  -3  -4  13         22.74         23.23         1.69 o                         
  -2  -4  13          0.48          0.05         0.80 o                         
  -1  -4  13         20.52         19.94         1.56 o                         
   0  -4  13         17.59         14.11         1.56 o                         
   1  -4  13          3.99          3.41         1.08 o                         
   2  -4  13          8.97          9.69         1.28 o                         
   3  -4  13          5.29          3.58         1.25 o                         
   4  -4  13          0.72          0.26         1.32 o                         
  -8  -3  13          5.91          8.80         1.76 o                         
  -7  -3  13          0.11          2.68         2.99 o                         
  -6  -3  13         25.46         22.27         3.15 o                         
  -5  -3  13         46.73         43.75         1.81 o                         
  -4  -3  13          1.73          2.62         0.75 o                         
  -3  -3  13          4.43          3.00         1.31 o                         
  -2  -3  13         83.41         84.29         2.48 o                         
  -1  -3  13         14.55         18.02         2.01 o                         
   0  -3  13          7.00          6.62         0.78 o                         
   1  -3  13          6.75          5.37         0.75 o                         
   2  -3  13         10.99         11.16         0.90 o                         
   3  -3  13          3.15          3.38         0.78 o                         
   4  -3  13          0.28          0.32         0.96 o                         
   5  -3  13          3.92          2.40         1.04 o                         
   6  -3  13          0.55         -1.91         1.91 o                         
  -9  -2  13          6.36          8.34         3.08 o                         
  -8  -2  13          1.75          2.47         2.57 o                         
  -7  -2  13          3.65         -0.48         1.78 o                         
  -6  -2  13          5.10          7.41         1.19 o                         
  -5  -2  13         16.53         12.79         1.02 o                         
  -4  -2  13         46.81         48.50         1.46 o                         
  -3  -2  13          4.34          4.54         0.64 o                         
  -2  -2  13          2.88          2.09         0.51 o                         
  -1  -2  13         23.10         21.83         1.65 o                         
   0  -2  13         43.53         41.91         1.80 o                         
   1  -2  13         11.94          8.22         0.69 o                         
   2  -2  13         23.68         25.82         0.91 o                         
   3  -2  13          6.90          6.09         0.52 o                         
   4  -2  13          8.36          7.53         1.19 o                         
   5  -2  13          2.27          2.20         1.10 o                         
   6  -2  13          2.98          4.32         1.66 o                         
   7  -2  13          4.32          3.56         1.76 o                         
  -9  -1  13         17.71         27.33         4.11 o                         
  -8  -1  13         16.20         15.15         1.72 o                         
  -7  -1  13         20.56         24.76         1.62 o                         
  -6  -1  13          3.30          1.62         0.75 o                         
  -5  -1  13         15.16         12.91         1.00 o                         
  -4  -1  13         60.12         56.88         1.52 o                         
  -3  -1  13         43.38         41.47         1.48 o                         
  -2  -1  13          3.27          4.34         0.49 o                         
  -1  -1  13        130.30        123.89         2.27 o                         
   0  -1  13         14.10         14.96         0.71 o                         
   1  -1  13          3.87          4.37         0.52 o                         
   2  -1  13         10.06          8.85         0.76 o                         
   3  -1  13         38.93         43.59         1.99 o                         
   4  -1  13          0.50         -0.06         0.79 o                         
   5  -1  13          4.24          4.20         0.62 o                         
   6  -1  13          0.11         -0.53         1.67 o                         
 -10   0  13          3.39          2.18         2.27 o                         
  -9   0  13          0.01         -0.72         1.81 o                         
  -8   0  13         19.22         25.04         2.42 o                         
  -7   0  13          4.09          3.25         0.90 o                         
  -6   0  13          3.45          3.86         0.73 o                         
  -5   0  13         27.89         30.24         1.59 o                         
  -4   0  13         47.30         44.90         2.79 o                         
  -3   0  13         45.74         44.55         1.18 o                         
  -2   0  13          0.32          1.30         0.43 o                         
  -1   0  13         31.20         31.41         1.77 o                         
   0   0  13         12.85         22.65         1.16 o                         
   1   0  13        142.85        154.45         2.53 o                         
   2   0  13          0.40          0.05         0.51 o                         
   3   0  13          8.54          7.81         0.74 o                         
   4   0  13         33.26         29.87         1.70 o                         
   5   0  13         17.81         22.18         2.25 o                         
   6   0  13          1.58          1.27         2.06 o                         
   7   0  13          1.07          0.84         1.56 o                         
   8   0  13         15.15          6.66         3.04 o                         
  -9   1  13         17.75         17.42         2.37 o                         
  -8   1  13         16.22         12.98         2.34 o                         
  -7   1  13         21.10         26.02         2.03 o                         
  -6   1  13          3.37          2.20         0.80 o                         
  -5   1  13         15.18         12.43         1.11 o                         
  -4   1  13         60.08         54.04         1.90 o                         
  -3   1  13         43.18         40.96         1.17 o                         
  -2   1  13          2.62          4.00         0.56 o                         
  -1   1  13        128.67        121.75         2.10 o                         
   0   1  13         13.52         15.75         0.88 o                         
   1   1  13          3.59          4.21         0.76 o                         
   2   1  13          9.64          7.97         0.73 o                         
   3   1  13         38.96         39.76         1.77 o                         
   4   1  13          0.47          1.63         1.82 o                         
   5   1  13          4.16          4.75         1.84 o                         
   6   1  13          0.10         -0.64         1.35 o                         
   7   1  13          4.29         14.52         3.40 o                         
  -9   2  13          6.34          6.69         2.70 o                         
  -8   2  13          1.82          3.46         2.33 o                         
  -7   2  13          3.89          1.23         1.88 o                         
  -6   2  13          4.98          5.67         2.40 o                         
  -5   2  13         17.17         13.95         1.99 o                         
  -4   2  13         46.72         45.23         3.40 o                         
  -3   2  13          4.02          4.43         0.82 o                         
  -2   2  13          2.82          4.58         1.16 o                         
  -1   2  13         23.67         21.27         2.10 o                         
   0   2  13         43.39         38.18         2.47 o                         
   1   2  13         11.60          9.17         0.87 o                         
   2   2  13         23.50         26.93         1.91 o                         
   3   2  13          7.09          6.62         0.78 o                         
   4   2  13          8.45          8.13         1.95 o                         
   5   2  13          2.26          2.02         1.84 o                         
   6   2  13          2.99          3.96         1.71 o                         
   7   2  13          4.36          3.75         2.83 o                         
  -8   3  13          5.81         18.22         4.70 o                         
  -7   3  13          0.11          4.41         3.72 o                         
  -6   3  13         25.89         23.31         4.51 o                         
  -5   3  13         46.73         45.62         5.00 o                         
  -4   3  13          1.88          5.03         2.17 o                         
  -3   3  13          4.25          5.79         2.11 o                         
  -2   3  13         84.46         85.35         6.97 o                         
  -1   3  13         14.44         14.82         2.57 o                         
   0   3  13          6.73         10.77         1.67 o                         
   1   3  13          6.59          5.75         2.00 o                         
   2   3  13         10.94         10.34         1.68 o                         
   3   3  13          3.17         -1.96         4.02 o                         
   4   3  13          0.26          0.19         2.13 o                         
   5   3  13          4.01          2.99         2.31 o                         
   6   3  13          0.55         -1.65         3.28 o                         
  -6   4  13          0.65         12.73         5.09 o                         
  -5   4  13          1.61         13.81         4.31 o                         
  -4   4  13         40.69         63.83         6.40 o                         
  -3   4  13         22.67         25.17         3.12 o                         
  -2   4  13          0.46          0.89         2.06 o                         
  -1   4  13         20.57         22.57         2.85 o                         
   0   4  13         17.46         20.02         2.55 o                         
   1   4  13          3.89         -0.32         1.95 o                         
   2   4  13          8.78          5.63         2.85 o                         
   3   4  13          5.33          0.98         3.04 o                         
   4   4  13          0.70         -0.49         6.17 o                         
  -5  -4  14          4.31          4.05         3.24 o                         
  -4  -4  14          5.81          7.31         1.12 o                         
  -3  -4  14          1.83          2.47         0.92 o                         
  -2  -4  14          6.79          7.74         1.06 o                         
  -1  -4  14          5.60          4.56         1.68 o                         
   0  -4  14          0.76         -0.98         0.98 o                         
   1  -4  14          1.81          0.26         1.90 o                         
   2  -4  14          5.56          5.64         1.25 o                         
   3  -4  14          0.69          2.18         1.26 o                         
  -7  -3  14          4.31          4.32         2.50 o                         
  -6  -3  14         38.14         43.25         2.70 o                         
  -5  -3  14          1.02          0.27         1.15 o                         
  -4  -3  14          0.90          1.67         0.71 o                         
  -3  -3  14          0.66          0.43         0.70 o                         
  -2  -3  14         14.77         12.25         3.49 o                         
  -1  -3  14         10.02          8.84         0.91 o                         
   0  -3  14          1.46          2.38         0.66 o                         
   1  -3  14          1.11          1.14         0.62 o                         
   2  -3  14          2.56          1.04         0.79 o                         
   3  -3  14          2.43          1.54         0.89 o                         
   4  -3  14          0.78         -0.13         1.54 o                         
   5  -3  14          0.20         -1.04         1.04 o                         
  -8  -2  14          1.24          3.28         1.58 o                         
  -7  -2  14         24.90         27.41         2.79 o                         
  -6  -2  14          3.43          0.69         2.70 o                         
  -5  -2  14         24.50         22.75         2.22 o                         
  -4  -2  14         22.16         20.07         2.82 o                         
  -3  -2  14          9.36          9.86         1.09 o                         
  -2  -2  14         18.00         23.52         2.06 o                         
  -1  -2  14         12.36         12.02         1.25 o                         
   0  -2  14         12.37         10.47         0.98 o                         
   1  -2  14          5.21          5.80         0.92 o                         
   2  -2  14          3.18          3.06         0.49 o                         
   3  -2  14          1.52          1.01         0.63 o                         
   4  -2  14          1.66          1.37         0.68 o                         
   5  -2  14          3.33          2.41         0.98 o                         
  -9  -1  14          3.72          7.20         1.94 o                         
  -8  -1  14          2.43         -0.41         1.41 o                         
  -7  -1  14          8.99         13.28         3.30 o                         
  -6  -1  14         49.86         49.53         1.85 o                         
  -5  -1  14         10.58         12.02         1.14 o                         
  -4  -1  14         29.32         27.60         1.34 o                         
  -3  -1  14         12.89         11.51         0.99 o                         
  -2  -1  14         57.57         47.10         1.39 o                         
  -1  -1  14         26.71         29.41         1.22 o                         
   0  -1  14          6.82          4.56         0.51 o                         
   1  -1  14         16.69         19.16         0.89 o                         
   2  -1  14          1.10          1.13         0.50 o                         
   3  -1  14          7.79          5.69         0.66 o                         
   4  -1  14          5.45          1.73         0.79 o                         
   5  -1  14          2.46          2.32         1.42 o                         
   6  -1  14          0.07          1.81         1.35 o                         
   7  -1  14          2.07          4.21         1.37 o                         
  -9   0  14          3.46          3.14         1.96 o                         
  -8   0  14          2.44          2.41         1.63 o                         
  -7   0  14          2.38          2.27         1.22 o                         
  -6   0  14         14.38         10.24         1.10 o                         
  -5   0  14         46.95         44.73         1.66 o                         
  -4   0  14         76.85         73.53         1.82 o                         
  -3   0  14         39.54         36.07         1.51 o                         
  -2   0  14         12.57          9.86         0.75 o                         
  -1   0  14          2.28          7.35         0.64 o                         
   0   0  14          7.80         19.80         1.33 o                         
   1   0  14          8.40          6.74         0.65 o                         
   2   0  14          6.02          9.49         0.80 o                         
   3   0  14          6.86          7.69         0.73 o                         
   4   0  14          1.33          2.20         1.25 o                         
   5   0  14          5.35          3.55         1.24 o                         
   6   0  14          0.04         -0.76         1.33 o                         
   7   0  14          2.14          1.38         1.87 o                         
  -9   1  14          3.78          1.22         2.70 o                         
  -8   1  14          2.57         -0.69         2.94 o                         
  -7   1  14          9.21         13.13         1.50 o                         
  -6   1  14         49.40         51.01         2.26 o                         
  -5   1  14          9.68         10.12         0.93 o                         
  -4   1  14         30.20         26.48         1.37 o                         
  -3   1  14         12.82          9.33         1.20 o                         
  -2   1  14         58.41         51.63         1.88 o                         
  -1   1  14         27.38         28.88         1.06 o                         
   0   1  14          7.34          5.80         0.80 o                         
   1   1  14         16.18         17.47         1.14 o                         
   2   1  14          1.24          0.86         0.65 o                         
   3   1  14          7.99          7.49         1.08 o                         
   4   1  14          5.37          5.44         1.43 o                         
   5   1  14          2.47          2.17         1.77 o                         
   6   1  14          0.08         -0.87         1.51 o                         
   7   1  14          2.08          1.43         2.53 o                         
  -8   2  14          1.39         -0.59         3.92 o                         
  -7   2  14         24.77         26.39         2.92 o                         
  -6   2  14          3.37          2.47         1.75 o                         
  -5   2  14         24.68         22.49         2.64 o                         
  -4   2  14         21.78         18.42         1.71 o                         
  -3   2  14          9.10         10.21         1.10 o                         
  -2   2  14         18.49         25.01         2.57 o                         
  -1   2  14         12.18         11.09         1.65 o                         
   0   2  14         12.58         13.34         1.42 o                         
   1   2  14          5.04          7.08         2.15 o                         
   2   2  14          3.24          3.62         1.11 o                         
   3   2  14          1.53          0.83         0.81 o                         
   4   2  14          1.63         -0.11         1.85 o                         
   5   2  14          3.28          1.61         4.70 o                         
  -7   3  14          4.36         -3.72         4.11 o                         
  -6   3  14         37.36         32.82         5.88 o                         
  -5   3  14          1.08         -1.83         4.65 o                         
  -4   3  14          0.81          0.07         2.74 o                         
  -3   3  14          0.73          2.37         1.82 o                         
  -2   3  14         14.23         13.44         2.09 o                         
  -1   3  14         10.36          7.55         2.33 o                         
   0   3  14          1.47          4.17         2.00 o                         
   1   3  14          1.20          0.73         1.59 o                         
   2   3  14          2.55          0.96         1.66 o                         
   3   3  14          2.57          5.92         5.34 o                         
   4   3  14          0.78         -1.12         2.31 o                         
   5   3  14          0.20         -2.58         2.58 o                         
  -5   4  14          4.20         16.36         5.00 o                         
  -4   4  14          5.89         13.93         6.76 o                         
  -3   4  14          1.82          3.44         2.52 o                         
  -2   4  14          6.91          8.63         2.54 o                         
  -1   4  14          5.59          5.83         2.23 o                         
   0   4  14          0.77          2.47         2.19 o                         
   1   4  14          1.69         -2.15         2.15 o                         
   2   4  14          5.72          2.11         2.89 o                         
   3   4  14          0.68         -3.41         4.56 o                         
  -3  -4  15          6.41          4.67         2.32 o                         
  -2  -4  15         16.84         18.41         1.64 o                         
  -1  -4  15         14.54         15.30         1.67 o                         
   0  -4  15          1.53          2.24         1.13 o                         
   1  -4  15         14.29         13.87         1.81 o                         
  -6  -3  15          3.69          3.61         1.40 o                         
  -5  -3  15          4.66          5.23         1.04 o                         
  -4  -3  15         61.09         61.80         2.32 o                         
  -3  -3  15         14.50         12.59         1.33 o                         
  -2  -3  15          7.81         10.81         1.23 o                         
  -1  -3  15         19.18         18.21         1.87 o                         
   0  -3  15         32.64         38.44         2.32 o                         
   1  -3  15          0.37          0.51         0.79 o                         
   2  -3  15          9.56         10.30         1.46 o                         
   3  -3  15          9.45         11.37         3.07 o                         
   4  -3  15          0.23          0.30         0.96 o                         
  -8  -2  15         16.94         26.76         3.45 o                         
  -7  -2  15          0.52          5.30         2.11 o                         
  -6  -2  15         10.26          9.89         1.39 o                         
  -5  -2  15         44.91         42.28         2.45 o                         
  -4  -2  15         15.98         17.05         1.41 o                         
  -3  -2  15         32.16         33.19         4.34 o                         
  -2  -2  15         28.87         28.86         2.55 o                         
  -1  -2  15         14.62         19.62         1.82 o                         
   0  -2  15          1.80          1.05         0.60 o                         
   1  -2  15         28.82         30.19         1.32 o                         
   2  -2  15         15.44         15.63         2.50 o                         
   3  -2  15          0.16          1.10         0.73 o                         
   4  -2  15          0.02          0.51         0.80 o                         
   5  -2  15          1.25          2.22         1.48 o                         
  -8  -1  15          0.38          0.16         2.94 o                         
  -7  -1  15          3.81          5.15         1.60 o                         
  -6  -1  15          4.67          6.24         1.31 o                         
  -5  -1  15         60.07         59.16         2.10 o                         
  -4  -1  15         61.35         63.50         1.92 o                         
  -3  -1  15         18.82         19.49         1.56 o                         
  -2  -1  15         18.77         20.72         1.61 o                         
  -1  -1  15          9.91         13.08         1.29 o                         
   0  -1  15         15.91         17.17         1.03 o                         
   1  -1  15         19.01         20.75         1.03 o                         
   2  -1  15         22.35         24.70         1.18 o                         
   3  -1  15          1.59          1.00         0.65 o                         
   4  -1  15          4.71          4.87         0.76 o                         
   5  -1  15          3.47          1.51         2.02 o                         
   6  -1  15          1.04         -0.11         1.41 o                         
  -9   0  15          0.07         -2.25         4.70 o                         
  -8   0  15         11.68         13.24         1.96 o                         
  -7   0  15         21.08         26.28         2.94 o                         
  -6   0  15         49.22         58.38         2.92 o                         
  -5   0  15         13.60         11.33         1.12 o                         
  -4   0  15         42.40         38.74         2.12 o                         
  -3   0  15         82.04         73.00         2.03 o                         
  -2   0  15          1.93          3.53         0.79 o                         
  -1   0  15          5.97          8.27         0.75 o                         
   0   0  15         12.20         27.09         1.21 o                         
   1   0  15          1.90          3.08         0.72 o                         
   2   0  15          5.15          5.80         0.77 o                         
   3   0  15          0.52          0.16         0.85 o                         
   4   0  15          0.18          1.37         1.45 o                         
   5   0  15          1.59          2.60         1.66 o                         
   6   0  15          1.56          1.21         1.58 o                         
  -8   1  15          0.39         -0.21         3.97 o                         
  -7   1  15          3.92          8.66         2.27 o                         
  -6   1  15          4.94          4.69         2.11 o                         
  -5   1  15         60.82         57.15         2.49 o                         
  -4   1  15         61.05         60.11         2.85 o                         
  -3   1  15         18.33         18.52         1.73 o                         
  -2   1  15         18.78         23.62         1.85 o                         
  -1   1  15          9.66         12.52         1.10 o                         
   0   1  15         16.00         18.17         1.17 o                         
   1   1  15         19.06         21.06         1.24 o                         
   2   1  15         22.32         23.70         1.93 o                         
   3   1  15          1.52          1.07         1.29 o                         
   4   1  15          4.86          3.08         2.20 o                         
   5   1  15          3.46          1.67         2.09 o                         
   6   1  15          1.03          3.10         2.33 o                         
  -8   2  15         16.89         12.44         5.09 o                         
  -7   2  15          0.51         -1.08         3.01 o                         
  -6   2  15         10.34         13.67         2.91 o                         
  -5   2  15         45.14         43.79         4.63 o                         
  -4   2  15         16.31         13.43         1.72 o                         
  -3   2  15         32.71         38.22         2.31 o                         
  -2   2  15         27.66         24.13         4.60 o                         
  -1   2  15         14.78         15.96         2.35 o                         
   0   2  15          1.73          1.10         1.10 o                         
   1   2  15         28.82         30.96         1.88 o                         
   2   2  15         15.37         14.29         1.52 o                         
   3   2  15          0.15          0.42         3.23 o                         
   4   2  15          0.02         -2.10         2.10 o                         
   5   2  15          1.28          0.41         3.48 o                         
  -6   3  15          3.95          1.30         3.50 o                         
  -5   3  15          4.63         -0.99         2.98 o                         
  -4   3  15         61.01         63.03         5.78 o                         
  -3   3  15         14.48         11.93         2.97 o                         
  -2   3  15          7.72          7.28         2.08 o                         
  -1   3  15         18.63         24.09         2.61 o                         
   0   3  15         32.85         35.13         4.14 o                         
   1   3  15          0.36          3.21         2.52 o                         
   2   3  15          9.40          4.95         3.43 o                         
   3   3  15          9.23          3.53         5.29 o                         
   4   3  15          0.22         -0.69         5.49 o                         
  -4   4  15          2.26         16.65         4.24 o                         
  -3   4  15          6.20          6.60         2.85 o                         
  -2   4  15         16.55         16.74         3.10 o                         
  -1   4  15         14.42         17.50         3.97 o                         
   0   4  15          1.61          0.99         2.47 o                         
   1   4  15         14.51          6.96         6.27 o                         
  -5  -3  16          2.56         -0.73         2.97 o                         
  -4  -3  16          1.40          1.21         1.19 o                         
  -3  -3  16         15.41         19.65         1.59 o                         
  -2  -3  16          8.99          9.67         1.36 o                         
  -1  -3  16         16.08         18.42         1.75 o                         
   0  -3  16          3.12          2.30         1.19 o                         
   1  -3  16          6.81          6.63         1.04 o                         
   2  -3  16          3.65          4.30         1.20 o                         
   3  -3  16          4.28          0.51         1.38 o                         
  -7  -2  16          3.44          3.19         4.00 o                         
  -6  -2  16         17.65         18.46         2.22 o                         
  -5  -2  16          4.65          4.43         1.14 o                         
  -4  -2  16         14.54         13.97         1.59 o                         
  -3  -2  16          0.86          0.12         1.31 o                         
  -2  -2  16         24.78         25.33         1.63 o                         
  -1  -2  16          1.23          2.18         0.81 o                         
   0  -2  16          1.23          2.83         0.85 o                         
   1  -2  16          1.10          1.43         0.80 o                         
   2  -2  16          5.08          6.73         1.10 o                         
   3  -2  16          1.87          0.32         1.19 o                         
   4  -2  16          2.30          4.82         3.92 o                         
  -8  -1  16          1.51         -2.90         2.90 o                         
  -7  -1  16          3.36          7.07         6.96 o                         
  -6  -1  16          5.01          7.20         2.20 o                         
  -5  -1  16          0.12          0.59         1.20 o                         
  -4  -1  16         15.60         15.90         1.52 o                         
  -3  -1  16          9.46          5.74         1.21 o                         
  -2  -1  16          6.99          9.22         1.02 o                         
  -1  -1  16          3.30          6.21         0.87 o                         
   0  -1  16          7.57          7.18         0.83 o                         
   1  -1  16          3.72          5.02         0.70 o                         
   2  -1  16          4.36          3.80         0.85 o                         
   3  -1  16          4.03          3.06         0.82 o                         
   4  -1  16          4.50          3.40         1.37 o                         
   5  -1  16          8.45          8.10         1.55 o                         
  -8   0  16          0.00         -0.03         2.42 o                         
  -7   0  16          6.44          9.03         3.01 o                         
  -6   0  16          1.23          3.61         1.72 o                         
  -5   0  16         59.41         60.59         4.80 o                         
  -4   0  16          3.75          2.30         1.00 o                         
  -3   0  16          0.82          1.36         0.94 o                         
  -2   0  16          0.57          0.81         0.71 o                         
  -1   0  16         45.36         46.08         1.88 o                         
   0   0  16          1.79          7.52         0.88 o                         
   1   0  16          0.11          0.26         0.69 o                         
   2   0  16         11.26         13.52         1.34 o                         
   3   0  16          3.26          5.19         1.09 o                         
   4   0  16          7.90          6.53         1.34 o                         
   5   0  16          0.26         -0.93         2.55 o                         
  -8   1  16          1.40          1.57         4.21 o                         
  -7   1  16          3.17          8.37         2.30 o                         
  -6   1  16          5.06          4.63         2.08 o                         
  -5   1  16          0.14          0.87         1.76 o                         
  -4   1  16         15.29         14.82         1.91 o                         
  -3   1  16          9.61          9.29         1.57 o                         
  -2   1  16          7.31          9.56         1.43 o                         
  -1   1  16          3.35          6.10         1.00 o                         
   0   1  16          7.32          8.02         1.08 o                         
   1   1  16          3.89          3.15         0.99 o                         
   2   1  16          4.29          5.83         1.06 o                         
   3   1  16          3.98          3.37         1.18 o                         
   4   1  16          4.44          5.32         3.62 o                         
   5   1  16          8.52          7.63         1.71 o                         
  -7   2  16          3.43          4.70         3.97 o                         
  -6   2  16         18.21         23.87         3.92 o                         
  -5   2  16          4.36          3.73         2.89 o                         
  -4   2  16         14.70         12.19         7.05 o                         
  -3   2  16          0.81          1.13         1.78 o                         
  -2   2  16         25.52         27.98         2.79 o                         
  -1   2  16          1.21          0.96         1.60 o                         
   0   2  16          1.23          3.78         1.67 o                         
   1   2  16          1.17          0.61         1.59 o                         
   2   2  16          5.16          7.56         5.68 o                         
   3   2  16          1.86          2.49         2.19 o                         
   4   2  16          2.28          0.17         3.09 o                         
  -5   3  16          2.66          0.31         7.84 o                         
  -4   3  16          1.32          1.34         3.55 o                         
  -3   3  16         15.53         19.02         4.02 o                         
  -2   3  16          9.04         10.32         2.64 o                         
  -1   3  16         16.48         21.69         6.06 o                         
   0   3  16          3.05          6.46         3.49 o                         
   1   3  16          6.80          6.16         4.07 o                         
   2   3  16          3.71         -1.08         2.70 o                         
   3   3  16          4.33          2.33         3.05 o                         
  -4  -3  17          0.45          0.60         1.61 o                         
  -3  -3  17          0.78         -0.44         1.03 o                         
  -2  -3  17          8.37          9.26         1.21 o                         
  -1  -3  17          2.07          3.89         1.76 o                         
   0  -3  17          1.59          1.65         1.06 o                         
   1  -3  17          0.33          2.48         1.78 o                         
  -6  -2  17         11.58         12.20         3.54 o                         
  -5  -2  17          9.49          9.11         1.47 o                         
  -4  -2  17          9.59          8.65         2.04 o                         
  -3  -2  17          4.59          2.92         1.10 o                         
  -2  -2  17          9.60          7.29         1.20 o                         
  -1  -2  17         26.02         26.38         2.67 o                         
   0  -2  17          3.16          2.01         1.12 o                         
   1  -2  17          1.53          0.83         0.94 o                         
   2  -2  17          2.55          3.98         0.98 o                         
   3  -2  17          2.93          0.24         1.52 o                         
  -7  -1  17         44.25         60.64         8.87 o                         
  -6  -1  17         12.85         11.61         2.02 o                         
  -5  -1  17          0.80          2.21         1.41 o                         
  -4  -1  17          6.84          7.51         1.37 o                         
  -3  -1  17         24.00         27.34         2.01 o                         
  -2  -1  17         26.37         31.40         3.45 o                         
  -1  -1  17          0.40          0.56         1.48 o                         
   0  -1  17          5.34          7.50         1.25 o                         
   1  -1  17          5.28          5.19         1.09 o                         
   2  -1  17          0.01          0.75         1.58 o                         
   3  -1  17          0.66          0.36         1.52 o                         
   4  -1  17          0.92          5.93         1.70 o                         
  -7   0  17          2.77          3.43         2.61 o                         
  -6   0  17         34.92         42.85         3.87 o                         
  -5   0  17         19.69         24.26         3.59 o                         
  -4   0  17          7.50          9.14         1.88 o                         
  -3   0  17         32.31         42.36         2.56 o                         
  -2   0  17         26.43         32.38         2.05 o                         
  -1   0  17          0.07          0.04         0.95 o                         
   0   0  17          5.61          9.52         1.77 o                         
   1   0  17          2.10          5.39         1.47 o                         
   2   0  17          1.44          2.66         1.09 o                         
   3   0  17          7.14          6.85         1.48 o                         
   4   0  17          7.22          5.53         2.48 o                         
  -7   1  17         44.72         65.71         5.64 o                         
  -6   1  17         12.78         15.17         7.20 o                         
  -5   1  17          0.90          2.07         1.97 o                         
  -4   1  17          7.08          9.23         2.43 o                         
  -3   1  17         24.09         27.75         2.52 o                         
  -2   1  17         26.34         31.54         2.94 o                         
  -1   1  17          0.39          2.36         1.18 o                         
   0   1  17          5.50          8.51         1.29 o                         
   1   1  17          5.18          6.48         2.01 o                         
   2   1  17          0.02          0.39         1.48 o                         
   3   1  17          0.66          1.26         4.02 o                         
   4   1  17          0.93          0.38         2.21 o                         
  -6   2  17         11.37         15.81         3.64 o                         
  -5   2  17          9.49          4.81         7.10 o                         
  -4   2  17          9.70          7.92         4.85 o                         
  -3   2  17          4.56          4.55         2.90 o                         
  -2   2  17          9.62          9.22         2.09 o                         
  -1   2  17         25.98         32.37         3.21 o                         
   0   2  17          3.19          3.49         4.70 o                         
   1   2  17          1.50          1.82         2.28 o                         
   2   2  17          2.54          5.60         2.79 o                         
   3   2  17          2.97          7.43         2.99 o                         
  -4   3  17          0.46         -0.52         4.85 o                         
  -3   3  17          0.84          4.70         3.95 o                         
  -2   3  17          8.47         11.88         2.91 o                         
  -1   3  17          2.06          9.41         2.50 o                         
   0   3  17          1.56         -2.62         4.95 o                         
   1   3  17          0.34          1.27         3.33 o                         
  -4  -2  18          5.55          1.67         1.38 o                         
  -3  -2  18          0.62          4.21         1.22 o                         
  -2  -2  18          2.88          3.43         1.24 o                         
  -1  -2  18          0.15         -1.14         1.14 o                         
   0  -2  18          0.51         -0.08         1.72 o                         
   1  -2  18          1.30          0.69         1.29 o                         
  -6  -1  18          5.46         12.24         2.74 o                         
  -5  -1  18         29.79         39.83         4.90 o                         
  -4  -1  18         15.91         21.66         2.03 o                         
  -3  -1  18          1.08          1.91         1.32 o                         
  -2  -1  18         12.97         12.50         1.62 o                         
  -1  -1  18         10.63         14.80         2.52 o                         
   0  -1  18          3.48          6.81         1.34 o                         
   1  -1  18          0.24          2.55         1.27 o                         
   2  -1  18          1.21          1.60         1.72 o                         
   3  -1  18          0.73          2.16         2.35 o                         
  -6   0  18          5.03          9.95         2.90 o                         
  -5   0  18          2.44         -1.06         2.43 o                         
  -4   0  18         11.69         17.78         2.62 o                         
  -3   0  18         25.26         39.89         4.02 o                         
  -2   0  18          6.41          4.41         1.81 o                         
  -1   0  18          3.97          1.38         1.69 o                         
   0   0  18         11.41         27.07         2.57 o                         
   1   0  18          0.96         -1.91         1.91 o                         
   2   0  18          0.37          1.37         2.45 o                         
   3   0  18          3.34          6.15         3.18 o                         
  -6   1  18          5.39          8.52         3.82 o                         
  -5   1  18         29.65         36.53         4.38 o                         
  -4   1  18         16.04         15.55         3.06 o                         
  -3   1  18          1.15          1.93         2.31 o                         
  -2   1  18         13.18         15.85         2.06 o                         
  -1   1  18         10.73         13.50         2.03 o                         
   0   1  18          3.58          5.31         2.37 o                         
   1   1  18          0.24         -0.44         2.25 o                         
   2   1  18          1.21          5.41         2.37 o                         
  -4   2  18          5.34          4.60         4.02 o                         
  -3   2  18          0.62         -2.40         3.07 o                         
  -2   2  18          2.89          4.82         2.61 o                         
  -1   2  18          0.15          0.99         3.28 o                         
   0   2  18          0.56         -0.38         3.63 o                         
   1   2  18          1.28          2.63         2.73 o                         
  -4  -1  19         17.20         26.49         2.77 o                         
  -3  -1  19          4.48          8.96         1.85 o                         
  -2  -1  19          1.59          6.37         2.34 o                         
  -1  -1  19          0.13          1.17         1.53 o                         
   0  -1  19         15.79         16.22         3.28 o                         
   1  -1  19          1.16         -0.49         2.84 o                         
  -4   0  19         10.14         13.19         2.36 o                         
  -3   0  19         15.60         18.86         2.32 o                         
  -2   0  19          4.45          6.41         1.92 o                         
  -1   0  19         13.92         21.14         2.25 o                         
   0   0  19          0.14          2.61         2.04 o                         
   1   0  19          8.91          9.56         2.38 o                         
  -4   1  19         16.92         25.41         3.69 o                         
  -3   1  19          4.31          5.98         5.04 o                         
  -2   1  19          1.54          5.37         2.70 o                         
  -1   1  19          0.10          6.77         2.63 o                         
   0   1  19         15.73         16.45         2.91 o                         
                                                                                
