# Supplementary material for: An exceptional series of phase transitions in hydrophobic amino acids with linear side chains
Source: IUCrJ. 2016 Aug 9;3(Pt 5):341–53. doi: 10.1107/S2052252516010472 (PMC5391856; doi:10.1107/S2052252516010472)
Supplement: Supplementary file 17 [file m-03-00341-Met320sup17.hkl]

data_Met320                                                                     
_shelx_title ' test in P2(1)'                                                   
_shelx_refln_list_code          4                                               
_shelx_F_calc_maximum      106.60                                               
_exptl_crystal_F_000       320.00                                               
_reflns_d_resolution_high  0.7993                                               
                                                                                
loop_                                                                           
 _space_group_symop_operation_xyz                                               
 'x, y, z'                                                                      
 '-x, y+1/2, -z'                                                                
                                                                                
_cell_length_a     9.5473                                                       
_cell_length_b     5.1830                                                       
_cell_length_c    15.5830                                                       
_cell_angle_alpha  90.000                                                       
_cell_angle_beta   94.980                                                       
_cell_angle_gamma  90.000                                                       
                                                                                
_shelx_F_squared_multiplier     1.000                                           
                                                                                
loop_                                                                           
 _refln_index_h                                                                 
 _refln_index_k                                                                 
 _refln_index_l                                                                 
 _refln_F_squared_calc                                                          
 _refln_F_squared_meas                                                          
 _refln_F_squared_sigma                                                         
 _refln_observed_status                                                         
   0  -6   0          5.41          3.86         5.79 o                         
   1  -6   0          2.03          4.78         4.23 o                         
   2  -6   0          1.73         -5.05         5.05 o                         
   3  -6   0          6.25          7.04         5.34 o                         
   4  -6   0          0.90         -4.31         4.88 o                         
   1  -5   0          5.46          4.21         1.19 o                         
   2  -5   0         14.33         14.44         1.44 o                         
   3  -5   0          4.60          1.87         1.46 o                         
   4  -5   0         24.67         26.07         1.83 o                         
   5  -5   0          9.96         11.00         1.86 o                         
   6  -5   0         15.71         19.98         6.58 o                         
   0  -4   0          0.83          0.69         1.05 o                         
   1  -4   0         39.57         40.07         1.73 o                         
   2  -4   0          7.56          7.42         1.04 o                         
   3  -4   0        178.20        156.36         4.49 o                         
   4  -4   0          9.43         11.69         1.11 o                         
   5  -4   0        110.14        122.22         3.24 o                         
   6  -4   0          5.89          4.45         0.96 o                         
   7  -4   0          4.56          4.59         2.21 o                         
   8  -4   0          8.33          8.67         2.27 o                         
   9  -4   0          5.50          8.39         7.95 o                         
   1  -3   0        175.83        194.78         4.60 o                         
   2  -3   0        149.63        158.90         3.87 o                         
   3  -3   0         58.52         72.37         2.17 o                         
   4  -3   0         49.29         59.54         1.91 o                         
   5  -3   0         39.35         39.43         1.46 o                         
   6  -3   0        148.99        147.96         4.51 o                         
   7  -3   0         31.76         27.49         2.29 o                         
   8  -3   0         10.70          9.47         1.88 o                         
   9  -3   0          6.36         10.81         3.41 o                         
  10  -3   0          5.65         -2.46         3.85 o                         
   0  -2   0        262.98        304.75         9.23 o                         
   1  -2   0        519.31        488.70        10.45 o                         
   2  -2   0          8.85          8.93         0.58 o                         
   3  -2   0         19.13         29.71         1.08 o                         
   4  -2   0        215.94        236.59         5.25 o                         
   5  -2   0        174.46        167.86         5.16 o                         
   6  -2   0          1.95          5.23         0.99 o                         
   7  -2   0         14.60         12.64         1.48 o                         
   8  -2   0          2.62          3.66         1.45 o                         
   9  -2   0         36.35         41.38         3.04 o                         
  10  -2   0          5.22          4.55         2.55 o                         
  11  -2   0          1.06          3.02         3.51 o                         
   1  -1   0       4371.41       4804.68       106.50 o                         
   2  -1   0         85.94         88.09         2.01 o                         
   3  -1   0       1374.73       1496.65        33.15 o                         
   4  -1   0        326.19        321.80         7.69 o                         
   5  -1   0        307.00        372.81        11.47 o                         
   6  -1   0         25.90         28.65         1.82 o                         
   7  -1   0        205.61        232.05         6.13 o                         
   8  -1   0        113.20        116.63         4.33 o                         
   9  -1   0         73.59         70.39         3.36 o                         
  10  -1   0          8.22         11.06         1.97 o                         
  11  -1   0          4.54         13.17         6.36 o                         
   1   0   0          0.02         -0.11         0.11 o                         
   2   0   0        112.29        147.13         4.43 o                         
   3   0   0        133.01        110.83         3.60 o                         
   4   0   0       1740.95       1743.96        43.41 o                         
   5   0   0          8.04          7.18         0.81 o                         
   6   0   0        182.09        218.02         6.04 o                         
   7   0   0         41.43         34.97         1.66 o                         
   8   0   0         18.96         28.68         2.05 o                         
   9   0   0          2.26          0.35         1.71 o                         
  10   0   0          8.64         13.51         1.70 o                         
  11   0   0         42.02        102.73        13.17 o                         
   1   1   0       4363.54       4708.39       236.69 o                         
   2   1   0         82.51         85.07         3.49 o                         
   3   1   0       1358.19       1429.19        73.78 o                         
   4   1   0        330.94        326.59        17.14 o                         
   5   1   0        308.78        366.21        19.87 o                         
   6   1   0         25.72         37.92         4.20 o                         
   7   1   0        205.65        237.82        14.19 o                         
   8   1   0        112.81        130.77         9.88 o                         
  10   1   0          8.24          2.16         5.11 o                         
  11   1   0          4.56         -2.72         6.13 o                         
   0   2   0        258.29        303.88        15.21 o                         
   1   2   0        524.75        525.59        17.58 o                         
   2   2   0          9.35          9.30         0.95 o                         
   3   2   0         19.79         27.92         2.16 o                         
   4   2   0        215.01        238.05        13.06 o                         
   5   2   0        173.87        164.83        10.10 o                         
   6   2   0          1.82          3.41         2.27 o                         
   7   2   0         14.57         11.24         3.41 o                         
   8   2   0          2.59         -0.57         2.95 o                         
   9   2   0         36.32         45.07         6.58 o                         
  10   2   0          5.23         -0.23         5.00 o                         
   1   3   0        176.14        204.19         7.22 o                         
   2   3   0        150.11        162.28         6.10 o                         
   3   3   0         56.85         71.47         3.29 o                         
   4   3   0         49.26         56.88         3.46 o                         
   5   3   0         40.05         39.85         4.31 o                         
   7   3   0         31.86         37.01         5.22 o                         
   8   3   0         10.66         10.67         3.63 o                         
   9   3   0          6.33          8.40         4.31 o                         
  10   3   0          5.61          8.06         6.24 o                         
   0   4   0          0.98          2.84         0.91 o                         
   1   4   0         38.59         37.74         2.27 o                         
   2   4   0          7.51          6.79         0.95 o                         
   3   4   0        178.50        149.85         8.86 o                         
   4   4   0          9.38         11.56         1.56 o                         
   5   4   0        110.46        123.51         8.29 o                         
   6   4   0          5.89          4.09         2.50 o                         
   7   4   0          4.49          1.59         2.95 o                         
   8   4   0          8.32          9.65         4.20 o                         
   9   4   0          5.47          6.24         4.77 o                         
   1   5   0          5.53          6.07         1.06 o                         
   2   5   0         14.06         13.77         1.61 o                         
   3   5   0          4.57          1.52         1.20 o                         
   4   5   0         24.81         23.61         3.41 o                         
   5   5   0         10.00         10.79         2.61 o                         
   6   5   0         15.63         19.07         3.52 o                         
   7   5   0          2.68          3.86         3.63 o                         
  -4  -6   1          0.31         -2.27         5.22 o                         
  -3  -6   1          7.21         -5.45         5.45 o                         
  -2  -6   1          0.83          0.85         4.33 o                         
  -1  -6   1          0.32         -1.42         4.09 o                         
   0  -6   1          2.52         -3.73         6.70 o                         
   1  -6   1         14.63          9.66         8.40 o                         
   2  -6   1          2.70          3.40         5.11 o                         
   3  -6   1          3.20         -4.20         5.00 o                         
   4  -6   1          0.30         11.69         5.22 o                         
  -7  -5   1          1.20         19.53         5.11 o                         
  -6  -5   1         17.83          9.54         5.39 o                         
  -5  -5   1          1.99          2.64         1.31 o                         
  -4  -5   1         39.74         37.34         2.45 o                         
  -3  -5   1         10.36         11.57         1.36 o                         
  -2  -5   1          6.01          9.08         1.21 o                         
  -1  -5   1          3.40          2.78         1.07 o                         
   0  -5   1         87.75         70.50         2.84 o                         
   1  -5   1          6.22          6.93         1.21 o                         
   2  -5   1         48.46         46.08         2.79 o                         
   3  -5   1          0.38          0.38         1.49 o                         
   4  -5   1         25.05         22.70         1.61 o                         
   5  -5   1          7.68          7.48         1.78 o                         
   6  -5   1          2.80          2.95         6.13 o                         
  -9  -4   1         20.08         20.91         5.73 o                         
  -8  -4   1         11.96         11.37         2.42 o                         
  -7  -4   1         35.23         32.48         2.94 o                         
  -6  -4   1         21.82         20.57         1.46 o                         
  -5  -4   1         15.23         13.00         1.25 o                         
  -4  -4   1         28.95         28.30         1.64 o                         
  -3  -4   1          5.62          5.94         0.90 o                         
  -2  -4   1          4.66          3.94         0.77 o                         
  -1  -4   1         17.66         16.89         1.17 o                         
   0  -4   1         24.22         26.93         1.42 o                         
   1  -4   1         55.03         58.08         2.39 o                         
   2  -4   1         19.49         19.11         1.19 o                         
   3  -4   1        288.46        281.65         7.28 o                         
   4  -4   1          3.39          2.05         0.68 o                         
   5  -4   1        164.28        157.69         3.98 o                         
   6  -4   1          2.99          2.20         1.04 o                         
   7  -4   1          4.20          2.62         1.64 o                         
   8  -4   1          6.90         14.85         2.48 o                         
   9  -4   1         33.74         34.47         4.96 o                         
 -10  -3   1          0.88          4.25        10.39 o                         
  -9  -3   1         13.78         14.92         3.69 o                         
  -8  -3   1         16.00         15.55         2.16 o                         
  -7  -3   1          8.81         13.00         1.59 o                         
  -6  -3   1         83.41         59.56         3.82 o                         
  -5  -3   1        132.04        120.61         3.17 o                         
  -4  -3   1         65.37         57.33         1.90 o                         
  -3  -3   1         94.44         75.19         2.20 o                         
  -2  -3   1         85.58         94.10         2.58 o                         
  -1  -3   1         37.51         42.42         1.51 o                         
   0  -3   1        128.59        127.78         3.22 o                         
   1  -3   1         90.19         95.38         2.57 o                         
   2  -3   1        174.60        155.79         3.78 o                         
   3  -3   1         20.87         16.91         1.01 o                         
   4  -3   1         69.70         64.54         2.12 o                         
   5  -3   1         57.99         59.03         2.47 o                         
   6  -3   1        147.44        151.97         4.35 o                         
   7  -3   1         15.00         13.09         1.80 o                         
   8  -3   1          3.58          4.66         1.83 o                         
   9  -3   1          1.11         -0.52         4.94 o                         
  10  -3   1         19.87         19.27         8.29 o                         
 -11  -2   1          3.94          9.23         3.75 o                         
 -10  -2   1         28.05         34.77         6.00 o                         
  -9  -2   1          8.77          8.93         2.31 o                         
  -8  -2   1         21.51         13.63         1.66 o                         
  -7  -2   1          3.11          4.47         1.25 o                         
  -6  -2   1         47.91         44.41         2.10 o                         
  -5  -2   1         37.06         37.89         2.61 o                         
  -4  -2   1         68.76         79.33         2.08 o                         
  -3  -2   1         17.91         17.52         0.87 o                         
  -2  -2   1          5.05          2.53         0.44 o                         
  -1  -2   1         97.15         87.69         2.38 o                         
   0  -2   1        151.53        180.29         4.42 o                         
   1  -2   1         78.22         74.90         2.03 o                         
   2  -2   1         44.16         40.63         1.32 o                         
   3  -2   1        150.37        123.34         2.89 o                         
   4  -2   1         86.60         92.18         2.17 o                         
   5  -2   1        282.25        315.18         7.80 o                         
   6  -2   1         11.02          7.86         1.44 o                         
   7  -2   1         22.92         21.58         2.00 o                         
   8  -2   1          2.90          5.06         1.50 o                         
   9  -2   1         44.79         43.42         4.01 o                         
  10  -2   1         10.08          3.77         2.64 o                         
 -11  -1   1          1.71          7.49         5.90 o                         
 -10  -1   1          0.55          2.17         1.66 o                         
  -9  -1   1         82.04         90.06         5.98 o                         
  -8  -1   1         33.05         26.18         2.46 o                         
  -7  -1   1        123.99        102.67         3.29 o                         
  -6  -1   1         19.99         19.13         1.36 o                         
  -5  -1   1        362.68        394.29        10.32 o                         
  -4  -1   1         47.12         42.93         1.54 o                         
  -3  -1   1       3741.96       4058.09        98.57 o                         
  -2  -1   1        704.55        662.57        16.47 o                         
  -1  -1   1        687.19        683.82        16.89 o                         
   0  -1   1        628.46        647.22        15.95 o                         
   1  -1   1       2631.34       2674.40        65.87 o                         
   2  -1   1        155.25        171.88         4.01 o                         
   3  -1   1         11.82          8.38         0.69 o                         
   4  -1   1         51.72         44.73         1.77 o                         
   5  -1   1         46.80         41.35         1.69 o                         
   6  -1   1         20.65         19.37         1.93 o                         
   7  -1   1        109.59        106.98         3.42 o                         
   8  -1   1         83.23         77.35         3.02 o                         
   9  -1   1         36.64         39.98         2.70 o                         
  10  -1   1         17.03         16.70         2.55 o                         
  11  -1   1          9.79         32.36         8.17 o                         
 -11   0   1         34.19         84.91        11.35 o                         
 -10   0   1          3.98          6.53         2.05 o                         
  -9   0   1          0.01          0.79         0.71 o                         
  -8   0   1        135.97        131.18         4.09 o                         
  -7   0   1         28.84         21.53         1.31 o                         
  -6   0   1          2.86          2.76         0.63 o                         
  -5   0   1          0.86          2.21         0.57 o                         
  -4   0   1        209.39        261.28         6.91 o                         
  -3   0   1         78.28         68.16         2.39 o                         
  -2   0   1          1.45          0.64         0.17 o                         
  -1   0   1          3.83          1.79         0.20 o                         
   1   0   1          0.02          0.02         0.13 o                         
   2   0   1      11364.42      10817.81       267.74 o                         
   3   0   1        383.83        348.70        10.33 o                         
   4   0   1       2377.48       2586.97        64.21 o                         
   5   0   1        133.49        127.27         3.74 o                         
   6   0   1        303.55        281.32         7.61 o                         
   7   0   1         14.94         13.73         1.29 o                         
   8   0   1          5.17         11.84         1.41 o                         
   9   0   1          9.10         11.50         1.57 o                         
  10   0   1          8.44          5.35         1.53 o                         
  11   0   1         13.88         12.03         6.93 o                         
 -11   1   1          1.71         17.60         7.38 o                         
  -9   1   1         82.20        104.09         9.42 o                         
  -8   1   1         32.91         29.30         4.77 o                         
  -7   1   1        123.43         92.40         7.61 o                         
  -6   1   1         20.04         20.89         3.63 o                         
  -5   1   1        359.52        352.36        20.44 o                         
  -4   1   1         45.71         40.30         3.52 o                         
  -3   1   1       3773.76       3877.02       113.69 o                         
  -2   1   1        717.64        651.09        16.49 o                         
  -1   1   1        694.93        662.35        23.41 o                         
   0   1   1        620.97        632.98        28.52 o                         
   1   1   1       2608.62       2643.15        66.01 o                         
   2   1   1        154.18        165.98         5.19 o                         
   3   1   1         12.50          8.01         0.64 o                         
   4   1   1         50.59         45.61         2.61 o                         
   5   1   1         47.02         38.37         3.97 o                         
   6   1   1         20.64         22.02         3.41 o                         
   8   1   1         83.62         73.56         7.15 o                         
   9   1   1         36.54         38.49         5.68 o                         
  10   1   1         17.01         13.62         5.22 o                         
 -10   2   1         27.98         32.47         6.70 o                         
  -9   2   1          8.88          9.42         4.31 o                         
  -8   2   1         21.64         15.89         4.09 o                         
  -7   2   1          3.27          3.97         2.61 o                         
  -6   2   1         48.53         44.16         5.00 o                         
  -4   2   1         68.25         76.49         3.73 o                         
  -3   2   1         18.57         16.66         1.48 o                         
  -2   2   1          4.80          2.59         0.54 o                         
  -1   2   1         95.47         90.05         2.88 o                         
   0   2   1        154.92        189.48         5.57 o                         
   1   2   1         73.20         75.19         4.65 o                         
   2   2   1         45.08         40.17         1.70 o                         
   3   2   1        150.07        122.80         5.28 o                         
   4   2   1         86.07         89.34         5.90 o                         
   5   2   1        282.42        325.23        17.37 o                         
   6   2   1         11.10          6.47         2.50 o                         
   7   2   1         23.04         18.51         3.52 o                         
   8   2   1          2.84          3.41         3.41 o                         
   9   2   1         44.67         42.01         7.38 o                         
  10   2   1         10.13         10.56         5.00 o                         
 -10   3   1          0.87          0.00         6.24 o                         
  -9   3   1         13.75         16.23         5.45 o                         
  -8   3   1         16.18         19.41         4.43 o                         
  -7   3   1          8.77         11.69         3.52 o                         
  -6   3   1         82.86         64.47         5.79 o                         
  -5   3   1        131.58        120.60         5.50 o                         
  -4   3   1         65.46         54.08         3.13 o                         
  -3   3   1         95.28         72.40         3.41 o                         
  -2   3   1         86.76         97.63         3.89 o                         
  -1   3   1         39.05         47.02         1.97 o                         
   0   3   1        127.34        133.62         4.81 o                         
   1   3   1         90.60        100.71         3.73 o                         
   2   3   1        172.95        154.65         7.49 o                         
   3   3   1         21.17         17.40         1.76 o                         
   4   3   1         69.38         67.08         4.77 o                         
   5   3   1         58.14         60.73         5.00 o                         
   6   3   1        147.62        158.48         9.88 o                         
   7   3   1         14.76         15.33         3.63 o                         
   8   3   1          3.56          8.06         3.63 o                         
   9   3   1          1.13         10.44         4.43 o                         
  -9   4   1         20.04         22.14         5.45 o                         
  -8   4   1         11.90         11.69         4.31 o                         
  -7   4   1         35.36         37.58         6.13 o                         
  -6   4   1         21.61         20.21         3.52 o                         
  -5   4   1         15.05         12.78         2.21 o                         
  -4   4   1         29.19         29.97         2.44 o                         
  -3   4   1          5.71          6.79         1.15 o                         
  -2   4   1          4.62          5.78         0.90 o                         
  -1   4   1         17.74         16.87         1.25 o                         
   0   4   1         24.38         27.20         1.93 o                         
   1   4   1         56.01         57.65         2.61 o                         
   2   4   1         20.02         18.47         1.56 o                         
   3   4   1        287.02        291.38        22.42 o                         
   4   4   1          3.25          1.70         1.48 o                         
   5   4   1        164.55        168.69         9.65 o                         
   6   4   1          2.96          1.25         2.38 o                         
   7   4   1          4.20          6.58         3.29 o                         
   8   4   1          6.92          9.99         4.20 o                         
   9   4   1         33.83         33.83         6.47 o                         
  -7   5   1          1.20          3.63         3.41 o                         
  -6   5   1         17.90         15.33         3.52 o                         
  -5   5   1          1.99          1.09         1.76 o                         
  -4   5   1         39.40         37.71         3.35 o                         
  -3   5   1         10.39          9.39         1.47 o                         
  -2   5   1          5.95          5.98         1.13 o                         
  -1   5   1          3.34          0.66         0.90 o                         
   0   5   1         88.51         77.22         3.29 o                         
   1   5   1          6.16          5.81         1.08 o                         
   2   5   1         48.05         43.25         2.57 o                         
   3   5   1          0.40         -1.36         1.36 o                         
   4   5   1         24.96         28.50         3.52 o                         
   5   5   1          7.72          5.56         2.38 o                         
   6   5   1          2.83          4.43         2.95 o                         
   7   5   1          5.44          6.24         3.97 o                         
   3   6   1          3.16          3.63         2.04 o                         
  -3  -6   2          6.32          6.70         6.24 o                         
  -2  -6   2          0.07         -5.61         6.64 o                         
  -1  -6   2          1.93         -1.02         4.09 o                         
   0  -6   2          0.55         -3.95         3.95 o                         
   1  -6   2         17.02         11.00         4.44 o                         
   2  -6   2          0.90          2.35         4.16 o                         
   3  -6   2          1.66         12.26         5.11 o                         
   4  -6   2          1.14          3.52         5.00 o                         
  -7  -5   2          1.49          4.20         4.54 o                         
  -6  -5   2          2.16         -0.94         2.67 o                         
  -5  -5   2         12.82         17.33         1.87 o                         
  -4  -5   2         33.37         34.77         2.13 o                         
  -3  -5   2         10.76         10.57         1.64 o                         
  -2  -5   2         14.12         11.34         1.55 o                         
  -1  -5   2          7.38          6.82         1.24 o                         
   0  -5   2        160.27        164.79         4.59 o                         
   1  -5   2          0.50          0.63         1.61 o                         
   2  -5   2         43.05         38.57         2.05 o                         
   3  -5   2         13.94         13.43         1.92 o                         
   4  -5   2         28.22         30.14         1.69 o                         
   5  -5   2          3.55          3.34         2.45 o                         
   6  -5   2          4.35          3.75         6.58 o                         
  -9  -4   2         51.08         56.53        12.54 o                         
  -8  -4   2         21.23         21.04         4.24 o                         
  -7  -4   2         54.54         69.15         7.03 o                         
  -6  -4   2         14.05         16.12         1.68 o                         
  -5  -4   2         47.08         52.21         2.14 o                         
  -4  -4   2         25.76         33.89         1.72 o                         
  -3  -4   2        202.71        206.35         5.69 o                         
  -2  -4   2          5.18          5.47         0.83 o                         
  -1  -4   2         39.23         39.73         2.09 o                         
   0  -4   2         28.24         23.75         1.65 o                         
   1  -4   2          4.89          3.41         1.18 o                         
   2  -4   2         20.99         22.84         1.21 o                         
   3  -4   2        157.28        167.74         4.25 o                         
   4  -4   2          6.53          5.76         0.78 o                         
   5  -4   2         81.08         74.07         2.44 o                         
   6  -4   2          4.23          3.95         1.50 o                         
   7  -4   2         14.39         14.54         4.61 o                         
   8  -4   2         19.21         22.98         4.03 o                         
   9  -4   2         43.90         38.18         5.29 o                         
 -10  -3   2          1.68          3.72         3.72 o                         
  -9  -3   2         13.04         17.01         4.65 o                         
  -8  -3   2         13.12         12.85         1.99 o                         
  -7  -3   2         12.12          8.43         2.24 o                         
  -6  -3   2         25.09         31.96         1.66 o                         
  -5  -3   2        105.89        119.02         3.13 o                         
  -4  -3   2         73.91         85.23         2.43 o                         
  -3  -3   2          0.31          2.53         0.55 o                         
  -2  -3   2        320.32        320.80         7.67 o                         
  -1  -3   2        265.30        273.96         7.47 o                         
   0  -3   2        599.66        673.76        15.56 o                         
   1  -3   2         55.62         60.31         2.07 o                         
   2  -3   2        146.83        186.66         5.27 o                         
   3  -3   2         53.99         48.51         1.55 o                         
   4  -3   2         50.01         53.32         1.78 o                         
   5  -3   2         62.93         67.94         1.98 o                         
   6  -3   2        135.19        136.65         4.71 o                         
   7  -3   2         21.62         21.40         1.95 o                         
   8  -3   2          0.28         -1.35         2.05 o                         
   9  -3   2          3.33          1.18         2.42 o                         
  10  -3   2         18.55         88.31        11.92 o                         
 -11  -2   2          3.13          1.74         3.52 o                         
 -10  -2   2         32.52         40.33         3.82 o                         
  -9  -2   2         11.63         11.03         2.51 o                         
  -8  -2   2         22.36         23.37         2.32 o                         
  -7  -2   2         32.46         28.75         2.28 o                         
  -6  -2   2         59.79         80.76         2.89 o                         
  -5  -2   2         51.80         50.83         2.28 o                         
  -4  -2   2         94.65         91.18         2.56 o                         
  -3  -2   2        353.05        379.67         8.76 o                         
  -2  -2   2        173.15        186.87         5.58 o                         
  -1  -2   2        234.13        213.97         5.73 o                         
   0  -2   2          2.28          1.63         0.40 o                         
   1  -2   2        217.67        273.22         8.03 o                         
   2  -2   2        323.98        328.62         7.51 o                         
   3  -2   2          9.38         10.63         0.81 o                         
   4  -2   2         99.13         97.59         3.16 o                         
   5  -2   2         70.31         75.51         2.36 o                         
   6  -2   2         66.01         80.11         2.87 o                         
   7  -2   2         37.47         34.97         2.22 o                         
   8  -2   2         11.67         16.10         1.94 o                         
   9  -2   2         16.79         19.95         2.59 o                         
  10  -2   2         29.84         27.44         3.89 o                         
  11  -2   2         10.40         37.24         8.86 o                         
 -11  -1   2          1.81         -4.88         4.88 o                         
 -10  -1   2         18.46         18.89         2.89 o                         
  -9  -1   2         52.03         53.87         3.28 o                         
  -8  -1   2         26.22         29.94         2.17 o                         
  -7  -1   2         27.99         26.76         1.98 o                         
  -6  -1   2          5.13          8.02         1.04 o                         
  -5  -1   2        327.31        387.40         9.10 o                         
  -4  -1   2        242.91        230.83         6.09 o                         
  -3  -1   2       1229.84       1336.69        37.53 o                         
  -2  -1   2         17.77         21.33         0.90 o                         
  -1  -1   2       2205.72       2225.90        62.13 o                         
   0  -1   2        138.79        153.18         4.72 o                         
   1  -1   2       4693.05       4652.22       114.96 o                         
   2  -1   2        641.90        593.05        17.39 o                         
   3  -1   2        172.12        141.60         4.67 o                         
   4  -1   2         23.40         18.10         0.95 o                         
   5  -1   2        146.22        141.35         3.74 o                         
   6  -1   2         10.79          7.06         1.19 o                         
   7  -1   2         15.54         10.67         1.47 o                         
   8  -1   2         19.97         23.91         2.01 o                         
   9  -1   2         39.40         41.36         3.21 o                         
  10  -1   2          9.47          9.20         2.72 o                         
  11  -1   2         14.21          7.04         6.70 o                         
 -11   0   2          7.31          0.11         5.00 o                         
 -10   0   2          0.29          0.92         0.82 o                         
  -9   0   2          3.64          1.59         3.18 o                         
  -8   0   2        200.79        189.51         5.59 o                         
  -7   0   2         13.87         14.11         1.09 o                         
  -6   0   2        414.56        483.41        12.61 o                         
  -5   0   2         27.09         24.49         1.18 o                         
  -4   0   2         27.81         27.97         1.16 o                         
  -3   0   2         84.56         85.31         3.20 o                         
  -2   0   2       1618.71       1774.41        50.73 o                         
  -1   0   2         31.12         20.17         1.65 o                         
   0   0   2         72.56         72.70         2.65 o                         
   1   0   2         63.86         50.98         2.01 o                         
   2   0   2       1483.03       1562.32        84.62 o                         
   3   0   2          2.33          2.29         0.37 o                         
   4   0   2        505.49        602.65        19.99 o                         
   5   0   2        270.34        246.57         7.54 o                         
   6   0   2        171.94        206.10         6.21 o                         
   7   0   2          2.37          4.07         0.92 o                         
   8   0   2         19.12         19.59         1.59 o                         
   9   0   2          4.95          2.89         1.56 o                         
  10   0   2          6.37          6.16         1.52 o                         
  11   0   2          0.05         -5.68         5.68 o                         
 -11   1   2          1.82         17.94         7.49 o                         
  -9   1   2         52.07         42.80         6.24 o                         
  -8   1   2         26.16         25.27         3.05 o                         
  -7   1   2         28.26         30.29         7.27 o                         
  -6   1   2          4.99          5.65         1.52 o                         
  -5   1   2        326.68        364.52        14.37 o                         
  -4   1   2        244.14        224.94         6.10 o                         
  -3   1   2       1220.93       1264.05        37.51 o                         
  -2   1   2         17.67         19.45         0.85 o                         
  -1   1   2       2238.05       2126.40        53.76 o                         
   0   1   2        145.22        160.24         4.76 o                         
   1   1   2       4708.24       4631.34       115.10 o                         
   2   1   2        640.10        602.55        15.07 o                         
   3   1   2        172.27        146.86         3.99 o                         
   4   1   2         23.02         21.04         1.06 o                         
   5   1   2        146.46        146.16         4.16 o                         
   6   1   2         10.57          6.22         1.60 o                         
   8   1   2         19.95         19.64         4.31 o                         
   9   1   2         39.38         44.16         6.47 o                         
  10   1   2          9.51          0.79         4.77 o                         
 -10   2   2         32.52         36.10         6.93 o                         
  -9   2   2         11.63         22.82         5.34 o                         
  -8   2   2         22.49         14.19         4.20 o                         
  -6   2   2         59.72         90.13         6.93 o                         
  -5   2   2         53.15         52.47         7.43 o                         
  -4   2   2         94.47         86.30         4.11 o                         
  -3   2   2        358.20        364.44         9.74 o                         
  -2   2   2        172.52        176.76         4.96 o                         
  -1   2   2        232.13        219.03         6.52 o                         
   0   2   2          2.11          1.79         0.20 o                         
   1   2   2        220.79        269.35        16.26 o                         
   2   2   2        320.40        320.70        13.38 o                         
   3   2   2          8.85          8.97         0.93 o                         
   4   2   2         99.67         98.69         3.61 o                         
   5   2   2         70.84         78.78         5.68 o                         
   6   2   2         65.52         82.52         6.47 o                         
   7   2   2         37.49         36.56         5.34 o                         
   8   2   2         11.61         12.83         3.97 o                         
   9   2   2         16.79         25.88         5.45 o                         
  10   2   2         29.91         24.98         6.47 o                         
 -10   3   2          1.71          3.97         5.56 o                         
  -9   3   2         13.07         12.37         5.00 o                         
  -8   3   2         13.12          9.08         4.20 o                         
  -7   3   2         12.29          8.06         3.41 o                         
  -6   3   2         25.31         28.43         3.13 o                         
  -5   3   2        105.34        111.55         5.41 o                         
  -4   3   2         74.20         82.86         4.01 o                         
  -3   3   2          0.33          1.34         0.84 o                         
  -2   3   2        318.21        309.40         9.56 o                         
  -1   3   2        263.37        278.25         9.17 o                         
   0   3   2        605.14        688.40        31.43 o                         
   1   3   2         53.72         59.88         2.28 o                         
   2   3   2        147.77        182.99         7.84 o                         
   3   3   2         55.09         49.68         3.12 o                         
   4   3   2         50.74         53.59         4.31 o                         
   5   3   2         63.03         74.80         5.45 o                         
   6   3   2        134.74        144.74         9.08 o                         
   7   3   2         21.70         21.46         3.75 o                         
   8   3   2          0.28          1.25         3.18 o                         
   9   3   2          3.33          3.18         4.09 o                         
  -9   4   2         51.02         45.87         7.04 o                         
  -8   4   2         21.33         21.91         5.00 o                         
  -7   4   2         54.56         60.05         7.04 o                         
  -6   4   2         14.18         14.48         2.37 o                         
  -5   4   2         46.78         42.58         3.52 o                         
  -4   4   2         25.38         29.32         3.24 o                         
  -3   4   2        203.82        209.20         8.02 o                         
  -2   4   2          4.98          7.82         1.08 o                         
  -1   4   2         39.10         37.69         1.94 o                         
   0   4   2         28.17         24.33         1.87 o                         
   1   4   2          4.82          3.25         0.71 o                         
   2   4   2         20.96         19.91         1.56 o                         
   3   4   2        158.28        182.99         9.54 o                         
   4   4   2          6.69          6.47         1.93 o                         
   5   4   2         80.75         78.44         5.90 o                         
   6   4   2          4.31          3.63         2.50 o                         
   7   4   2         14.38         14.76         3.63 o                         
   8   4   2         19.17         16.12         4.43 o                         
  -7   5   2          1.47          0.91         3.29 o                         
  -6   5   2          2.19          4.32         2.15 o                         
  -5   5   2         12.74         14.78         2.18 o                         
  -4   5   2         33.46         33.01         2.85 o                         
  -3   5   2         10.80         11.03         1.53 o                         
  -2   5   2         14.27         11.71         1.42 o                         
  -1   5   2          7.37          9.77         1.28 o                         
   0   5   2        159.33        162.46         6.30 o                         
   1   5   2          0.51          0.17         0.80 o                         
   2   5   2         43.50         36.78         3.41 o                         
   4   5   2         28.45         30.77         3.75 o                         
   5   5   2          3.52          3.86         2.38 o                         
   6   5   2          4.36          3.86         2.95 o                         
   7   5   2          1.98          1.36         3.52 o                         
   0   6   2          0.54         -0.57         2.16 o                         
   2   6   2          0.91          1.59         2.04 o                         
   4   6   2          1.15          3.97         2.50 o                         
  -4  -6   3          0.72         -0.34         6.13 o                         
  -3  -6   3          4.56         10.67         6.36 o                         
  -2  -6   3          0.36         -1.30         4.31 o                         
  -1  -6   3          5.08         -0.53         4.20 o                         
   0  -6   3          4.00          1.08         4.06 o                         
   1  -6   3          4.91          3.28         5.45 o                         
   2  -6   3          2.57         13.96         5.34 o                         
   3  -6   3          2.16          4.20         4.88 o                         
  -6  -5   3          1.17          0.26         1.82 o                         
  -5  -5   3         11.91         13.51         2.47 o                         
  -4  -5   3         35.24         36.14         2.42 o                         
  -3  -5   3          9.74          7.82         1.34 o                         
  -2  -5   3         46.81         53.42         2.57 o                         
  -1  -5   3          8.76          7.66         1.31 o                         
   0  -5   3         80.73         66.97         3.31 o                         
   1  -5   3          0.98          1.35         1.58 o                         
   2  -5   3         11.47         11.61         2.04 o                         
   3  -5   3          6.08          6.81         1.86 o                         
   4  -5   3         44.65         36.72         7.05 o                         
   5  -5   3         10.30         14.59         2.93 o                         
   6  -5   3          8.94          4.31         7.27 o                         
  -9  -4   3         39.90         39.51         7.95 o                         
  -8  -4   3         16.51         19.41         4.77 o                         
  -7  -4   3         26.91         24.81         4.78 o                         
  -6  -4   3          1.68         -0.09         0.97 o                         
  -5  -4   3        122.39        120.62         5.34 o                         
  -4  -4   3         36.78         32.42         1.75 o                         
  -3  -4   3        322.11        335.85         7.73 o                         
  -2  -4   3         17.42         16.51         1.19 o                         
  -1  -4   3        108.05        104.23         3.52 o                         
   0  -4   3          0.30          2.68         0.67 o                         
   1  -4   3         27.02         16.31         1.80 o                         
   2  -4   3          8.94          8.78         1.34 o                         
   3  -4   3          5.63          8.21         0.70 o                         
   4  -4   3          3.64          4.52         0.96 o                         
   5  -4   3         11.75         10.20         0.97 o                         
   6  -4   3          1.87          1.75         0.89 o                         
   7  -4   3         22.94         22.88         2.56 o                         
   8  -4   3         20.28          9.20         7.15 o                         
   9  -4   3         25.34         22.14         8.06 o                         
 -10  -3   3          5.62         15.24         4.17 o                         
  -9  -3   3         12.81         19.74         5.73 o                         
  -8  -3   3          5.16          3.48         1.72 o                         
  -7  -3   3         23.53         24.41         2.16 o                         
  -6  -3   3          3.38          7.68         0.94 o                         
  -5  -3   3         54.72         46.63         2.13 o                         
  -4  -3   3         43.89         40.78         2.16 o                         
  -3  -3   3         24.14         27.64         1.39 o                         
  -2  -3   3         66.05         53.59         2.05 o                         
  -1  -3   3         16.13         17.22         1.12 o                         
   0  -3   3        617.23        653.96        16.09 o                         
   1  -3   3         35.16         38.61         5.00 o                         
   2  -3   3        121.12        113.66         2.95 o                         
   3  -3   3         83.23         88.55         2.47 o                         
   4  -3   3         92.54         87.84         2.77 o                         
   5  -3   3         95.41         89.04         2.85 o                         
   6  -3   3         39.45         36.36         1.82 o                         
   7  -3   3         18.41         18.64         1.89 o                         
   8  -3   3          4.08          5.49         2.29 o                         
   9  -3   3          9.66         13.83         5.65 o                         
  10  -3   3          4.73          2.50         6.58 o                         
 -11  -2   3          0.65          4.76         6.47 o                         
 -10  -2   3         16.48          9.22         3.77 o                         
  -9  -2   3         12.43          7.70         6.41 o                         
  -8  -2   3         10.77         13.11         1.77 o                         
  -7  -2   3         27.73         34.68         2.67 o                         
  -6  -2   3         39.00         38.19         2.49 o                         
  -5  -2   3         71.98         64.02         2.93 o                         
  -4  -2   3         22.30         21.34         3.18 o                         
  -3  -2   3        136.86        172.10         4.64 o                         
  -2  -2   3        199.22        210.34         5.57 o                         
  -1  -2   3        382.25        391.06        11.75 o                         
   0  -2   3        121.92        131.78         4.25 o                         
   1  -2   3        157.38        167.56         5.39 o                         
   2  -2   3        421.96        429.49        10.95 o                         
   3  -2   3         60.09         63.93         2.04 o                         
   4  -2   3          1.34          2.17         0.53 o                         
   5  -2   3         29.37         27.69         2.56 o                         
   6  -2   3        152.56        154.53         4.86 o                         
   7  -2   3          5.80          8.53         1.37 o                         
   8  -2   3         11.94         13.74         2.19 o                         
   9  -2   3         13.94         12.47         2.49 o                         
  10  -2   3         33.83         45.14         8.42 o                         
  11  -2   3          5.39          4.31         7.38 o                         
 -11  -1   3          5.14         -5.34         5.34 o                         
 -10  -1   3         27.52         27.04         3.57 o                         
  -9  -1   3         34.04         32.18         3.98 o                         
  -8  -1   3         66.17         66.61         2.98 o                         
  -7  -1   3         32.27         20.63         1.85 o                         
  -6  -1   3         19.43         22.64         1.23 o                         
  -5  -1   3        148.02        149.94         4.83 o                         
  -4  -1   3        155.09        179.32         5.56 o                         
  -3  -1   3        402.71        367.79        13.28 o                         
  -2  -1   3        477.01        482.47        16.62 o                         
  -1  -1   3         15.21         12.98         0.70 o                         
   0  -1   3        203.79        254.36         7.36 o                         
   1  -1   3        325.55        367.24         8.88 o                         
   2  -1   3         80.15         80.64         2.79 o                         
   3  -1   3       1165.93       1186.67        41.21 o                         
   4  -1   3         82.68         85.14         2.87 o                         
   5  -1   3        124.35        137.71         3.99 o                         
   6  -1   3         25.28         22.05         1.50 o                         
   7  -1   3         15.39         15.90         1.84 o                         
   8  -1   3         26.03         23.86         1.99 o                         
   9  -1   3         52.43         54.70         4.95 o                         
  10  -1   3          4.15          6.47         2.00 o                         
  11  -1   3         12.54          6.13         6.81 o                         
 -11   0   3          0.15          1.36         5.45 o                         
 -10   0   3         10.64          4.41         2.89 o                         
  -9   0   3          5.84          9.98         1.12 o                         
  -8   0   3        155.54        183.89         7.98 o                         
  -7   0   3         28.34         33.92         3.24 o                         
  -6   0   3        292.18        296.50         7.99 o                         
  -5   0   3          0.11         -0.10         0.42 o                         
  -4   0   3       1326.25       1357.66        33.84 o                         
  -3   0   3        113.45         79.41         2.73 o                         
  -2   0   3       1221.02       1085.76        31.18 o                         
  -1   0   3         24.98         28.38         1.24 o                         
   0   0   3         17.68         16.78         0.74 o                         
   1   0   3         63.03         47.19         3.28 o                         
   2   0   3       2623.91       3032.80        86.49 o                         
   3   0   3         88.43         86.72         2.95 o                         
   4   0   3        248.43        161.80         6.42 o                         
   5   0   3          0.00         -0.37         0.49 o                         
   7   0   3         12.42         13.13         1.21 o                         
   8   0   3          6.70          5.32         1.18 o                         
   9   0   3          1.58          1.50         1.21 o                         
  10   0   3          2.79          0.90         3.80 o                         
  11   0   3          3.84         -4.88         6.02 o                         
 -10   1   3         27.48         21.57         5.56 o                         
  -9   1   3         34.06         30.31         5.00 o                         
  -8   1   3         66.49         62.41         4.69 o                         
  -7   1   3         31.97         18.97         2.36 o                         
  -6   1   3         19.48         21.65         1.28 o                         
  -5   1   3        148.69        147.78         4.51 o                         
  -4   1   3        149.89        166.08         4.25 o                         
  -3   1   3        404.48        361.29         8.38 o                         
  -2   1   3        481.01        454.17        10.46 o                         
  -1   1   3         16.45         13.26         0.61 o                         
   0   1   3        200.53        249.50         6.44 o                         
   1   1   3        319.93        335.77         8.91 o                         
   2   1   3         84.35         86.41         2.42 o                         
   3   1   3       1168.61       1155.15        29.10 o                         
   4   1   3         82.63         80.71         2.55 o                         
   5   1   3        123.67        133.13         4.54 o                         
   6   1   3         25.24         23.52         1.28 o                         
   7   1   3         15.55         13.31         1.28 o                         
   8   1   3         25.98         23.39         4.20 o                         
   9   1   3         52.56         59.25         7.38 o                         
  10   1   3          4.14         12.15         5.11 o                         
  -9   2   3         12.36         24.41         5.79 o                         
  -8   2   3         10.62         10.33         3.63 o                         
  -7   2   3         27.90         41.55         3.73 o                         
  -6   2   3         38.32         31.61         2.51 o                         
  -5   2   3         71.81         61.70         3.14 o                         
  -4   2   3         21.80         16.98         1.28 o                         
  -3   2   3        132.52        157.72         5.31 o                         
  -2   2   3        203.20        205.79         5.65 o                         
  -1   2   3        389.63        396.95        10.14 o                         
   0   2   3        123.36        127.67         4.29 o                         
   1   2   3        160.25        170.35         9.33 o                         
   2   2   3        424.81        422.95        14.82 o                         
   3   2   3         59.30         62.23         2.55 o                         
   4   2   3          1.43          1.58         0.88 o                         
   5   2   3         29.37         29.08         1.85 o                         
   6   2   3        152.34        149.17        10.33 o                         
   7   2   3          5.83          9.54         2.84 o                         
   8   2   3         12.05         14.76         3.52 o                         
   9   2   3         13.95         14.99         4.09 o                         
  10   2   3         33.80         56.20         8.29 o                         
  -9   3   3         12.82         11.81         5.00 o                         
  -8   3   3          5.14         -3.41         3.41 o                         
  -7   3   3         23.21         22.09         3.16 o                         
  -6   3   3          3.40          3.23         2.50 o                         
  -5   3   3         55.76         45.69         3.21 o                         
  -4   3   3         44.02         38.22         2.21 o                         
  -3   3   3         24.65         27.66         1.74 o                         
  -2   3   3         66.33         54.30         2.05 o                         
  -1   3   3         16.05         19.43         1.36 o                         
   0   3   3        612.69        606.91        19.25 o                         
   1   3   3         36.38         38.06         2.00 o                         
   2   3   3        122.08        113.43         6.78 o                         
   3   3   3         82.89         85.70         3.55 o                         
   4   3   3         92.67         89.34         4.64 o                         
   5   3   3         94.60         94.22         6.58 o                         
   6   3   3         39.60         38.03         4.65 o                         
   7   3   3         18.51         17.03         3.52 o                         
   8   3   3          4.07          9.31         3.75 o                         
   9   3   3          9.68         12.49         4.65 o                         
  -9   4   3         40.11         62.77         8.63 o                         
  -8   4   3         16.50         19.53         4.65 o                         
  -7   4   3         26.76         26.31         3.12 o                         
  -6   4   3          1.67          0.56         1.96 o                         
  -5   4   3        122.30        116.03         7.10 o                         
  -4   4   3         36.79         35.70         2.72 o                         
  -3   4   3        321.39        341.64        12.56 o                         
  -2   4   3         17.46         17.29         1.82 o                         
  -1   4   3        108.37        105.07         3.66 o                         
   0   4   3          0.29          1.57         1.04 o                         
   1   4   3         27.46         22.02         2.27 o                         
   2   4   3          8.95          7.36         1.37 o                         
   3   4   3          5.61          8.63         1.59 o                         
   4   4   3          3.72          4.77         1.82 o                         
   5   4   3         11.83          9.31         2.27 o                         
   6   4   3          1.88          1.02         2.50 o                         
   7   4   3         23.06         22.14         4.09 o                         
   8   4   3         20.29         18.73         4.20 o                         
  -7   5   3          3.45          5.79         3.63 o                         
  -6   5   3          1.19         -2.15         2.15 o                         
  -5   5   3         11.94         11.07         2.15 o                         
  -4   5   3         35.20         32.62         2.90 o                         
  -3   5   3          9.63          6.41         1.28 o                         
  -2   5   3         46.87         48.74         2.69 o                         
  -1   5   3          8.79          9.70         1.48 o                         
   0   5   3         80.73         69.58         4.88 o                         
   1   5   3          0.96          0.45         1.36 o                         
   3   5   3          6.09          5.56         1.82 o                         
   4   5   3         44.44         38.37         4.20 o                         
   5   5   3         10.27         11.13         2.84 o                         
   6   5   3          8.99          7.15         3.07 o                         
   7   5   3          2.21          0.91         3.41 o                         
  -1   6   3          5.08          2.84         2.72 o                         
   0   6   3          3.97          0.79         2.38 o                         
   1   6   3          4.88          3.97         2.38 o                         
   2   6   3          2.57          6.58         2.38 o                         
   3   6   3          2.16          5.79         2.50 o                         
  -4  -6   4          0.19          0.57         6.36 o                         
  -3  -6   4          0.71          3.41         6.70 o                         
  -2  -6   4          0.55         -6.58         6.58 o                         
  -1  -6   4          3.66          7.96         4.25 o                         
   0  -6   4          1.21          4.76         4.14 o                         
   1  -6   4          2.61          2.74         4.20 o                         
   2  -6   4          5.56          7.27         5.34 o                         
   3  -6   4          4.38          1.82         4.77 o                         
  -6  -5   4          4.93          5.03         3.01 o                         
  -5  -5   4          1.60          1.45         1.37 o                         
  -4  -5   4         51.43         50.96         3.01 o                         
  -3  -5   4          8.63         12.15         1.68 o                         
  -2  -5   4         53.58         57.49         3.23 o                         
  -1  -5   4          0.48          0.27         1.64 o                         
   0  -5   4         36.64         32.08         2.97 o                         
   1  -5   4          6.71          4.87         1.84 o                         
   2  -5   4         26.95         27.56         2.58 o                         
   3  -5   4          1.39          2.84         1.89 o                         
   4  -5   4         56.59         56.18         7.33 o                         
   5  -5   4          3.29          6.57         2.65 o                         
  -9  -4   4         13.77         12.34         4.25 o                         
  -8  -4   4          6.93          5.20         3.47 o                         
  -7  -4   4          2.08         -1.64         1.86 o                         
  -6  -4   4          0.56         -0.26         1.04 o                         
  -5  -4   4        143.57        153.12         7.57 o                         
  -4  -4   4         12.35         14.01         1.37 o                         
  -3  -4   4        319.86        312.86         8.91 o                         
  -2  -4   4          4.34          3.50         1.01 o                         
  -1  -4   4         15.84         18.20         1.59 o                         
   0  -4   4          9.38         14.38         1.45 o                         
   1  -4   4         49.83         58.15         2.78 o                         
   2  -4   4          5.92          6.36         1.57 o                         
   3  -4   4         22.64         18.22         2.23 o                         
   4  -4   4         29.99         33.08         1.47 o                         
   5  -4   4         20.38         25.91         1.63 o                         
   6  -4   4          3.04          3.79         1.59 o                         
   7  -4   4         20.94         23.30         3.67 o                         
   8  -4   4         15.09         16.71         4.12 o                         
 -10  -3   4          3.14          1.21         3.76 o                         
  -9  -3   4          4.60          3.29         4.43 o                         
  -8  -3   4          7.87          2.86         2.31 o                         
  -7  -3   4         20.27         20.94         2.77 o                         
  -6  -3   4         67.57         68.65         3.31 o                         
  -5  -3   4         33.99         45.36         2.98 o                         
  -4  -3   4         19.82         22.28         1.51 o                         
  -3  -3   4         81.80         81.60         3.26 o                         
  -2  -3   4         30.66         26.47         1.62 o                         
  -1  -3   4        120.72        124.09         4.41 o                         
   0  -3   4         11.37          7.63         1.00 o                         
   1  -3   4         72.11         71.30         2.95 o                         
   2  -3   4        137.40        151.02         5.25 o                         
   3  -3   4          9.75         14.81         0.94 o                         
   4  -3   4         38.26         43.53         1.84 o                         
   5  -3   4        101.66        113.64         7.15 o                         
   6  -3   4         50.50         55.46         2.77 o                         
   7  -3   4         13.62          9.80         1.94 o                         
   8  -3   4          1.45         -1.25         2.72 o                         
   9  -3   4         15.31         19.13         3.09 o                         
  10  -3   4          0.32         -3.38         5.73 o                         
 -11  -2   4          0.03         -3.52         3.63 o                         
 -10  -2   4         12.17         12.92         2.86 o                         
  -9  -2   4          9.31          9.75         3.01 o                         
  -8  -2   4          4.87          8.40         1.57 o                         
  -7  -2   4          9.38         11.33         1.80 o                         
  -6  -2   4        114.61        118.75         3.71 o                         
  -5  -2   4         24.53         25.37         2.15 o                         
  -4  -2   4        204.20        184.47         7.04 o                         
  -3  -2   4         41.56         52.73         2.10 o                         
  -2  -2   4        663.24        759.41        22.96 o                         
  -1  -2   4        394.06        377.71        11.01 o                         
   0  -2   4         91.70        115.00         3.81 o                         
   1  -2   4        634.20        634.54        18.46 o                         
   2  -2   4        346.13        377.97        11.79 o                         
   3  -2   4        172.02        187.82         5.21 o                         
   4  -2   4         22.36         30.39         1.57 o                         
   5  -2   4         55.46         49.49         2.63 o                         
   6  -2   4         71.76         71.42         2.59 o                         
   7  -2   4         16.21         15.68         1.89 o                         
   8  -2   4          0.61         -0.90         1.76 o                         
   9  -2   4         34.89         33.89         2.82 o                         
  10  -2   4         18.73         18.67         3.27 o                         
 -11  -1   4         13.25         16.01         6.47 o                         
 -10  -1   4         19.10         20.59         2.52 o                         
  -9  -1   4         18.40         15.62         2.85 o                         
  -8  -1   4         29.87         27.05         3.08 o                         
  -7  -1   4        141.18        157.70         4.69 o                         
  -6  -1   4         13.47         13.83         1.20 o                         
  -5  -1   4         23.10         27.52         1.43 o                         
  -4  -1   4        168.79        152.47         6.18 o                         
  -3  -1   4       1154.04       1334.99        45.83 o                         
  -2  -1   4         34.89         26.03         1.32 o                         
  -1  -1   4        316.38        402.16        11.69 o                         
   0  -1   4        391.08        327.40         8.98 o                         
   1  -1   4       1147.31       1331.01        45.75 o                         
   2  -1   4         10.51         14.28         0.90 o                         
   3  -1   4        429.91        514.89        17.24 o                         
   4  -1   4         31.33         23.86         1.28 o                         
   5  -1   4         77.73         72.77         2.50 o                         
   6  -1   4          3.78          1.98         0.76 o                         
   7  -1   4         64.38         62.81         2.64 o                         
   8  -1   4         41.83         35.51         2.32 o                         
   9  -1   4         24.17         24.55         3.46 o                         
  10  -1   4         10.43          4.94         3.21 o                         
  11  -1   4          4.10         -3.75         6.24 o                         
 -10   0   4         27.88         26.17         4.03 o                         
  -9   0   4          1.99          1.54         2.13 o                         
  -8   0   4         21.58         16.53         1.90 o                         
  -7   0   4          2.04          3.39         0.76 o                         
  -6   0   4         15.23         17.46         1.27 o                         
  -5   0   4         97.03         99.51         3.65 o                         
  -4   0   4        331.39        354.70        13.08 o                         
  -3   0   4          7.25          9.93         0.80 o                         
  -2   0   4        224.66        182.55         6.43 o                         
   0   0   4       8689.49       9149.96       318.95 o                         
   1   0   4        182.80        176.17         6.38 o                         
   2   0   4        320.21        443.14        14.12 o                         
   3   0   4         35.55         26.11         2.17 o                         
   4   0   4          1.13          3.53         0.55 o                         
   5   0   4          4.26          6.25         1.10 o                         
   6   0   4         91.01        113.22         4.31 o                         
   7   0   4          3.97          1.54         1.33 o                         
   8   0   4          0.19          2.85         1.07 o                         
   9   0   4          0.04         -1.28         1.92 o                         
  10   0   4          0.59          6.58         4.77 o                         
 -10   1   4         19.16         16.92         5.00 o                         
  -9   1   4         18.33          8.63         3.86 o                         
  -8   1   4         29.78         23.27         4.09 o                         
  -7   1   4        142.08        156.09         5.46 o                         
  -6   1   4         13.41         11.74         0.90 o                         
  -5   1   4         23.19         27.37         1.44 o                         
  -4   1   4        171.22        155.48         4.62 o                         
  -3   1   4       1137.05       1283.50        28.96 o                         
  -2   1   4         34.94         27.05         1.05 o                         
  -1   1   4        323.31        399.26        10.14 o                         
   0   1   4        388.79        306.05         8.04 o                         
   1   1   4       1160.45       1285.32        32.32 o                         
   2   1   4          9.86         12.34         0.70 o                         
   3   1   4        423.87        513.62        15.01 o                         
   4   1   4         32.00         25.50         1.77 o                         
   5   1   4         77.25         76.26         2.87 o                         
   6   1   4          3.88          3.49         0.66 o                         
   7   1   4         64.28         65.52         2.61 o                         
   8   1   4         41.69         32.04         2.32 o                         
   9   1   4         24.16         22.02         5.11 o                         
  10   1   4         10.45          6.70         4.88 o                         
 -10   2   4         12.16         16.01         5.56 o                         
  -9   2   4          9.32         18.85         4.54 o                         
  -8   2   4          4.71          5.48         3.92 o                         
  -7   2   4          9.46         10.01         1.73 o                         
  -6   2   4        115.06        114.47         3.81 o                         
  -5   2   4         24.41         26.26         1.44 o                         
  -4   2   4        206.08        168.83         4.46 o                         
  -3   2   4         41.25         44.09         1.64 o                         
  -2   2   4        653.40        691.99        16.20 o                         
  -1   2   4        387.86        358.91         9.48 o                         
   0   2   4         88.77        111.05         3.84 o                         
   1   2   4        633.77        623.00        32.70 o                         
   2   2   4        347.75        373.73        15.10 o                         
   3   2   4        174.55        194.62         9.86 o                         
   4   2   4         22.12         32.88         2.12 o                         
   5   2   4         54.59         50.31         2.46 o                         
   6   2   4         72.17         67.58         3.23 o                         
   7   2   4         16.04         16.52         2.50 o                         
   8   2   4          0.61          0.57         2.84 o                         
   9   2   4         34.88         26.11         5.11 o                         
  10   2   4         18.68         14.65         5.68 o                         
 -10   3   4          3.11         -5.68         5.68 o                         
  -9   3   4          4.56          4.20         4.54 o                         
  -8   3   4          7.75          1.14         3.75 o                         
  -7   3   4         20.27         18.65         2.33 o                         
  -6   3   4         68.09         69.45         4.57 o                         
  -5   3   4         33.56         35.98         2.17 o                         
  -4   3   4         19.46         20.08         1.65 o                         
  -3   3   4         80.43         71.25         2.38 o                         
  -2   3   4         30.03         27.34         1.25 o                         
  -1   3   4        122.18        125.71         3.23 o                         
   0   3   4         11.12          7.81         1.24 o                         
   1   3   4         72.41         69.32         4.14 o                         
   2   3   4        137.02        146.90         9.99 o                         
   3   3   4          9.44         15.45         1.49 o                         
   4   3   4         38.50         43.73         2.57 o                         
   5   3   4        102.46        114.13         5.84 o                         
   6   3   4         50.54         50.38         5.85 o                         
   7   3   4         13.50         11.35         3.07 o                         
   8   3   4          1.43          0.79         3.52 o                         
   9   3   4         15.26         14.99         4.65 o                         
  -9   4   4         13.75          9.88         5.68 o                         
  -8   4   4          6.94          4.65         4.43 o                         
  -7   4   4          2.10         -0.20         2.94 o                         
  -6   4   4          0.58          1.93         2.18 o                         
  -5   4   4        144.49        143.01         9.37 o                         
  -4   4   4         12.40         13.58         1.43 o                         
  -3   4   4        319.38        310.26         9.80 o                         
  -2   4   4          4.31          5.30         1.00 o                         
  -1   4   4         15.42         17.06         0.92 o                         
   0   4   4          9.34         12.11         1.84 o                         
   1   4   4         49.26         56.00         3.40 o                         
   2   4   4          5.72          7.49         1.46 o                         
   3   4   4         22.80         15.01         2.13 o                         
   4   4   4         30.12         34.93         3.02 o                         
   5   4   4         20.39         25.88         3.75 o                         
   6   4   4          3.01          1.48         2.50 o                         
   7   4   4         20.89         24.52         4.31 o                         
   8   4   4         15.12         15.21         3.97 o                         
  -7   5   4          6.18          7.85         6.81 o                         
  -6   5   4          4.89          4.17         2.37 o                         
  -5   5   4          1.62          1.26         1.82 o                         
  -4   5   4         51.64         46.90         4.12 o                         
  -3   5   4          8.69         13.85         1.48 o                         
  -2   5   4         52.92         57.75         2.39 o                         
  -1   5   4          0.49          0.34         1.70 o                         
   0   5   4         36.97         31.79         3.41 o                         
   1   5   4          6.66          6.02         1.82 o                         
   2   5   4         26.90         24.30         3.18 o                         
   3   5   4          1.41         -1.48         1.59 o                         
   4   5   4         56.55         51.54         4.88 o                         
   5   5   4          3.29          4.43         2.50 o                         
   6   5   4          6.32          7.49         2.95 o                         
  -2   6   4          0.56          3.63         3.07 o                         
  -1   6   4          3.62          3.97         2.72 o                         
   0   6   4          1.22         -2.38         2.38 o                         
   1   6   4          2.62          1.14         2.38 o                         
   2   6   4          5.51          7.04         2.61 o                         
   3   6   4          4.35          5.56         2.50 o                         
  -3  -6   5          0.22         -3.97         6.70 o                         
  -2  -6   5          0.11          6.36         7.04 o                         
  -1  -6   5          6.48          6.05         4.47 o                         
   0  -6   5          0.05          2.01         4.31 o                         
   1  -6   5          4.53          1.25         5.34 o                         
   2  -6   5          2.09          2.84         4.88 o                         
   3  -6   5          1.40          2.27         4.88 o                         
  -6  -5   5          4.92         10.22         6.02 o                         
  -5  -5   5          1.39          1.12         1.86 o                         
  -4  -5   5          5.01          6.97         1.64 o                         
  -3  -5   5          3.69          2.24         1.41 o                         
  -2  -5   5         16.64         14.79         1.87 o                         
  -1  -5   5          0.30          1.58         2.20 o                         
   0  -5   5          7.65         12.34         2.95 o                         
   1  -5   5          6.66          9.25         2.06 o                         
   2  -5   5         18.77         19.55         2.34 o                         
   3  -5   5          5.00          5.23         2.04 o                         
   4  -5   5         41.16         54.29         5.26 o                         
   5  -5   5          0.08          3.52         6.47 o                         
  -9  -4   5          4.16          2.42         3.88 o                         
  -8  -4   5          8.16          9.99         5.34 o                         
  -7  -4   5         12.96          8.86         4.77 o                         
  -6  -4   5          1.46          0.55         1.42 o                         
  -5  -4   5         92.05         92.00         4.83 o                         
  -4  -4   5          4.90          4.70         1.10 o                         
  -3  -4   5         62.41         63.28         2.78 o                         
  -2  -4   5          6.06          5.33         1.13 o                         
  -1  -4   5         65.14         69.23         3.22 o                         
   0  -4   5         11.45         12.55         1.74 o                         
   1  -4   5         93.31        100.13         4.24 o                         
   2  -4   5          0.46          0.13         1.23 o                         
   3  -4   5         34.41         40.15         2.87 o                         
   4  -4   5         11.50         14.56         1.78 o                         
   5  -4   5         25.54         23.71         2.12 o                         
   6  -4   5          4.77          8.70         1.39 o                         
   7  -4   5         10.49         10.44         6.36 o                         
   8  -4   5          7.00         -2.50         6.93 o                         
 -10  -3   5          1.56          6.47         4.77 o                         
  -9  -3   5         10.30         12.14         3.17 o                         
  -8  -3   5         23.70         37.85        10.90 o                         
  -7  -3   5          4.46          4.15         0.80 o                         
  -6  -3   5        104.96         86.80         4.54 o                         
  -5  -3   5         19.82         20.11         2.10 o                         
  -4  -3   5         17.82         19.60         1.45 o                         
  -3  -3   5         29.64         24.49         1.58 o                         
  -2  -3   5         55.95         71.36         2.80 o                         
  -1  -3   5         14.14         15.42         1.27 o                         
   0  -3   5         67.25         67.85         2.82 o                         
   1  -3   5         68.08         66.05         2.85 o                         
   2  -3   5        137.06        131.32         4.70 o                         
   3  -3   5         12.52          9.86         0.99 o                         
   4  -3   5          4.26          5.36         0.89 o                         
   5  -3   5         75.01         81.75         3.44 o                         
   6  -3   5         95.95        101.35         3.79 o                         
   7  -3   5          9.39         11.19         1.17 o                         
   8  -3   5          2.49          5.64         2.60 o                         
   9  -3   5         12.31         11.44         3.01 o                         
 -11  -2   5          0.69          4.31         3.75 o                         
 -10  -2   5         15.04         15.16         4.03 o                         
  -9  -2   5         16.08         15.85         2.54 o                         
  -8  -2   5         20.07         19.07         2.40 o                         
  -7  -2   5         10.68         11.13         1.06 o                         
  -6  -2   5         43.71         49.09         2.14 o                         
  -5  -2   5         41.93         46.91         2.78 o                         
  -4  -2   5         39.63         43.14         3.07 o                         
  -3  -2   5         15.03         15.48         1.41 o                         
  -2  -2   5        371.51        381.38        10.81 o                         
  -1  -2   5        214.91        215.02         6.39 o                         
   0  -2   5         32.46         30.01         1.49 o                         
   1  -2   5        294.29        302.07        10.88 o                         
   2  -2   5        421.66        481.73        22.63 o                         
   3  -2   5        114.59        119.67         4.04 o                         
   4  -2   5         66.92         60.54         2.26 o                         
   5  -2   5        141.71        141.05         5.55 o                         
   6  -2   5         38.33         46.61         3.24 o                         
   7  -2   5         28.05         27.29         1.81 o                         
   8  -2   5          6.70          7.92         1.98 o                         
   9  -2   5         26.04         24.09         2.53 o                         
  10  -2   5          1.45         -2.50         3.97 o                         
 -10  -1   5          6.27          8.09         3.20 o                         
  -9  -1   5         19.31         24.42         2.89 o                         
  -8  -1   5         66.05         63.89         2.80 o                         
  -7  -1   5        178.80        172.13         5.25 o                         
  -6  -1   5         52.42         56.23         2.43 o                         
  -5  -1   5         53.84         65.65         2.83 o                         
  -4  -1   5         49.15         58.75         2.77 o                         
  -3  -1   5        883.68        922.28        36.78 o                         
  -2  -1   5        521.93        514.92        16.83 o                         
  -1  -1   5        133.35        147.69         4.82 o                         
   0  -1   5        243.13        261.20        13.46 o                         
   1  -1   5        870.33        956.46        32.90 o                         
   2  -1   5         71.27         70.07         2.39 o                         
   3  -1   5         71.63         60.64         2.77 o                         
   4  -1   5         39.54         34.25         1.40 o                         
   5  -1   5         72.04         54.80         2.95 o                         
   6  -1   5          0.16         -0.19         0.76 o                         
   7  -1   5         94.92         89.27         3.94 o                         
   8  -1   5         15.77         21.86         2.98 o                         
   9  -1   5         11.35         11.84         2.02 o                         
  10  -1   5          6.34          3.59         3.18 o                         
  11  -1   5          3.94          2.95         6.70 o                         
 -11   0   5         12.59         14.53         6.93 o                         
 -10   0   5         36.27         40.30         4.17 o                         
  -9   0   5         26.69         26.51         3.00 o                         
  -8   0   5         26.74         36.19         3.62 o                         
  -7   0   5         51.17         49.56         3.39 o                         
  -6   0   5          8.56          8.15         1.24 o                         
  -5   0   5        106.06        104.66         4.25 o                         
  -4   0   5         45.00         44.95         1.96 o                         
  -3   0   5        336.80        382.26        11.36 o                         
  -2   0   5        816.26        779.91        29.58 o                         
  -1   0   5        411.67        360.58        12.84 o                         
   0   0   5       2222.72       2353.21        82.08 o                         
   1   0   5        141.49        126.35         4.70 o                         
   2   0   5        450.92        420.82        12.36 o                         
   3   0   5          1.36          1.95         0.52 o                         
   4   0   5        498.34        482.93        18.41 o                         
   5   0   5          8.25          8.68         1.31 o                         
   6   0   5         87.51         84.09         3.56 o                         
   7   0   5         11.27         12.18         3.80 o                         
   8   0   5          0.09         -0.54         1.70 o                         
   9   0   5          0.02          0.98         1.51 o                         
  10   0   5          9.06          5.79         5.00 o                         
 -10   1   5          6.33         -2.16         4.54 o                         
  -8   1   5         65.78         66.93         2.95 o                         
  -7   1   5        178.32        184.26         5.99 o                         
  -6   1   5         51.75         58.12         2.05 o                         
  -5   1   5         52.59         63.12         2.15 o                         
  -4   1   5         49.04         57.15         1.81 o                         
  -3   1   5        903.25        933.09        32.82 o                         
  -2   1   5        516.05        502.16        12.87 o                         
  -1   1   5        125.93        132.15         3.71 o                         
   0   1   5        246.97        247.03         6.51 o                         
   1   1   5        863.10        885.96        22.86 o                         
   2   1   5         70.89         66.92         2.09 o                         
   3   1   5         73.64         59.33         1.97 o                         
   4   1   5         39.87         33.26         1.46 o                         
   5   1   5         72.82         54.20         3.04 o                         
   6   1   5          0.15         -0.47         0.61 o                         
   7   1   5         94.56         93.96         3.64 o                         
   8   1   5         15.81         16.99         1.50 o                         
   9   1   5         11.27         13.51         4.09 o                         
  10   1   5          6.33         13.17         5.11 o                         
 -10   2   5         15.05         21.23         5.90 o                         
  -9   2   5         16.26         16.35         4.88 o                         
  -8   2   5         20.05         15.73         2.92 o                         
  -7   2   5         10.64         10.07         1.49 o                         
  -6   2   5         43.89         44.21         2.04 o                         
  -5   2   5         40.24         40.75         1.87 o                         
  -4   2   5         39.19         39.93         1.88 o                         
  -3   2   5         14.53         14.47         1.00 o                         
  -2   2   5        375.27        346.95         8.36 o                         
  -1   2   5        212.42        198.58         4.89 o                         
   0   2   5         34.25         32.20         2.16 o                         
   1   2   5        289.31        286.07        12.60 o                         
   2   2   5        420.22        447.51        14.70 o                         
   3   2   5        113.80        112.50         6.93 o                         
   4   2   5         66.25         59.06         2.65 o                         
   5   2   5        141.77        142.26         7.36 o                         
   6   2   5         38.20         45.59         2.53 o                         
   7   2   5         28.13         25.75         2.03 o                         
   8   2   5          6.71          5.62         3.58 o                         
   9   2   5         25.96         27.93         5.22 o                         
 -10   3   5          1.56          6.58         6.24 o                         
  -9   3   5         10.35          3.29         4.88 o                         
  -8   3   5         24.00         29.75         3.65 o                         
  -7   3   5          4.54          6.04         2.40 o                         
  -6   3   5        104.54         87.96         4.45 o                         
  -5   3   5         19.37         20.88         1.77 o                         
  -4   3   5         18.29         17.44         1.36 o                         
  -3   3   5         30.03         24.47         1.43 o                         
  -2   3   5         57.37         65.10         2.54 o                         
  -1   3   5         13.18         15.58         0.70 o                         
   0   3   5         65.93         64.02         3.61 o                         
   1   3   5         67.98         65.89         3.47 o                         
   2   3   5        135.27        129.11         5.90 o                         
   3   3   5         12.42          9.00         1.28 o                         
   4   3   5          4.13          4.09         1.24 o                         
   5   3   5         74.88         84.72         3.78 o                         
   6   3   5         96.28         97.65         5.60 o                         
   7   3   5          9.37          9.83         2.45 o                         
   8   3   5          2.46          2.27         3.29 o                         
   9   3   5         12.34         20.44         5.34 o                         
  -9   4   5          4.14          7.95         5.79 o                         
  -8   4   5          8.13          8.96         3.58 o                         
  -7   4   5         12.94         10.22         2.40 o                         
  -6   4   5          1.41          3.03         2.21 o                         
  -5   4   5         91.65         83.55         4.01 o                         
  -4   4   5          5.06          4.50         1.10 o                         
  -3   4   5         63.20         58.80         2.42 o                         
  -2   4   5          5.97          5.90         0.96 o                         
  -1   4   5         65.43         66.23         3.36 o                         
   0   4   5         11.80         12.01         1.53 o                         
   1   4   5         93.31         98.22         4.97 o                         
   2   4   5          0.41          0.96         1.54 o                         
   3   4   5         34.17         37.25         2.73 o                         
   4   4   5         11.34         13.53         2.10 o                         
   5   4   5         25.64         25.74         3.27 o                         
   6   4   5          4.81          6.36         2.84 o                         
   7   4   5         10.49         11.13         3.75 o                         
   8   4   5          7.02          9.08         4.65 o                         
  -7   5   5          3.33          3.99         2.97 o                         
  -6   5   5          4.93         10.97         2.56 o                         
  -5   5   5          1.42          1.37         1.80 o                         
  -4   5   5          4.99          5.69         1.48 o                         
  -3   5   5          3.70          2.86         1.04 o                         
  -2   5   5         16.78         17.64         1.13 o                         
  -1   5   5          0.30          0.19         3.01 o                         
   0   5   5          7.50          9.79         3.18 o                         
   1   5   5          6.73          9.62         1.89 o                         
   2   5   5         18.51         21.33         2.81 o                         
   3   5   5          4.93          6.02         2.04 o                         
   4   5   5         41.10         43.82         4.54 o                         
   5   5   5          0.07          1.36         2.50 o                         
   6   5   5          4.33          6.36         3.07 o                         
  -3   6   5          0.23          0.45         3.63 o                         
  -2   6   5          0.10         -1.93         3.18 o                         
  -1   6   5          6.52          9.08         3.18 o                         
   0   6   5          0.05         -2.04         2.61 o                         
   1   6   5          4.50          2.84         2.72 o                         
   2   6   5          2.10          3.75         2.61 o                         
  -2  -6   6          5.33          1.02         7.38 o                         
  -1  -6   6          2.39         -5.34         6.81 o                         
   0  -6   6          2.40         -2.25         4.45 o                         
   1  -6   6         15.95         18.62         5.90 o                         
   2  -6   6          0.03         -1.48         4.65 o                         
  -5  -5   6          3.75         -1.36         3.37 o                         
  -4  -5   6         12.71         19.30         2.21 o                         
  -3  -5   6          4.10          3.70         1.66 o                         
  -2  -5   6         10.48          8.48         1.92 o                         
  -1  -5   6          2.92          2.73         1.77 o                         
   0  -5   6         13.57         15.42         2.46 o                         
   1  -5   6          5.62          4.69         2.27 o                         
   2  -5   6          6.88          6.56         2.25 o                         
   3  -5   6          3.79          7.03         2.89 o                         
   4  -5   6          3.72          2.01         3.52 o                         
   5  -5   6          0.55          3.86         2.84 o                         
  -8  -4   6          5.28          8.86         5.22 o                         
  -7  -4   6         17.40         20.55         5.45 o                         
  -6  -4   6          9.31          9.93         1.94 o                         
  -5  -4   6         34.95         25.51         2.79 o                         
  -4  -4   6         12.21         18.36         2.88 o                         
  -3  -4   6          9.72         16.76         2.10 o                         
  -2  -4   6          0.64          2.96         1.50 o                         
  -1  -4   6         51.26         49.83         2.80 o                         
   0  -4   6         32.09         25.58         3.51 o                         
   1  -4   6         35.48         26.50         4.43 o                         
   2  -4   6          3.70          5.16         1.49 o                         
   3  -4   6         24.99         25.54         2.81 o                         
   4  -4   6          0.66          4.08         2.78 o                         
   5  -4   6          8.74          8.32         1.07 o                         
   6  -4   6          0.22          0.82         1.52 o                         
   7  -4   6          1.49          1.36         5.79 o                         
   8  -4   6          1.64          2.38         7.04 o                         
 -10  -3   6          0.48         -0.27         4.54 o                         
  -9  -3   6          5.71          7.93         3.15 o                         
  -7  -3   6          3.91          3.28         1.00 o                         
  -6  -3   6         62.09         68.29         5.34 o                         
  -5  -3   6         47.06         46.38         3.21 o                         
  -4  -3   6          4.60          7.33         1.30 o                         
  -3  -3   6         14.41         19.63         2.25 o                         
  -2  -3   6        257.45        263.62         8.07 o                         
  -1  -3   6         66.14         65.87         2.71 o                         
   0  -3   6         76.95         88.31         3.47 o                         
   1  -3   6          0.79          2.07         0.85 o                         
   2  -3   6         59.17         76.28         4.02 o                         
   3  -3   6          9.90         13.90         0.82 o                         
   4  -3   6          7.56         13.80         1.11 o                         
   5  -3   6         15.13         11.78         1.24 o                         
   6  -3   6         91.87         97.18         4.10 o                         
   7  -3   6         10.55          7.63         1.27 o                         
   8  -3   6          2.63          7.95         3.75 o                         
   9  -3   6          4.34          8.62         3.90 o                         
 -11  -2   6          1.19          6.70         3.97 o                         
 -10  -2   6         12.61         14.31         2.97 o                         
  -9  -2   6          4.67          3.82         2.15 o                         
  -8  -2   6         12.91         15.76         1.79 o                         
  -7  -2   6          1.34          0.60         1.30 o                         
  -6  -2   6          3.77          1.80         0.74 o                         
  -5  -2   6        141.78        154.86         6.75 o                         
  -4  -2   6         81.75         88.63         3.91 o                         
  -3  -2   6         90.36         93.65         5.34 o                         
  -2  -2   6          1.06          0.48         0.52 o                         
  -1  -2   6         77.20         66.59         2.41 o                         
   0  -2   6         93.47         84.87         2.50 o                         
   1  -2   6         12.93         17.71         0.83 o                         
   2  -2   6         34.51         36.51         1.52 o                         
   3  -2   6         92.82         97.27         3.78 o                         
   4  -2   6         66.89         59.98         2.59 o                         
   5  -2   6         53.69         62.37         6.30 o                         
   6  -2   6         10.97          8.50         1.23 o                         
   7  -2   6         42.44         42.32         2.29 o                         
   8  -2   6         21.29         19.30         1.77 o                         
   9  -2   6         13.55         13.01         3.13 o                         
  10  -2   6          3.12         -2.14         4.14 o                         
 -10  -1   6          0.02         -0.02         2.89 o                         
  -9  -1   6         11.44         15.07         2.00 o                         
  -8  -1   6         65.95         64.72         3.66 o                         
  -7  -1   6        118.64        108.60         4.99 o                         
  -6  -1   6        114.03        121.88         5.63 o                         
  -5  -1   6        189.94        192.63         6.09 o                         
  -4  -1   6        190.17        198.23         8.74 o                         
  -3  -1   6        777.41        902.09        80.03 o                         
  -2  -1   6        171.83        174.74         8.15 o                         
  -1  -1   6        554.98        543.05        19.07 o                         
   0  -1   6        207.87        204.79         7.22 o                         
   1  -1   6        322.65        373.69        13.60 o                         
   2  -1   6        254.74        287.99        10.31 o                         
   3  -1   6          9.88         12.21         1.25 o                         
   4  -1   6         67.91         72.42         2.34 o                         
   5  -1   6         27.44         31.29         2.71 o                         
   6  -1   6          5.86          4.82         0.93 o                         
   7  -1   6         40.50         37.25         3.39 o                         
   8  -1   6          3.46          2.76         1.35 o                         
   9  -1   6         12.79         15.07         3.93 o                         
  10  -1   6          0.78         -0.88         3.21 o                         
 -10   0   6          7.98         -4.43         4.43 o                         
  -9   0   6         28.27         32.32         3.83 o                         
  -8   0   6        102.54         97.05         4.42 o                         
  -7   0   6         99.57         90.06         3.97 o                         
  -6   0   6        258.05        268.77         8.65 o                         
  -5   0   6          2.59          2.23         0.64 o                         
  -4   0   6        280.44        258.92         8.50 o                         
  -3   0   6        566.06        593.10        17.37 o                         
  -2   0   6        925.56        919.46        38.95 o                         
  -1   0   6          4.02          4.18         0.79 o                         
   0   0   6       3202.25       3549.67       123.97 o                         
   1   0   6        501.37        479.46        17.06 o                         
   2   0   6          2.21          4.23         0.52 o                         
   3   0   6         12.48          8.79         1.05 o                         
   4   0   6        857.99        891.62        40.84 o                         
   5   0   6         47.37         36.87         2.16 o                         
   6   0   6         54.03         45.40         3.21 o                         
   7   0   6          0.46          1.05         1.35 o                         
   8   0   6          5.67          6.75         1.64 o                         
   9   0   6          0.55          3.74         2.52 o                         
  10   0   6          8.16         14.30         4.88 o                         
 -10   1   6          0.02         -0.91         4.65 o                         
  -9   1   6         11.46         14.35         1.44 o                         
  -8   1   6         66.06         55.47         2.57 o                         
  -7   1   6        118.49        111.35         4.21 o                         
  -6   1   6        114.57        123.46         5.17 o                         
  -5   1   6        188.55        192.26         9.38 o                         
  -4   1   6        187.84        198.39         8.98 o                         
  -3   1   6        775.11        896.65        22.56 o                         
  -2   1   6        172.47        169.10         4.64 o                         
  -1   1   6        550.60        533.98        13.59 o                         
   0   1   6        201.72        194.69         5.22 o                         
   1   1   6        330.27        385.09         9.76 o                         
   2   1   6        250.97        278.53         9.70 o                         
   3   1   6          9.83         10.13         0.92 o                         
   4   1   6         68.75         67.51         2.37 o                         
   5   1   6         27.09         29.10         1.66 o                         
   6   1   6          5.79          3.59         1.01 o                         
   7   1   6         40.45         40.63         2.08 o                         
   8   1   6          3.47          1.91         1.04 o                         
   9   1   6         12.70         12.82         2.97 o                         
  10   1   6          0.78          2.38         4.54 o                         
 -10   2   6         12.63         11.69         5.90 o                         
  -9   2   6          4.63         -1.70         3.86 o                         
  -8   2   6         13.13         15.47         2.23 o                         
  -7   2   6          1.27          2.94         1.03 o                         
  -6   2   6          3.56          3.92         1.04 o                         
  -5   2   6        142.99        140.30         4.46 o                         
  -4   2   6         80.09         79.75         2.57 o                         
  -3   2   6         91.76         88.67         2.62 o                         
  -2   2   6          0.89          1.44         0.61 o                         
  -1   2   6         73.31         58.70         1.76 o                         
   0   2   6         92.21         85.35         2.86 o                         
   1   2   6         12.65         15.94         0.90 o                         
   2   2   6         35.25         35.33         2.33 o                         
   3   2   6         92.63         89.65         3.39 o                         
   4   2   6         67.61         53.14         2.25 o                         
   5   2   6         53.77         58.01         5.05 o                         
   6   2   6         11.04          8.43         1.91 o                         
   7   2   6         42.41         40.18         2.72 o                         
   8   2   6         21.21         16.12         1.98 o                         
   9   2   6         13.56          9.52         3.24 o                         
 -10   3   6          0.48          0.34         6.70 o                         
  -7   3   6          3.93          4.22         1.45 o                         
  -6   3   6         61.94         59.14         4.01 o                         
  -5   3   6         46.80         49.24         3.10 o                         
  -4   3   6          4.60          6.56         1.13 o                         
  -3   3   6         14.97         20.59         1.75 o                         
  -2   3   6        256.76        245.80         6.90 o                         
  -1   3   6         65.99         58.82         3.85 o                         
   0   3   6         79.45         88.66         3.59 o                         
   1   3   6          0.78          0.22         0.83 o                         
   2   3   6         59.41         75.36         5.00 o                         
   3   3   6         10.20         17.77         3.41 o                         
   4   3   6          7.70         13.18         1.57 o                         
   5   3   6         15.17         11.15         1.62 o                         
   6   3   6         91.51         88.45         4.27 o                         
   7   3   6         10.49          6.71         1.66 o                         
   8   3   6          2.65          3.31         2.64 o                         
  -8   4   6          5.28          3.40         3.32 o                         
  -7   4   6         17.53         18.89         2.71 o                         
  -6   4   6          9.37          9.59         1.73 o                         
  -5   4   6         34.65         25.67         1.96 o                         
  -4   4   6         11.89         14.94         1.70 o                         
  -3   4   6          9.84         14.27         1.50 o                         
  -2   4   6          0.57          2.17         0.52 o                         
  -1   4   6         50.89         48.51         2.94 o                         
   0   4   6         31.71         27.58         3.35 o                         
   1   4   6         35.65         30.55         3.79 o                         
   2   4   6          3.81          4.24         1.25 o                         
   3   4   6         25.00         25.35         2.26 o                         
   4   4   6          0.67          0.69         1.46 o                         
   5   4   6          8.73          7.30         2.07 o                         
   6   4   6          0.22          0.13         2.21 o                         
   7   4   6          1.50         -3.07         3.07 o                         
  -6   5   6          2.81          1.02         4.20 o                         
  -5   5   6          3.70          1.37         2.10 o                         
  -4   5   6         12.80         16.40         1.94 o                         
  -3   5   6          4.18          4.66         1.10 o                         
  -2   5   6         10.48          8.45         2.29 o                         
  -1   5   6          2.86          2.64         2.55 o                         
   0   5   6         13.56         16.80         2.95 o                         
   1   5   6          5.66          6.91         1.98 o                         
   2   5   6          6.94          5.13         2.84 o                         
   3   5   6          3.81          5.56         2.20 o                         
   4   5   6          3.68          2.78         3.12 o                         
   5   5   6          0.55         -0.45         2.84 o                         
   6   5   6          5.32          4.43         3.18 o                         
  -2   6   6          5.36          8.97         3.86 o                         
  -1   6   6          2.33          3.86         3.07 o                         
   0   6   6          2.37         -0.57         2.84 o                         
   1   6   6         16.01         13.51         3.41 o                         
   2   6   6          0.02          3.52         2.84 o                         
  -1  -6   7          3.57         10.10         7.83 o                         
   1  -6   7         11.99         11.24         5.56 o                         
  -5  -5   7          2.75          5.88         3.68 o                         
  -4  -5   7         18.04         28.08         6.58 o                         
  -3  -5   7          5.86          6.43         2.78 o                         
  -2  -5   7         55.27         61.33         4.56 o                         
  -1  -5   7          1.66          1.35         3.58 o                         
   0  -5   7         31.27         22.17         3.92 o                         
   1  -5   7          0.60          0.91         3.18 o                         
   2  -5   7          7.43          9.20         3.75 o                         
   3  -5   7          2.32          9.17         2.99 o                         
   4  -5   7          8.28         10.53         3.75 o                         
   5  -5   7          2.76          6.93         3.41 o                         
  -8  -4   7         12.17          9.65         5.11 o                         
  -7  -4   7         13.07         18.39         5.22 o                         
  -6  -4   7          5.95          5.97         2.61 o                         
  -5  -4   7         26.22         25.10         2.77 o                         
  -4  -4   7         27.06         23.80         2.91 o                         
  -3  -4   7         74.89         86.71         3.86 o                         
  -2  -4   7         10.69          8.24         1.35 o                         
  -1  -4   7         56.36         70.56         4.10 o                         
   0  -4   7         11.20         15.93         1.74 o                         
   1  -4   7          5.18          8.22         2.02 o                         
   2  -4   7          1.18         -0.44         1.34 o                         
   3  -4   7          2.54          2.56         3.46 o                         
   4  -4   7          2.02          2.72         2.04 o                         
   5  -4   7          2.59          1.93         2.27 o                         
   6  -4   7          6.42          9.88         3.07 o                         
  -9  -3   7          8.47          7.86         3.44 o                         
  -8  -3   7          3.85          2.95         3.97 o                         
  -7  -3   7          1.54          2.71         1.35 o                         
  -6  -3   7          2.48          1.94         1.57 o                         
  -5  -3   7         36.21         34.29         2.79 o                         
  -4  -3   7          0.32          1.42         0.89 o                         
  -3  -3   7         66.33         66.63         4.31 o                         
  -2  -3   7         53.88         59.47         2.60 o                         
  -1  -3   7         24.14         28.49         1.77 o                         
   0  -3   7         80.77         79.35         3.21 o                         
   1  -3   7          1.40          2.35         0.92 o                         
   2  -3   7         74.37         72.96         3.14 o                         
   3  -3   7         22.85         18.97         2.89 o                         
   4  -3   7          9.32          8.14         0.81 o                         
   5  -3   7         22.35         20.94         1.62 o                         
   6  -3   7         32.50         34.24         2.97 o                         
   7  -3   7         16.20         17.49         1.80 o                         
   8  -3   7          0.45          5.34         3.75 o                         
   9  -3   7          1.70          1.17         3.63 o                         
 -10  -2   7          5.79          5.69         2.68 o                         
  -9  -2   7          3.75          6.09         2.18 o                         
  -8  -2   7          2.47          2.19         1.39 o                         
  -7  -2   7          3.12          4.08         1.10 o                         
  -6  -2   7         25.01         21.28         1.63 o                         
  -5  -2   7         25.89         21.71         3.35 o                         
  -4  -2   7        122.19        106.75         4.67 o                         
  -3  -2   7        125.85        142.87         5.60 o                         
  -2  -2   7         17.26         16.81         1.41 o                         
  -1  -2   7        212.03        214.44         6.78 o                         
   0  -2   7        101.67         92.50         3.77 o                         
   1  -2   7         32.51         28.10         1.34 o                         
   2  -2   7          1.47          1.95         0.45 o                         
   3  -2   7         12.95         13.33         1.49 o                         
   4  -2   7          1.82          5.26         0.98 o                         
   5  -2   7          5.24          6.38         0.98 o                         
   6  -2   7         11.74         10.90         1.26 o                         
   7  -2   7         11.40         12.38         1.44 o                         
   8  -2   7         11.34         17.77         2.28 o                         
   9  -2   7          4.24         12.49         4.65 o                         
  10  -2   7          6.97         11.28         4.25 o                         
 -10  -1   7          7.11         17.13         4.04 o                         
  -9  -1   7         12.23         12.92         2.83 o                         
  -8  -1   7         32.81         30.09         3.86 o                         
  -7  -1   7         25.14         29.50         1.98 o                         
  -6  -1   7          8.63          7.05         1.02 o                         
  -5  -1   7        335.34        336.84        12.05 o                         
  -4  -1   7         57.64         58.09         4.02 o                         
  -3  -1   7        362.55        344.00        19.87 o                         
  -2  -1   7        161.49        136.56         7.95 o                         
  -1  -1   7        246.00        230.60         8.67 o                         
   0  -1   7         96.21         96.58         4.82 o                         
   1  -1   7        958.74       1018.36        36.16 o                         
   2  -1   7         67.15         62.78         2.78 o                         
   3  -1   7         26.73         25.49         2.61 o                         
   4  -1   7         22.95         22.83         1.50 o                         
   5  -1   7          4.45          5.91         0.93 o                         
   6  -1   7         10.28         11.13         1.16 o                         
   7  -1   7         14.19         16.12         2.61 o                         
   8  -1   7          0.00          0.01         2.17 o                         
   9  -1   7          8.96          7.81         3.35 o                         
  10  -1   7          0.21         -4.43         4.77 o                         
 -10   0   7          0.81          4.23         5.96 o                         
  -9   0   7          6.18         12.69         1.77 o                         
  -8   0   7        197.56        176.15         6.66 o                         
  -7   0   7         62.27         57.11         3.21 o                         
  -6   0   7        231.91        229.11        14.53 o                         
  -5   0   7         22.41         19.61         1.71 o                         
  -4   0   7          6.16          4.69         0.96 o                         
  -3   0   7          0.09          2.37         0.57 o                         
  -2   0   7        599.12        673.10        19.58 o                         
  -1   0   7        184.07        177.40         6.62 o                         
   0   0   7        287.41        236.74         8.59 o                         
   1   0   7        225.14        241.10         8.79 o                         
   2   0   7         31.90         34.46         1.50 o                         
   3   0   7        153.35        158.28         5.11 o                         
   4   0   7        369.87        378.04        16.19 o                         
   5   0   7          5.67          9.84         1.05 o                         
   6   0   7         19.36         23.97         2.22 o                         
   7   0   7          0.12          3.26         1.19 o                         
   8   0   7         15.84         22.59         4.09 o                         
   9   0   7          4.43          7.79         2.26 o                         
  10   0   7          1.83          5.56         4.65 o                         
 -10   1   7          7.10         15.78         5.45 o                         
  -9   1   7         12.17         10.96         1.49 o                         
  -8   1   7         32.87         29.61         1.91 o                         
  -7   1   7         25.29         25.45         2.15 o                         
  -6   1   7          8.82          7.41         0.91 o                         
  -5   1   7        339.33        320.19         7.89 o                         
  -4   1   7         58.14         52.68         2.02 o                         
  -3   1   7        354.52        340.55        11.08 o                         
  -2   1   7        161.78        144.65         4.52 o                         
  -1   1   7        251.63        237.93         6.21 o                         
   0   1   7         96.03         96.50         2.76 o                         
   1   1   7        947.66       1032.91        25.73 o                         
   2   1   7         68.69         62.61         2.43 o                         
   3   1   7         27.43         22.89         1.96 o                         
   4   1   7         22.49         20.58         1.38 o                         
   5   1   7          4.42          3.22         0.79 o                         
   6   1   7         10.29          8.89         1.17 o                         
   7   1   7         14.12         12.89         1.80 o                         
   8   1   7          0.00          0.16         1.07 o                         
   9   1   7          8.96          8.40         3.75 o                         
 -10   2   7          5.81          0.23         5.11 o                         
  -9   2   7          3.76         -1.02         4.09 o                         
  -8   2   7          2.40          0.09         1.21 o                         
  -7   2   7          3.01          3.69         1.10 o                         
  -6   2   7         24.81         21.98         1.60 o                         
  -5   2   7         25.69         22.04         1.62 o                         
  -4   2   7        123.92        102.85         3.48 o                         
  -3   2   7        125.59        130.55         3.58 o                         
  -2   2   7         17.26         16.12         1.07 o                         
  -1   2   7        216.23        224.31         5.98 o                         
   0   2   7         99.96         86.76         2.72 o                         
   1   2   7         33.39         28.67         1.50 o                         
   2   2   7          1.40          1.87         0.69 o                         
   3   2   7         12.57         14.16         1.92 o                         
   4   2   7          1.69          3.41         0.98 o                         
   5   2   7          5.25          2.87         1.30 o                         
   6   2   7         11.64         10.78         2.09 o                         
   7   2   7         11.42         13.97         1.70 o                         
   8   2   7         11.35         16.86         2.23 o                         
   9   2   7          4.23          6.77         3.21 o                         
 -10   3   7          0.81         33.38         8.74 o                         
  -9   3   7          8.48         15.44         5.79 o                         
  -8   3   7          3.87          4.86         2.10 o                         
  -7   3   7          1.55          1.27         1.46 o                         
  -6   3   7          2.59          1.22         1.75 o                         
  -5   3   7         36.77         33.96         2.10 o                         
  -4   3   7          0.41          0.14         1.22 o                         
  -3   3   7         65.13         59.49         2.20 o                         
  -2   3   7         53.43         56.06         1.97 o                         
  -1   3   7         24.17         26.51         2.04 o                         
   0   3   7         79.58         77.10         3.95 o                         
   1   3   7          1.48          1.81         1.00 o                         
   2   3   7         74.75         69.48         3.97 o                         
   3   3   7         22.82         20.35         1.87 o                         
   4   3   7          9.32          7.88         1.41 o                         
   5   3   7         22.24         18.35         2.01 o                         
   6   3   7         32.55         29.04         3.65 o                         
   7   3   7         16.30         17.87         2.22 o                         
   8   3   7          0.45          1.43         2.92 o                         
  -8   4   7         12.19          8.44         3.33 o                         
  -7   4   7         12.98         11.97         2.52 o                         
  -6   4   7          5.99          3.89         1.68 o                         
  -5   4   7         26.08         29.70         2.37 o                         
  -4   4   7         27.21         23.02         1.84 o                         
  -3   4   7         75.31         79.06         2.90 o                         
  -2   4   7         10.91         10.32         0.99 o                         
  -1   4   7         56.43         65.22         3.66 o                         
   0   4   7         11.06         11.22         2.19 o                         
   1   4   7          5.11          6.92         1.46 o                         
   2   4   7          1.12         -0.72         1.25 o                         
   3   4   7          2.51          0.58         1.40 o                         
   4   4   7          1.97          2.51         1.66 o                         
   5   4   7          2.60          4.48         1.82 o                         
   6   4   7          6.44          4.94         2.36 o                         
   7   4   7          2.50          4.83         3.12 o                         
  -6   5   7          3.37          2.04         4.09 o                         
  -5   5   7          2.74          0.79         3.63 o                         
  -4   5   7         17.85         19.89         3.36 o                         
  -3   5   7          5.82          2.82         5.85 o                         
  -2   5   7         55.54         60.24         4.90 o                         
  -1   5   7          1.73         -0.10         2.27 o                         
   0   5   7         31.04         21.52         3.21 o                         
   1   5   7          0.57          0.38         1.90 o                         
   2   5   7          7.47          6.95         5.17 o                         
   3   5   7          2.32         12.94         6.36 o                         
   4   5   7          8.28          6.53         2.43 o                         
   5   5   7          2.76          2.84         2.72 o                         
  -1   6   7          3.61          4.43         3.41 o                         
   0   6   7          9.35         10.56         3.41 o                         
  -4  -5   8         12.13         13.96         4.88 o                         
  -3  -5   8          4.64          4.65         4.09 o                         
  -2  -5   8         36.92         36.67         5.90 o                         
  -1  -5   8          0.60          4.77         4.09 o                         
   0  -5   8         22.83         25.09         5.22 o                         
   1  -5   8          2.28          0.57         3.63 o                         
   2  -5   8          9.03         14.08         4.09 o                         
   3  -5   8          1.08         -0.79         3.07 o                         
   4  -5   8         19.66         28.84         4.43 o                         
  -8  -4   8         10.34          7.83         5.68 o                         
  -7  -4   8          4.97          1.36         4.77 o                         
  -6  -4   8          5.77         10.18         5.05 o                         
  -5  -4   8         36.89         38.94         5.90 o                         
  -4  -4   8         14.93         13.95         2.14 o                         
  -3  -4   8        162.90        162.06         6.98 o                         
  -2  -4   8          4.67          4.30         1.23 o                         
  -1  -4   8         13.23         11.46         1.61 o                         
   0  -4   8          9.88         11.88         2.12 o                         
   1  -4   8         14.58          7.54         1.89 o                         
   2  -4   8          2.00          1.50         1.56 o                         
   3  -4   8          5.56          7.61         2.38 o                         
   5  -4   8          2.09          4.20         2.84 o                         
   6  -4   8          4.34          5.34         3.18 o                         
  -9  -3   8         11.83         10.79         4.43 o                         
  -8  -3   8         10.41         10.22         3.97 o                         
  -7  -3   8          0.27         -2.84         3.07 o                         
  -6  -3   8         36.76         38.34         3.97 o                         
  -5  -3   8         16.75         14.66         1.91 o                         
  -4  -3   8         99.78        108.06         6.58 o                         
  -3  -3   8         40.78         38.78         3.24 o                         
  -2  -3   8         21.22         20.54         2.06 o                         
  -1  -3   8          3.43          2.84         0.87 o                         
   0  -3   8          2.73          5.17         1.03 o                         
   1  -3   8         13.20         11.92         1.35 o                         
   2  -3   8         15.59         11.64         1.34 o                         
   3  -3   8         39.83         39.39         4.26 o                         
   4  -3   8         21.92         25.64         1.80 o                         
   5  -3   8         40.72         39.20         3.41 o                         
   6  -3   8          5.07          7.20         1.35 o                         
   7  -3   8         23.18         20.05         1.85 o                         
 -10  -2   8          5.32          5.68         3.29 o                         
  -9  -2   8          7.54          9.30         2.68 o                         
  -8  -2   8          0.95          1.11         1.70 o                         
  -7  -2   8         37.03         37.21         2.84 o                         
  -6  -2   8         25.69         26.31         4.31 o                         
  -5  -2   8         50.81         62.12         3.36 o                         
  -4  -2   8          2.39          1.78         0.95 o                         
  -3  -2   8         42.63         46.59         3.24 o                         
  -2  -2   8        359.53        357.41        21.02 o                         
  -1  -2   8         82.59         68.87         3.78 o                         
   0  -2   8         71.22         58.14         2.63 o                         
   1  -2   8        104.31         95.74         4.88 o                         
   2  -2   8         77.08         67.35         2.91 o                         
   3  -2   8         27.11         34.57         2.18 o                         
   4  -2   8         13.78         15.03         1.65 o                         
   5  -2   8          6.30          7.39         1.01 o                         
   6  -2   8         30.42         22.59         2.72 o                         
   7  -2   8         11.01         11.17         1.62 o                         
   8  -2   8          0.74          0.92         1.92 o                         
   9  -2   8          5.38          2.38         4.31 o                         
 -10  -1   8          6.68          4.87         2.46 o                         
  -9  -1   8          6.62         10.09         1.93 o                         
  -8  -1   8          6.68          8.40         1.63 o                         
  -7  -1   8         11.86         14.65         2.95 o                         
  -6  -1   8          5.22          6.46         1.65 o                         
  -5  -1   8         49.61         47.03         2.94 o                         
  -4  -1   8        115.74        120.54         5.09 o                         
  -3  -1   8        359.76        339.59        20.55 o                         
  -2  -1   8         82.54         74.24         3.92 o                         
  -1  -1   8         35.00         35.76         1.80 o                         
   0  -1   8        147.91        143.91         6.13 o                         
   1  -1   8        508.80        523.69        18.62 o                         
   2  -1   8         16.57         18.42         1.32 o                         
   3  -1   8         95.44         97.87         6.53 o                         
   4  -1   8         17.29         16.60         1.36 o                         
   5  -1   8         12.22         13.46         1.40 o                         
   6  -1   8         18.73         20.18         2.82 o                         
   7  -1   8          9.81         11.04         2.04 o                         
   8  -1   8          7.00          7.24         1.73 o                         
   9  -1   8          2.00          2.42         2.73 o                         
  10  -1   8          1.69          3.41         4.88 o                         
 -10   0   8          9.34          3.07         5.34 o                         
  -9   0   8          0.73          0.98         2.53 o                         
  -8   0   8        153.92        141.67         7.12 o                         
  -7   0   8         18.36         19.56         1.89 o                         
  -6   0   8         16.01         16.09         1.58 o                         
  -5   0   8          2.32          4.82         1.00 o                         
  -4   0   8          4.63          6.63         1.42 o                         
  -3   0   8         54.87         46.80         2.00 o                         
  -2   0   8          0.20          2.35         0.85 o                         
  -1   0   8        109.73         86.52         3.49 o                         
   0   0   8        559.27        568.27        20.15 o                         
   1   0   8         11.81         12.64         0.93 o                         
   2   0   8        322.13        345.65        10.36 o                         
   3   0   8         94.64         98.80         3.49 o                         
   4   0   8         99.45        104.86         5.29 o                         
   5   0   8          6.75          7.44         1.65 o                         
   6   0   8          4.31          3.15         1.79 o                         
   7   0   8          0.97          0.19         1.26 o                         
   8   0   8         16.06         18.08         2.80 o                         
   9   0   8          3.47          1.86         2.73 o                         
  10   0   8          0.04          2.38         4.88 o                         
 -10   1   8          6.69         -1.82         4.54 o                         
  -9   1   8          6.60         11.80         3.21 o                         
  -8   1   8          6.73          8.06         1.22 o                         
  -7   1   8         11.76         11.36         1.20 o                         
  -6   1   8          5.32          4.70         1.05 o                         
  -5   1   8         48.17         44.06         1.97 o                         
  -4   1   8        116.52        116.18         3.65 o                         
  -3   1   8        364.38        334.12        10.13 o                         
  -2   1   8         84.27         73.61         2.31 o                         
  -1   1   8         35.19         33.84         1.32 o                         
   0   1   8        147.16        146.44         4.02 o                         
   1   1   8        514.07        520.07        13.29 o                         
   2   1   8         16.22         17.00         1.03 o                         
   3   1   8         93.65         88.88         3.11 o                         
   4   1   8         17.04         14.81         1.18 o                         
   5   1   8         12.09         12.08         1.33 o                         
   6   1   8         18.87         19.65         1.79 o                         
   7   1   8          9.84          7.67         1.27 o                         
   8   1   8          6.98          5.56         1.50 o                         
   9   1   8          2.01          2.94         2.79 o                         
 -10   2   8          5.34         -1.02         5.22 o                         
  -9   2   8          7.46          3.35         3.57 o                         
  -8   2   8          0.95          1.56         1.37 o                         
  -7   2   8         37.64         39.90         2.43 o                         
  -6   2   8         25.97         27.19         2.37 o                         
  -5   2   8         50.63         57.04         2.33 o                         
  -4   2   8          2.62          2.60         0.76 o                         
  -3   2   8         41.58         42.56         1.71 o                         
  -2   2   8        359.51        344.48         9.24 o                         
  -1   2   8         81.17         64.01         2.22 o                         
   0   2   8         70.52         58.35         2.03 o                         
   1   2   8        103.22         97.17         3.00 o                         
   2   2   8         77.75         67.89         3.09 o                         
   3   2   8         27.34         30.15         2.69 o                         
   4   2   8         13.93         10.78         1.18 o                         
   5   2   8          6.44          4.73         1.25 o                         
   6   2   8         30.52         20.93         1.82 o                         
   7   2   8         10.92         13.52         2.10 o                         
   8   2   8          0.74         -1.35         2.41 o                         
   9   2   8          5.37          2.04         5.68 o                         
  -9   3   8         11.87         17.94         5.45 o                         
  -8   3   8         10.28          0.24         5.00 o                         
  -7   3   8          0.30          1.92         2.15 o                         
  -6   3   8         37.34         39.33         2.42 o                         
  -5   3   8         16.55         13.49         1.37 o                         
  -4   3   8         99.88         95.80         3.69 o                         
  -3   3   8         41.47         37.61         1.93 o                         
  -2   3   8         21.73         20.66         1.15 o                         
  -1   3   8          3.54          2.08         0.54 o                         
   0   3   8          2.91          4.10         1.16 o                         
   1   3   8         13.27         11.71         1.62 o                         
   2   3   8         15.16         11.70         2.41 o                         
   3   3   8         39.96         38.16         2.81 o                         
   4   3   8         21.91         28.01         2.30 o                         
   5   3   8         40.82         34.78         2.75 o                         
   6   3   8          5.12          3.18         1.76 o                         
   7   3   8         23.19         21.74         3.21 o                         
   8   3   8          1.41         -1.70         5.79 o                         
  -8   4   8         10.25          5.88         3.57 o                         
  -7   4   8          5.01          2.53         2.40 o                         
  -6   4   8          5.73          7.31         2.04 o                         
  -5   4   8         37.15         33.02         2.63 o                         
  -4   4   8         15.05         18.19         1.71 o                         
  -3   4   8        162.32        145.41         4.56 o                         
  -2   4   8          4.64          3.87         1.75 o                         
  -1   4   8         13.42         11.56         1.83 o                         
   0   4   8         10.18         14.01         1.84 o                         
   1   4   8         14.73         11.57         1.78 o                         
   2   4   8          2.06          1.40         1.86 o                         
   3   4   8          5.54          4.96         1.80 o                         
   4   4   8          0.28          0.81         1.54 o                         
   5   4   8          2.08          1.93         1.91 o                         
   6   4   8          4.31          2.89         2.31 o                         
   7   4   8          8.97         20.89         7.95 o                         
  -6   5   8          6.54         -0.34         4.54 o                         
  -5   5   8          1.79         -1.91         3.13 o                         
  -4   5   8         12.19          8.13         3.24 o                         
  -3   5   8          4.58          5.74         3.46 o                         
  -2   5   8         36.65         41.40         4.19 o                         
  -1   5   8          0.59          6.02         5.45 o                         
   0   5   8         22.94         24.42         4.94 o                         
   1   5   8          2.23          2.36         2.08 o                         
   2   5   8          9.00         13.74         6.36 o                         
   3   5   8          1.11         -0.25         2.18 o                         
   4   5   8         19.59         28.27         4.65 o                         
  -3  -5   9          3.40         -1.02         4.09 o                         
  -2  -5   9          7.09          1.70         4.54 o                         
  -1  -5   9          0.64         -1.36         3.63 o                         
   0  -5   9          5.62         10.79         4.43 o                         
   1  -5   9          4.24         10.79         4.09 o                         
   2  -5   9          2.92         -3.29         3.29 o                         
   3  -5   9          2.70          7.15         3.52 o                         
  -7  -4   9          0.79          0.57         4.77 o                         
  -6  -4   9          1.16         -0.36         2.80 o                         
  -5  -4   9         20.13         17.48         4.43 o                         
  -4  -4   9          3.13          7.02         5.34 o                         
  -3  -4   9         64.59         63.57         6.93 o                         
  -2  -4   9          4.04          7.39         1.74 o                         
  -1  -4   9          5.42          8.44         2.13 o                         
   0  -4   9         10.72          7.20         2.16 o                         
   1  -4   9         28.00         29.29         3.31 o                         
   2  -4   9          4.59         11.24         2.84 o                         
   3  -4   9          4.80          6.36         2.61 o                         
   4  -4   9          0.43         -2.04         2.61 o                         
   5  -4   9          1.97          7.72         3.18 o                         
  -9  -3   9          6.39          6.70         4.43 o                         
  -8  -3   9          6.17          5.45         3.97 o                         
  -7  -3   9          2.36          1.86         1.68 o                         
  -6  -3   9         64.43         64.70         6.24 o                         
  -5  -3   9         16.78         16.75         2.12 o                         
  -4  -3   9          6.82          7.57         1.51 o                         
  -3  -3   9         13.18         14.14         2.13 o                         
  -2  -3   9        136.88        152.31         6.24 o                         
  -1  -3   9         29.16         34.81         2.29 o                         
   0  -3   9          1.40          4.31         1.28 o                         
   1  -3   9          0.19          2.64         1.02 o                         
   2  -3   9          6.87         11.41         1.44 o                         
   3  -3   9         22.12         24.98         2.51 o                         
   4  -3   9          6.79          6.31         1.47 o                         
   5  -3   9         30.75         33.57         2.26 o                         
   6  -3   9          3.06          3.26         1.38 o                         
   7  -3   9          8.16          7.95         2.72 o                         
 -10  -2   9          3.95         14.87         3.86 o                         
  -9  -2   9          9.50          8.06         3.41 o                         
  -8  -2   9          1.42         -0.45         2.38 o                         
  -7  -2   9         39.47         33.77         2.81 o                         
  -6  -2   9          2.92          2.57         0.94 o                         
  -5  -2   9          4.36         11.20         2.13 o                         
  -4  -2   9         77.75         85.24         3.94 o                         
  -3  -2   9        154.07        175.19        10.31 o                         
  -2  -2   9        126.56        112.42         4.74 o                         
  -1  -2   9          8.82         13.66         1.80 o                         
   0  -2   9        131.73        126.41         8.57 o                         
   1  -2   9         16.59         13.68         1.59 o                         
   2  -2   9        317.71        302.61        10.90 o                         
   3  -2   9         38.07         44.28         3.56 o                         
   4  -2   9         47.96         47.50         4.82 o                         
   5  -2   9          8.33          8.76         1.26 o                         
   6  -2   9         29.87         34.14         2.31 o                         
   7  -2   9         18.39         19.75         3.52 o                         
   8  -2   9          4.30          8.17         3.75 o                         
   9  -2   9          8.57          9.88         4.65 o                         
 -10  -1   9          6.16          1.20         2.61 o                         
  -9  -1   9          8.59         11.19         3.29 o                         
  -8  -1   9          7.02         12.49         3.07 o                         
  -7  -1   9         13.26         12.25         1.88 o                         
  -6  -1   9          7.32          7.56         1.07 o                         
  -5  -1   9         51.38         59.83         2.78 o                         
  -4  -1   9         17.30         18.93         1.73 o                         
  -3  -1   9         35.42         30.49         2.05 o                         
  -2  -1   9         87.00         77.82         3.37 o                         
  -1  -1   9        308.53        278.48        12.20 o                         
   0  -1   9        122.92        131.03         6.81 o                         
   1  -1   9        236.04        219.60         8.14 o                         
   2  -1   9         24.57         27.00         2.16 o                         
   3  -1   9        161.25        172.62         7.15 o                         
   4  -1   9          5.83          5.25         1.13 o                         
   5  -1   9          5.92          5.97         1.00 o                         
   6  -1   9         11.55         10.49         1.50 o                         
   7  -1   9         17.41         18.48         2.39 o                         
   8  -1   9         13.95         12.77         3.75 o                         
   9  -1   9          0.22          0.52         3.13 o                         
 -10   0   9         24.55         67.77         5.79 o                         
  -9   0   9          4.67         10.06         3.92 o                         
  -8   0   9          7.55          9.91         1.70 o                         
  -7   0   9          1.45          3.55         1.17 o                         
  -6   0   9          6.30          8.43         1.11 o                         
  -5   0   9         34.67         36.40         2.16 o                         
  -4   0   9        145.52        126.97         7.10 o                         
  -3   0   9          0.21          1.03         0.52 o                         
  -2   0   9          1.02          1.39         0.58 o                         
  -1   0   9          2.66          3.00         0.79 o                         
   0   0   9         74.89         84.67         3.49 o                         
   1   0   9         44.35         58.80         9.25 o                         
   2   0   9        259.47        250.53         9.59 o                         
   3   0   9         18.16         20.97         1.92 o                         
   4   0   9         17.27         20.94         1.64 o                         
   5   0   9          0.05          0.20         1.02 o                         
   6   0   9         19.79         32.32         3.08 o                         
   7   0   9          0.55         -0.54         1.36 o                         
   8   0   9          9.69          8.76         2.61 o                         
   9   0   9          0.01          3.26         3.12 o                         
  -9   1   9          8.62          9.46         2.67 o                         
  -8   1   9          6.95          9.73         1.87 o                         
  -7   1   9         13.31         13.93         1.38 o                         
  -6   1   9          6.92          4.50         1.03 o                         
  -5   1   9         50.72         61.02         2.75 o                         
  -4   1   9         17.82         14.81         1.22 o                         
  -3   1   9         38.67         32.87         1.50 o                         
  -2   1   9         85.33         73.15         3.29 o                         
  -1   1   9        306.66        274.60        10.34 o                         
   0   1   9        125.08        130.48         4.31 o                         
   1   1   9        236.22        217.65         6.64 o                         
   2   1   9         24.15         27.12         1.35 o                         
   3   1   9        161.95        164.95         5.98 o                         
   4   1   9          5.77          3.54         1.07 o                         
   5   1   9          6.02          4.70         0.96 o                         
   6   1   9         11.54         10.33         1.41 o                         
   7   1   9         17.34         15.97         1.66 o                         
   8   1   9         13.96         12.57         1.83 o                         
   9   1   9          0.22         -1.53         3.08 o                         
 -10   2   9          3.94          2.27         5.90 o                         
  -9   2   9          9.57         12.61         3.49 o                         
  -8   2   9          1.34          0.97         1.84 o                         
  -7   2   9         39.25         36.02         2.30 o                         
  -6   2   9          3.16          2.54         1.09 o                         
  -5   2   9          4.88          7.85         1.24 o                         
  -4   2   9         79.10         77.36         4.00 o                         
  -3   2   9        156.70        169.51         5.03 o                         
  -2   2   9        127.05        114.11         3.54 o                         
  -1   2   9          8.99         11.69         1.08 o                         
   0   2   9        133.78        123.75         3.72 o                         
   1   2   9         16.44         14.35         1.07 o                         
   2   2   9        316.73        291.14        12.90 o                         
   3   2   9         37.98         38.09         2.63 o                         
   4   2   9         47.67         45.37         2.23 o                         
   5   2   9          8.30          5.96         1.12 o                         
   6   2   9         29.94         28.95         2.31 o                         
   7   2   9         18.41         18.66         1.94 o                         
   8   2   9          4.31          6.62         2.88 o                         
   9   2   9          8.53         12.94         6.93 o                         
  -8   3   9          6.21          4.65         2.93 o                         
  -7   3   9          2.45          2.33         1.92 o                         
  -6   3   9         64.39         53.96         4.37 o                         
  -5   3   9         16.98         13.61         1.45 o                         
  -4   3   9          6.99          8.44         1.12 o                         
  -3   3   9         13.29         14.77         1.47 o                         
  -2   3   9        138.44        139.01         3.87 o                         
  -1   3   9         28.98         26.70         1.42 o                         
   0   3   9          1.51          5.08         1.29 o                         
   1   3   9          0.18          2.04         1.07 o                         
   2   3   9          7.08          9.98         1.51 o                         
   3   3   9         22.14         22.19         2.14 o                         
   4   3   9          6.74          5.01         1.38 o                         
   5   3   9         30.76         32.06         4.08 o                         
   6   3   9          3.10          1.36         1.67 o                         
   7   3   9          8.16          7.44         2.67 o                         
   8   3   9          1.66         12.83         6.93 o                         
  -8   4   9          5.53          3.63         5.22 o                         
  -7   4   9          0.81          0.22         4.65 o                         
  -6   4   9          1.15          1.63         1.83 o                         
  -5   4   9         20.22         18.21         1.99 o                         
  -4   4   9          3.01          3.86         1.19 o                         
  -3   4   9         64.75         64.59         2.49 o                         
  -2   4   9          3.96          6.00         2.04 o                         
  -1   4   9          5.40          7.18         2.04 o                         
   0   4   9         10.81         10.61         2.05 o                         
   1   4   9         27.92         26.12         3.00 o                         
   2   4   9          4.48          4.58         1.84 o                         
   3   4   9          4.82          1.57         2.67 o                         
   4   4   9          0.44          1.16         2.54 o                         
   5   4   9          1.96          2.46         2.05 o                         
   6   4   9          0.64          0.68         2.77 o                         
  -5   5   9          1.23          2.78         3.32 o                         
  -4   5   9          4.82          4.54         3.38 o                         
  -3   5   9          3.48          5.05         3.04 o                         
  -2   5   9          7.15         10.04         2.88 o                         
  -1   5   9          0.67          0.09         2.72 o                         
   0   5   9          5.56          9.58         2.62 o                         
   1   5   9          4.22          6.21         2.54 o                         
   2   5   9          2.90          2.38         2.67 o                         
   3   5   9          2.68          3.97         2.61 o                         
   4   5   9         16.85         19.19         3.63 o                         
  -2  -5  10          2.07          7.95         4.88 o                         
  -1  -5  10          4.81          2.50         4.09 o                         
   0  -5  10          1.91          3.07         4.09 o                         
   1  -5  10          6.38          1.48         3.86 o                         
   2  -5  10          3.31          7.27         3.86 o                         
   3  -5  10          1.02          1.36         3.86 o                         
  -6  -4  10          1.49          0.45         4.43 o                         
  -5  -4  10          8.76         11.83         3.41 o                         
  -4  -4  10          2.04          6.35         2.48 o                         
  -3  -4  10          1.49          6.64         2.13 o                         
  -2  -4  10          0.47          1.80         2.08 o                         
  -1  -4  10         14.78         16.58         3.63 o                         
   0  -4  10          6.83          6.02         3.07 o                         
   1  -4  10         15.48         26.91         4.54 o                         
   2  -4  10          9.53         14.53         3.18 o                         
   3  -4  10          1.95         -0.11         2.84 o                         
   4  -4  10          1.05         -0.45         3.18 o                         
   5  -4  10          0.55         -3.52         3.52 o                         
  -9  -3  10          1.01          0.23         4.20 o                         
  -8  -3  10          0.16          2.95         3.86 o                         
  -7  -3  10          8.24          9.57         2.03 o                         
  -6  -3  10         15.01         22.71         4.20 o                         
  -5  -3  10          0.86          2.10         1.97 o                         
  -4  -3  10          7.28          7.92         1.76 o                         
  -3  -3  10         29.48         33.22         2.70 o                         
  -2  -3  10         42.08         41.26         2.63 o                         
  -1  -3  10         48.06         50.53         6.24 o                         
   0  -3  10         21.54         29.10         3.97 o                         
   1  -3  10         23.30         21.57         3.29 o                         
   2  -3  10          0.01          1.34         1.13 o                         
   3  -3  10          0.44          0.93         1.02 o                         
   4  -3  10          4.48          5.25         0.88 o                         
   5  -3  10          6.96          6.82         1.25 o                         
   6  -3  10         11.83         11.54         1.63 o                         
 -10  -2  10          8.73         13.40         4.31 o                         
  -9  -2  10          9.02         15.44         3.86 o                         
  -8  -2  10         10.41         16.07         2.50 o                         
  -7  -2  10          3.83          5.56         1.99 o                         
  -6  -2  10         41.40         46.35         4.65 o                         
  -5  -2  10         30.12         34.19         3.69 o                         
  -4  -2  10         63.19         69.13         4.65 o                         
  -3  -2  10         53.41         45.31         4.94 o                         
  -2  -2  10        189.85        195.26        10.05 o                         
  -1  -2  10         39.73         34.74         2.09 o                         
   0  -2  10         19.65         16.37         1.52 o                         
   1  -2  10          6.36          6.89         1.54 o                         
   2  -2  10         70.33         66.70         5.11 o                         
   3  -2  10          8.46          7.94         1.24 o                         
   4  -2  10         38.24         41.52         2.64 o                         
   5  -2  10         16.60         18.76         2.12 o                         
   6  -2  10         25.82         25.18         4.20 o                         
   7  -2  10          9.62          7.42         2.04 o                         
   8  -2  10          5.49          7.04         3.63 o                         
 -10  -1  10          6.66          8.97         3.75 o                         
  -9  -1  10          1.75          1.03         2.40 o                         
  -8  -1  10          5.59          9.49         2.01 o                         
  -7  -1  10         99.52         95.35         7.04 o                         
  -6  -1  10         63.63         72.20         4.25 o                         
  -5  -1  10         13.45         18.29         2.20 o                         
  -4  -1  10         13.09         13.60         1.65 o                         
  -3  -1  10        365.58        392.93        22.25 o                         
  -2  -1  10         65.14         61.90         4.09 o                         
  -1  -1  10          7.75          6.97         0.95 o                         
   0  -1  10          2.69          3.45         1.40 o                         
   1  -1  10         14.62         17.20         1.39 o                         
   2  -1  10          4.86          7.46         1.05 o                         
   3  -1  10         47.25         47.36         2.70 o                         
   4  -1  10         24.17         31.17         1.96 o                         
   5  -1  10          5.70          6.38         1.34 o                         
   6  -1  10          0.22          0.36         1.55 o                         
   7  -1  10         12.37         11.51         2.24 o                         
   8  -1  10          4.93          4.14         3.15 o                         
   9  -1  10          0.85          1.59         4.20 o                         
 -10   0  10         21.08         46.77         5.45 o                         
  -9   0  10          1.09          6.52         2.58 o                         
  -8   0  10          9.94         13.40         3.63 o                         
  -7   0  10         12.84         12.24         2.64 o                         
  -6   0  10        119.35        124.32         4.93 o                         
  -5   0  10          0.25         -0.11         0.85 o                         
  -4   0  10         12.87         12.24         3.18 o                         
  -3   0  10        267.98        247.36         8.64 o                         
  -2   0  10         21.69         14.51         1.65 o                         
  -1   0  10         26.64         23.68         2.16 o                         
   0   0  10         86.33        105.12         4.25 o                         
   1   0  10          1.10          0.61         0.54 o                         
   2   0  10         25.71         24.41         2.01 o                         
   3   0  10          0.78         -0.05         0.68 o                         
   4   0  10         14.19         14.23         2.06 o                         
   5   0  10         40.10         32.31         3.09 o                         
   6   0  10         12.69         21.70         3.72 o                         
   7   0  10          3.01          5.06         1.73 o                         
   8   0  10          1.72          0.41         2.24 o                         
   9   0  10          2.20         -2.95         2.95 o                         
 -10   1  10          6.64         12.83         6.70 o                         
  -9   1  10          1.79          5.24         2.52 o                         
  -8   1  10          5.61          5.52         1.43 o                         
  -7   1  10         99.23        104.96         3.47 o                         
  -6   1  10         63.84         73.17         4.21 o                         
  -5   1  10         12.89         15.21         1.30 o                         
  -4   1  10         13.09         14.17         1.34 o                         
  -3   1  10        364.81        402.09        13.22 o                         
  -2   1  10         64.99         58.72         2.59 o                         
  -1   1  10          8.64          7.88         1.16 o                         
   0   1  10          2.36          2.12         0.55 o                         
   1   1  10         14.65         15.75         1.21 o                         
   2   1  10          4.42          7.51         0.84 o                         
   3   1  10         47.74         49.39         2.05 o                         
   4   1  10         24.14         27.23         1.96 o                         
   5   1  10          5.70          3.77         1.07 o                         
   6   1  10          0.22         -1.15         1.15 o                         
   7   1  10         12.37          8.45         1.51 o                         
   8   1  10          4.93          3.43         1.71 o                         
   9   1  10          0.84         -5.56         5.56 o                         
  -9   2  10          8.93          5.78         3.68 o                         
  -8   2  10         10.50         11.35         3.86 o                         
  -7   2  10          3.75          5.28         1.73 o                         
  -6   2  10         40.42         41.03         4.14 o                         
  -5   2  10         30.13         31.80         2.46 o                         
  -4   2  10         60.72         62.82         2.63 o                         
  -3   2  10         53.56         45.53         2.68 o                         
  -2   2  10        193.16        199.27         5.64 o                         
  -1   2  10         40.93         36.24         1.60 o                         
   0   2  10         19.54         16.93         1.14 o                         
   1   2  10          6.68          6.01         0.79 o                         
   2   2  10         71.13         66.93         2.50 o                         
   3   2  10          8.31          7.41         1.00 o                         
   4   2  10         38.43         36.72         2.47 o                         
   5   2  10         16.60         17.23         2.13 o                         
   6   2  10         25.75         23.04         2.54 o                         
   7   2  10          9.62          9.41         2.57 o                         
   8   2  10          5.48          3.32         2.98 o                         
   9   2  10          6.06          9.54         7.15 o                         
  -9   3  10          1.03         13.51         5.90 o                         
  -8   3  10          0.19         -2.27         2.92 o                         
  -7   3  10          8.16          5.21         1.80 o                         
  -6   3  10         14.67         14.56         2.17 o                         
  -5   3  10          0.83          1.02         1.20 o                         
  -4   3  10          7.36          7.55         1.19 o                         
  -3   3  10         29.81         33.98         4.40 o                         
  -2   3  10         41.68         32.71         1.58 o                         
  -1   3  10         48.52         43.09         1.68 o                         
   0   3  10         22.28         23.99         2.15 o                         
   1   3  10         23.28         22.14         2.09 o                         
   2   3  10          0.01         -0.62         1.30 o                         
   3   3  10          0.43          0.67         1.45 o                         
   4   3  10          4.52          5.59         1.61 o                         
   5   3  10          6.91          6.21         1.86 o                         
   6   3  10         11.78          9.12         2.09 o                         
   7   3  10          0.32         -0.89         2.80 o                         
   8   3  10          0.74          6.47         7.38 o                         
  -7   4  10          1.46          2.44         3.29 o                         
  -6   4  10          1.50          0.77         2.89 o                         
  -5   4  10          8.64          7.43         2.17 o                         
  -4   4  10          2.04          0.49         2.47 o                         
  -3   4  10          1.57          0.96         0.74 o                         
  -2   4  10          0.53          0.97         1.98 o                         
  -1   4  10         14.89         19.88         6.24 o                         
   0   4  10          6.71          7.95         2.44 o                         
   1   4  10         15.43         15.73         2.40 o                         
   2   4  10          9.65         12.00         2.10 o                         
   3   4  10          1.96          2.52         1.73 o                         
   4   4  10          1.04         -1.34         1.83 o                         
   5   4  10          0.55         -2.49         2.49 o                         
  -5   5  10          1.80         10.67         6.70 o                         
  -4   5  10          1.96          2.54         3.42 o                         
  -3   5  10          0.83          0.47         3.13 o                         
  -2   5  10          2.04         -3.75         3.75 o                         
  -1   5  10          4.74         -0.36         3.41 o                         
   0   5  10          1.91         -1.02         2.72 o                         
   1   5  10          6.46          8.46         2.95 o                         
   2   5  10          3.31          2.72         2.61 o                         
   3   5  10          1.01          5.11         2.95 o                         
  -1  -5  11          1.75          6.81         4.20 o                         
   0  -5  11          2.39         -2.72         3.86 o                         
   1  -5  11          4.23         15.55         4.54 o                         
   2  -5  11          2.49          4.09         4.20 o                         
  -5  -4  11          1.39          4.66         3.05 o                         
  -4  -4  11          1.25          1.93         3.75 o                         
  -3  -4  11          4.02          4.77         3.29 o                         
  -2  -4  11          1.64          3.41         2.95 o                         
  -1  -4  11         46.57         54.49         5.90 o                         
   0  -4  11          0.44          2.95         2.72 o                         
   1  -4  11         10.53         13.74         3.41 o                         
   2  -4  11          2.26         -1.93         2.84 o                         
   3  -4  11          2.38         -1.59         2.95 o                         
   4  -4  11          0.50          3.52         3.86 o                         
   5  -4  11          0.91          0.34         4.20 o                         
  -8  -3  11          6.05          0.57         3.86 o                         
  -7  -3  11          5.66          1.70         3.63 o                         
  -6  -3  11          0.56         -0.70         3.69 o                         
  -5  -3  11          0.56         -1.80         1.80 o                         
  -4  -3  11          3.90          3.07         2.38 o                         
  -3  -3  11         34.29         35.65         4.43 o                         
  -2  -3  11         45.48         56.38         4.31 o                         
  -1  -3  11         32.56         34.14         5.79 o                         
   0  -3  11         35.12         30.77         3.86 o                         
   1  -3  11          3.32          4.73         1.64 o                         
   3  -3  11         21.96         16.69         1.82 o                         
   4  -3  11          1.00          0.54         0.86 o                         
   5  -3  11          0.98          2.00         1.42 o                         
   6  -3  11         10.55         14.30         3.18 o                         
  -9  -2  11          3.31          5.90         3.63 o                         
  -8  -2  11          0.59         -2.50         2.95 o                         
  -7  -2  11          3.93          1.66         1.87 o                         
  -6  -2  11         42.19         46.64         4.65 o                         
  -5  -2  11         61.75         61.52         4.77 o                         
  -4  -2  11         36.18         36.09         2.22 o                         
  -3  -2  11         16.01         16.64         1.92 o                         
  -2  -2  11         97.84         87.62         3.93 o                         
  -1  -2  11        160.40        153.12         6.30 o                         
   0  -2  11         42.97         38.66         3.63 o                         
   1  -2  11         50.73         37.94         2.29 o                         
   2  -2  11         34.61         46.59         6.30 o                         
   3  -2  11          8.07          7.08         1.12 o                         
   4  -2  11          0.87          1.61         1.42 o                         
   5  -2  11          4.32          3.58         1.34 o                         
   6  -2  11          8.00         10.61         1.80 o                         
   7  -2  11          5.01          3.23         2.05 o                         
   8  -2  11          3.75          0.57         3.52 o                         
 -10  -1  11          3.07          7.27         4.20 o                         
  -9  -1  11          4.47          8.97         3.63 o                         
  -8  -1  11          7.78          4.43         2.27 o                         
  -7  -1  11         35.72         29.52         4.54 o                         
  -6  -1  11         23.71         22.62         3.49 o                         
  -5  -1  11        155.85        158.17         5.52 o                         
  -4  -1  11         39.65         37.57         2.78 o                         
  -3  -1  11        136.01        130.83         7.10 o                         
  -2  -1  11        111.09        103.96         4.94 o                         
  -1  -1  11         47.97         51.52         3.69 o                         
   0  -1  11         72.70         69.49         3.13 o                         
   1  -1  11        125.24        133.43         5.33 o                         
   2  -1  11         96.08         94.61         4.22 o                         
   3  -1  11          1.16          0.76         1.03 o                         
   4  -1  11         20.50         22.22         1.80 o                         
   5  -1  11         10.44         12.11         1.49 o                         
   6  -1  11         11.72         14.31         3.24 o                         
   7  -1  11          5.94          3.36         2.35 o                         
   8  -1  11          1.34          1.36         3.63 o                         
   9  -1  11          0.83          2.84         4.54 o                         
  -9   0  11          0.57          0.82         2.20 o                         
  -8   0  11         22.18         14.75         2.93 o                         
  -7   0  11          8.92         13.28         2.48 o                         
  -6   0  11        243.85        248.83        19.77 o                         
  -5   0  11          4.61          1.78         1.65 o                         
  -4   0  11         25.74         27.27         2.17 o                         
  -3   0  11          0.03          3.85         1.31 o                         
  -2   0  11         70.38         82.92         3.12 o                         
  -1   0  11        113.54        115.83         9.48 o                         
   0   0  11          8.20         20.07         1.74 o                         
   1   0  11         42.06         56.64         4.01 o                         
   2   0  11          0.43         -0.67         0.67 o                         
   3   0  11          0.00         -0.73         0.73 o                         
   4   0  11         51.50         54.36         4.17 o                         
   5   0  11         20.97         25.44         2.67 o                         
   6   0  11          7.25         15.39         3.29 o                         
   7   0  11         12.43         14.03         2.88 o                         
   8   0  11          0.31          2.03         2.12 o                         
   9   0  11          0.91          0.91         4.31 o                         
  -9   1  11          4.56          5.01         1.84 o                         
  -8   1  11          7.80          6.49         1.54 o                         
  -7   1  11         35.69         30.83         2.21 o                         
  -6   1  11         23.84         27.18         2.20 o                         
  -5   1  11        156.10        159.30        10.62 o                         
  -4   1  11         39.80         36.33         2.29 o                         
  -3   1  11        133.81        132.99         5.90 o                         
  -2   1  11        111.80        108.31         3.34 o                         
  -1   1  11         47.77         54.26         3.59 o                         
   0   1  11         72.45         63.19         5.02 o                         
   1   1  11        124.50        127.53         3.85 o                         
   2   1  11         97.07         97.93         5.47 o                         
   3   1  11          1.27          0.89         0.80 o                         
   4   1  11         20.43         20.83         1.75 o                         
   5   1  11         10.38         10.78         1.70 o                         
   6   1  11         11.67         11.31         1.55 o                         
   7   1  11          5.94          6.94         1.61 o                         
   8   1  11          1.35          1.15         2.96 o                         
   9   1  11          0.82          0.34         6.02 o                         
  -9   2  11          3.31         10.22         5.79 o                         
  -8   2  11          0.58          0.50         2.11 o                         
  -7   2  11          3.79          1.74         1.58 o                         
  -6   2  11         42.57         39.64         2.35 o                         
  -5   2  11         61.79         57.70         3.83 o                         
  -4   2  11         35.92         28.96         2.11 o                         
  -3   2  11         15.60         14.04         1.33 o                         
  -2   2  11         94.51         81.84         2.96 o                         
  -1   2  11        161.08        161.17         5.54 o                         
   0   2  11         43.24         39.28         1.84 o                         
   1   2  11         51.17         39.50         1.89 o                         
   2   2  11         34.65         43.31         2.10 o                         
   3   2  11          8.07          8.23         1.38 o                         
   4   2  11          0.89          2.06         1.10 o                         
   5   2  11          4.30          7.56         1.40 o                         
   6   2  11          8.02         10.62         1.64 o                         
   7   2  11          5.01          3.44         1.81 o                         
   8   2  11          3.74          5.56         6.36 o                         
  -8   3  11          6.09         -4.54         4.54 o                         
  -7   3  11          5.58          4.90         1.94 o                         
  -6   3  11          0.53          2.05         1.83 o                         
  -5   3  11          0.53          2.53         1.34 o                         
  -4   3  11          4.06          4.31         1.43 o                         
  -3   3  11         33.87         31.39         2.29 o                         
  -2   3  11         45.14         51.33         2.14 o                         
  -1   3  11         32.50         31.19         1.50 o                         
   0   3  11         35.20         30.75         2.21 o                         
   1   3  11          3.35          3.08         2.44 o                         
   2   3  11         10.22         12.43         1.77 o                         
   3   3  11         21.98         24.64         2.43 o                         
   4   3  11          1.00          2.14         2.27 o                         
   5   3  11          0.98          1.04         2.84 o                         
   6   3  11         10.54         10.44         2.45 o                         
   7   3  11          0.82         -6.36         6.36 o                         
  -6   4  11          1.09          0.15         3.13 o                         
  -5   4  11          1.44          3.01         3.00 o                         
  -4   4  11          1.24          1.39         1.92 o                         
  -3   4  11          4.14          2.37         2.42 o                         
  -2   4  11          1.67          2.41         2.15 o                         
  -1   4  11         46.38         56.25         4.57 o                         
   0   4  11          0.43          2.03         2.12 o                         
   1   4  11         10.61         10.21         4.09 o                         
   2   4  11          2.25         -1.08         1.88 o                         
   3   4  11          2.38          3.26         2.28 o                         
   4   4  11          0.50          3.47         2.40 o                         
  -4   5  11          4.56          1.14         6.70 o                         
  -3   5  11          0.31         -1.45         3.32 o                         
  -2   5  11          3.40          1.77         3.14 o                         
  -1   5  11          1.78         -3.78         5.22 o                         
   0   5  11          2.40         -0.41         2.48 o                         
   1   5  11          4.18         10.90         3.52 o                         
   1  -5  12          0.72          2.27         4.54 o                         
  -4  -4  12          3.48         -2.16         3.29 o                         
  -3  -4  12         13.34          6.36         3.29 o                         
  -2  -4  12          3.31          5.56         3.18 o                         
  -1  -4  12         18.80         22.59         3.97 o                         
   0  -4  12          0.85         -1.14         2.95 o                         
   1  -4  12          6.67          5.90         3.29 o                         
   2  -4  12          2.13         -0.45         3.41 o                         
   3  -4  12          3.24         -0.79         3.86 o                         
   5  -4  12          2.50         17.48         4.88 o                         
  -8  -3  12          0.36          6.02         4.09 o                         
  -7  -3  12          0.95          7.15         3.97 o                         
  -6  -3  12         13.01         18.65         2.60 o                         
  -5  -3  12         10.69         19.01         3.46 o                         
  -4  -3  12          9.10         15.94         2.45 o                         
  -3  -3  12         12.47         18.05         2.45 o                         
  -2  -3  12          7.35          6.74         2.67 o                         
  -1  -3  12         14.19         18.16         3.18 o                         
   0  -3  12         19.19         23.73         4.20 o                         
   2  -3  12          3.62          2.58         1.02 o                         
   3  -3  12         10.35         12.03         1.82 o                         
   4  -3  12          1.26          4.14         1.70 o                         
   6  -3  12          2.88          2.27         3.07 o                         
  -9  -2  12          3.28          2.16         4.20 o                         
  -8  -2  12          1.91          1.70         3.63 o                         
  -7  -2  12          6.10          3.11         2.00 o                         
  -6  -2  12         13.27         12.50         3.69 o                         
  -5  -2  12         20.34         29.46         2.92 o                         
  -4  -2  12          3.67          3.80         1.59 o                         
  -3  -2  12          9.29         13.34         2.84 o                         
  -2  -2  12         59.24         56.81         7.83 o                         
  -1  -2  12         57.58         51.02         2.85 o                         
   0  -2  12          2.11          3.59         0.91 o                         
   1  -2  12         49.20         51.50         2.84 o                         
   2  -2  12          3.26          2.37         1.80 o                         
   3  -2  12         26.02         23.50         2.38 o                         
   4  -2  12         12.48         17.37         2.38 o                         
   5  -2  12          0.60          0.38         1.70 o                         
   6  -2  12          4.09          3.91         1.76 o                         
   7  -2  12          3.95          1.34         2.27 o                         
  -8  -1  12         11.53         16.01         6.47 o                         
  -7  -1  12         19.94         18.05         3.63 o                         
  -6  -1  12          9.26          6.55         2.02 o                         
  -5  -1  12          6.74          8.37         1.28 o                         
  -4  -1  12         10.24         12.79         1.57 o                         
  -3  -1  12         57.35         52.99         3.00 o                         
  -2  -1  12         23.80         18.94         3.01 o                         
  -1  -1  12         10.52         12.40         2.68 o                         
   0  -1  12         87.09         81.48         4.88 o                         
   1  -1  12         16.44         15.51         1.77 o                         
   2  -1  12         53.50         52.00         4.88 o                         
   3  -1  12          6.69          6.90         1.02 o                         
   4  -1  12         23.79         20.54         1.92 o                         
   5  -1  12         13.28         15.71         3.35 o                         
   6  -1  12          8.65         10.07         2.78 o                         
   7  -1  12          3.94          1.99         2.21 o                         
   8  -1  12          6.07         -0.48         2.89 o                         
  -9   0  12          0.57          1.79         2.61 o                         
  -8   0  12         17.98         22.57         3.57 o                         
  -7   0  12         10.41          4.11         2.61 o                         
  -6   0  12         18.06         12.81         1.81 o                         
  -5   0  12          7.09          7.17         1.34 o                         
  -4   0  12         39.28         38.20         3.09 o                         
  -3   0  12          0.72         -0.20         0.83 o                         
  -2   0  12          2.50          0.79         0.86 o                         
  -1   0  12         53.06         55.90         3.67 o                         
   1   0  12         15.82         17.37         2.01 o                         
   2   0  12         23.15         24.10         1.77 o                         
   3   0  12          0.68         -0.33         0.86 o                         
   4   0  12         53.26         47.90         3.21 o                         
   5   0  12          0.00         -0.86         1.16 o                         
   6   0  12          1.63          1.13         1.51 o                         
   7   0  12          6.12         10.41         2.06 o                         
   8   0  12          4.09          1.55         3.31 o                         
  -9   1  12          7.34          5.00         2.39 o                         
  -8   1  12         11.45         14.04         2.11 o                         
  -7   1  12         20.04         19.01         2.45 o                         
  -6   1  12          9.10          9.80         1.88 o                         
  -5   1  12          6.11          6.24         1.55 o                         
  -4   1  12          9.48          8.96         1.37 o                         
  -3   1  12         56.89         53.48         2.58 o                         
  -2   1  12         23.39         17.77         1.54 o                         
  -1   1  12         10.91         11.10         1.29 o                         
   0   1  12         86.68         79.29         3.79 o                         
   1   1  12         16.68         13.31         1.53 o                         
   2   1  12         53.57         55.35         3.68 o                         
   3   1  12          6.58          4.60         1.01 o                         
   4   1  12         23.83         21.33         1.74 o                         
   5   1  12         13.41          9.49         1.62 o                         
   6   1  12          8.68          9.99         1.55 o                         
   7   1  12          3.92          3.76         2.89 o                         
   8   1  12          6.08          5.57         3.02 o                         
  -8   2  12          1.94         -1.13         3.00 o                         
  -7   2  12          6.23          2.64         2.15 o                         
  -6   2  12         13.54         13.82         1.67 o                         
  -5   2  12         19.54         21.70         2.06 o                         
  -4   2  12          3.66          4.80         1.22 o                         
  -3   2  12          9.16         12.30         1.30 o                         
  -2   2  12         59.51         52.98         2.33 o                         
  -1   2  12         56.54         51.04         2.20 o                         
   0   2  12          2.02          3.51         0.85 o                         
   1   2  12         49.04         45.22         2.18 o                         
   2   2  12          3.10          3.74         1.38 o                         
   3   2  12         26.05         22.02         2.08 o                         
   4   2  12         12.57         12.25         1.61 o                         
   5   2  12          0.61         -1.00         1.44 o                         
   6   2  12          4.10          5.90         1.96 o                         
   7   2  12          3.95          2.88         2.82 o                         
  -8   3  12          0.35         -5.11         5.11 o                         
  -7   3  12          0.99         -0.84         2.58 o                         
  -6   3  12         13.11         11.72         2.49 o                         
  -5   3  12         10.45         10.15         1.64 o                         
  -4   3  12          8.84          8.31         1.35 o                         
  -3   3  12         12.54         10.18         2.24 o                         
  -2   3  12          7.42          4.30         1.07 o                         
  -1   3  12         14.24         13.72         1.17 o                         
   0   3  12         19.01         19.12         3.01 o                         
   1   3  12          0.07         -1.19         1.51 o                         
   2   3  12          3.57          3.18         1.09 o                         
   3   3  12         10.36         10.78         1.43 o                         
   4   3  12          1.30          0.66         1.65 o                         
   5   3  12          9.50          9.45         2.66 o                         
   6   3  12          2.90          2.72         6.24 o                         
  -6   4  12          4.05          9.08         5.68 o                         
  -5   4  12          0.81          2.45         3.13 o                         
  -4   4  12          3.50          2.95         2.81 o                         
  -3   4  12         13.34         12.90         3.04 o                         
  -2   4  12          3.29          0.07         2.35 o                         
  -1   4  12         18.88         15.71         2.83 o                         
   0   4  12          0.88          0.35         2.22 o                         
   1   4  12          6.67          8.70         2.44 o                         
   2   4  12          2.14         -0.70         2.18 o                         
   3   4  12          3.21          3.94         2.46 o                         
  -2   5  12          4.95          6.58         6.81 o                         
  -3  -4  13          8.56         17.26         4.20 o                         
  -2  -4  13          0.89          2.72         3.52 o                         
  -1  -4  13          7.90         11.69         3.97 o                         
   0  -4  13          4.70          6.70         3.97 o                         
   1  -4  13          1.15         -3.07         3.63 o                         
   2  -4  13          4.41          1.36         3.75 o                         
   3  -4  13          1.51          1.02         4.43 o                         
   4  -4  13          0.62          3.63         4.88 o                         
  -7  -3  13          0.17         -0.68         4.09 o                         
  -6  -3  13          5.46          5.18         2.52 o                         
  -5  -3  13         15.81         22.37         4.43 o                         
  -4  -3  13          0.61         -0.91         2.50 o                         
  -3  -3  13          3.46          5.11         2.84 o                         
  -2  -3  13         24.60         37.46         5.00 o                         
  -1  -3  13         13.36         20.21         3.75 o                         
   0  -3  13          2.19          0.60         2.27 o                         
   1  -3  13          1.98          0.34         1.31 o                         
   2  -3  13          1.91          1.13         1.17 o                         
   3  -3  13          2.71          2.47         1.65 o                         
   4  -3  13          2.35          8.17         3.52 o                         
   5  -3  13          6.35         18.96         3.86 o                         
   6  -3  13          0.10          3.86         3.52 o                         
  -8  -2  13          0.09         -3.07         3.97 o                         
  -7  -2  13          3.13         -0.48         2.26 o                         
  -6  -2  13          1.98          0.77         1.99 o                         
  -5  -2  13          7.93          8.94         1.72 o                         
  -4  -2  13         12.39         17.46         3.75 o                         
  -3  -2  13          1.13         -1.38         1.57 o                         
  -2  -2  13          8.70          8.18         1.28 o                         
  -1  -2  13          9.92         11.76         1.37 o                         
   0  -2  13          8.95         11.53         1.51 o                         
   1  -2  13          7.35          9.71         2.38 o                         
   2  -2  13         14.44         14.42         2.38 o                         
   3  -2  13          6.82          7.72         1.70 o                         
   4  -2  13          3.89          3.29         1.36 o                         
   5  -2  13          2.92          1.70         2.84 o                         
   6  -2  13          5.17          5.87         1.99 o                         
   7  -2  13          3.77          3.29         2.37 o                         
  -9  -1  13          2.09         -4.20         4.20 o                         
  -8  -1  13          4.53          3.04         2.69 o                         
  -7  -1  13          1.43          2.33         1.90 o                         
  -6  -1  13          1.28          1.74         1.65 o                         
  -5  -1  13          2.28          0.48         1.30 o                         
  -4  -1  13         36.23         35.21         2.65 o                         
  -3  -1  13         16.36         20.06         2.61 o                         
  -2  -1  13          8.63          9.61         1.21 o                         
  -1  -1  13         82.16         79.03         3.81 o                         
   0  -1  13         17.79         17.85         2.01 o                         
   1  -1  13          2.74          2.19         1.61 o                         
   2  -1  13         12.55         12.73         2.46 o                         
   3  -1  13         13.50         17.01         1.87 o                         
   4  -1  13          4.94          6.78         1.53 o                         
   5  -1  13          4.54          2.19         2.04 o                         
   6  -1  13          2.17          1.40         1.88 o                         
   7  -1  13          3.63          6.66         2.54 o                         
  -9   0  13          0.07          0.34         3.18 o                         
  -8   0  13          2.40          3.09         2.37 o                         
  -7   0  13          0.92         -0.33         1.76 o                         
  -6   0  13          0.31          0.36         1.96 o                         
  -5   0  13          4.48          6.81         1.54 o                         
  -4   0  13         56.57         39.81         3.41 o                         
  -3   0  13         16.26         18.28         1.67 o                         
  -2   0  13          0.35          0.25         1.38 o                         
  -1   0  13         65.29         75.26         4.58 o                         
   0   0  13         14.75         29.74         2.01 o                         
   1   0  13         29.68         45.38         4.57 o                         
   2   0  13         14.75         15.56         1.34 o                         
   3   0  13         16.14         14.18         2.91 o                         
   4   0  13         33.20         26.85         2.35 o                         
   5   0  13          5.66          6.49         1.54 o                         
   6   0  13          0.00          0.35         2.15 o                         
   7   0  13          0.02         -0.98         3.29 o                         
   8   0  13          8.26          2.54         6.53 o                         
  -9   1  13          2.07         -0.85         2.48 o                         
  -8   1  13          4.58          0.89         3.80 o                         
  -7   1  13          1.49          1.48         1.77 o                         
  -6   1  13          1.18          3.57         1.80 o                         
  -5   1  13          2.24          2.44         1.21 o                         
  -4   1  13         36.51         34.97         2.57 o                         
  -3   1  13         16.17         15.87         1.41 o                         
  -2   1  13          7.86          7.30         1.02 o                         
  -1   1  13         80.94         76.15         2.88 o                         
   0   1  13         17.27         20.09         1.57 o                         
   1   1  13          2.85          2.54         0.85 o                         
   2   1  13         12.38         10.56         1.16 o                         
   3   1  13         13.45         12.52         1.34 o                         
   4   1  13          4.98          6.54         1.32 o                         
   5   1  13          4.54          4.07         1.61 o                         
   6   1  13          2.18          2.80         1.62 o                         
   7   1  13          3.63          3.12         2.14 o                         
  -8   2  13          0.11          2.91         6.07 o                         
  -7   2  13          3.15         -0.61         2.16 o                         
  -6   2  13          1.90          2.45         2.24 o                         
  -5   2  13          8.21          9.24         1.60 o                         
  -4   2  13         12.40         13.72         2.30 o                         
  -3   2  13          1.15          0.00         1.05 o                         
  -2   2  13          8.60          6.79         1.14 o                         
  -1   2  13         10.06         10.04         1.28 o                         
   0   2  13          8.93          8.52         2.19 o                         
   1   2  13          7.25          5.13         1.39 o                         
   2   2  13         14.49         12.33         1.32 o                         
   3   2  13          6.82          7.24         1.59 o                         
   4   2  13          3.89          2.82         1.48 o                         
   5   2  13          2.94          0.25         1.71 o                         
   6   2  13          5.19          6.28         2.15 o                         
   7   2  13          3.77         -0.57         6.13 o                         
  -7   3  13          0.17          2.68         5.22 o                         
  -6   3  13          5.56          4.07         2.94 o                         
  -5   3  13         16.03         22.91         5.15 o                         
  -4   3  13          0.65          1.50         1.31 o                         
  -3   3  13          3.38          1.12         1.03 o                         
  -2   3  13         24.88         27.32         1.73 o                         
  -1   3  13         13.18         14.23         2.72 o                         
   0   3  13          2.05          3.09         1.92 o                         
   1   3  13          2.01          2.75         1.94 o                         
   2   3  13          1.94          1.48         2.03 o                         
   3   3  13          2.73          3.05         2.12 o                         
   4   3  13          2.34          4.52         2.35 o                         
   5   3  13          6.36         10.44         6.70 o                         
  -5   4  13          0.27         -2.38         5.11 o                         
  -4   4  13          9.50         12.09         3.41 o                         
  -3   4  13          8.51         10.48         3.33 o                         
  -2   4  13          0.86          1.85         5.34 o                         
  -1   4  13          7.97          5.57         3.24 o                         
   0   4  13          4.71          2.72         2.42 o                         
   1   4  13          1.12          1.15         2.48 o                         
   2   4  13          4.37          3.75         4.43 o                         
  -1  -4  14          0.83         -1.93         3.97 o                         
   0  -4  14          0.79         -3.97         3.97 o                         
   1  -4  14          1.43         -3.63         3.63 o                         
   2  -4  14          3.98          6.24         4.77 o                         
  -5  -3  14          2.34         -3.29         3.29 o                         
  -4  -3  14          0.45         -3.18         3.18 o                         
  -3  -3  14          0.37         -2.95         2.95 o                         
  -2  -3  14          3.56         -2.95         2.95 o                         
  -1  -3  14          7.65          5.42         1.72 o                         
   0  -3  14          0.18         -1.59         1.59 o                         
   1  -3  14          1.25         -1.15         1.34 o                         
   2  -3  14          3.69          0.79         3.75 o                         
   3  -3  14          1.79          7.95         3.86 o                         
   4  -3  14          0.43          5.34         3.86 o                         
   5  -3  14          0.47          0.68         3.75 o                         
  -8  -2  14          3.51          3.29         4.43 o                         
  -7  -2  14          9.23         12.60         3.97 o                         
  -6  -2  14          6.43          2.84         3.41 o                         
  -5  -2  14         16.42         21.12         3.86 o                         
  -4  -2  14          5.28          2.38         2.01 o                         
  -3  -2  14          3.21         -0.26         1.93 o                         
  -2  -2  14          6.87          8.93         2.72 o                         
   0  -2  14          0.05          1.48         1.70 o                         
   1  -2  14          0.86          1.83         2.61 o                         
   2  -2  14          8.55          6.58         1.93 o                         
   3  -2  14          0.19          3.51         2.10 o                         
   4  -2  14          2.49          3.55         1.93 o                         
   5  -2  14          1.90          3.50         3.75 o                         
   6  -2  14          2.75          0.72         2.55 o                         
  -8  -1  14          0.87         -3.97         3.97 o                         
  -7  -1  14          5.29         10.05         2.89 o                         
  -6  -1  14         17.66         17.98         3.68 o                         
  -5  -1  14          1.87         -0.69         1.54 o                         
  -4  -1  14          9.20         13.03         3.45 o                         
  -3  -1  14          3.76          2.59         1.23 o                         
  -2  -1  14         21.05         25.08         2.38 o                         
  -1  -1  14          5.64          9.87         1.85 o                         
   0  -1  14          0.75          1.56         0.98 o                         
   1  -1  14          7.45          7.55         1.70 o                         
   2  -1  14          5.91          4.70         1.53 o                         
   3  -1  14         14.73         11.58         2.16 o                         
   4  -1  14          1.29          0.53         1.49 o                         
   5  -1  14          1.71          5.11         2.95 o                         
   6  -1  14          0.07         -0.88         2.15 o                         
   7  -1  14          2.52          5.81         2.72 o                         
  -9   0  14          0.01          7.72         3.75 o                         
  -8   0  14          8.01          4.17         8.57 o                         
  -7   0  14          1.46          4.32         2.43 o                         
  -6   0  14         28.16         51.09         5.45 o                         
  -5   0  14         19.21         18.36         2.69 o                         
  -4   0  14         22.96         17.72         2.40 o                         
  -3   0  14         18.43         18.00         2.18 o                         
  -2   0  14         11.65         13.04         1.50 o                         
  -1   0  14          4.67          6.18         1.13 o                         
   0   0  14          0.28          6.39         1.47 o                         
   1   0  14         40.40         50.89         3.69 o                         
   2   0  14          4.14          2.83         1.02 o                         
   3   0  14          0.00         -0.51         1.43 o                         
   4   0  14          9.65          9.97         2.11 o                         
   5   0  14          8.18          1.99         1.97 o                         
   6   0  14          0.37         -2.31         2.31 o                         
   7   0  14          1.15         -0.76         3.69 o                         
  -8   1  14          0.85          1.86         2.36 o                         
  -7   1  14          5.36          6.04         2.84 o                         
  -6   1  14         17.69         20.67         2.75 o                         
  -5   1  14          1.76          2.52         1.38 o                         
  -4   1  14          9.46         11.66         1.77 o                         
  -3   1  14          3.71          4.19         1.20 o                         
  -2   1  14         21.44         22.50         1.97 o                         
  -1   1  14          5.92          6.52         1.09 o                         
   0   1  14          0.84          0.67         0.92 o                         
   1   1  14          7.22          8.50         1.20 o                         
   2   1  14          5.70          4.68         1.12 o                         
   3   1  14         14.86         11.66         1.49 o                         
   4   1  14          1.29          1.08         1.60 o                         
   5   1  14          1.72          2.15         4.20 o                         
   6   1  14          0.07          3.45         4.94 o                         
   7   1  14          2.52         -6.13         6.13 o                         
  -8   2  14          3.50         -0.57         3.75 o                         
  -7   2  14          9.24          8.29         2.92 o                         
  -6   2  14          6.45          3.55         2.04 o                         
  -5   2  14         16.38         15.64         2.08 o                         
  -4   2  14          5.06          4.45         1.43 o                         
  -3   2  14          3.16          3.63         1.25 o                         
  -2   2  14          7.09         11.00         1.58 o                         
  -1   2  14          2.37          1.34         1.05 o                         
   0   2  14          0.05          1.47         1.11 o                         
   1   2  14          0.85         -0.14         1.10 o                         
   2   2  14          8.52          6.51         1.52 o                         
   3   2  14          0.19         -1.34         2.38 o                         
   4   2  14          2.51          3.76         1.81 o                         
   5   2  14          1.89         -0.74         4.88 o                         
   6   2  14          2.74          1.70         6.13 o                         
  -6   3  14         11.89         13.62         3.32 o                         
  -5   3  14          2.33         -2.30         3.02 o                         
  -4   3  14          0.47          0.60         2.42 o                         
  -3   3  14          0.38          0.28         2.49 o                         
  -2   3  14          3.48         -0.74         2.10 o                         
  -1   3  14          7.82          7.58         2.43 o                         
   0   3  14          0.21          2.06         4.48 o                         
   1   3  14          1.22          1.57         2.22 o                         
   2   3  14          3.69          1.90         4.03 o                         
   3   3  14          1.78          2.72         2.22 o                         
   4   3  14          0.43         -0.79         6.36 o                         
  -4   4  14          0.42         -1.14         5.79 o                         
  -3   4  14          0.44          0.57         5.79 o                         
  -2   4  14          1.22         -4.09         5.68 o                         
  -1   4  14          0.83         -3.52         5.68 o                         
   0   4  14          0.79          5.90         5.34 o                         
  -4  -3  15         14.35         22.14         5.22 o                         
  -3  -3  15          7.49          2.61         3.52 o                         
  -1  -3  15          9.75          4.77         3.63 o                         
   0  -3  15          5.81          8.74         4.09 o                         
   2  -3  15          3.01         -3.41         3.86 o                         
   3  -3  15          3.04         12.26         4.43 o                         
   4  -3  15          0.41          7.61         4.31 o                         
  -7  -2  15          0.70         -4.20         4.20 o                         
  -6  -2  15          0.86         -3.97         3.97 o                         
  -5  -2  15         19.56         24.47         8.46 o                         
  -4  -2  15         11.45         10.36         2.54 o                         
  -3  -2  15         13.20         21.40         7.78 o                         
  -2  -2  15         14.15         13.27         2.32 o                         
  -1  -2  15         11.64         13.82         4.82 o                         
   0  -2  15          3.54          5.46         1.91 o                         
   1  -2  15          2.84          5.85         3.18 o                         
   2  -2  15          4.09          2.61         2.04 o                         
   3  -2  15          0.34          2.68         2.95 o                         
   4  -2  15          0.35          3.24         1.74 o                         
   5  -2  15          0.67          1.03         1.95 o                         
  -8  -1  15          0.46         -4.43         4.43 o                         
  -7  -1  15          1.52         -2.67         2.86 o                         
  -6  -1  15          1.12          0.82         2.55 o                         
  -5  -1  15         32.07         19.98         4.43 o                         
  -4  -1  15         29.50         20.89         4.09 o                         
  -3  -1  15          6.33          5.22         2.72 o                         
  -2  -1  15         12.17          9.76         2.95 o                         
  -1  -1  15          1.08          0.62         1.53 o                         
   0  -1  15          4.99          7.27         2.16 o                         
   1  -1  15          7.06         10.44         2.38 o                         
   3  -1  15          2.41          5.18         1.66 o                         
   4  -1  15          3.60          5.81         1.93 o                         
   5  -1  15          1.08          1.63         2.04 o                         
   6  -1  15          0.37          0.73         2.39 o                         
  -8   0  15          5.37         21.57         4.31 o                         
  -7   0  15          1.97          6.78         5.79 o                         
  -5   0  15          0.06         -1.25         3.29 o                         
  -3   0  15         28.95         20.56         3.75 o                         
  -2   0  15          0.45          1.53         1.39 o                         
  -1   0  15          6.14         10.08         2.00 o                         
   0   0  15          0.29          5.60         1.48 o                         
   1   0  15          1.75          6.53         1.37 o                         
   2   0  15          3.50          5.84         1.39 o                         
   3   0  15          3.33          0.71         2.39 o                         
   4   0  15          0.63          1.06         1.85 o                         
   5   0  15          2.76          0.55         2.18 o                         
   6   0  15          0.46         -2.47         2.47 o                         
  -8   1  15          0.46         -3.07         3.07 o                         
  -7   1  15          1.47          4.45         2.38 o                         
  -6   1  15          1.19          2.94         2.01 o                         
  -5   1  15         32.32         33.36         3.54 o                         
  -4   1  15         29.41         28.31         2.89 o                         
  -3   1  15          6.07          5.44         1.42 o                         
  -2   1  15         12.41         16.70         1.83 o                         
  -1   1  15          1.01          0.68         1.18 o                         
   0   1  15          5.09          7.27         1.34 o                         
   1   1  15          7.08          9.35         1.65 o                         
   2   1  15          8.25          7.38         1.51 o                         
   3   1  15          2.39          3.77         1.56 o                         
   4   1  15          3.57          4.68         2.07 o                         
   5   1  15          1.08          1.29         5.68 o                         
   6   1  15          0.37          0.95         8.74 o                         
  -7   2  15          0.73          2.00         2.97 o                         
  -6   2  15          0.87          1.24         2.75 o                         
  -5   2  15         19.66         17.93         2.17 o                         
  -4   2  15         11.65         10.00         1.75 o                         
  -3   2  15         13.36         18.50         2.04 o                         
  -2   2  15         13.70         10.34         1.68 o                         
  -1   2  15         11.61         11.10         1.53 o                         
   0   2  15          3.50          5.20         1.44 o                         
   1   2  15          2.87          3.67         1.51 o                         
   2   2  15          4.13          4.14         1.61 o                         
   3   2  15          0.34          1.51         2.12 o                         
   4   2  15          0.35          3.10         4.14 o                         
   5   2  15          0.67         -5.79         5.90 o                         
  -6   3  15          1.89         -3.07         4.54 o                         
  -5   3  15          2.76          3.75         4.54 o                         
  -4   3  15         14.28         15.10         4.88 o                         
  -3   3  15          7.43          6.86         2.99 o                         
  -2   3  15          1.48          1.48         2.50 o                         
  -1   3  15          9.68          4.14         2.66 o                         
   0   3  15          5.87          7.70         7.21 o                         
   1   3  15          0.29          3.86         2.64 o                         
   2   3  15          2.98         -0.47         4.37 o                         
  -1  -3  16          6.33         -0.68         3.75 o                         
   0  -3  16          6.25         -3.86         4.09 o                         
   1  -3  16          1.25         -4.20         4.20 o                         
   2  -3  16          1.87         11.01         4.65 o                         
   3  -3  16          3.15         12.83         5.00 o                         
  -5  -2  16          1.28         -3.63         3.63 o                         
  -4  -2  16          5.00          4.05         2.63 o                         
  -3  -2  16          0.50         -1.36         2.95 o                         
  -2  -2  16          9.05         10.99         2.84 o                         
  -1  -2  16          1.98          0.34         2.38 o                         
   0  -2  16          0.53          4.72         3.35 o                         
   1  -2  16          6.13          8.83         3.52 o                         
   2  -2  16          4.45          8.83         6.98 o                         
   3  -2  16          0.20          1.93         2.55 o                         
   4  -2  16          0.46          9.42         3.86 o                         
  -7  -1  16          3.81          2.72         9.31 o                         
  -6  -1  16          5.19          5.22         4.54 o                         
  -5  -1  16          0.34          2.94         5.73 o                         
  -4  -1  16          7.03          6.93         3.52 o                         
  -3  -1  16          2.88          2.50         2.84 o                         
  -2  -1  16          5.69          3.18         2.84 o                         
  -1  -1  16          2.52          3.07         2.72 o                         
   0  -1  16          5.56          7.61         2.50 o                         
   1  -1  16          2.44         -2.27         2.27 o                         
   2  -1  16          5.55          2.95         2.38 o                         
   3  -1  16          0.30          1.14         1.91 o                         
   4  -1  16          2.79          1.04         2.01 o                         
   5  -1  16          3.06          6.93         4.20 o                         
  -7   0  16          2.00          7.92         5.68 o                         
  -6   0  16          0.51         -0.57         4.20 o                         
  -4   0  16          3.51          6.30         4.94 o                         
  -3   0  16          0.07          3.41         4.09 o                         
  -2   0  16          0.71          5.28         2.72 o                         
  -1   0  16         15.57         18.96         5.73 o                         
   1   0  16          0.16          2.64         2.54 o                         
   2   0  16          0.63          1.02         1.80 o                         
   3   0  16          0.31          0.08         1.85 o                         
   4   0  16          2.32          1.97         2.78 o                         
   5   0  16          0.18         -1.68         2.46 o                         
  -7   1  16          3.79         -0.57         3.41 o                         
  -6   1  16          5.15          7.93         3.86 o                         
  -5   1  16          0.33          3.50         2.21 o                         
  -4   1  16          6.86          6.12         2.78 o                         
  -3   1  16          3.01          3.62         1.47 o                         
  -2   1  16          5.80          9.95         1.62 o                         
  -1   1  16          2.51          5.64         1.48 o                         
   0   1  16          5.52          8.20         1.62 o                         
   1   1  16          2.47          3.39         1.51 o                         
   2   1  16          5.56          9.25         1.76 o                         
   3   1  16          0.30          1.07         1.81 o                         
   4   1  16          2.80          3.15         2.10 o                         
   5   1  16          3.08          7.29         6.13 o                         
  -6   2  16          2.86          8.63         4.09 o                         
  -5   2  16          1.24          4.31         3.75 o                         
  -4   2  16          5.07          8.64         1.96 o                         
  -3   2  16          0.51          2.33         1.57 o                         
  -2   2  16          9.22         10.46         1.74 o                         
  -1   2  16          2.02          0.36         1.53 o                         
   0   2  16          0.55          1.02         1.57 o                         
   1   2  16          6.09          8.32         3.63 o                         
   2   2  16          4.39          8.55         2.53 o                         
   3   2  16          0.20          1.83         2.45 o                         
  -4   3  16          0.02          5.45         4.54 o                         
  -3   3  16          8.46          9.31         5.00 o                         
  -2   3  16          0.68          3.75         5.00 o                         
  -1   3  16          6.28          4.20         4.88 o                         
  -5  -2  17          4.24         -4.31         4.31 o                         
  -4  -2  17          1.16         -1.82         3.75 o                         
  -3  -2  17          1.32         -1.14         3.63 o                         
  -2  -2  17          4.13          2.23         2.36 o                         
  -1  -2  17          7.00         24.30         4.43 o                         
   0  -2  17          0.09          1.42         4.14 o                         
   1  -2  17          1.44          2.84         3.18 o                         
   3  -2  17          0.21          3.41         3.86 o                         
  -6  -1  17          2.32          0.45         4.88 o                         
  -5  -1  17          2.07          3.37         5.68 o                         
  -4  -1  17          4.60          9.93         5.22 o                         
  -3  -1  17          9.53          6.24         3.75 o                         
  -2  -1  17         14.47         18.28         3.86 o                         
  -1  -1  17          0.02         -1.70         2.95 o                         
   0  -1  17          0.20          2.16         2.84 o                         
   1  -1  17          0.46          1.91         3.29 o                         
   2  -1  17          1.28          5.03         4.65 o                         
   3  -1  17          1.26          7.88         2.34 o                         
   4  -1  17          1.09          3.76         4.48 o                         
  -5   0  17          7.20         37.92         5.90 o                         
  -4   0  17          4.36          7.34         6.75 o                         
  -3   0  17         12.57         15.55         4.09 o                         
  -2   0  17          5.34         28.72         4.77 o                         
  -1   0  17          3.50         34.74         5.34 o                         
   0   0  17          0.59         11.24         7.10 o                         
   1   0  17          0.43          2.73         2.00 o                         
   2   0  17          0.68          3.97         2.15 o                         
   3   0  17          2.69          6.12         2.37 o                         
   4   0  17          5.50          3.97         2.52 o                         
  -6   1  17          2.33          1.82         3.41 o                         
  -5   1  17          2.06          2.45         2.54 o                         
  -4   1  17          4.69          7.93         2.59 o                         
  -3   1  17          9.50          7.86         3.69 o                         
  -2   1  17         14.45         19.00         2.83 o                         
  -1   1  17          0.02          2.51         1.96 o                         
   0   1  17          0.23          1.35         2.67 o                         
   1   1  17          0.45         -0.97         1.73 o                         
   2   1  17          1.25          3.61         1.97 o                         
   3   1  17          1.25          9.65         5.11 o                         
   4   1  17          1.09          1.70         3.18 o                         
  -5   2  17          4.24          4.09         4.43 o                         
  -4   2  17          1.19          7.72         4.20 o                         
  -3   2  17          1.29          3.54         2.86 o                         
  -2   2  17          4.19          5.06         5.85 o                         
  -1   2  17          7.04         16.92         5.11 o                         
   0   2  17          0.10          5.75         4.14 o                         
   1   2  17          1.44          3.41         3.18 o                         
  -3  -2  18          1.28         -1.25         3.97 o                         
  -2  -2  18          0.85         -0.68         3.63 o                         
  -5  -1  18          5.96          4.43         5.11 o                         
  -4  -1  18          5.62          4.88         4.54 o                         
  -3  -1  18          1.10         -2.38         3.86 o                         
  -2  -1  18          1.75          2.04         3.41 o                         
  -1  -1  18          2.69          4.31         3.41 o                         
   0  -1  18          1.94          1.14         3.29 o                         
   1  -1  18          0.16         -1.93         3.07 o                         
   2  -1  18          0.15         -2.27         3.18 o                         
   3  -1  18          0.47         -3.29         3.29 o                         
  -5   0  18          3.43          0.11         4.54 o                         
  -4   0  18          3.67         10.85         3.16 o                         
  -3   0  18         11.99         16.69         4.54 o                         
  -2   0  18          4.34         33.26         6.02 o                         
  -1   0  18          0.04         -2.27         3.41 o                         
   0   0  18          0.92          5.00         3.41 o                         
   1   0  18          1.05          2.56         2.50 o                         
   2   0  18          0.05         -2.72         3.18 o                         
   3   0  18          2.41          4.77         3.52 o                         
  -4   1  18          5.75          8.86         4.43 o                         
  -3   1  18          1.12          5.39         2.93 o                         
  -2   1  18          1.80          2.41         2.84 o                         
  -1   1  18          2.71          5.23         2.67 o                         
   0   1  18          2.00          2.50         3.41 o                         
   1   1  18          0.15         -3.07         3.07 o                         
   2   1  18          0.16          3.75         3.52 o                         
  -2  -1  19          2.38          2.95         3.97 o                         
  -1  -1  19          0.66          4.88         4.20 o                         
   0  -1  19          4.16          7.15         4.09 o                         
  -3   0  19          3.75          6.58         4.20 o                         
  -2   0  19          0.55          2.72         3.97 o                         
  -1   0  19         11.13         16.92         4.65 o                         
   0   0  19          0.15          3.52         3.86 o                         
   1   0  19          0.95         -2.72         3.75 o                         
                                                                                
