# Supplementary material for: An exceptional series of phase transitions in hydrophobic amino acids with linear side chains
Source: IUCrJ. 2016 Aug 9;3(Pt 5):341–53. doi: 10.1107/S2052252516010472 (PMC5391856; doi:10.1107/S2052252516010472)
Supplement: Supplementary file 18 [file m-03-00341-Met405sup18.hkl]

data_Met405                                                                     
_shelx_title ' M405 in P2(1)'                                                   
_shelx_refln_list_code          4                                               
_shelx_F_calc_maximum       93.06                                               
_exptl_crystal_F_000       320.00                                               
_reflns_d_resolution_high  0.8395                                               
                                                                                
loop_                                                                           
 _space_group_symop_operation_xyz                                               
 'x, y, z'                                                                      
 '-x, y+1/2, -z'                                                                
                                                                                
_cell_length_a     9.5877                                                       
_cell_length_b     5.2026                                                       
_cell_length_c    16.1014                                                       
_cell_angle_alpha  90.000                                                       
_cell_angle_beta   99.869                                                       
_cell_angle_gamma  90.000                                                       
                                                                                
_shelx_F_squared_multiplier     1.000                                           
                                                                                
loop_                                                                           
 _refln_index_h                                                                 
 _refln_index_k                                                                 
 _refln_index_l                                                                 
 _refln_F_squared_calc                                                          
 _refln_F_squared_meas                                                          
 _refln_F_squared_sigma                                                         
 _refln_observed_status                                                         
   0  -6   0          1.33         10.91         5.45 o                         
   2  -6   0          0.48          3.52         4.82 o                         
   1  -5   0         16.99         15.69         2.68 o                         
   2  -5   0          1.59          0.83         2.53 o                         
   3  -5   0          1.99          2.14         2.08 o                         
   4  -5   0         12.43         11.24         1.83 o                         
   5  -5   0          1.94          1.54         2.49 o                         
   6  -5   0          0.32          1.72         2.72 o                         
   0  -4   0          0.14          1.95         2.29 o                         
   1  -4   0          7.70         11.93         2.45 o                         
   2  -4   0         17.33         21.04         2.37 o                         
   3  -4   0          7.34          7.06         1.48 o                         
   4  -4   0         98.87        106.52         7.44 o                         
   5  -4   0         23.30         22.10         3.04 o                         
   6  -4   0         25.49         22.37         2.37 o                         
   7  -4   0          6.24          8.38         3.49 o                         
   8  -4   0          6.35          7.89         2.25 o                         
   1  -3   0        224.39        254.75         6.34 o                         
   2  -3   0         34.22         34.24         1.62 o                         
   3  -3   0         14.59         14.21         1.65 o                         
   4  -3   0         36.11         31.27         2.64 o                         
   5  -3   0        100.52         89.00         3.66 o                         
   6  -3   0          0.27          1.45         1.94 o                         
   7  -3   0         33.19         33.88         3.12 o                         
   8  -3   0          2.69          5.32         2.87 o                         
   9  -3   0          2.90         16.23         4.05 o                         
   0  -2   0        360.14        304.95        11.84 o                         
   1  -2   0         39.61         35.30         1.15 o                         
   2  -2   0         22.73         36.50         1.33 o                         
   3  -2   0          5.41          6.21         0.60 o                         
   4  -2   0         54.71         90.70         2.43 o                         
   5  -2   0         28.46         28.50         2.15 o                         
   6  -2   0        101.90         86.47         2.77 o                         
   7  -2   0          8.46          5.43         1.28 o                         
   8  -2   0          2.46          6.74         1.91 o                         
   1  -1   0        611.81        633.30        14.01 o                         
   2  -1   0         92.10         86.04         2.01 o                         
   3  -1   0       2822.07       3426.70        75.03 o                         
   4  -1   0         23.20         24.60         1.28 o                         
   5  -1   0        281.57        300.25         6.86 o                         
   6  -1   0          4.45          5.94         1.35 o                         
   7  -1   0         20.14         15.51         1.65 o                         
   8  -1   0         12.43         12.04         2.06 o                         
   9  -1   0         37.93         35.95         3.74 o                         
  10  -1   0          3.65          5.65         6.43 o                         
   2   0   0        988.14        545.74        11.34 o                         
   3   0   0          0.40          0.15         0.44 o                         
   4   0   0          6.25         28.44         1.37 o                         
   5   0   0          2.05          5.35         1.07 o                         
   6   0   0        377.06        397.89         9.80 o                         
   7   0   0          8.85          6.26         1.38 o                         
   8   0   0         51.43         46.13         3.17 o                         
   9   0   0          0.84          3.06         2.77 o                         
  10   0   0         18.76         14.43         4.01 o                         
   1   1   0        611.16        633.24        18.43 o                         
   2   1   0         90.75         84.10         5.10 o                         
   3   1   0       2800.59       3415.72        85.49 o                         
   4   1   0         23.09         24.76         1.25 o                         
   5   1   0        282.08        295.40         7.67 o                         
   6   1   0          4.42          4.94         1.01 o                         
   7   1   0         20.40         14.55         1.53 o                         
   8   1   0         12.49          9.05         1.99 o                         
   9   1   0         37.95         36.09         3.22 o                         
  10   1   0          3.63         14.56         3.84 o                         
  11   1   0         17.02         90.75        17.14 o                         
   0   2   0        364.81        334.43         8.40 o                         
   1   2   0         39.12         36.36         1.10 o                         
   2   2   0         22.13         37.43         1.33 o                         
   3   2   0          5.43          5.62         1.17 o                         
   4   2   0         55.42         92.06         3.71 o                         
   5   2   0         28.28         26.80         2.46 o                         
   6   2   0        102.12         80.84         4.43 o                         
   7   2   0          8.45          6.25         2.43 o                         
   8   2   0          2.46          6.29         3.23 o                         
   9   2   0          5.19          9.74         7.50 o                         
  10   2   0          8.45         25.90         9.54 o                         
   1   3   0        223.26        263.63         5.29 o                         
   2   3   0         33.85         33.90         1.50 o                         
   3   3   0         14.60         14.29         1.51 o                         
   4   3   0         36.09         37.94         4.02 o                         
   5   3   0        100.53         89.71         4.51 o                         
   6   3   0          0.27          1.81         2.33 o                         
   7   3   0         33.10         38.09         4.95 o                         
   9   3   0          2.90          4.28         4.88 o                         
   0   4   0          0.15          0.29         1.07 o                         
   1   4   0          7.77         13.28         1.07 o                         
   2   4   0         17.35         22.92         1.56 o                         
   3   4   0          7.39          7.90         1.34 o                         
   4   4   0         98.80        113.59        10.36 o                         
   5   4   0         23.26         27.55         9.15 o                         
   6   4   0         25.54         17.06         4.25 o                         
   7   4   0          6.24         -2.75         4.00 o                         
   8   4   0          6.34          3.83         5.13 o                         
   1   5   0         17.03         19.79         1.76 o                         
   2   5   0          1.60         -0.44         1.61 o                         
   3   5   0          1.99          4.62         1.49 o                         
   4   5   0         12.41         11.51         2.36 o                         
   5   5   0          1.93          2.56         2.50 o                         
   6   5   0          0.32         -4.67         4.67 o                         
   0   6   0          1.33          3.02         8.37 o                         
   1   6   0          0.36         28.14         7.79 o                         
   2   6   0          0.48         -3.31         3.31 o                         
  -2  -6   1          0.03         -6.04         6.91 o                         
   0  -6   1          0.79         -0.50         4.41 o                         
   2  -6   1          0.60          0.88         6.04 o                         
  -6  -5   1          2.18          9.57         3.15 o                         
  -5  -5   1          2.46          1.74         1.94 o                         
  -4  -5   1         13.86          9.84         2.96 o                         
  -3  -5   1          2.09          1.84         2.15 o                         
  -2  -5   1         10.72          9.04         2.21 o                         
  -1  -5   1         12.13         10.14         2.67 o                         
   0  -5   1         26.66         26.20         2.72 o                         
   1  -5   1         10.68          8.30         2.23 o                         
   2  -5   1          4.77          4.58         2.71 o                         
   3  -5   1          0.64         -0.29         2.63 o                         
   4  -5   1         16.25         19.14         2.80 o                         
   5  -5   1          0.07          2.42         2.29 o                         
   6  -5   1          1.31          3.53         2.43 o                         
  -8  -4   1          4.18          3.73         2.33 o                         
  -7  -4   1         15.60         11.18         2.78 o                         
  -6  -4   1         21.34         23.21         3.43 o                         
  -5  -4   1          7.35          8.55         1.95 o                         
  -4  -4   1        103.69        111.42         6.99 o                         
  -3  -4   1         36.06         32.57         2.41 o                         
  -2  -4   1         13.63         16.43         1.55 o                         
  -1  -4   1         21.46         18.93         1.91 o                         
   0  -4   1          6.69          4.73         1.56 o                         
   1  -4   1         12.51         12.48         1.65 o                         
   2  -4   1         16.94         14.81         1.81 o                         
   3  -4   1         89.15         81.77         5.85 o                         
   4  -4   1         41.89         43.71         2.33 o                         
   5  -4   1         46.79         44.64         3.68 o                         
   6  -4   1         13.86         13.10         2.57 o                         
   7  -4   1          1.25          0.99         4.34 o                         
   8  -4   1         11.94          5.80         5.50 o                         
  -9  -3   1          7.45          6.13         5.36 o                         
  -8  -3   1          2.39          8.89         4.28 o                         
  -7  -3   1         22.98         17.40         1.82 o                         
  -6  -3   1         12.47         12.29         1.47 o                         
  -5  -3   1         94.22        105.97         4.01 o                         
  -4  -3   1         18.47         18.04         1.36 o                         
  -3  -3   1         28.17         28.65         1.60 o                         
  -2  -3   1         73.55         49.50         2.10 o                         
  -1  -3   1        163.09        188.76         5.00 o                         
   0  -3   1         45.38         48.23         2.25 o                         
   1  -3   1        208.38        185.27         5.12 o                         
   2  -3   1         72.64         73.20         2.72 o                         
   3  -3   1         16.59          9.42         1.20 o                         
   4  -3   1         16.63         21.01         1.44 o                         
   5  -3   1         57.68         40.82         2.49 o                         
   6  -3   1         13.38          6.12         1.15 o                         
   7  -3   1         23.62         21.51         2.41 o                         
   8  -3   1          4.67          2.70         2.50 o                         
   9  -3   1          1.78          7.61         3.67 o                         
  -8  -2   1          8.21          5.78         1.50 o                         
  -7  -2   1         12.15          7.61         1.33 o                         
  -6  -2   1         58.05         54.51         3.11 o                         
  -5  -2   1          9.20         10.14         1.07 o                         
  -4  -2   1        194.62        229.95         5.18 o                         
  -3  -2   1         11.60          9.66         0.83 o                         
  -2  -2   1         13.54         28.20         1.34 o                         
  -1  -2   1         65.76         77.77         1.98 o                         
   0  -2   1        159.85        194.99         5.36 o                         
   1  -2   1         55.36         54.39         1.89 o                         
   2  -2   1        134.81         97.41         2.67 o                         
   3  -2   1         65.63         72.23         1.92 o                         
   4  -2   1          4.31          8.67         1.06 o                         
   5  -2   1         14.91         17.43         1.25 o                         
   6  -2   1         86.10         86.42         2.82 o                         
   7  -2   1          1.07          1.56         2.01 o                         
   8  -2   1          9.26         10.36         2.12 o                         
   9  -2   1          2.73          8.69         2.95 o                         
  10  -2   1          6.86         16.85         6.82 o                         
 -11  -1   1         12.75         15.19         7.69 o                         
 -10  -1   1         10.26         11.19         3.35 o                         
  -9  -1   1         43.68         36.43         4.57 o                         
  -8  -1   1         16.84         14.12         2.04 o                         
  -7  -1   1         23.94         34.61         2.27 o                         
  -6  -1   1          3.51          3.06         1.08 o                         
  -5  -1   1        433.92        566.86        12.25 o                         
  -4  -1   1         31.54         26.64         1.33 o                         
  -3  -1   1       2479.28       2557.30        52.32 o                         
  -2  -1   1         47.34         41.51         1.47 o                         
  -1  -1   1       8233.75       9029.34       203.62 o                         
   0  -1   1        135.05        116.48         2.82 o                         
   1  -1   1        595.94        580.34        13.11 o                         
   2  -1   1          7.20          2.34         0.38 o                         
   3  -1   1        948.89       1039.28        21.12 o                         
   4  -1   1         78.21         80.22         2.31 o                         
   5  -1   1         46.18         34.67         1.69 o                         
   6  -1   1          2.98          1.62         0.99 o                         
   7  -1   1        105.99        101.85         3.73 o                         
   8  -1   1          8.59         10.02         1.84 o                         
   9  -1   1         31.13         36.69         5.67 o                         
 -10   0   1         11.88          8.66         3.03 o                         
  -9   0   1          0.88          0.99         2.11 o                         
  -8   0   1        179.86        180.50         5.32 o                         
  -7   0   1          6.95          6.00         1.27 o                         
  -6   0   1        212.50        208.67         6.53 o                         
  -5   0   1          1.98         -0.33         0.73 o                         
  -4   0   1        690.11        710.21        14.94 o                         
  -3   0   1          2.47          7.13         0.75 o                         
  -2   0   1       3448.10       2991.00        60.60 o                         
  -1   0   1          0.69         -0.04         0.33 o                         
   1   0   1          0.62          0.70         0.24 o                         
   2   0   1       1964.57       1972.04        39.99 o                         
   3   0   1         42.19         20.31         1.00 o                         
   4   0   1        322.87        413.11         8.97 o                         
   5   0   1          0.17         -0.78         0.78 o                         
   6   0   1         97.58         92.69         3.25 o                         
   7   0   1          0.36          0.92         1.12 o                         
   8   0   1          5.73          9.96         1.96 o                         
   9   0   1          9.49         12.08         2.49 o                         
 -11   1   1         12.70         32.04         7.11 o                         
 -10   1   1         10.26         10.57        11.69 o                         
  -9   1   1         43.65         38.77         4.78 o                         
  -8   1   1         16.79         17.19         1.81 o                         
  -7   1   1         23.91         33.52         2.06 o                         
  -6   1   1          3.50          3.81         0.93 o                         
  -5   1   1        435.54        571.50        12.29 o                         
  -4   1   1         31.78         29.44         1.31 o                         
  -3   1   1       2490.85       2603.30        52.33 o                         
  -2   1   1         48.10         46.49         1.57 o                         
  -1   1   1       8247.56       9046.49       225.23 o                         
   0   1   1        137.02        121.56         2.39 o                         
   1   1   1        602.68        601.81        13.12 o                         
   2   1   1          7.15          2.77         0.73 o                         
   3   1   1        954.75       1068.69        26.76 o                         
   4   1   1         78.59         81.53         2.37 o                         
   5   1   1         46.16         33.46         1.60 o                         
   6   1   1          2.99          0.73         0.91 o                         
   7   1   1        105.59        100.00         4.42 o                         
   8   1   1          8.57          7.69         1.58 o                         
   9   1   1         31.17         35.20         3.89 o                         
 -10   2   1         15.67         26.55         4.22 o                         
  -9   2   1          5.84         16.13         3.94 o                         
  -8   2   1          8.11          7.31         2.78 o                         
  -7   2   1         12.15          7.66         2.53 o                         
  -6   2   1         57.81         51.91         3.88 o                         
  -5   2   1          9.24         11.26         1.94 o                         
  -4   2   1        194.39        232.99         6.98 o                         
  -3   2   1         11.43         10.11         1.25 o                         
  -2   2   1         13.37         29.31         1.18 o                         
  -1   2   1         66.05         79.67         1.95 o                         
   0   2   1        157.60        202.65         3.77 o                         
   1   2   1         55.98         56.90         1.46 o                         
   2   2   1        136.46        103.43         2.74 o                         
   3   2   1         65.14         72.43         3.29 o                         
   4   2   1          4.19         10.74         1.62 o                         
   5   2   1         14.99         18.57         2.25 o                         
   6   2   1         86.34         80.92         4.41 o                         
   7   2   1          1.07         -0.77         2.14 o                         
   8   2   1          9.36         12.99         4.42 o                         
   9   2   1          2.72         19.09         7.60 o                         
  10   2   1          6.86         15.54         5.39 o                         
  -9   3   1          7.45          4.89         4.86 o                         
  -8   3   1          2.38         -3.70         8.57 o                         
  -7   3   1         23.02         22.16         3.64 o                         
  -6   3   1         12.50         13.60         3.07 o                         
  -5   3   1         94.18        115.17         6.63 o                         
  -4   3   1         18.41         23.94         2.42 o                         
  -3   3   1         28.20         26.55         2.67 o                         
  -2   3   1         73.61         53.85         1.91 o                         
  -1   3   1        163.89        203.70         4.16 o                         
   0   3   1         45.91         53.24         1.40 o                         
   1   3   1        207.84        189.27         3.97 o                         
   2   3   1         72.90         76.95         2.13 o                         
   3   3   1         16.48          7.18         1.03 o                         
   4   3   1         16.49         23.79         2.73 o                         
   5   3   1         57.70         45.63         3.58 o                         
   6   3   1         13.36          9.98         2.39 o                         
   7   3   1         23.70         26.16         4.70 o                         
   8   3   1          4.66          1.61         4.23 o                         
   9   3   1          1.79          2.71         4.91 o                         
  -8   4   1          4.19          0.35        12.76 o                         
  -7   4   1         15.59         15.00         5.16 o                         
  -6   4   1         21.33         19.67         4.16 o                         
  -5   4   1          7.39          9.33         2.98 o                         
  -4   4   1        103.62        111.97        12.37 o                         
  -3   4   1         36.15         34.50         1.75 o                         
  -2   4   1         13.64         18.18         1.30 o                         
  -1   4   1         21.40         22.29         1.36 o                         
   0   4   1          6.64          4.03         0.87 o                         
   1   4   1         12.42         12.02         1.07 o                         
   2   4   1         16.86         17.25         1.31 o                         
   3   4   1         89.09         82.02         3.20 o                         
   4   4   1         41.87         44.13         5.98 o                         
   5   4   1         46.81         43.49         4.33 o                         
   7   4   1          1.26         -3.11         4.40 o                         
   8   4   1         11.94          7.69         6.33 o                         
  -6   5   1          2.17         -1.13         4.16 o                         
  -5   5   1          2.45          0.63         2.42 o                         
  -4   5   1         13.88         13.63         3.39 o                         
  -3   5   1          2.09          2.16         1.76 o                         
  -2   5   1         10.78         11.71         1.70 o                         
  -1   5   1         12.14         11.42         1.56 o                         
   0   5   1         26.64         29.48         1.93 o                         
   1   5   1         10.69         13.58         1.37 o                         
   2   5   1          4.77          5.76         2.02 o                         
   3   5   1          0.65          1.17         1.28 o                         
   4   5   1         16.21         12.56         2.81 o                         
   5   5   1          0.07          1.88         3.66 o                         
   6   5   1          1.31         -4.97         4.97 o                         
  -2   6   1          0.03          1.91         2.17 o                         
  -1   6   1          2.97         14.72         5.74 o                         
   0   6   1          0.79          3.22         1.70 o                         
   2   6   1          0.60          0.31         2.03 o                         
  -2  -6   2          0.50         -6.13         6.13 o                         
   0  -6   2          0.06         -3.35         3.35 o                         
   1  -6   2          2.99          3.90         8.18 o                         
  -6  -5   2          6.38          3.24        10.96 o                         
  -5  -5   2          1.80         -0.59         3.94 o                         
  -4  -5   2         12.35         15.32         2.03 o                         
  -3  -5   2          3.27          0.94         2.59 o                         
  -2  -5   2         19.96         19.81         2.82 o                         
  -1  -5   2          3.32         -0.01         2.01 o                         
   0  -5   2         54.80         40.27         3.39 o                         
   1  -5   2          1.67         -0.41         1.87 o                         
   2  -5   2         16.37         13.76         3.66 o                         
   3  -5   2          1.05          2.66         2.81 o                         
   4  -5   2         18.03         18.48         2.78 o                         
   5  -5   2          1.09          0.49         2.51 o                         
   6  -5   2          2.38         -2.25         4.82 o                         
  -8  -4   2         11.56         20.47         5.74 o                         
  -7  -4   2         13.50          2.41         1.87 o                         
  -6  -4   2          6.91         14.63         1.79 o                         
  -5  -4   2         27.46         30.39         2.34 o                         
  -4  -4   2         45.77         44.61         2.32 o                         
  -3  -4   2         90.75         92.49         3.69 o                         
  -2  -4   2          2.18          3.44         1.44 o                         
  -1  -4   2         10.84          9.45         1.60 o                         
   0  -4   2         13.91         12.52         1.74 o                         
   1  -4   2         24.27         23.55         2.10 o                         
   2  -4   2         15.58         17.22         2.23 o                         
   3  -4   2        126.77        125.44         4.96 o                         
   4  -4   2          9.92         10.52         2.25 o                         
   5  -4   2         42.68         41.98         3.06 o                         
   6  -4   2          2.56          2.08         1.70 o                         
   7  -4   2          4.85         -0.29         3.12 o                         
   8  -4   2         11.12         50.20        11.24 o                         
  -9  -3   2         10.83         10.67         2.37 o                         
  -8  -3   2          2.67          5.67         5.30 o                         
  -7  -3   2         11.03          6.47         1.52 o                         
  -6  -3   2         36.19         34.29         1.94 o                         
  -5  -3   2         99.79         91.52         2.92 o                         
  -4  -3   2         14.41         22.32         1.28 o                         
  -3  -3   2         36.41         26.10         1.37 o                         
  -2  -3   2         54.71         57.42         1.71 o                         
  -1  -3   2         58.60         73.44         2.64 o                         
   0  -3   2        229.51        202.60         5.91 o                         
   1  -3   2         28.55         28.57         1.72 o                         
   2  -3   2         58.79         36.13         3.13 o                         
   3  -3   2         51.83         41.54         1.81 o                         
   4  -3   2          3.84          8.25         1.39 o                         
   5  -3   2         35.44         32.87         2.26 o                         
   6  -3   2         32.17         22.89         2.34 o                         
   7  -3   2          2.24          1.04         1.38 o                         
   8  -3   2          4.68          5.88         2.33 o                         
   9  -3   2          3.52          6.62         4.58 o                         
 -10  -2   2         29.86         37.35        12.61 o                         
  -8  -2   2         18.27         17.80         2.84 o                         
  -7  -2   2          1.53          5.15         1.93 o                         
  -6  -2   2         23.98         31.81         2.29 o                         
  -5  -2   2         40.51         43.07         1.77 o                         
  -4  -2   2        148.28        126.52         3.15 o                         
  -3  -2   2         18.01         17.09         0.78 o                         
  -2  -2   2         47.39         50.31         1.45 o                         
  -1  -2   2         64.64         68.78         1.81 o                         
   0  -2   2          3.00          0.62         0.42 o                         
   1  -2   2         10.18         13.34         0.93 o                         
   2  -2   2        324.12        327.29         7.58 o                         
   3  -2   2         32.14         33.10         1.83 o                         
   4  -2   2         63.50         70.01         2.33 o                         
   5  -2   2          4.61          5.10         0.94 o                         
   6  -2   2         68.36         75.45         3.01 o                         
   7  -2   2          1.44          3.38         1.16 o                         
   8  -2   2         10.86         14.85         5.79 o                         
   9  -2   2          1.01          0.68         2.90 o                         
  10  -2   2          5.85         10.36         4.44 o                         
 -10  -1   2         11.29          4.75         3.12 o                         
  -9  -1   2         67.62         51.91         4.04 o                         
  -8  -1   2          6.66          7.81         1.89 o                         
  -7  -1   2        109.34        100.55         3.54 o                         
  -6  -1   2          8.73          9.71         1.24 o                         
  -5  -1   2        440.80        463.33        11.21 o                         
  -4  -1   2         60.85         56.23         1.88 o                         
  -3  -1   2        166.25        174.46         4.07 o                         
  -2  -1   2         65.74         82.60         2.97 o                         
  -1  -1   2       1196.50       1376.55        34.59 o                         
   0  -1   2         28.69         23.60         1.04 o                         
   1  -1   2       1134.39       1556.33        37.80 o                         
   2  -1   2         88.43         88.31         2.26 o                         
   3  -1   2        391.42        466.79         9.67 o                         
   4  -1   2         50.33         35.78         1.26 o                         
   5  -1   2         30.73         40.39         1.77 o                         
   6  -1   2         11.90          9.41         1.22 o                         
   7  -1   2        134.00        137.60         4.51 o                         
   8  -1   2         15.63         13.90         2.52 o                         
   9  -1   2         20.03         16.07         3.51 o                         
  10  -1   2          1.48         14.83         3.87 o                         
 -10   0   2          3.68          2.52         2.96 o                         
  -8   0   2        223.79        208.61         5.73 o                         
  -7   0   2          9.98         13.15         1.74 o                         
  -6   0   2          8.33         17.16         1.82 o                         
  -5   0   2          0.03         -0.26         0.83 o                         
  -4   0   2       2424.71       2126.77        43.38 o                         
  -3   0   2         85.56         53.71         1.71 o                         
  -2   0   2       6365.32       6684.30       135.30 o                         
  -1   0   2          5.71          0.25         0.30 o                         
   0   0   2         14.17         22.32         0.58 o                         
   1   0   2          4.57          3.33         0.33 o                         
   2   0   2        377.67        373.31         8.70 o                         
   3   0   2         11.27         22.51         1.19 o                         
   4   0   2        783.32        827.81        17.28 o                         
   5   0   2         37.62         24.00         1.47 o                         
   6   0   2          0.00          1.69         1.08 o                         
   7   0   2          9.35          9.25         2.78 o                         
   8   0   2        104.94         86.64         5.61 o                         
  10   0   2          1.64         10.81         7.69 o                         
 -11   1   2          6.99         92.30        17.33 o                         
 -10   1   2         11.27         10.54         2.88 o                         
  -9   1   2         67.45         57.95         3.51 o                         
  -8   1   2          6.68          6.61         1.76 o                         
  -7   1   2        109.63        101.87         3.49 o                         
  -6   1   2          8.80          9.32         1.20 o                         
  -5   1   2        440.17        472.82        10.28 o                         
  -4   1   2         60.32         57.38         1.88 o                         
  -3   1   2        165.17        180.24         4.25 o                         
  -2   1   2         65.81         86.39         2.67 o                         
  -1   1   2       1168.50       1332.97        33.88 o                         
   0   1   2         28.79         24.93         0.91 o                         
   1   1   2       1117.88       1541.64        37.78 o                         
   2   1   2         87.73         80.77         2.54 o                         
   3   1   2        393.17        471.96        12.36 o                         
   4   1   2         50.38         33.35         1.73 o                         
   5   1   2         30.33         38.44         1.76 o                         
   6   1   2         11.82          8.27         1.19 o                         
   7   1   2        134.20        141.62         4.21 o                         
   8   1   2         15.63         17.40         1.80 o                         
   9   1   2         19.95         16.75         2.97 o                         
  10   1   2          1.48          9.10         3.17 o                         
 -10   2   2         29.81         39.92         9.84 o                         
  -9   2   2          2.90         18.70         4.19 o                         
  -8   2   2         18.22         14.96         2.01 o                         
  -7   2   2          1.52          1.46         2.24 o                         
  -6   2   2         24.18         29.77         2.88 o                         
  -5   2   2         40.68         46.34         3.12 o                         
  -4   2   2        148.58        129.17         4.52 o                         
  -3   2   2         18.12         19.69         1.67 o                         
  -2   2   2         47.01         49.91         2.08 o                         
  -1   2   2         64.81         71.75         1.80 o                         
   0   2   2          3.14          1.27         0.37 o                         
   1   2   2         10.08         14.88         0.68 o                         
   2   2   2        320.69        325.01         9.51 o                         
   3   2   2         32.72         32.96         2.05 o                         
   4   2   2         63.92         65.83         3.27 o                         
   5   2   2          4.65          4.00         1.75 o                         
   6   2   2         68.10         80.48         4.20 o                         
   7   2   2          1.45          1.63         2.13 o                         
   8   2   2         10.86         15.64         3.87 o                         
   9   2   2          1.01          4.27         4.35 o                         
  10   2   2          5.83         20.94         8.67 o                         
  -9   3   2         10.81          9.08         9.35 o                         
  -8   3   2          2.66          1.09         6.57 o                         
  -7   3   2         11.01         10.29         3.86 o                         
  -6   3   2         36.20         35.56         3.59 o                         
  -5   3   2         99.80         90.27         5.20 o                         
  -4   3   2         14.48         22.36         2.31 o                         
  -3   3   2         36.47         29.27         2.74 o                         
  -2   3   2         55.06         61.93         2.55 o                         
  -1   3   2         58.48         78.34         1.99 o                         
   0   3   2        227.81        214.56         4.37 o                         
   1   3   2         28.93         32.30         1.18 o                         
   2   3   2         58.90         41.15         1.47 o                         
   3   3   2         51.91         42.65         1.98 o                         
   4   3   2          3.89         11.62         2.10 o                         
   5   3   2         35.33         35.56         3.69 o                         
   6   3   2         32.09         29.48         5.23 o                         
   7   3   2          2.26         -1.11         3.47 o                         
   8   3   2          4.66          7.79         4.27 o                         
   9   3   2          3.51          7.79         6.18 o                         
  -8   4   2         11.55         20.83         5.12 o                         
  -7   4   2         13.52         10.33         4.53 o                         
  -6   4   2          6.93          1.17         7.11 o                         
  -5   4   2         27.42         33.67         4.98 o                         
  -4   4   2         45.74         54.35         3.70 o                         
  -3   4   2         90.70        101.22         4.31 o                         
  -2   4   2          2.15          3.91         1.43 o                         
  -1   4   2         10.85          8.40         0.91 o                         
   0   4   2         13.88         13.06         0.92 o                         
   1   4   2         24.36         26.88         1.45 o                         
   2   4   2         15.71         16.30         1.25 o                         
   3   4   2        126.58        127.95         3.57 o                         
   4   4   2          9.93         17.11         2.42 o                         
   5   4   2         42.62         34.64         5.94 o                         
   6   4   2          2.60         -3.84         3.84 o                         
   7   4   2          4.86         -0.06         4.45 o                         
  -6   5   2          6.37          1.21         4.24 o                         
  -5   5   2          1.80         -2.17         3.20 o                         
  -4   5   2         12.40         12.67         3.33 o                         
  -3   5   2          3.26          4.01         2.42 o                         
  -2   5   2         20.01         20.28         2.21 o                         
  -1   5   2          3.32          0.90         1.28 o                         
   0   5   2         54.86         53.55         2.30 o                         
   1   5   2          1.67          3.63         1.12 o                         
   2   5   2         16.40         18.28         1.73 o                         
   3   5   2          1.04         -0.10         2.36 o                         
   4   5   2         18.05         16.85         3.69 o                         
   5   5   2          1.09         -0.93         3.93 o                         
   6   5   2          2.38         -4.58         5.36 o                         
  -2   6   2          0.50          0.43         2.49 o                         
   0   6   2          0.06         -1.08         2.29 o                         
   2   6   2          0.37         -1.81         2.05 o                         
  -2  -6   3          0.93         -3.02         6.13 o                         
  -1  -6   3          4.90          6.38         5.45 o                         
   0  -6   3          0.27          3.80         5.45 o                         
  -6  -5   3          4.50          4.09         6.72 o                         
  -5  -5   3          3.38         10.53         3.28 o                         
  -4  -5   3         10.99         13.24         1.83 o                         
  -3  -5   3          2.69          5.90         1.31 o                         
  -2  -5   3         12.11          7.25         1.99 o                         
  -1  -5   3          1.82          0.32         2.15 o                         
   0  -5   3         41.77         32.14         4.97 o                         
   1  -5   3          0.76         -0.58         2.80 o                         
   2  -5   3         18.86         16.58         3.92 o                         
   3  -5   3          8.00          1.46         2.86 o                         
   4  -5   3          6.13          6.66         2.34 o                         
   5  -5   3          1.63          9.37         2.66 o                         
   6  -5   3          2.26          9.06         4.58 o                         
  -8  -4   3         21.25         28.34         6.91 o                         
  -7  -4   3          5.15          9.16         2.74 o                         
  -6  -4   3          4.76          7.64         2.20 o                         
  -5  -4   3         51.72         54.83         4.24 o                         
  -4  -4   3          8.30         11.62         1.36 o                         
  -3  -4   3         75.24         79.64         2.18 o                         
  -2  -4   3          9.28          8.75         1.08 o                         
  -1  -4   3          4.58          3.76         1.43 o                         
   0  -4   3          4.42          7.84         1.87 o                         
   1  -4   3         15.12         14.20         1.62 o                         
   2  -4   3         17.31         18.60         3.83 o                         
   3  -4   3         78.93         83.24         4.75 o                         
   4  -4   3         43.27         45.55         3.73 o                         
   5  -4   3         23.46         23.26         3.94 o                         
   6  -4   3          3.53          8.37         2.14 o                         
   7  -4   3          6.94          7.10         4.93 o                         
   8  -4   3          5.75         -4.19         4.67 o                         
  -9  -3   3          7.77         13.29         3.12 o                         
  -8  -3   3          3.76          6.13         5.16 o                         
  -7  -3   3          9.09          9.74         2.28 o                         
  -6  -3   3         45.70         47.78         2.13 o                         
  -5  -3   3         65.54         57.64         2.27 o                         
  -4  -3   3         16.89         19.32         1.34 o                         
  -3  -3   3         64.71         67.90         2.92 o                         
  -2  -3   3         50.59         57.14         1.68 o                         
  -1  -3   3         83.42         93.07         2.81 o                         
   0  -3   3        177.10        165.46         5.01 o                         
   1  -3   3        144.58        137.81         4.26 o                         
   2  -3   3          4.91          3.49         0.97 o                         
   3  -3   3         65.62         72.30         2.99 o                         
   4  -3   3          5.31          3.01         0.92 o                         
   5  -3   3          8.57         16.25         1.75 o                         
   6  -3   3         26.24         24.97         1.83 o                         
   7  -3   3          3.36          0.78         1.33 o                         
   8  -3   3          1.68          0.51         3.21 o                         
   9  -3   3          4.45          8.77         5.31 o                         
 -10  -2   3         27.09         38.66         7.89 o                         
  -9  -2   3          4.02         15.78         5.16 o                         
  -8  -2   3         13.12          7.67         1.87 o                         
  -7  -2   3          1.75          2.73         1.83 o                         
  -6  -2   3          3.44          2.14         1.28 o                         
  -5  -2   3         76.67         83.56         2.66 o                         
  -4  -2   3         80.58         63.15         1.92 o                         
  -3  -2   3          3.89          4.73         0.45 o                         
  -2  -2   3        276.50        312.64         6.27 o                         
  -1  -2   3         68.16         65.62         1.72 o                         
   0  -2   3        120.69        132.41         3.29 o                         
   1  -2   3         83.50         55.68         1.90 o                         
   2  -2   3        653.02        724.48        18.20 o                         
   3  -2   3         11.25          7.88         0.76 o                         
   4  -2   3         58.50         68.33         2.02 o                         
   5  -2   3         17.33         15.44         1.22 o                         
   6  -2   3         12.36         17.66         1.63 o                         
   7  -2   3          1.80          3.00         1.30 o                         
   8  -2   3          8.83          4.47         2.59 o                         
   9  -2   3          0.01          2.49         6.30 o                         
  10  -2   3          3.22          6.11         5.02 o                         
 -10  -1   3          5.02          6.59         3.31 o                         
  -9  -1   3         87.59         80.16         5.30 o                         
  -8  -1   3         21.79         27.62         2.60 o                         
  -7  -1   3        156.96        140.02         5.57 o                         
  -6  -1   3          4.38          6.62         1.23 o                         
  -5  -1   3         78.31         56.25         2.07 o                         
  -4  -1   3         17.02         14.31         1.08 o                         
  -3  -1   3         77.12         65.47         1.88 o                         
  -2  -1   3        106.67        103.71         2.51 o                         
  -1  -1   3       1277.93       1268.97        28.66 o                         
   0  -1   3         87.04         68.47         1.75 o                         
   1  -1   3        150.72        206.65         5.21 o                         
   2  -1   3         11.90          9.71         0.67 o                         
   3  -1   3       1051.06       1223.52        25.13 o                         
   4  -1   3          8.15         10.25         0.98 o                         
   5  -1   3        115.36        101.42         3.39 o                         
   6  -1   3         13.80         15.83         1.51 o                         
   7  -1   3         88.65         79.80         3.24 o                         
   8  -1   3         19.40         13.22         1.84 o                         
   9  -1   3         15.78         16.23         3.80 o                         
  10  -1   3          2.33         16.76        10.71 o                         
 -10   0   3          0.05          3.41         8.28 o                         
  -9   0   3          2.66          1.17         2.29 o                         
  -8   0   3         93.38         92.90         6.17 o                         
  -7   0   3         20.56         11.84         1.50 o                         
  -6   0   3        223.29        226.03         5.63 o                         
  -5   0   3         27.84         26.50         1.55 o                         
  -4   0   3       1066.69       1583.48        32.43 o                         
  -3   0   3         19.97         24.05         1.15 o                         
  -2   0   3       1876.28       2152.07        43.52 o                         
  -1   0   3          0.41          2.32         0.32 o                         
   0   0   3          6.17         12.74         0.68 o                         
   1   0   3         10.85         11.82         0.62 o                         
   2   0   3         23.20         19.76         0.81 o                         
   3   0   3          1.06          2.12         0.49 o                         
   4   0   3          6.22         15.03         1.05 o                         
   5   0   3         30.68         27.73         1.81 o                         
   6   0   3         91.17         96.20         3.38 o                         
   7   0   3         28.05         26.29         2.89 o                         
   8   0   3        169.33        131.57         4.99 o                         
   9   0   3          7.02          6.70         4.58 o                         
  10   0   3          2.34          4.41         6.79 o                         
 -10   1   3          5.01         22.88         8.18 o                         
  -9   1   3         87.57         83.47         5.07 o                         
  -8   1   3         21.77         21.40         2.34 o                         
  -7   1   3        156.67        139.24         4.20 o                         
  -6   1   3          4.44          6.73         1.11 o                         
  -5   1   3         78.12         56.18         2.05 o                         
  -4   1   3         17.17         16.25         1.23 o                         
  -3   1   3         77.79         66.82         2.15 o                         
  -2   1   3        106.83        106.70         2.50 o                         
  -1   1   3       1293.14       1268.71        31.70 o                         
   0   1   3         87.35         68.64         1.98 o                         
   1   1   3        145.76        198.77         4.73 o                         
   2   1   3         12.22         10.35         0.75 o                         
   3   1   3       1059.68       1206.92        27.79 o                         
   4   1   3          8.07          9.17         1.14 o                         
   5   1   3        115.77        100.13         3.91 o                         
   6   1   3         13.89         15.94         1.82 o                         
   7   1   3         88.56         75.19         3.02 o                         
   8   1   3         19.42         16.78         2.19 o                         
   9   1   3         15.81         19.06         4.42 o                         
 -10   2   3         27.09         57.29        11.58 o                         
  -9   2   3          4.01         22.09         9.35 o                         
  -8   2   3         13.18          9.49         1.87 o                         
  -7   2   3          1.77          2.27         1.51 o                         
  -6   2   3          3.44          1.00         1.22 o                         
  -5   2   3         76.63         87.11         3.59 o                         
  -4   2   3         80.00         65.01         2.41 o                         
  -3   2   3          3.91          4.81         1.06 o                         
  -2   2   3        278.20        318.36         8.68 o                         
  -1   2   3         67.04         65.95         2.12 o                         
   0   2   3        118.96        133.44         2.82 o                         
   1   2   3         82.61         55.27         1.90 o                         
   2   2   3        654.66        733.23        18.24 o                         
   3   2   3         11.12          6.28         0.86 o                         
   4   2   3         57.92         65.56         3.23 o                         
   5   2   3         17.33         16.26         2.42 o                         
   6   2   3         12.41         23.69         2.69 o                         
   7   2   3          1.82          3.16         2.72 o                         
   8   2   3          8.75          7.39         4.28 o                         
   9   2   3          0.01          0.76         5.65 o                         
  10   2   3          3.21         12.38         5.64 o                         
  -9   3   3          7.75          3.10         4.48 o                         
  -8   3   3          3.76         -4.58         8.67 o                         
  -7   3   3          9.15          6.96         3.02 o                         
  -6   3   3         45.65         47.71         4.03 o                         
  -5   3   3         65.37         66.67         3.99 o                         
  -4   3   3         16.77         21.46         2.68 o                         
  -3   3   3         64.44         68.90         3.19 o                         
  -2   3   3         50.29         55.43         2.57 o                         
  -1   3   3         83.48        101.12         2.41 o                         
   0   3   3        177.81        176.73         3.48 o                         
   1   3   3        145.05        145.73         3.16 o                         
   2   3   3          5.07          4.88         0.67 o                         
   3   3   3         65.74         76.10         3.38 o                         
   4   3   3          5.32          3.23         1.71 o                         
   5   3   3          8.68         19.88         3.54 o                         
   6   3   3         26.32         29.20         3.51 o                         
   7   3   3          3.34          1.39         3.76 o                         
   8   3   3          1.67         -3.44         5.36 o                         
   9   3   3          4.45          5.46         5.10 o                         
  -8   4   3         21.25         29.39         6.52 o                         
  -6   4   3          4.76          3.86         6.96 o                         
  -5   4   3         51.75         55.28         5.46 o                         
  -4   4   3          8.32         14.03         2.27 o                         
  -3   4   3         75.09         82.77         4.03 o                         
  -2   4   3          9.24          8.16         0.95 o                         
  -1   4   3          4.55          3.38         0.69 o                         
   0   4   3          4.44          9.42         0.89 o                         
   1   4   3         15.16         14.27         1.08 o                         
   2   4   3         17.33         15.82         1.24 o                         
   3   4   3         78.92         90.99         2.89 o                         
   4   4   3         43.20         40.03         2.26 o                         
   5   4   3         23.45         20.13         4.23 o                         
   6   4   3          3.53          3.91         4.04 o                         
   7   4   3          6.93          2.86        10.03 o                         
   8   4   3          5.76          7.11         6.91 o                         
  -6   5   3          4.50          6.89         5.26 o                         
  -5   5   3          3.38          4.78         3.17 o                         
  -4   5   3         10.99         11.04         2.32 o                         
  -3   5   3          2.70          3.87         2.21 o                         
  -2   5   3         12.13          9.98         2.27 o                         
  -1   5   3          1.83          1.52         0.90 o                         
   0   5   3         41.75         38.43         2.03 o                         
   1   5   3          0.76          3.97         1.44 o                         
   2   5   3         18.91         21.83         2.24 o                         
   3   5   3          7.99          3.77         4.42 o                         
   4   5   3          6.13          5.55         2.08 o                         
   5   5   3          1.64         -4.67         4.67 o                         
   6   5   3          2.25          5.45         5.65 o                         
  -2   6   3          0.93         -2.92         2.92 o                         
  -1   6   3          4.91          7.68         3.00 o                         
   0   6   3          0.27          1.04        11.69 o                         
  -1  -6   4          2.56          3.85         3.91 o                         
  -6  -5   4          1.42          3.92         5.26 o                         
  -5  -5   4          2.01          5.76         2.92 o                         
  -4  -5   4         12.04         10.09         1.93 o                         
  -3  -5   4          1.44          5.07         1.44 o                         
  -2  -5   4          1.33          0.79         1.62 o                         
  -1  -5   4          7.12          5.14         2.03 o                         
   0  -5   4         14.24          5.53         2.50 o                         
   1  -5   4          6.57          5.62         2.62 o                         
   2  -5   4          6.80          5.72         3.46 o                         
   3  -5   4         10.14          5.89         2.99 o                         
   4  -5   4          0.15          5.13         3.75 o                         
   5  -5   4          0.84          6.73         3.53 o                         
  -8  -4   4         22.66         19.98         4.39 o                         
  -7  -4   4          0.93          1.68         3.57 o                         
  -6  -4   4         10.18         10.37         1.99 o                         
  -5  -4   4         34.73         29.33         3.29 o                         
  -4  -4   4         14.23         20.88         1.63 o                         
  -3  -4   4         13.45         14.82         1.23 o                         
  -2  -4   4         23.15         21.88         1.53 o                         
  -1  -4   4         16.52         16.76         2.01 o                         
   0  -4   4          6.65          6.77         1.44 o                         
   1  -4   4          3.88          4.71         1.36 o                         
   2  -4   4         27.56         30.38         6.28 o                         
   3  -4   4          8.43          7.23         1.67 o                         
   4  -4   4         63.27         65.21         3.84 o                         
   5  -4   4          6.54         11.46         1.79 o                         
   6  -4   4          6.69          3.70         3.58 o                         
   7  -4   4          5.27          3.72         2.67 o                         
  -9  -3   4          3.14         12.41         5.06 o                         
  -8  -3   4          1.94          2.15         2.31 o                         
  -7  -3   4         20.44         13.17         2.86 o                         
  -6  -3   4         49.58         48.42         2.19 o                         
  -5  -3   4         84.65         94.60         3.42 o                         
  -4  -3   4         17.62         17.03         0.98 o                         
  -3  -3   4         35.57         33.99         1.22 o                         
  -2  -3   4         46.53         36.91         1.63 o                         
  -1  -3   4        210.23        168.04         4.45 o                         
   0  -3   4         13.40         15.18         1.34 o                         
   1  -3   4        131.92        127.61         4.08 o                         
   2  -3   4         32.70         22.13         1.73 o                         
   3  -3   4         42.54         45.63         2.26 o                         
   4  -3   4          3.72          5.61         1.00 o                         
   5  -3   4         14.04         18.02         1.87 o                         
   6  -3   4          6.58          4.52         1.34 o                         
   7  -3   4          6.44          7.01         1.62 o                         
   8  -3   4          2.73          9.79         2.41 o                         
   9  -3   4          3.49          2.14         5.06 o                         
  -9  -2   4         13.98         15.07         3.32 o                         
  -8  -2   4          3.06          4.19         1.72 o                         
  -7  -2   4          7.22          6.09         1.65 o                         
  -6  -2   4         30.82         41.95         2.40 o                         
  -5  -2   4         47.98         41.33         2.00 o                         
  -4  -2   4         78.25         74.27         1.98 o                         
  -3  -2   4          9.20         15.59         0.76 o                         
  -2  -2   4        438.30        475.85        10.31 o                         
  -1  -2   4         63.37         57.30         1.66 o                         
   0  -2   4         79.77         83.29         2.99 o                         
   1  -2   4         89.98         82.20         3.57 o                         
   2  -2   4        423.24        413.23        10.51 o                         
   3  -2   4          8.31          3.73         0.70 o                         
   4  -2   4         40.82         55.09         1.79 o                         
   5  -2   4         27.54         32.35         1.86 o                         
   6  -2   4          0.41          1.73         1.08 o                         
   7  -2   4          1.60          2.07         1.33 o                         
   8  -2   4          2.04          1.38         2.62 o                         
   9  -2   4          1.35         -4.09         7.69 o                         
 -10  -1   4          3.30          6.87         3.37 o                         
  -9  -1   4         62.63         71.79         5.03 o                         
  -8  -1   4         28.91         25.94         3.68 o                         
  -7  -1   4        117.72        112.47         3.66 o                         
  -6  -1   4          0.46          1.18         1.01 o                         
  -5  -1   4         37.57         44.09         1.86 o                         
  -4  -1   4          9.64          9.51         0.91 o                         
  -3  -1   4        758.47        663.47        13.69 o                         
  -2  -1   4         46.15         44.02         1.33 o                         
  -1  -1   4        895.20        936.84        21.13 o                         
   0  -1   4         39.03         33.08         1.13 o                         
   1  -1   4        329.93        378.83         9.57 o                         
   2  -1   4         92.56         90.35         2.43 o                         
   3  -1   4        577.63        646.83        13.02 o                         
   4  -1   4         23.77         27.33         1.25 o                         
   5  -1   4        243.05        208.28         4.86 o                         
   6  -1   4          7.11          9.50         1.07 o                         
   7  -1   4         31.45         32.84         1.87 o                         
   8  -1   4          3.92          5.12         1.59 o                         
   9  -1   4         10.93          4.27         2.68 o                         
  10  -1   4          2.22          6.30         6.13 o                         
 -10   0   4          3.01         11.74         8.67 o                         
  -9   0   4          4.23          2.28         2.19 o                         
  -8   0   4          3.49          3.41         1.64 o                         
  -7   0   4          0.75         -0.24         1.19 o                         
  -6   0   4        241.79        234.64         5.84 o                         
  -5   0   4         49.84         46.36         1.98 o                         
  -4   0   4        664.06        588.80        12.48 o                         
  -3   0   4         11.55          9.07         0.81 o                         
  -2   0   4        983.29       1371.20        27.88 o                         
  -1   0   4          8.21         15.94         0.77 o                         
   0   0   4       8659.50       8723.23       190.65 o                         
   1   0   4          1.92          1.19         0.21 o                         
   2   0   4        117.26        100.94         2.36 o                         
   3   0   4        103.80         95.22         2.41 o                         
   4   0   4         41.22         45.67         1.66 o                         
   5   0   4          6.45          6.34         1.01 o                         
   6   0   4        161.40        153.70         4.29 o                         
   7   0   4         21.65         17.54         2.07 o                         
   8   0   4        181.05        141.21         4.98 o                         
   9   0   4          0.29          3.72         2.44 o                         
  10   0   4          7.64          5.93         3.24 o                         
 -10   1   4          3.29         14.02         8.08 o                         
  -9   1   4         62.76         60.51         3.46 o                         
  -8   1   4         29.00         25.70         2.12 o                         
  -7   1   4        118.15        110.41         3.64 o                         
  -6   1   4          0.47          0.48         0.94 o                         
  -5   1   4         37.29         46.07         1.98 o                         
  -4   1   4          9.71          9.80         1.07 o                         
  -3   1   4        754.09        629.33        23.37 o                         
  -2   1   4         45.33         42.87         1.29 o                         
  -1   1   4        898.19        923.62        21.10 o                         
   0   1   4         39.52         33.37         1.13 o                         
   1   1   4        332.11        384.09         8.71 o                         
   2   1   4         92.91         91.11         2.20 o                         
   3   1   4        566.86        631.70        13.62 o                         
   4   1   4         23.90         28.16         1.65 o                         
   5   1   4        244.30        206.53         7.50 o                         
   6   1   4          7.09         13.07         2.00 o                         
   7   1   4         31.45         34.87         3.67 o                         
   8   1   4          3.93         10.01         2.39 o                         
   9   1   4         10.89         11.04         6.37 o                         
  10   1   4          2.20          4.89         3.81 o                         
 -10   2   4          8.02         60.56         7.11 o                         
  -9   2   4         13.98         10.00         2.68 o                         
  -8   2   4          3.09          0.09         1.61 o                         
  -7   2   4          7.24          8.10         1.71 o                         
  -6   2   4         31.00         43.76         2.37 o                         
  -5   2   4         47.92         45.28         2.13 o                         
  -4   2   4         79.09         74.03         3.35 o                         
  -3   2   4          9.28         16.05         2.21 o                         
  -2   2   4        437.85        468.15        12.44 o                         
  -1   2   4         63.55         56.63         2.19 o                         
   0   2   4         80.85         82.48         2.53 o                         
   1   2   4         90.83         83.53         2.14 o                         
   2   2   4        425.69        407.83        11.84 o                         
   3   2   4          8.51          3.58         0.78 o                         
   4   2   4         41.19         50.32         2.78 o                         
   5   2   4         27.68         28.17         2.61 o                         
   6   2   4          0.41          1.55         2.78 o                         
   7   2   4          1.59          5.87         2.48 o                         
   8   2   4          2.06          6.86         3.77 o                         
   9   2   4          1.35         11.69        15.78 o                         
  -9   3   4          3.14          2.73        10.22 o                         
  -8   3   4          1.95         -3.08         4.43 o                         
  -7   3   4         20.44         15.78         3.34 o                         
  -6   3   4         49.61         51.78         4.04 o                         
  -5   3   4         84.68         93.15         7.65 o                         
  -4   3   4         17.61         18.59         2.14 o                         
  -3   3   4         35.58         36.52         5.94 o                         
  -2   3   4         46.44         38.71         2.83 o                         
  -1   3   4        209.58        179.75         4.74 o                         
   0   3   4         13.51         13.15         0.87 o                         
   1   3   4        131.88        133.01         2.99 o                         
   2   3   4         32.50         29.20         2.52 o                         
   3   3   4         42.31         43.40         3.37 o                         
   4   3   4          3.68          2.74         2.16 o                         
   5   3   4         14.04         12.53         2.52 o                         
   6   3   4          6.57          8.87         2.59 o                         
   7   3   4          6.36          9.67         3.90 o                         
   8   3   4          2.73          5.19         4.50 o                         
   9   3   4          3.47         -7.30         7.30 o                         
  -8   4   4         22.65         10.97         4.33 o                         
  -7   4   4          0.93         -1.93         3.38 o                         
  -6   4   4         10.18          9.29         2.98 o                         
  -5   4   4         34.69         33.20         4.24 o                         
  -4   4   4         14.21         19.92         2.64 o                         
  -3   4   4         13.49         20.11         2.39 o                         
  -2   4   4         23.17         25.64         2.38 o                         
  -1   4   4         16.60         17.66         1.15 o                         
   0   4   4          6.68          7.50         0.87 o                         
   1   4   4          3.96          3.94         1.05 o                         
   2   4   4         27.57         29.13         1.77 o                         
   3   4   4          8.43         12.59         2.09 o                         
   4   4   4         63.26         57.75         5.24 o                         
   5   4   4          6.58         12.09         3.66 o                         
   6   4   4          6.71          6.12         4.21 o                         
   7   4   4          5.26         -4.09         6.13 o                         
  -6   5   4          1.41          3.72         4.87 o                         
  -5   5   4          2.01          1.75         3.51 o                         
  -4   5   4         12.01          8.97         3.35 o                         
  -3   5   4          1.45          0.54         1.85 o                         
  -2   5   4          1.34          1.92         1.85 o                         
  -1   5   4          7.15          4.97         1.37 o                         
   0   5   4         14.25         15.57         1.65 o                         
   1   5   4          6.57          7.32         1.26 o                         
   2   5   4          6.83          9.28         1.49 o                         
   3   5   4         10.13          9.58         2.04 o                         
   5   5   4          0.84         -3.21         4.87 o                         
  -1   6   4          2.56          2.51         2.96 o                         
   1   6   4          1.75         40.12        10.81 o                         
  -6  -5   5          2.23          6.06         4.01 o                         
  -5  -5   5          0.13         -0.61         3.30 o                         
  -4  -5   5         15.75         11.67         2.46 o                         
  -3  -5   5          0.85          4.12         1.57 o                         
  -2  -5   5          4.95          7.90         2.17 o                         
  -1  -5   5          9.76         11.04         3.22 o                         
   0  -5   5          0.29         -0.05         2.86 o                         
   1  -5   5          7.87          7.86         3.64 o                         
   2  -5   5          1.79          1.66         4.41 o                         
   3  -5   5          4.26          7.41         6.48 o                         
   4  -5   5          3.54         -0.72         5.36 o                         
   5  -5   5          0.11         -1.02         2.64 o                         
  -8  -4   5         13.33         24.64         5.14 o                         
  -7  -4   5          2.63          7.44         2.88 o                         
  -6  -4   5         13.28         13.35         1.96 o                         
  -5  -4   5          6.67          7.75         1.22 o                         
  -4  -4   5         34.51         23.68         2.02 o                         
  -3  -4   5          3.00          2.47         1.16 o                         
  -2  -4   5          8.76         13.06         1.51 o                         
  -1  -4   5         17.45         14.53         2.76 o                         
   0  -4   5          0.07         -0.82         1.26 o                         
   1  -4   5         11.77         12.15         1.64 o                         
   2  -4   5         22.80         17.50         2.83 o                         
   3  -4   5          8.45         12.58         2.68 o                         
   4  -4   5         49.62         43.87         3.00 o                         
   5  -4   5         11.01         10.39         2.30 o                         
   6  -4   5          5.05          2.86         2.56 o                         
   7  -4   5          2.13          5.76         3.03 o                         
  -8  -3   5          0.35          0.87         1.84 o                         
  -7  -3   5         28.20         25.48         2.60 o                         
  -6  -3   5         28.47         25.77         1.81 o                         
  -5  -3   5        126.73        141.21         3.45 o                         
  -4  -3   5         20.66         17.17         1.49 o                         
  -3  -3   5         10.65          7.22         1.03 o                         
  -2  -3   5         17.96         23.53         1.74 o                         
  -1  -3   5        149.85        147.47         4.62 o                         
   0  -3   5         18.85         20.58         1.40 o                         
   1  -3   5         53.11         54.08         3.48 o                         
   2  -3   5         55.26         52.72         2.79 o                         
   3  -3   5         10.48          9.42         1.28 o                         
   4  -3   5          0.94         -0.52         1.12 o                         
   5  -3   5         26.24         29.95         2.07 o                         
   6  -3   5          2.75          3.91         1.42 o                         
   7  -3   5          3.78          2.19         1.88 o                         
   8  -3   5          3.47          8.53         8.76 o                         
 -10  -2   5          1.70          6.25         7.30 o                         
  -9  -2   5         11.88         18.06         4.08 o                         
  -8  -2   5         12.28         12.96         3.48 o                         
  -7  -2   5          9.02         12.82         1.82 o                         
  -6  -2   5        117.83        125.40         4.76 o                         
  -5  -2   5         16.11         12.74         1.23 o                         
  -4  -2   5         28.03         30.01         2.55 o                         
  -3  -2   5         45.52         48.91         1.96 o                         
  -2  -2   5        594.17        593.02        13.96 o                         
  -1  -2   5        105.84        109.69         2.76 o                         
   0  -2   5          5.92          2.65         0.47 o                         
   1  -2   5         32.78         32.67         3.50 o                         
   2  -2   5         18.55         21.21         1.25 o                         
   3  -2   5          3.79          2.45         0.69 o                         
   4  -2   5         37.79         32.45         1.44 o                         
   5  -2   5          2.71          2.66         0.97 o                         
   6  -2   5          8.21          9.36         1.23 o                         
   7  -2   5          8.40          5.80         1.69 o                         
   8  -2   5          1.17          4.69         2.82 o                         
   9  -2   5          1.68         -0.72         3.49 o                         
 -10  -1   5          7.77         16.59         4.66 o                         
  -9  -1   5         38.68         48.35         5.11 o                         
  -8  -1   5         13.85         15.04         2.11 o                         
  -7  -1   5         36.23         28.98         3.03 o                         
  -6  -1   5          1.51          1.66         1.09 o                         
  -5  -1   5        128.09        121.23         4.10 o                         
  -4  -1   5         16.46         13.68         1.25 o                         
  -3  -1   5        669.60        747.44        15.50 o                         
  -2  -1   5          3.84          5.44         0.69 o                         
  -1  -1   5       1340.86       1321.04        26.53 o                         
   0  -1   5         67.14         71.77         2.84 o                         
   1  -1   5         19.55         26.72         1.23 o                         
   2  -1   5         49.66         37.33         1.34 o                         
   3  -1   5        591.14        590.12        13.53 o                         
   4  -1   5          4.82          4.33         0.79 o                         
   5  -1   5        194.13        188.51         4.21 o                         
   6  -1   5          4.39          4.95         1.02 o                         
   7  -1   5          7.74         10.22         1.42 o                         
   8  -1   5          0.61          2.65         2.14 o                         
   9  -1   5          7.29          9.91         2.47 o                         
  10  -1   5          0.88          5.26         5.28 o                         
 -10   0   5         10.47          7.40         8.28 o                         
  -9   0   5          2.47          3.32         1.84 o                         
  -8   0   5          6.82          9.11         2.45 o                         
  -7   0   5          3.21          1.01         1.35 o                         
  -6   0   5         84.11        109.39         3.42 o                         
  -5   0   5         18.54         17.12         1.74 o                         
  -4   0   5        122.95        130.19         3.55 o                         
  -3   0   5         23.70         25.99         1.14 o                         
  -2   0   5       1096.76        985.56        20.92 o                         
  -1   0   5         49.40         30.32         0.91 o                         
   0   0   5       1295.97       1612.17        32.62 o                         
   1   0   5         16.45         24.98         0.78 o                         
   2   0   5       2174.15       1593.21        32.38 o                         
   3   0   5         81.29        106.83         2.66 o                         
   4   0   5        102.80         91.85         2.90 o                         
   5   0   5          4.46          3.00         0.94 o                         
   6   0   5         70.73         58.47         2.46 o                         
   7   0   5          3.37          3.26         1.32 o                         
   8   0   5         49.71         38.80         3.52 o                         
   9   0   5          1.44          3.79         2.95 o                         
  10   0   5          9.20          8.86         3.92 o                         
 -11   1   5          5.29         78.28        16.16 o                         
 -10   1   5          7.77         24.25         7.89 o                         
  -9   1   5         38.78         43.76         3.28 o                         
  -8   1   5         13.82         17.08         2.58 o                         
  -7   1   5         36.55         32.21         2.54 o                         
  -6   1   5          1.49          3.71         1.36 o                         
  -5   1   5        128.62        121.54         4.08 o                         
  -4   1   5         16.43         16.12         1.24 o                         
  -3   1   5        675.42        746.25        19.04 o                         
  -2   1   5          3.94          6.41         0.60 o                         
  -1   1   5       1331.90       1293.00        26.50 o                         
   0   1   5         65.92         69.11         1.60 o                         
   1   1   5         19.87         26.89         1.26 o                         
   2   1   5         50.04         40.40         1.09 o                         
   3   1   5        594.70        598.62        12.75 o                         
   4   1   5          4.82          5.19         0.98 o                         
   5   1   5        193.05        186.47         5.35 o                         
   6   1   5          4.38          3.26         2.05 o                         
   7   1   5          7.78         12.65         2.38 o                         
   8   1   5          0.60          0.21         2.13 o                         
   9   1   5          7.30          6.33         2.99 o                         
  10   1   5          0.88          3.40         3.51 o                         
 -10   2   5          1.68          4.95        10.96 o                         
  -9   2   5         11.90         33.59         6.09 o                         
  -8   2   5         12.28          7.13         2.60 o                         
  -7   2   5          8.98         12.47         1.92 o                         
  -6   2   5        117.68        121.84         4.21 o                         
  -5   2   5         16.14         11.93         1.49 o                         
  -4   2   5         28.12         29.09         1.66 o                         
  -3   2   5         45.46         48.54         2.43 o                         
  -2   2   5        592.08        568.44        15.99 o                         
  -1   2   5        105.87        110.07         3.44 o                         
   0   2   5          5.89          2.38         0.51 o                         
   1   2   5         33.39         32.18         1.84 o                         
   2   2   5         17.83         19.81         1.29 o                         
   3   2   5          3.60          4.43         1.34 o                         
   4   2   5         38.23         35.59         2.66 o                         
   5   2   5          2.68          4.63         1.84 o                         
   6   2   5          8.23         10.49         2.46 o                         
   7   2   5          8.39          9.47         2.94 o                         
   8   2   5          1.19          4.48         3.81 o                         
   9   2   5          1.67          1.53         4.65 o                         
  -8   3   5          0.35          0.34         3.16 o                         
  -7   3   5         28.25         26.75         3.59 o                         
  -6   3   5         28.46         28.13         3.24 o                         
  -5   3   5        126.53        144.03         7.85 o                         
  -4   3   5         20.58         24.79         2.55 o                         
  -3   3   5         10.67          7.02         1.58 o                         
  -2   3   5         18.08         27.81         2.39 o                         
  -1   3   5        150.48        155.69         5.20 o                         
   0   3   5         19.16         19.26         1.19 o                         
   1   3   5         52.67         50.63         2.72 o                         
   2   3   5         55.25         59.17         2.45 o                         
   3   3   5         10.51         11.65         1.44 o                         
   4   3   5          0.93          2.93         1.97 o                         
   5   3   5         26.28         36.92         3.46 o                         
   6   3   5          2.73          2.53         4.28 o                         
   7   3   5          3.79          8.85         6.82 o                         
   8   3   5          3.47          8.91        10.27 o                         
  -8   4   5         13.33          5.75        11.30 o                         
  -7   4   5          2.62          0.64         5.75 o                         
  -6   4   5         13.28         14.19         3.63 o                         
  -5   4   5          6.67          5.38         2.28 o                         
  -4   4   5         34.50         30.75         3.36 o                         
  -3   4   5          3.01          4.18         2.71 o                         
  -2   4   5          8.81         15.04         4.65 o                         
  -1   4   5         17.35         18.49         1.93 o                         
   0   4   5          0.07         -0.28         0.80 o                         
   1   4   5         11.71         14.01         1.68 o                         
   2   4   5         22.69         19.00         2.42 o                         
   3   4   5          8.45         13.06         2.89 o                         
   4   4   5         49.60         45.67         3.78 o                         
   5   4   5         11.02          7.89         5.16 o                         
   6   4   5          5.05          2.24         5.75 o                         
   7   4   5          2.13         -2.34         6.13 o                         
  -6   5   5          2.22         -2.92         3.99 o                         
  -5   5   5          0.13         -0.24         2.92 o                         
  -4   5   5         15.75         18.36         3.52 o                         
  -3   5   5          0.86         -0.43         1.88 o                         
  -2   5   5          4.97          8.72         1.83 o                         
  -1   5   5          9.77          6.96         1.87 o                         
   0   5   5          0.30          3.44         1.03 o                         
   1   5   5          7.89          9.09         1.58 o                         
   2   5   5          1.79          2.24         2.14 o                         
   3   5   5          4.26          3.21         1.97 o                         
   4   5   5          3.54          2.46         3.21 o                         
   5   5   5          0.11          1.95         5.36 o                         
  -6  -5   6          2.86         -1.66         5.36 o                         
  -5  -5   6          1.44          9.86         3.73 o                         
  -4  -5   6         17.90         17.38         2.67 o                         
  -3  -5   6          0.17          2.91         2.97 o                         
  -2  -5   6          7.13         13.00         2.41 o                         
  -1  -5   6          7.84          6.73         2.20 o                         
   0  -5   6          3.72          3.25         3.36 o                         
   1  -5   6          2.90          2.94         2.68 o                         
   2  -5   6          9.29          8.58         3.27 o                         
   3  -5   6          1.36         -3.27         3.27 o                         
   4  -5   6          4.59         -3.45         5.01 o                         
  -8  -4   6          6.00         34.08         8.47 o                         
  -7  -4   6          6.33         12.78         5.70 o                         
  -6  -4   6          8.64          7.26         2.39 o                         
  -5  -4   6          3.32          9.07         2.73 o                         
  -4  -4   6         28.04         23.08         2.21 o                         
  -3  -4   6         11.71         12.84         1.61 o                         
  -2  -4   6          0.92          1.27         1.01 o                         
  -1  -4   6         17.37         17.53         2.25 o                         
   0  -4   6          7.17          8.75         1.64 o                         
   1  -4   6         17.05         15.51         2.09 o                         
   2  -4   6          4.65          1.98         1.91 o                         
   3  -4   6         34.63         28.37         2.97 o                         
   4  -4   6         14.95         13.67         1.92 o                         
   5  -4   6         10.41          9.93         1.97 o                         
   6  -4   6          3.31          9.96         2.85 o                         
   7  -4   6          0.19          0.00         4.58 o                         
  -9  -3   6          1.35         14.52         4.46 o                         
  -8  -3   6          0.12          8.91         4.92 o                         
  -7  -3   6         35.14         31.49         3.57 o                         
  -6  -3   6          8.11         20.35         2.15 o                         
  -5  -3   6        136.00        129.99         5.54 o                         
  -4  -3   6          7.74          5.43         1.33 o                         
  -3  -3   6          2.80          3.64         1.19 o                         
  -2  -3   6         39.10         35.67         2.12 o                         
  -1  -3   6         25.50         21.90         1.36 o                         
   0  -3   6         28.24         29.48         2.32 o                         
   1  -3   6         15.92         16.72         1.60 o                         
   2  -3   6         35.64         43.46         3.41 o                         
   3  -3   6          7.88         19.89         5.40 o                         
   4  -3   6         10.75         15.03         2.70 o                         
   5  -3   6          8.73          6.83         1.27 o                         
   6  -3   6         14.41         10.00         1.90 o                         
   7  -3   6          4.40          7.09         2.32 o                         
   8  -3   6          0.61         -2.93         5.00 o                         
 -10  -2   6         19.20         34.64         9.88 o                         
  -9  -2   6          4.03         35.84         8.18 o                         
  -8  -2   6         17.69         16.64         3.90 o                         
  -7  -2   6          1.99          3.05         1.42 o                         
  -6  -2   6        146.90        137.70         6.50 o                         
  -5  -2   6         12.89         17.66         1.48 o                         
  -4  -2   6         36.41         34.31         1.56 o                         
  -3  -2   6         31.53         29.60         1.65 o                         
  -2  -2   6        293.12        304.96         6.82 o                         
  -1  -2   6         37.22         38.22         1.39 o                         
   0  -2   6         29.71         41.81         2.87 o                         
   1  -2   6         29.40         23.09         1.36 o                         
   2  -2   6          8.10         18.79         2.68 o                         
   3  -2   6         20.19         31.08         2.11 o                         
   4  -2   6         45.05         47.99         1.80 o                         
   5  -2   6          2.61          7.92         1.33 o                         
   6  -2   6         19.32         12.29         1.86 o                         
   7  -2   6          5.51         11.55         5.70 o                         
   8  -2   6          2.82          6.65         2.66 o                         
   9  -2   6          1.60          3.20         4.49 o                         
 -11  -1   6         12.89          9.70         8.57 o                         
 -10  -1   6          5.40          3.26         4.58 o                         
  -9  -1   6         42.04         40.68         4.50 o                         
  -8  -1   6          7.38          7.67         2.90 o                         
  -7  -1   6          3.52          3.70         1.94 o                         
  -6  -1   6          1.02          1.28         1.28 o                         
  -5  -1   6        109.78        107.43         3.64 o                         
  -4  -1   6          1.81          2.58         0.74 o                         
  -3  -1   6        199.96        217.69         4.97 o                         
  -2  -1   6         22.54         30.60         1.07 o                         
  -1  -1   6        120.56        184.00         4.01 o                         
   0  -1   6         56.54         62.45         1.66 o                         
   1  -1   6        615.17        447.96        11.80 o                         
   2  -1   6         17.84         19.41         0.87 o                         
   3  -1   6        262.77        218.97         4.89 o                         
   4  -1   6          7.57          4.94         0.93 o                         
   5  -1   6         14.65         14.57         1.28 o                         
   6  -1   6          2.98          0.33         0.98 o                         
   7  -1   6          9.10         15.03         1.69 o                         
   8  -1   6          1.54          1.34         2.33 o                         
   9  -1   6          4.35          4.38         2.82 o                         
  -9   0   6          0.02         -0.36         3.00 o                         
  -8   0   6         11.92         10.47         3.01 o                         
  -7   0   6          1.11          3.68         1.46 o                         
  -6   0   6          7.09         12.37         2.97 o                         
  -5   0   6          0.14          0.10         0.86 o                         
  -4   0   6         10.93         17.47         1.29 o                         
  -3   0   6          9.39          7.40         0.74 o                         
  -2   0   6        150.45        157.58         3.86 o                         
  -1   0   6          0.54          0.94         0.33 o                         
   0   0   6       3792.86       4192.64        84.88 o                         
   1   0   6          1.03          1.08         0.35 o                         
   2   0   6        290.77        289.24         6.17 o                         
   3   0   6          5.22          8.24         0.84 o                         
   4   0   6          4.67          5.81         0.89 o                         
   5   0   6          1.41          3.60         0.90 o                         
   6   0   6         27.26         21.50         1.69 o                         
   7   0   6          0.21          0.87         1.64 o                         
   8   0   6          2.10          7.26         2.40 o                         
   9   0   6          3.36          3.13         3.16 o                         
  10   0   6          6.11          4.68         4.64 o                         
 -11   1   6         12.86          9.87         8.44 o                         
 -10   1   6          5.40         15.78         8.08 o                         
  -9   1   6         42.01         41.02         3.74 o                         
  -8   1   6          7.41          6.33         1.61 o                         
  -7   1   6          3.50          3.29         1.62 o                         
  -6   1   6          1.03          0.50         1.02 o                         
  -5   1   6        109.98        105.85         3.99 o                         
  -4   1   6          1.76          2.84         0.78 o                         
  -3   1   6        197.65        217.78         6.21 o                         
  -2   1   6         22.70         30.89         1.11 o                         
  -1   1   6        123.60        179.30         3.96 o                         
   0   1   6         57.40         61.52         1.76 o                         
   1   1   6        623.10        464.41         9.30 o                         
   2   1   6         17.86         21.86         0.94 o                         
   3   1   6        265.73        224.83         5.52 o                         
   4   1   6          7.68          6.11         0.85 o                         
   5   1   6         15.00         17.28         1.66 o                         
   6   1   6          2.94          1.43         1.48 o                         
   7   1   6          9.11         13.91         2.54 o                         
   8   1   6          1.54          0.97         2.60 o                         
   9   1   6          4.31          0.88         3.53 o                         
  -9   2   6          4.04          8.57         9.06 o                         
  -8   2   6         17.69         17.15         2.94 o                         
  -7   2   6          1.98          0.98         1.42 o                         
  -6   2   6        147.10        135.24         5.10 o                         
  -5   2   6         12.96         17.65         1.52 o                         
  -4   2   6         36.56         30.48         1.40 o                         
  -3   2   6         31.61         32.71         3.31 o                         
  -2   2   6        293.66        297.62         8.76 o                         
  -1   2   6         37.55         36.26         2.01 o                         
   0   2   6         29.74         43.97         1.25 o                         
   1   2   6         29.49         25.46         1.13 o                         
   2   2   6          7.87         15.49         1.56 o                         
   3   2   6         20.38         32.54         2.37 o                         
   4   2   6         44.80         47.64         3.04 o                         
   5   2   6          2.61          6.84         1.76 o                         
   6   2   6         19.24         14.22         2.38 o                         
   7   2   6          5.51         10.02         3.13 o                         
   8   2   6          2.83          9.34         3.95 o                         
   9   2   6          1.61         -1.86         4.64 o                         
  -9   3   6          1.35         -6.13         9.45 o                         
  -7   3   6         35.16         28.68         3.57 o                         
  -6   3   6          8.12         12.25         5.55 o                         
  -5   3   6        136.02        123.02         8.76 o                         
  -4   3   6          7.71          6.40         2.73 o                         
  -3   3   6          2.79          3.29         1.38 o                         
  -2   3   6         39.36         38.64         2.85 o                         
  -1   3   6         25.35         24.60         1.71 o                         
   0   3   6         27.82         29.86         1.64 o                         
   1   3   6         16.10         17.44         1.22 o                         
   2   3   6         35.79         40.56         3.09 o                         
   3   3   6          7.85         24.09         2.74 o                         
   4   3   6         10.77         13.21         1.87 o                         
   5   3   6          8.73          7.28         3.20 o                         
   6   3   6         14.39         16.74         2.99 o                         
   7   3   6          4.42          4.96         3.49 o                         
   8   3   6          0.61         -5.94         5.94 o                         
  -7   4   6          6.32         -3.33         4.33 o                         
  -6   4   6          8.65          3.78         3.05 o                         
  -5   4   6          3.31          6.03         2.40 o                         
  -4   4   6         28.02         27.89         5.98 o                         
  -3   4   6         11.72         14.19         2.16 o                         
  -2   4   6          0.91          0.28         1.59 o                         
  -1   4   6         17.44         14.21         1.84 o                         
   0   4   6          7.20         12.32         1.13 o                         
   1   4   6         17.02         20.35         1.67 o                         
   2   4   6          4.70          9.17         2.52 o                         
   3   4   6         34.54         37.56         2.98 o                         
   4   4   6         14.96         15.64         2.57 o                         
   5   4   6         10.41          6.91         5.26 o                         
   6   4   6          3.31         -2.04         5.65 o                         
  -6   5   6          2.85         -1.04         9.45 o                         
  -5   5   6          1.44         -1.63         3.62 o                         
  -4   5   6         17.94         20.92         4.08 o                         
  -3   5   6          0.17          3.51         2.45 o                         
  -2   5   6          7.15         10.02         2.28 o                         
  -1   5   6          7.84          5.20         3.47 o                         
   0   5   6          3.73          3.26         0.98 o                         
   1   5   6          2.91          3.83         1.47 o                         
   2   5   6          9.30         11.17         2.34 o                         
   3   5   6          1.35          3.48         2.32 o                         
   4   5   6          4.60         -0.13         2.61 o                         
   5   5   6          0.09          9.06         5.84 o                         
  -5  -5   7          2.27          4.69         2.94 o                         
  -4  -5   7          9.73         24.15         5.94 o                         
  -3  -5   7          2.63          2.17         1.89 o                         
  -2  -5   7          3.80          3.68         2.57 o                         
  -1  -5   7          2.56          1.50         2.13 o                         
   2  -5   7          9.06          8.57         6.04 o                         
   3  -5   7          2.00          1.56         5.45 o                         
   4  -5   7          2.21          0.78         5.94 o                         
  -8  -4   7          6.64         21.91         9.25 o                         
  -7  -4   7          6.56         17.04         4.72 o                         
  -6  -4   7          2.93          4.16         2.24 o                         
  -5  -4   7          6.15         32.91         7.60 o                         
  -4  -4   7          6.24          8.09         2.56 o                         
  -3  -4   7          9.08          6.82         1.30 o                         
  -2  -4   7          1.75          1.41         1.76 o                         
  -1  -4   7          4.64          3.07         1.45 o                         
   0  -4   7         14.16         14.04         2.88 o                         
   1  -4   7          8.55          8.43         1.75 o                         
   2  -4   7          2.24          3.83         2.13 o                         
   3  -4   7         41.32         38.49         3.41 o                         
   4  -4   7          0.41         -1.10         2.95 o                         
   5  -4   7          4.76          5.34         2.19 o                         
   6  -4   7          0.61          3.07         4.97 o                         
  -9  -3   7          6.11         67.18        11.59 o                         
  -7  -3   7         27.85         22.80         2.66 o                         
  -6  -3   7         14.89         14.43         1.85 o                         
  -5  -3   7         72.19         65.26         3.77 o                         
  -4  -3   7          3.09         -0.31         1.73 o                         
  -3  -3   7          4.21          2.07         0.98 o                         
  -2  -3   7         26.65         26.84         1.65 o                         
  -1  -3   7          1.72          1.54         1.02 o                         
   0  -3   7         17.86         19.07         2.66 o                         
   1  -3   7          7.87          9.05         1.24 o                         
   2  -3   7         11.04          7.24         1.75 o                         
   3  -3   7          1.24          2.03         1.38 o                         
   4  -3   7          6.42          9.73         2.16 o                         
   5  -3   7          6.19          4.88         1.85 o                         
   6  -3   7          7.53          7.74         2.37 o                         
   7  -3   7          4.81          6.99         2.64 o                         
   8  -3   7          0.86         -1.05         7.98 o                         
 -10  -2   7         35.40         40.19         4.99 o                         
  -9  -2   7          2.67          3.63         3.43 o                         
  -8  -2   7          8.03         15.49         5.10 o                         
  -7  -2   7          1.76          3.55         1.85 o                         
  -6  -2   7         99.11         84.94         5.29 o                         
  -5  -2   7         27.86         27.89         2.64 o                         
  -4  -2   7         35.38         48.52         1.90 o                         
  -3  -2   7         20.36         17.63         2.09 o                         
  -2  -2   7         56.40         58.84         2.16 o                         
  -1  -2   7         11.01          8.06         0.85 o                         
   0  -2   7         16.54         17.55         1.45 o                         
   1  -2   7         19.21         20.21         1.70 o                         
   2  -2   7         83.24         95.80         5.37 o                         
   3  -2   7         21.41         17.76         1.47 o                         
   4  -2   7         13.00         17.50         1.58 o                         
   5  -2   7          5.54          3.57         1.04 o                         
   6  -2   7         25.83         31.05         2.38 o                         
   7  -2   7          0.85         -1.41         2.61 o                         
   8  -2   7          3.19         10.37         3.34 o                         
   9  -2   7          1.29          2.10         4.72 o                         
 -11  -1   7         15.34          8.13         6.52 o                         
 -10  -1   7          3.82          7.95         8.91 o                         
  -9  -1   7         40.28         48.43         4.78 o                         
  -8  -1   7          4.78          7.75         1.97 o                         
  -7  -1   7         34.51         31.51         3.47 o                         
  -6  -1   7          0.22         -1.07         1.07 o                         
  -5  -1   7         35.14         35.28         2.19 o                         
  -4  -1   7          6.13          7.37         1.01 o                         
  -3  -1   7         40.46         39.37         1.49 o                         
  -2  -1   7         78.77         53.70         1.75 o                         
  -1  -1   7        728.76        813.36        17.66 o                         
   0  -1   7          4.25          4.64         0.56 o                         
   1  -1   7        191.05        211.47         5.00 o                         
   2  -1   7          2.11          4.55         1.00 o                         
   3  -1   7        180.28        181.29         5.32 o                         
   4  -1   7         16.00         21.84         1.33 o                         
   5  -1   7         28.57         28.29         1.85 o                         
   6  -1   7          3.86          1.48         1.48 o                         
   7  -1   7         49.87         58.24         2.85 o                         
   8  -1   7          2.50          3.85         2.06 o                         
   9  -1   7          0.05          2.14         3.25 o                         
 -10   0   7          5.71          6.12         4.52 o                         
  -9   0   7          0.12         -0.28         2.08 o                         
  -8   0   7          3.36          2.13         1.66 o                         
  -7   0   7          0.06          2.64         1.89 o                         
  -6   0   7         62.90         65.63         2.91 o                         
  -5   0   7          2.29          1.61         1.23 o                         
  -4   0   7        384.88        417.75        15.32 o                         
  -3   0   7          4.34          1.39         0.66 o                         
  -2   0   7          1.46          0.02         0.44 o                         
  -1   0   7        121.68        107.63         2.50 o                         
   0   0   7        732.59        435.70         9.05 o                         
   1   0   7         16.52         17.07         0.87 o                         
   2   0   7         78.79         71.95         1.88 o                         
   3   0   7          5.64          3.51         0.67 o                         
   4   0   7         25.34         24.28         1.34 o                         
   5   0   7          4.76          3.66         1.17 o                         
   6   0   7         16.39         13.32         1.43 o                         
   7   0   7          4.54          6.82         1.60 o                         
   8   0   7         19.83         16.01         2.78 o                         
   9   0   7          0.47          4.20         3.07 o                         
 -11   1   7         15.31          7.30         7.30 o                         
 -10   1   7          3.82          5.17         4.47 o                         
  -9   1   7         40.20         43.40         4.18 o                         
  -8   1   7          4.78          4.26         2.00 o                         
  -7   1   7         34.54         29.60         3.02 o                         
  -6   1   7          0.22          2.41         1.71 o                         
  -5   1   7         34.95         34.77         3.09 o                         
  -4   1   7          6.09          7.80         1.01 o                         
  -3   1   7         40.81         41.23         1.50 o                         
  -2   1   7         79.16         55.72         1.62 o                         
  -1   1   7        730.15        778.05        16.29 o                         
   0   1   7          4.32          4.21         0.54 o                         
   1   1   7        186.02        204.42         4.43 o                         
   2   1   7          2.00          4.67         0.53 o                         
   3   1   7        178.50        182.03         3.93 o                         
   4   1   7         15.88         20.38         1.33 o                         
   5   1   7         28.53         29.40         1.75 o                         
   6   1   7          3.93          3.44         1.50 o                         
   7   1   7         49.80         66.30         6.17 o                         
   8   1   7          2.49          5.26         3.36 o                         
   9   1   7          0.05         -0.07         3.16 o                         
 -10   2   7         35.36         37.71         6.62 o                         
  -9   2   7          2.68         -6.82         8.47 o                         
  -8   2   7          8.03         16.33         2.10 o                         
  -7   2   7          1.77          4.18         2.01 o                         
  -6   2   7         99.14         91.46         3.40 o                         
  -5   2   7         27.92         28.26         1.84 o                         
  -4   2   7         35.16         50.87         2.18 o                         
  -3   2   7         20.34         19.67         1.77 o                         
  -2   2   7         56.97         53.08         3.89 o                         
  -1   2   7         10.81          8.51         0.95 o                         
   0   2   7         17.05         16.78         0.85 o                         
   1   2   7         18.89         20.89         1.42 o                         
   2   2   7         82.67         94.43         2.79 o                         
   3   2   7         21.51         23.16         2.97 o                         
   4   2   7         12.67         23.93         3.08 o                         
   5   2   7          5.52          2.80         2.44 o                         
   6   2   7         25.73         37.44         3.36 o                         
   7   2   7          0.85          6.94         5.65 o                         
   8   2   7          3.18          4.56         3.67 o                         
   9   2   7          1.30          2.14         7.50 o                         
  -7   3   7         27.88         23.17         3.61 o                         
  -6   3   7         14.86         11.93         2.53 o                         
  -5   3   7         72.12         70.18         5.17 o                         
  -4   3   7          3.06         -0.81         1.79 o                         
  -3   3   7          4.17          4.18         1.46 o                         
  -2   3   7         26.48         25.98         2.39 o                         
  -1   3   7          1.70          3.95         1.05 o                         
   0   3   7         17.99         18.17         1.77 o                         
   1   3   7          7.76          9.89         1.19 o                         
   2   3   7         10.99          8.95         1.27 o                         
   3   3   7          1.29          3.44         1.29 o                         
   4   3   7          6.41         11.68         1.88 o                         
   6   3   7          7.55         17.14         5.06 o                         
   7   3   7          4.80         11.78         5.75 o                         
   8   3   7          0.85          9.06         7.01 o                         
  -7   4   7          6.56          8.18         8.37 o                         
  -6   4   7          2.94         -1.80         2.71 o                         
  -5   4   7          6.15         11.20         9.45 o                         
  -4   4   7          6.24          6.44         2.13 o                         
  -3   4   7          9.06         12.02         2.10 o                         
  -2   4   7          1.74          2.33         1.51 o                         
  -1   4   7          4.65          3.50         1.27 o                         
   0   4   7         14.19         16.94         1.94 o                         
   1   4   7          8.58         11.51         1.34 o                         
   2   4   7          2.25          5.03         1.66 o                         
   3   4   7         41.29         29.99         6.33 o                         
   4   4   7          0.41         -0.01         1.95 o                         
   5   4   7          4.74         -0.10         5.26 o                         
   6   4   7          0.62         -6.43         6.43 o                         
  -5   5   7          2.26          0.68         5.46 o                         
  -4   5   7          9.77          8.38         3.44 o                         
  -3   5   7          2.63          1.68         2.46 o                         
  -2   5   7          3.81          3.66         1.79 o                         
  -1   5   7          2.57          2.95         1.43 o                         
   0   5   7          8.52         13.62         5.67 o                         
   2   5   7          9.07         12.85         3.51 o                         
   3   5   7          2.00          6.92         2.78 o                         
   4   5   7          2.21         -1.16         2.58 o                         
  -5  -5   8          1.59          2.22         3.00 o                         
  -4  -5   8          1.90          0.85         2.06 o                         
  -3  -5   8          3.21          5.93         2.40 o                         
  -2  -5   8          0.63          3.51         4.28 o                         
  -1  -5   8          0.13          1.77         3.74 o                         
   0  -5   8          6.84          5.55         5.06 o                         
   2  -5   8          3.31          0.39         5.16 o                         
   3  -5   8          2.73         -4.09         5.75 o                         
  -7  -4   8          3.11          5.66         4.87 o                         
  -6  -4   8          0.55         -0.15         1.97 o                         
  -5  -4   8          5.18          1.98         2.03 o                         
  -4  -4   8          0.11          1.17         1.77 o                         
  -3  -4   8          3.60          1.80         1.78 o                         
  -2  -4   8          2.92          1.08         1.37 o                         
  -1  -4   8          0.82          3.93         1.66 o                         
   0  -4   8         15.34         15.57         2.30 o                         
   1  -4   8          2.07          1.57         1.74 o                         
   2  -4   8          9.00         10.56         2.79 o                         
   6  -4   8          0.77          2.10         4.88 o                         
  -8  -3   8          0.66          2.62         1.70 o                         
  -7  -3   8         13.79         11.27         2.27 o                         
  -6  -3   8         23.67         24.61         2.05 o                         
  -5  -3   8         19.93         20.29         3.17 o                         
  -4  -3   8          1.26          1.09         2.22 o                         
  -3  -3   8         15.58         15.23         1.61 o                         
  -2  -3   8         11.55         13.53         1.50 o                         
  -1  -3   8          8.74          9.69         1.49 o                         
   0  -3   8          3.58          2.71         1.30 o                         
   1  -3   8          7.45          8.96         2.07 o                         
   2  -3   8         20.24         22.07         2.01 o                         
   3  -3   8         37.59         25.99         3.16 o                         
   4  -3   8          1.08          0.89         1.64 o                         
   5  -3   8          5.42          7.72         1.78 o                         
   6  -3   8          1.53          0.56         3.80 o                         
   7  -3   8          1.54          2.89         3.31 o                         
 -10  -2   8         28.29         42.95         8.17 o                         
  -9  -2   8          5.17          6.34         3.56 o                         
  -8  -2   8          0.13          3.25         3.92 o                         
  -7  -2   8          9.15          6.67         2.18 o                         
  -6  -2   8         23.80         22.14         1.89 o                         
  -5  -2   8         21.37         20.87         1.71 o                         
  -4  -2   8         38.02         36.06         3.58 o                         
  -3  -2   8         12.23          9.40         1.19 o                         
  -2  -2   8          3.35          2.35         0.96 o                         
  -1  -2   8         11.28          9.99         1.43 o                         
   0  -2   8         11.82         19.52         2.00 o                         
   1  -2   8         11.91         12.90         1.38 o                         
   2  -2   8        163.69        155.03         6.67 o                         
   3  -2   8          9.66         10.95         1.33 o                         
   4  -2   8         38.54         44.96         2.39 o                         
   5  -2   8          4.98          6.83         1.53 o                         
   6  -2   8         33.19         30.18         2.41 o                         
   7  -2   8          2.50          0.27         2.14 o                         
   8  -2   8          0.04         -1.69         3.77 o                         
 -10  -1   8          3.40          4.46         4.07 o                         
  -9  -1   8         20.86         24.47         4.55 o                         
  -8  -1   8          4.48          7.33         1.65 o                         
  -7  -1   8         59.03         58.93         3.67 o                         
  -6  -1   8          0.24         -1.10         1.10 o                         
  -5  -1   8         29.67         26.88         1.72 o                         
  -4  -1   8         14.03         13.96         1.15 o                         
  -3  -1   8          2.70          4.60         0.73 o                         
  -2  -1   8         10.26         12.76         0.91 o                         
  -1  -1   8        379.28        409.70        12.92 o                         
   0  -1   8         33.25         28.12         2.22 o                         
   1  -1   8         71.67         75.90         2.16 o                         
   2  -1   8          5.39          3.97         1.56 o                         
   3  -1   8         52.66         43.26         1.75 o                         
   4  -1   8          0.06          1.20         0.87 o                         
   5  -1   8         22.72         27.13         1.89 o                         
   6  -1   8          9.29         10.14         1.70 o                         
   7  -1   8         30.53         29.50         3.00 o                         
   8  -1   8          0.64         -0.20         2.53 o                         
   9  -1   8          0.71         10.91         5.14 o                         
 -11   0   8          0.85         -2.11         4.97 o                         
 -10   0   8          0.03          5.26         5.58 o                         
  -9   0   8          0.09          2.62         2.14 o                         
  -8   0   8          0.01          0.33         1.46 o                         
  -7   0   8          1.80          4.94         1.76 o                         
  -6   0   8         48.27         47.67         3.15 o                         
  -5   0   8          4.75          5.18         1.20 o                         
  -4   0   8        649.97        629.29        20.58 o                         
  -3   0   8          5.22          7.09         0.90 o                         
  -2   0   8          0.17          0.49         0.53 o                         
  -1   0   8         16.31         13.57         0.96 o                         
   0   0   8        630.68        616.51        12.74 o                         
   1   0   8         15.51         12.24         0.78 o                         
   2   0   8         16.76         12.28         0.91 o                         
   3   0   8          0.00         -0.36         0.62 o                         
   4   0   8          0.34          0.36         0.78 o                         
   5   0   8          2.64          4.13         1.30 o                         
   6   0   8        108.61        123.66         3.76 o                         
   7   0   8          1.85          4.66         2.25 o                         
   8   0   8         28.32         16.70         2.91 o                         
   9   0   8          0.70         10.75         5.29 o                         
 -10   1   8          3.39          8.24         2.86 o                         
  -9   1   8         20.85         20.95         7.06 o                         
  -8   1   8          4.49          5.56         2.11 o                         
  -7   1   8         59.11         57.74         3.68 o                         
  -6   1   8          0.23          0.52         1.24 o                         
  -5   1   8         29.80         27.88         1.79 o                         
  -4   1   8         14.05         17.64         1.25 o                         
  -3   1   8          2.65          5.29         0.87 o                         
  -2   1   8          9.99         13.60         0.91 o                         
  -1   1   8        380.73        409.48         9.89 o                         
   0   1   8         33.65         28.79         0.98 o                         
   1   1   8         71.91         73.04         2.03 o                         
   2   1   8          5.37          5.75         0.65 o                         
   3   1   8         50.59         44.63         1.68 o                         
   4   1   8          0.06          0.45         0.72 o                         
   5   1   8         22.95         24.75         1.55 o                         
   6   1   8          9.25         11.70         1.70 o                         
   7   1   8         30.59         30.27         2.97 o                         
   8   1   8          0.64         -2.63         4.58 o                         
   9   1   8          0.70         10.42         5.45 o                         
 -10   2   8         28.30         39.38         4.61 o                         
  -9   2   8          5.17         13.27         2.20 o                         
  -8   2   8          0.13         -0.97         3.70 o                         
  -7   2   8          9.17          5.58         1.62 o                         
  -6   2   8         23.69         21.54         1.81 o                         
  -5   2   8         21.33         19.93         1.42 o                         
  -4   2   8         38.27         38.92         2.67 o                         
  -3   2   8         12.21          9.97         1.40 o                         
  -2   2   8          3.26          2.75         1.36 o                         
  -1   2   8         11.29         12.76         1.45 o                         
   0   2   8         11.86         20.81         1.02 o                         
   1   2   8         12.23         15.80         1.30 o                         
   2   2   8        164.65        155.93         3.68 o                         
   3   2   8          9.51         12.33         1.40 o                         
   4   2   8         38.66         45.39         6.03 o                         
   5   2   8          5.04         12.53         3.10 o                         
   6   2   8         33.21         38.67         3.71 o                         
   7   2   8          2.47         -0.57         2.79 o                         
   8   2   8          0.04         11.29         6.82 o                         
  -8   3   8          0.66          2.82         2.04 o                         
  -7   3   8         13.81          6.03         2.81 o                         
  -6   3   8         23.68         18.94         2.88 o                         
  -5   3   8         19.92         21.35         2.55 o                         
  -4   3   8          1.26          3.96         1.78 o                         
  -3   3   8         15.54         16.04         2.28 o                         
  -2   3   8         11.56         14.48         2.10 o                         
  -1   3   8          8.64          6.67         1.27 o                         
   0   3   8          3.55          6.13         1.23 o                         
   1   3   8          7.51         10.69         1.59 o                         
   2   3   8         20.15         25.60         1.80 o                         
   3   3   8         37.40         33.48         2.35 o                         
   4   3   8          1.06          5.47         1.63 o                         
   5   3   8          5.39          5.16         4.28 o                         
   6   3   8          1.52          7.21         5.36 o                         
   7   3   8          1.55         -4.58         6.04 o                         
  -8   4   8          8.20        -10.22        10.22 o                         
  -7   4   8          3.11         -1.60         5.75 o                         
  -6   4   8          0.55         -1.05         2.64 o                         
  -5   4   8          5.16          0.50         4.26 o                         
  -4   4   8          0.11          0.93         2.09 o                         
  -3   4   8          3.62          3.25         1.78 o                         
  -2   4   8          2.93         -0.62         1.52 o                         
  -1   4   8          0.82          1.07         1.83 o                         
   0   4   8         15.28         11.67         3.27 o                         
   1   4   8          2.05          3.29         1.52 o                         
   2   4   8          9.00         10.72         3.72 o                         
   3   4   8         11.43         21.33         3.70 o                         
   4   4   8          2.79          2.73         5.16 o                         
   6   4   8          0.77         -3.21         6.72 o                         
  -5   5   8          1.60          3.51         3.90 o                         
  -4   5   8          1.90          3.70         3.21 o                         
  -3   5   8          3.22          0.50         2.62 o                         
  -2   5   8          0.63          0.11         5.72 o                         
  -1   5   8          0.13          2.88         2.37 o                         
   0   5   8          6.86          2.72         2.19 o                         
   2   5   8          3.31          0.93         4.92 o                         
   3   5   8          2.73         -0.93         2.46 o                         
  -4  -5   9          1.50         -2.17         2.90 o                         
  -3  -5   9          1.67         -1.83         3.88 o                         
  -2  -5   9          0.55          0.79         3.09 o                         
   1  -5   9          0.76         16.26         5.84 o                         
   2  -5   9          0.34         -0.29         5.65 o                         
   3  -5   9          1.65         -6.33         6.72 o                         
  -7  -4   9          0.69          6.73         8.67 o                         
  -6  -4   9          3.72          6.82         3.06 o                         
  -5  -4   9          2.17         10.81         4.97 o                         
  -4  -4   9          0.48         -0.60         2.67 o                         
  -3  -4   9          0.28         -0.74         1.97 o                         
  -2  -4   9          2.05          0.27         1.91 o                         
  -1  -4   9          5.72          7.21         2.30 o                         
   0  -4   9          6.93          3.60         3.31 o                         
   1  -4   9          0.13          2.62         2.17 o                         
   2  -4   9         14.02          6.39         2.78 o                         
   3  -4   9          0.00          7.79         4.38 o                         
   4  -4   9          4.33         -0.45         3.13 o                         
   5  -4   9          0.25         -2.80         2.80 o                         
  -8  -3   9          0.60          4.30         4.20 o                         
  -7  -3   9          4.71          6.63         1.53 o                         
  -6  -3   9         19.93         30.84         4.33 o                         
  -5  -3   9         16.84         10.81         2.95 o                         
  -4  -3   9          2.85          3.27         1.38 o                         
  -3  -3   9         15.52         20.24         1.80 o                         
  -2  -3   9          9.51          6.77         1.45 o                         
  -1  -3   9          9.85          7.51         1.56 o                         
   0  -3   9          0.79          2.00         1.69 o                         
   1  -3   9         15.26         12.92         1.75 o                         
   2  -3   9          6.42         10.82         1.69 o                         
   3  -3   9         32.73         26.75         2.75 o                         
   4  -3   9          0.89         -1.02         2.32 o                         
   5  -3   9          1.38         -1.78         2.00 o                         
   6  -3   9          2.64          1.13         2.54 o                         
   7  -3   9          0.29         -2.16         2.87 o                         
 -10  -2   9          8.89         12.34         5.57 o                         
  -9  -2   9          6.53         10.78         3.66 o                         
  -8  -2   9          9.15         12.24         3.14 o                         
  -7  -2   9          9.19         10.33         2.22 o                         
  -6  -2   9          2.34          1.78         1.45 o                         
  -5  -2   9          4.97          5.86         1.12 o                         
  -4  -2   9          6.18          2.96         1.35 o                         
  -3  -2   9         11.13          3.38         1.27 o                         
  -2  -2   9         82.52         77.31         3.16 o                         
  -1  -2   9          9.57          9.75         1.60 o                         
   0  -2   9          9.03         11.62         1.44 o                         
   1  -2   9         11.33         10.00         1.15 o                         
   2  -2   9        112.87         95.15         4.98 o                         
   3  -2   9          3.10          6.78         1.95 o                         
   4  -2   9          1.50          1.59         0.97 o                         
   5  -2   9          8.93          9.82         1.23 o                         
   6  -2   9          9.60          7.30         1.81 o                         
   7  -2   9          2.71          1.10         2.72 o                         
   8  -2   9          0.23         -1.01         3.99 o                         
  -9  -1   9         10.54          6.14         3.58 o                         
  -8  -1   9          3.27          3.90         2.07 o                         
  -7  -1   9         46.73         44.19         2.89 o                         
  -6  -1   9          0.83          0.60         1.19 o                         
  -5  -1   9          6.39          7.53         1.37 o                         
  -4  -1   9         11.75         10.02         1.17 o                         
  -3  -1   9         57.76         47.83         1.90 o                         
  -2  -1   9          9.02          8.29         0.80 o                         
  -1  -1   9        296.01        290.77         6.88 o                         
   0  -1   9         19.35         20.16         2.06 o                         
   1  -1   9         50.50         42.66         1.89 o                         
   2  -1   9          5.49          8.64         0.93 o                         
   3  -1   9        188.45        188.57         4.94 o                         
   4  -1   9          0.77          0.80         1.00 o                         
   5  -1   9         53.18         60.75         4.71 o                         
   6  -1   9          2.43          5.37         1.90 o                         
   7  -1   9          8.93          3.05         2.92 o                         
   8  -1   9          1.76          0.94         2.69 o                         
 -10   0   9          2.52          3.21         4.73 o                         
  -9   0   9          0.09          3.15         3.57 o                         
  -8   0   9          0.32          5.10         2.08 o                         
  -7   0   9          1.27          4.48         1.92 o                         
  -6   0   9         38.75         41.59         3.40 o                         
  -5   0   9          3.96          6.08         1.28 o                         
  -4   0   9        214.17        229.41         8.53 o                         
  -3   0   9         37.67         38.48         1.78 o                         
  -2   0   9        281.38        333.83         7.82 o                         
  -1   0   9          0.00          0.02         0.67 o                         
   0   0   9         23.54         17.04         0.92 o                         
   1   0   9          0.15          1.84         0.51 o                         
   2   0   9         95.98         72.91         2.02 o                         
   3   0   9         27.45         30.76         1.57 o                         
   4   0   9          0.11          4.56         0.90 o                         
   5   0   9          0.03          1.00         1.22 o                         
   6   0   9         42.00         54.94         3.11 o                         
   7   0   9          0.26          5.34         2.27 o                         
   8   0   9         10.65          6.18         2.57 o                         
 -10   1   9          1.91         13.70         4.03 o                         
  -9   1   9         10.60          5.32         3.04 o                         
  -8   1   9          3.26          1.71         4.56 o                         
  -7   1   9         46.92         43.84         3.04 o                         
  -6   1   9          0.83         -0.62         1.45 o                         
  -5   1   9          6.37         11.50         1.34 o                         
  -4   1   9         11.79          9.35         1.06 o                         
  -3   1   9         58.42         52.63         2.02 o                         
  -2   1   9          9.09          9.79         0.88 o                         
  -1   1   9        293.42        294.45         8.20 o                         
   0   1   9         18.86         16.39         1.07 o                         
   1   1   9         50.91         40.24         1.75 o                         
   2   1   9          5.67         10.72         1.12 o                         
   3   1   9        189.29        201.59         5.22 o                         
   4   1   9          0.77          1.49         0.95 o                         
   5   1   9         53.10         64.62         2.26 o                         
   6   1   9          2.43          5.80         1.41 o                         
   7   1   9          8.90          6.80         2.59 o                         
   8   1   9          1.78         -0.95         3.38 o                         
 -10   2   9          8.91         29.70         6.72 o                         
  -9   2   9          6.54          5.56         8.52 o                         
  -8   2   9          9.17          9.60         1.90 o                         
  -7   2   9          9.19          8.15         2.02 o                         
  -6   2   9          2.35          1.06         1.04 o                         
  -5   2   9          4.99          6.77         1.13 o                         
  -4   2   9          6.23          6.40         1.51 o                         
  -3   2   9         11.17          7.73         1.38 o                         
  -2   2   9         82.03         81.76         3.00 o                         
  -1   2   9          9.58         11.26         1.38 o                         
   0   2   9          8.69         10.73         0.95 o                         
   1   2   9         11.16         11.36         1.00 o                         
   2   2   9        111.43        104.01         2.61 o                         
   3   2   9          3.04          7.26         1.06 o                         
   4   2   9          1.60          1.99         1.69 o                         
   5   2   9          8.89          6.57         1.76 o                         
   6   2   9          9.58         13.22         2.54 o                         
   7   2   9          2.72          4.67         3.21 o                         
   8   2   9          0.23          2.92         6.52 o                         
  -7   3   9          4.72          0.15         2.54 o                         
  -6   3   9         19.93         20.74         4.19 o                         
  -5   3   9         16.76         14.81         2.22 o                         
  -4   3   9          2.87          3.77         1.85 o                         
  -3   3   9         15.51         20.61         2.16 o                         
  -2   3   9          9.53          6.51         1.47 o                         
  -1   3   9          9.92          9.41         1.45 o                         
   0   3   9          0.76          3.43         1.12 o                         
   1   3   9         15.26         14.79         1.53 o                         
   2   3   9          6.42          7.64         1.33 o                         
   3   3   9         32.84         26.29         3.35 o                         
   4   3   9          0.88          3.70         1.86 o                         
   5   3   9          1.39          1.75         4.48 o                         
   6   3   9          2.63         -2.43         5.36 o                         
   7   3   9          0.29          2.73         6.72 o                         
  -7   4   9          0.69         -2.05         3.36 o                         
  -6   4   9          3.71          0.96         3.62 o                         
  -5   4   9          2.17          1.63         2.62 o                         
  -4   4   9          0.48         -0.06         2.33 o                         
  -3   4   9          0.28         -1.71         1.71 o                         
  -2   4   9          2.06          0.75         3.50 o                         
  -1   4   9          5.69          6.15         3.19 o                         
   0   4   9          6.94         10.63         3.54 o                         
   1   4   9          0.13         -0.04         1.41 o                         
   2   4   9         13.98          9.35         4.48 o                         
   3   4   9          0.00         -2.02         2.02 o                         
   4   4   9          4.33         -0.38         2.26 o                         
   5   4   9          0.25         -4.54         4.54 o                         
  -4   5   9          1.50          5.65         3.41 o                         
  -3   5   9          1.67         -7.01         7.01 o                         
  -2   5   9          0.55         -2.70         3.53 o                         
  -1   5   9          0.96          9.05         5.97 o                         
   0   5   9          1.88         24.54         8.67 o                         
   2   5   9          0.34         -6.13         6.13 o                         
  -4  -5  10          4.51          1.75         5.94 o                         
  -3  -5  10          0.79          0.97         4.97 o                         
  -2  -5  10          0.70          6.62         4.87 o                         
  -1  -5  10          1.21         -1.52         3.90 o                         
   0  -5  10          0.15          8.86         4.97 o                         
  -7  -4  10          0.09          6.11         5.33 o                         
  -6  -4  10          4.88          7.64         2.46 o                         
  -5  -4  10          0.47         -2.06         3.69 o                         
  -4  -4  10          0.21         -0.68         2.04 o                         
  -3  -4  10          1.73          2.74         1.61 o                         
  -2  -4  10          2.61          6.98         1.84 o                         
  -1  -4  10          3.96          4.19         2.03 o                         
   0  -4  10          2.20          8.15         2.70 o                         
   1  -4  10          3.61          9.84         4.19 o                         
   2  -4  10          3.09         -4.19         4.19 o                         
   3  -4  10          1.74          2.04         4.58 o                         
   4  -4  10          4.17         -2.35         5.21 o                         
   5  -4  10          0.45          3.02         4.48 o                         
  -8  -3  10          0.15         10.61         6.13 o                         
  -7  -3  10          9.99         18.43         4.26 o                         
  -6  -3  10          8.36          9.78         1.92 o                         
  -5  -3  10         29.03         26.46         3.84 o                         
  -4  -3  10          1.21         -1.85         1.85 o                         
  -3  -3  10          8.71          6.16         1.76 o                         
  -2  -3  10          3.58          5.59         1.64 o                         
  -1  -3  10          5.56          5.47         1.56 o                         
   0  -3  10          4.95          6.31         1.58 o                         
   1  -3  10         46.25         36.64         2.77 o                         
   2  -3  10         11.01         16.63         2.82 o                         
   3  -3  10          5.08          1.75         3.51 o                         
   5  -3  10          0.61          0.78         2.59 o                         
   6  -3  10          2.29         -0.58         2.68 o                         
  -9  -2  10          5.18          1.79         3.67 o                         
  -8  -2  10         14.29         17.10         4.02 o                         
  -7  -2  10          3.41          3.24         2.23 o                         
  -6  -2  10         16.32         14.72         1.88 o                         
  -5  -2  10          0.97          0.35         2.38 o                         
  -4  -2  10          6.90          2.57         1.61 o                         
  -3  -2  10          9.56          8.64         2.31 o                         
  -2  -2  10        126.76        137.25         4.12 o                         
  -1  -2  10          5.08          3.20         0.91 o                         
   0  -2  10          4.79          4.46         1.00 o                         
   1  -2  10          7.11          4.19         1.06 o                         
   2  -2  10         85.33         93.05         5.66 o                         
   3  -2  10          5.76          4.39         2.68 o                         
   4  -2  10         13.09         12.10         1.75 o                         
   5  -2  10          6.11          5.14         1.79 o                         
   6  -2  10          0.47         -1.21         3.23 o                         
   7  -2  10          0.40          2.39         3.36 o                         
  -9  -1  10         11.30         20.81         3.79 o                         
  -8  -1  10          0.92          1.40         2.22 o                         
  -7  -1  10         16.66         14.40         2.00 o                         
  -6  -1  10          3.97          0.91         1.46 o                         
  -5  -1  10          3.51          1.41         1.20 o                         
  -4  -1  10          0.71          1.83         0.93 o                         
  -3  -1  10        108.76        104.69         4.12 o                         
  -2  -1  10          1.78          3.34         0.70 o                         
  -1  -1  10         56.18         39.70         2.15 o                         
   0  -1  10          2.78          3.18         0.74 o                         
   1  -1  10          3.24          3.13         0.71 o                         
   2  -1  10         26.76         23.61         1.47 o                         
   3  -1  10         24.51         34.06         1.71 o                         
   4  -1  10          4.09          2.71         1.15 o                         
   5  -1  10          7.88          5.30         2.31 o                         
   6  -1  10          0.35          3.53         1.95 o                         
   7  -1  10          0.07         -2.61         2.71 o                         
   8  -1  10          1.36         -1.30         4.07 o                         
 -10   0  10          4.55          6.46         5.16 o                         
  -9   0  10          0.14          2.51         4.12 o                         
  -8   0  10          3.59          4.98         3.21 o                         
  -7   0  10          0.45          0.02         1.76 o                         
  -6   0  10          4.16          5.15         1.48 o                         
  -5   0  10          3.12          2.79         1.54 o                         
  -4   0  10         85.21         55.54         3.33 o                         
  -3   0  10          0.31          1.75         0.86 o                         
  -2   0  10        109.03        143.82         3.50 o                         
  -1   0  10         19.06          9.83         0.91 o                         
   0   0  10        121.37        150.00         4.34 o                         
   1   0  10          2.96          1.20         0.56 o                         
   2   0  10         56.04         62.03         1.95 o                         
   3   0  10          1.93          3.62         0.98 o                         
   4   0  10         32.72         34.74         2.64 o                         
   5   0  10          2.50          1.97         1.36 o                         
   6   0  10          4.26          6.67         1.68 o                         
   7   0  10          1.70          0.91         2.39 o                         
   8   0  10          2.95          1.51         2.99 o                         
 -10   1  10          1.08         26.19         7.01 o                         
  -9   1  10         11.35          7.28         2.95 o                         
  -8   1  10          0.92          1.52         2.20 o                         
  -7   1  10         16.71         14.09         2.34 o                         
  -6   1  10          3.97          1.15         1.54 o                         
  -5   1  10          3.46          2.56         1.20 o                         
  -4   1  10          0.69          1.99         1.42 o                         
  -3   1  10        108.07        108.23         2.91 o                         
  -2   1  10          1.79          4.09         0.90 o                         
  -1   1  10         57.57         39.55         2.14 o                         
   0   1  10          2.89          3.66         0.60 o                         
   1   1  10          2.79          2.28         0.82 o                         
   2   1  10         26.51         25.51         1.30 o                         
   3   1  10         25.00         29.94         1.70 o                         
   4   1  10          4.07          4.46         1.28 o                         
   5   1  10          8.06         10.74         1.45 o                         
   6   1  10          0.35          1.24         3.02 o                         
   7   1  10          0.07          2.03         2.07 o                         
   8   1  10          1.36          4.66         3.87 o                         
  -9   2  10          5.18          6.71         3.79 o                         
  -8   2  10         14.32         11.74         2.06 o                         
  -7   2  10          3.40         -1.29         1.73 o                         
  -6   2  10         16.33         14.68         1.79 o                         
  -5   2  10          0.97          0.12         1.00 o                         
  -4   2  10          6.90          7.08         2.58 o                         
  -3   2  10          9.54          8.75         1.41 o                         
  -2   2  10        126.72        134.25         5.00 o                         
  -1   2  10          5.08          3.56         0.72 o                         
   0   2  10          4.79          4.28         0.86 o                         
   1   2  10          7.09          4.53         1.10 o                         
   2   2  10         86.06         91.27         5.55 o                         
   3   2  10          5.83          7.92         1.11 o                         
   4   2  10         13.23         17.21         2.14 o                         
   5   2  10          6.14         11.68         2.22 o                         
   6   2  10          0.47         -1.56         2.19 o                         
   7   2  10          0.40         -2.73         5.75 o                         
  -7   3  10          9.99         13.24         3.80 o                         
  -6   3  10          8.36          6.13         2.82 o                         
  -5   3  10         29.00         20.45         3.81 o                         
  -4   3  10          1.20          3.36         1.78 o                         
  -3   3  10          8.66          6.15         2.36 o                         
  -2   3  10          3.54          4.89         1.91 o                         
  -1   3  10          5.54          5.19         1.35 o                         
   0   3  10          4.89          5.02         1.49 o                         
   1   3  10         46.09         40.25         3.06 o                         
   2   3  10         11.04         16.79         2.00 o                         
   3   3  10          5.06          8.97         1.49 o                         
   4   3  10          0.33          1.28         2.32 o                         
   5   3  10          0.61         -1.27         4.87 o                         
   6   3  10          2.30          7.30         5.94 o                         
  -7   4  10          0.09         -0.97         3.80 o                         
  -6   4  10          4.88          1.87         6.33 o                         
  -5   4  10          0.47          0.68         5.21 o                         
  -4   4  10          0.22          0.19         4.97 o                         
  -3   4  10          1.73         -0.02         1.95 o                         
  -2   4  10          2.61          6.58         3.00 o                         
  -1   4  10          3.97          5.57         1.94 o                         
   0   4  10          2.21          5.54         2.10 o                         
   1   4  10          3.58         10.71         2.32 o                         
   2   4  10          3.11          1.81         2.34 o                         
   3   4  10          1.73          3.02         5.16 o                         
   4   4  10          4.16          3.70         2.79 o                         
   5   4  10          0.45          5.45         7.01 o                         
  -4   5  10          4.52          9.64         3.80 o                         
  -3   5  10          0.79         -2.55         2.55 o                         
  -2   5  10          0.70          0.57         3.86 o                         
  -1   5  10          1.21          2.71         3.65 o                         
   0   5  10          0.15          3.70         2.82 o                         
   2   5  10          0.85          4.38         3.60 o                         
  -2  -5  11          0.62          7.89         5.75 o                         
  -1  -5  11          0.62         -2.63         5.36 o                         
   0  -5  11          0.90         -5.45         5.45 o                         
  -6  -4  11          1.75          1.90         2.98 o                         
  -5  -4  11          0.78         -2.36         2.36 o                         
  -4  -4  11          0.14          1.37         2.39 o                         
  -3  -4  11          0.63          5.05         3.19 o                         
  -2  -4  11          3.32          2.82         2.12 o                         
  -1  -4  11          1.85         -0.97         3.51 o                         
   0  -4  11          0.08         -0.97         3.70 o                         
   3  -4  11          3.13         -4.97         5.45 o                         
   4  -4  11          1.88         13.73         6.33 o                         
  -8  -3  11          0.03          4.92         6.03 o                         
  -7  -3  11         15.49         14.88         3.94 o                         
  -6  -3  11          1.14          4.95         2.23 o                         
  -5  -3  11         23.01         44.46         3.75 o                         
  -4  -3  11          3.04          6.69         2.92 o                         
  -3  -3  11          2.82         -1.54         1.55 o                         
  -2  -3  11          0.70         -0.14         1.24 o                         
  -1  -3  11          1.32          3.74         1.55 o                         
   0  -3  11          3.72          3.43         1.45 o                         
   2  -3  11          5.37         12.46         4.09 o                         
   3  -3  11          0.71         11.00         4.38 o                         
   4  -3  11          0.07          1.78         4.38 o                         
   5  -3  11          2.97          6.00         3.31 o                         
   6  -3  11          0.59          3.89         4.20 o                         
  -9  -2  11          2.45         -3.92         3.92 o                         
  -8  -2  11          6.03          5.89         3.83 o                         
  -7  -2  11          1.96          3.70         4.20 o                         
  -6  -2  11         30.62         28.40         4.79 o                         
  -5  -2  11          0.22          0.27         0.91 o                         
  -4  -2  11         16.82         12.63         2.10 o                         
  -3  -2  11          5.77          3.62         1.49 o                         
  -2  -2  11         67.86         54.51         3.25 o                         
  -1  -2  11          4.47          5.90         1.41 o                         
   0  -2  11          5.05          4.22         1.32 o                         
   1  -2  11         21.81         28.75         1.90 o                         
   2  -2  11          2.12          0.20         1.23 o                         
   3  -2  11          2.62          6.33         2.63 o                         
   4  -2  11          0.39          0.40         2.12 o                         
   5  -2  11          1.04          3.47         5.01 o                         
   6  -2  11          1.77          2.73         3.24 o                         
   7  -2  11          0.78         -2.39         3.00 o                         
 -10  -1  11          0.62          2.34         7.30 o                         
  -9  -1  11          8.43         17.85        13.63 o                         
  -8  -1  11          0.98          1.68         3.69 o                         
  -7  -1  11          4.22          5.26         2.00 o                         
  -6  -1  11          3.01          3.47         1.83 o                         
  -5  -1  11          2.41          1.93         1.20 o                         
  -4  -1  11          0.23          0.16         1.15 o                         
  -3  -1  11         40.67         45.80         2.39 o                         
  -2  -1  11          5.95          3.23         0.78 o                         
  -1  -1  11         82.75         77.40         2.32 o                         
   0  -1  11          6.79          4.69         1.05 o                         
   1  -1  11         43.60         57.03         2.28 o                         
   2  -1  11          3.46          2.86         0.97 o                         
   3  -1  11         22.01         24.97         1.92 o                         
   4  -1  11          5.34          7.45         1.30 o                         
   5  -1  11          3.00          6.35         3.57 o                         
   6  -1  11          0.65          1.47         2.17 o                         
   7  -1  11          0.77          0.05         2.68 o                         
 -10   0  11          3.23          7.68         4.38 o                         
  -9   0  11          0.43          0.82         3.88 o                         
  -8   0  11          6.44          8.37         2.94 o                         
  -7   0  11          0.23          0.15         2.77 o                         
  -6   0  11          2.29          1.48         1.50 o                         
  -5   0  11          0.11          2.00         1.38 o                         
  -4   0  11          4.81          7.73         1.18 o                         
  -3   0  11          0.06          1.61         1.12 o                         
  -2   0  11         12.62          9.88         1.07 o                         
  -1   0  11          7.75          4.31         0.83 o                         
   0   0  11         40.55         41.84         1.94 o                         
   1   0  11         10.84          8.97         0.97 o                         
   2   0  11          0.14          2.08         0.90 o                         
   3   0  11          0.95          0.17         0.99 o                         
   4   0  11         10.18          2.71         1.19 o                         
   5   0  11          0.58          2.85         1.60 o                         
   6   0  11          3.19          8.82         3.87 o                         
   7   0  11          0.14          1.38         2.20 o                         
   8   0  11          3.77          6.29         5.11 o                         
 -10   1  11          0.62         17.14         7.79 o                         
  -9   1  11          8.45         17.24        11.10 o                         
  -8   1  11          0.99         -1.51         2.45 o                         
  -7   1  11          4.23          0.60         2.23 o                         
  -6   1  11          3.01          5.17         1.55 o                         
  -5   1  11          2.43          1.76         1.60 o                         
  -4   1  11          0.23         -0.33         0.91 o                         
  -3   1  11         40.71         48.84         1.92 o                         
  -2   1  11          6.04          2.94         0.80 o                         
  -1   1  11         82.64         82.02         2.55 o                         
   0   1  11          6.78          6.60         0.82 o                         
   1   1  11         43.36         55.86         2.49 o                         
   2   1  11          3.56          3.28         0.77 o                         
   3   1  11         22.02         25.12         1.54 o                         
   4   1  11          5.45          3.17         1.48 o                         
   5   1  11          3.06          5.38         1.56 o                         
   6   1  11          0.67          0.03         5.56 o                         
   7   1  11          0.76          4.30         3.85 o                         
  -9   2  11          2.45         -4.67         4.67 o                         
  -8   2  11          6.04          2.74         2.70 o                         
  -7   2  11          1.96         -2.16         2.71 o                         
  -6   2  11         30.62         26.67         2.24 o                         
  -5   2  11          0.22          0.59         1.15 o                         
  -4   2  11         16.75         18.32         2.11 o                         
  -3   2  11          5.78          5.60         1.64 o                         
  -2   2  11         68.01         55.54         3.87 o                         
  -1   2  11          4.42          6.68         1.27 o                         
   0   2  11          4.95          4.68         1.45 o                         
   1   2  11         21.76         26.58         1.60 o                         
   2   2  11          2.08          2.63         1.26 o                         
   3   2  11          2.64          3.21         1.26 o                         
   4   2  11          0.41          0.79         2.96 o                         
   5   2  11          1.03          3.90         2.30 o                         
   6   2  11          1.75         13.93         5.36 o                         
   7   2  11          0.77         14.41         6.62 o                         
  -7   3  11         15.48         11.20         3.80 o                         
  -6   3  11          1.14          3.53         4.92 o                         
  -5   3  11         23.01         33.01         4.58 o                         
  -4   3  11          3.04          4.61         1.85 o                         
  -3   3  11          2.82          2.81         1.66 o                         
  -2   3  11          0.69         -1.48         1.67 o                         
  -1   3  11          1.34          0.15         1.45 o                         
   0   3  11          3.74          4.04         2.19 o                         
   1   3  11         11.20         11.15         2.84 o                         
   2   3  11          5.38          4.73         2.01 o                         
   3   3  11          0.73          4.04         1.51 o                         
   4   3  11          0.07         -0.11         2.67 o                         
   5   3  11          2.98          5.53         3.37 o                         
   6   3  11          0.59          0.47         5.26 o                         
  -6   4  11          1.74         -2.44         7.60 o                         
  -5   4  11          0.78          5.26         2.92 o                         
  -4   4  11          0.14          2.05         2.39 o                         
  -3   4  11          0.63          5.65         7.30 o                         
  -2   4  11          3.32          3.49         2.14 o                         
  -1   4  11          1.85         -2.23         4.91 o                         
   0   4  11          0.08          4.03         4.44 o                         
   1   4  11          6.05         18.58         5.94 o                         
   2   4  11          0.19          1.92         1.66 o                         
   3   4  11          3.12         -0.51         2.45 o                         
   4   4  11          1.88          6.23         3.51 o                         
  -2   5  11          0.62          3.41        11.20 o                         
  -1   5  11          0.62          6.33         3.31 o                         
  -6  -4  12          0.25         12.71         5.03 o                         
  -4  -4  12          0.46         -1.13         2.63 o                         
  -1  -4  12          1.91          4.77         5.55 o                         
   0  -4  12          2.09          6.23         4.28 o                         
  -8  -3  12          0.06         18.40         9.45 o                         
  -7  -3  12          8.99         26.00         5.47 o                         
  -6  -3  12          0.54          4.67         2.17 o                         
  -5  -3  12          6.01         12.37         7.21 o                         
  -4  -3  12          1.98          4.69         2.60 o                         
  -3  -3  12          5.22          9.69         3.44 o                         
  -2  -3  12          2.10         -1.09         2.08 o                         
  -1  -3  12          1.71          3.39         2.16 o                         
   1  -3  12          2.52         -0.07         2.12 o                         
   2  -3  12          3.87         -1.27         3.31 o                         
   3  -3  12          1.17          3.90         4.58 o                         
   4  -3  12          0.06         12.27         3.70 o                         
   5  -3  12          2.38          2.64         7.84 o                         
  -9  -2  12          1.30         29.51        12.37 o                         
  -8  -2  12          0.95         58.49        12.95 o                         
  -7  -2  12          1.77          7.11         7.30 o                         
  -6  -2  12         23.35         24.91         4.71 o                         
  -5  -2  12          4.69          4.24         1.08 o                         
  -4  -2  12          8.05          2.75         1.83 o                         
  -3  -2  12          0.95          0.89         2.36 o                         
  -2  -2  12         19.09         15.65         3.02 o                         
  -1  -2  12          9.75          7.09         1.44 o                         
   0  -2  12          4.50          1.30         1.39 o                         
   1  -2  12          9.06          8.08         1.55 o                         
   2  -2  12         12.07         17.29         2.58 o                         
   3  -2  12          0.06         -3.21         3.21 o                         
   4  -2  12          0.05          3.36         2.53 o                         
   5  -2  12          1.76         11.69         4.19 o                         
   6  -2  12          2.32         11.20         6.13 o                         
  -9  -1  12          2.99          8.92         7.06 o                         
  -8  -1  12          2.56          2.05         4.08 o                         
  -7  -1  12          8.29          4.88         2.35 o                         
  -6  -1  12          0.53          3.05         1.67 o                         
  -5  -1  12          3.80          3.98         1.30 o                         
  -4  -1  12          1.60          2.63         1.30 o                         
  -3  -1  12         15.15          7.72         1.51 o                         
  -2  -1  12          9.07         15.28         1.31 o                         
  -1  -1  12         10.66         11.77         1.20 o                         
   0  -1  12         17.31         19.69         1.87 o                         
   1  -1  12         25.83         24.14         1.68 o                         
   2  -1  12          2.85          5.00         1.33 o                         
   3  -1  12          2.51          3.59         1.17 o                         
   4  -1  12          2.14          2.44         1.88 o                         
   5  -1  12          3.77          9.64         4.28 o                         
   6  -1  12          1.48          4.06         3.94 o                         
   7  -1  12          1.20          5.58         5.70 o                         
 -10   0  12          1.13         -6.82         6.82 o                         
  -9   0  12          0.00          1.06         4.68 o                         
  -8   0  12          7.08          9.82         3.69 o                         
  -7   0  12          0.12         -0.72         3.82 o                         
  -6   0  12          6.16          9.32         1.79 o                         
  -5   0  12          2.27          2.14         1.26 o                         
  -4   0  12         14.55          9.24         2.29 o                         
  -3   0  12          1.12         -0.57         1.07 o                         
  -2   0  12          3.96          5.56         1.11 o                         
  -1   0  12          0.79          1.38         0.72 o                         
   0   0  12          9.12         22.03         1.81 o                         
   1   0  12         10.35         15.87         1.58 o                         
   2   0  12         16.70         16.98         1.58 o                         
   3   0  12          1.95          3.71         1.16 o                         
   4   0  12         19.76         27.88         2.64 o                         
   5   0  12          0.19         -1.23         2.33 o                         
   6   0  12          5.54         12.82         2.62 o                         
   7   0  12          0.52          1.00         3.00 o                         
  -9   1  12          2.98          4.02         5.45 o                         
  -8   1  12          2.56         -2.24         2.53 o                         
  -7   1  12          8.29          8.52         3.04 o                         
  -6   1  12          0.53          2.70         1.78 o                         
  -5   1  12          3.80          2.20         1.39 o                         
  -4   1  12          1.61          1.43         1.08 o                         
  -3   1  12         15.21         11.42         1.47 o                         
  -2   1  12          8.94         14.38         1.34 o                         
  -1   1  12         10.62         14.15         2.10 o                         
   0   1  12         17.26         18.60         1.78 o                         
   1   1  12         26.18         21.76         1.50 o                         
   2   1  12          2.89          2.84         1.24 o                         
   3   1  12          2.55          1.17         1.42 o                         
   4   1  12          2.12          5.39         1.73 o                         
   5   1  12          3.68          2.43         2.03 o                         
   6   1  12          1.46          3.60         3.90 o                         
   7   1  12          1.22          8.79         3.35 o                         
  -7   2  12          1.77          6.77         3.70 o                         
  -6   2  12         23.33         22.23         2.69 o                         
  -5   2  12          4.69          4.70         2.10 o                         
  -4   2  12          8.09          5.29         1.60 o                         
  -3   2  12          0.95         -0.51         1.15 o                         
  -2   2  12         19.05         15.93         1.79 o                         
  -1   2  12          9.77          7.78         1.58 o                         
   0   2  12          4.54          3.12         1.00 o                         
   1   2  12          9.18         10.09         1.50 o                         
   2   2  12         12.23         13.34         1.50 o                         
   3   2  12          0.05          0.33         1.81 o                         
   4   2  12          0.06         13.52         3.27 o                         
   5   2  12          1.77          6.70         2.11 o                         
   6   2  12          2.32         -4.77         5.55 o                         
  -8   3  12          0.06         -3.99         4.67 o                         
  -6   3  12          0.54          2.97         3.36 o                         
  -5   3  12          6.02         11.75         3.41 o                         
  -4   3  12          1.97          0.74         1.83 o                         
  -3   3  12          5.20          7.42         1.93 o                         
  -2   3  12          2.10          2.48         1.75 o                         
  -1   3  12          1.70          5.33         1.73 o                         
   0   3  12          1.34          4.11         2.29 o                         
   1   3  12          2.51          4.76         2.00 o                         
   2   3  12          3.85          3.81         1.65 o                         
   3   3  12          1.16          1.83         2.77 o                         
   4   3  12          0.06         10.03         5.36 o                         
   5   3  12          2.36          4.73         4.81 o                         
  -5   4  12          0.37          7.69         3.12 o                         
  -4   4  12          0.46          7.89         2.92 o                         
  -2   4  12          0.70          8.12         2.15 o                         
  -1   4  12          1.90          3.31         7.21 o                         
   0   4  12          2.07         -2.14         7.11 o                         
   3   4  12          1.39          8.47         3.02 o                         
  -5  -4  13          0.17         10.32         8.18 o                         
  -1  -4  13          0.85          2.34         5.36 o                         
   0  -4  13          4.32         -3.90         4.48 o                         
   1  -4  13          0.59         -3.21         3.21 o                         
   2  -4  13          1.63         -0.10         5.94 o                         
  -7  -3  13          1.53         11.39         9.93 o                         
  -6  -3  13          2.74          6.69         2.82 o                         
  -5  -3  13          0.26         10.03         3.60 o                         
  -4  -3  13          0.15          4.75         2.48 o                         
  -3  -3  13          4.89          3.51         5.45 o                         
  -2  -3  13          0.83         -0.28         2.13 o                         
  -1  -3  13          0.23          2.83         2.78 o                         
   0  -3  13          0.38          0.88         3.99 o                         
   1  -3  13          4.46          8.09         2.54 o                         
   3  -3  13          1.43          6.33         4.77 o                         
   4  -3  13          0.56          3.99         3.90 o                         
  -8  -2  13          1.22         22.81         8.52 o                         
  -7  -2  13          1.42          3.65         8.23 o                         
  -6  -2  13          8.89         21.75         5.89 o                         
  -5  -2  13          2.98          1.57         1.80 o                         
  -4  -2  13          1.48         -0.57         2.09 o                         
  -3  -2  13          3.25          2.81         2.85 o                         
  -2  -2  13          0.43          1.58         1.37 o                         
  -1  -2  13          4.87          1.36         1.79 o                         
   0  -2  13          1.55          1.49         0.98 o                         
   1  -2  13          1.90          1.65         1.65 o                         
   3  -2  13          0.07         -3.51         3.51 o                         
   4  -2  13          0.07          1.08         2.80 o                         
   5  -2  13          2.27          9.64         4.67 o                         
   6  -2  13          1.22          1.07         7.21 o                         
  -9  -1  13          0.13          4.47         4.89 o                         
  -8  -1  13          1.05          4.31         4.43 o                         
  -7  -1  13          8.75          5.89         2.72 o                         
  -6  -1  13          0.19          1.52         2.65 o                         
  -5  -1  13          3.90          2.00         2.08 o                         
  -4  -1  13          4.47          4.95         1.38 o                         
  -3  -1  13          0.08          1.61         1.95 o                         
  -2  -1  13          9.06          9.87         1.86 o                         
  -1  -1  13         10.37         10.70         1.62 o                         
   0  -1  13          2.36          2.88         1.31 o                         
   1  -1  13         19.42         16.96         1.55 o                         
   2  -1  13          1.63          2.48         1.52 o                         
   3  -1  13          0.05          0.07         1.38 o                         
   4  -1  13          2.71          7.68         3.36 o                         
   5  -1  13          5.86          9.57         4.22 o                         
   6  -1  13          0.27          3.41         4.97 o                         
  -9   0  13          0.17          7.28         7.17 o                         
  -8   0  13          5.01          5.38         4.21 o                         
  -7   0  13          1.47          3.25         2.81 o                         
  -6   0  13          5.89          4.34         1.75 o                         
  -5   0  13          1.81          4.60         1.50 o                         
  -4   0  13         13.85         17.86         1.94 o                         
  -3   0  13          0.03          0.80         1.25 o                         
  -2   0  13         24.83         31.95         2.94 o                         
  -1   0  13          0.10          0.03         0.89 o                         
   0   0  13         16.74         35.94         2.32 o                         
   1   0  13          5.98          3.72         0.98 o                         
   2   0  13         13.64         13.00         1.86 o                         
   3   0  13          0.39          0.01         2.62 o                         
   4   0  13          9.17          7.38         1.88 o                         
   5   0  13          0.05         -0.26         3.43 o                         
   6   0  13          0.60         10.61         8.37 o                         
  -9   1  13          0.13          2.58         3.31 o                         
  -8   1  13          1.05          1.95         2.89 o                         
  -7   1  13          8.76         13.74         2.86 o                         
  -6   1  13          0.18         -1.87         1.87 o                         
  -5   1  13          3.88          0.82         1.70 o                         
  -4   1  13          4.47          4.32         1.39 o                         
  -3   1  13          0.08          2.40         1.20 o                         
  -2   1  13          9.08          9.14         1.34 o                         
  -1   1  13         10.26          9.88         3.52 o                         
   0   1  13          2.43          3.31         2.02 o                         
   1   1  13         19.52         18.41         2.38 o                         
   2   1  13          1.70          3.96         1.40 o                         
   3   1  13          0.04         -0.64         2.18 o                         
   4   1  13          2.68          7.49         1.91 o                         
   5   1  13          5.85          6.84         2.53 o                         
   6   1  13          0.28         -4.02         4.02 o                         
  -7   2  13          1.42          1.32         1.94 o                         
  -6   2  13          8.88         13.96         2.44 o                         
  -5   2  13          2.98          1.49         1.56 o                         
  -4   2  13          1.49          3.06         1.69 o                         
  -3   2  13          3.27         -0.47         1.36 o                         
  -2   2  13          0.42          0.13         1.16 o                         
  -1   2  13          4.87          6.84         1.23 o                         
   0   2  13          1.58          0.79         1.31 o                         
   1   2  13          1.86          2.56         1.12 o                         
   2   2  13          2.72          4.48         1.52 o                         
   3   2  13          0.07          0.21         3.10 o                         
   4   2  13          0.05          1.26         3.37 o                         
   5   2  13          2.26          7.23         3.72 o                         
  -6   3  13          2.75          3.24         4.09 o                         
  -5   3  13          0.25          3.77         2.59 o                         
  -4   3  13          0.15          3.07         2.18 o                         
  -3   3  13          4.88          8.92         2.99 o                         
  -2   3  13          0.83          1.01         2.14 o                         
  -1   3  13          0.23          5.46         4.06 o                         
   0   3  13          0.38         -0.78         5.36 o                         
   1   3  13          4.48          5.56         1.66 o                         
   3   3  13          1.44          7.25         4.35 o                         
  -2   4  13          0.22          0.49         8.57 o                         
  -1   4  13          0.86          4.70         4.48 o                         
   0   4  13          4.32         -6.82         7.60 o                         
   1   4  13          0.58         -1.85         6.04 o                         
   2   4  13          1.62         20.16         8.57 o                         
  -3  -4  14          0.08         34.57        10.32 o                         
  -2  -4  14          0.83         -4.38         4.77 o                         
  -1  -4  14          0.13          4.83         3.82 o                         
  -6  -3  14          1.79          4.08         3.46 o                         
  -5  -3  14          2.31          4.28         3.70 o                         
  -4  -3  14          0.02          3.37         5.70 o                         
  -3  -3  14          1.73          4.58         6.04 o                         
  -2  -3  14          0.61         -2.77         2.77 o                         
  -1  -3  14          0.24          5.06         4.38 o                         
   0  -3  14          0.08          1.56         4.28 o                         
   1  -3  14          4.85          5.60         3.26 o                         
   3  -3  14          1.34          2.34         4.97 o                         
  -8  -2  14          2.12         34.67        12.95 o                         
  -7  -2  14          1.40          4.45         8.62 o                         
  -6  -2  14          2.71          9.06        10.81 o                         
  -5  -2  14          0.23         14.67         6.43 o                         
  -4  -2  14          0.61          6.22         7.35 o                         
  -3  -2  14          3.05          3.22         2.36 o                         
  -2  -2  14          5.03          6.20         1.85 o                         
  -1  -2  14          0.86         -1.32         3.07 o                         
   0  -2  14          1.35         -0.79         1.48 o                         
   1  -2  14          0.67          2.24         3.60 o                         
   4  -2  14          2.59          2.05         5.79 o                         
   5  -2  14          0.37         19.67         5.36 o                         
  -8  -1  14          0.05          9.72        11.83 o                         
  -7  -1  14          6.27          3.34         3.07 o                         
  -6  -1  14          0.82          1.15         3.51 o                         
  -5  -1  14          1.31         -1.51         2.08 o                         
  -4  -1  14          3.96          3.62         1.82 o                         
  -3  -1  14         11.84         15.54         2.41 o                         
  -2  -1  14          1.46          0.08         1.20 o                         
  -1  -1  14          9.72          6.64         1.18 o                         
   0  -1  14          1.10         -0.39         1.22 o                         
   1  -1  14          1.28         -0.48         1.62 o                         
   2  -1  14          1.44          6.33         2.36 o                         
   3  -1  14          0.00         11.88         4.58 o                         
   4  -1  14          0.53         11.61         3.71 o                         
   5  -1  14          0.91         -0.12         8.37 o                         
   6  -1  14          0.08          6.33         5.94 o                         
  -9   0  14          0.00         10.53         4.62 o                         
  -8   0  14          1.01         -2.11         3.19 o                         
  -7   0  14          2.16          0.54         2.95 o                         
  -6   0  14          0.88         -3.78         4.02 o                         
  -5   0  14          0.09          0.50         1.98 o                         
  -4   0  14         23.00         23.03         1.81 o                         
  -3   0  14          1.22          1.68         1.67 o                         
  -2   0  14         11.26         10.90         1.66 o                         
  -1   0  14          9.36         10.26         1.49 o                         
   0   0  14          0.46          5.12         1.61 o                         
   1   0  14          0.02          1.58         1.48 o                         
   2   0  14          0.00          2.97         1.33 o                         
   3   0  14          1.70          1.81         2.46 o                         
   4   0  14          4.82         10.66         2.79 o                         
   5   0  14          1.31          4.32         4.63 o                         
   6   0  14          2.29         10.03         5.24 o                         
  -8   1  14          0.05          6.30         3.55 o                         
  -7   1  14          6.27          6.86         4.42 o                         
  -6   1  14          0.83          0.99         2.11 o                         
  -5   1  14          1.31          0.75         1.48 o                         
  -4   1  14          3.96          2.18         1.23 o                         
  -3   1  14         11.84         15.01         1.80 o                         
  -2   1  14          1.46          1.70         1.44 o                         
  -1   1  14          9.93          9.37         1.61 o                         
   0   1  14          1.12          1.05         1.76 o                         
   1   1  14          1.20         -0.98         1.34 o                         
   2   1  14          1.38          5.99         1.34 o                         
   3   1  14          0.00          5.65         5.75 o                         
   4   1  14          0.53         10.58         3.98 o                         
   5   1  14          0.93         -3.63         3.63 o                         
   6   1  14          0.08         26.68         7.50 o                         
  -8   2  14          2.12         10.22         4.77 o                         
  -7   2  14          1.40          3.90         3.70 o                         
  -6   2  14          2.70          5.94         2.49 o                         
  -5   2  14          0.23          1.19         2.18 o                         
  -4   2  14          0.61          3.56         1.99 o                         
  -3   2  14          3.05          3.07         1.47 o                         
  -2   2  14          5.01          1.03         2.37 o                         
  -1   2  14          0.86          1.43         2.09 o                         
   0   2  14          1.34          0.99         1.41 o                         
   1   2  14          0.66          1.66         1.49 o                         
   2   2  14          3.32          7.64         1.60 o                         
   3   2  14          0.52         -0.51         2.98 o                         
   4   2  14          2.57          5.47         3.19 o                         
   5   2  14          0.37         14.12         6.43 o                         
  -6   3  14          1.79          7.46         3.33 o                         
  -5   3  14          2.30          2.30         2.67 o                         
  -4   3  14          0.02          3.49         2.97 o                         
  -3   3  14          1.73          2.83         2.00 o                         
  -2   3  14          0.60          2.48         2.04 o                         
  -1   3  14          0.25          0.69         4.68 o                         
   0   3  14          0.08         -1.14         2.14 o                         
   1   3  14          4.82          6.44         2.09 o                         
   2   3  14          0.18          3.88         3.40 o                         
   3   3  14          1.34          5.33         3.26 o                         
  -1   4  14          0.14         10.03        13.68 o                         
   0   4  14          2.16          1.56         7.74 o                         
  -5  -3  15          2.20         13.73         9.45 o                         
  -4  -3  15          0.10          9.86         3.84 o                         
  -3  -3  15          0.73          7.01         6.91 o                         
  -2  -3  15          0.46          0.12         3.62 o                         
  -1  -3  15          0.14          2.92         4.58 o                         
   0  -3  15          0.16          0.83         3.13 o                         
   1  -3  15          2.44         -1.38         3.51 o                         
  -7  -2  15          0.43          3.51        12.76 o                         
  -6  -2  15          1.94          0.29        11.78 o                         
  -5  -2  15          0.46          4.42         4.31 o                         
  -4  -2  15          0.58          2.28         5.16 o                         
  -3  -2  15          0.79          4.89         2.63 o                         
  -2  -2  15          5.10         10.02         3.44 o                         
  -1  -2  15          0.00          2.34         7.50 o                         
   0  -2  15          0.42          1.07         2.14 o                         
   1  -2  15          0.79          1.95         4.38 o                         
   2  -2  15          1.54         -1.46         4.87 o                         
   3  -2  15          0.01          5.47         3.99 o                         
   4  -2  15          0.39          1.18         7.60 o                         
  -8  -1  15          0.54         -3.72         3.72 o                         
  -7  -1  15          3.82          5.69         6.28 o                         
  -6  -1  15          0.66         -1.92         2.92 o                         
  -5  -1  15          1.58          0.46         3.04 o                         
  -4  -1  15          1.14          2.55         1.50 o                         
  -3  -1  15          8.92          6.98         2.17 o                         
  -2  -1  15          1.22          2.86         2.50 o                         
  -1  -1  15          4.34          6.64         2.37 o                         
   0  -1  15          1.06         -0.53         1.48 o                         
   1  -1  15          0.92          3.57         1.84 o                         
   2  -1  15          1.49          4.81         2.71 o                         
   3  -1  15          0.68          3.31         4.77 o                         
   4  -1  15          0.80         19.77         5.36 o                         
   5  -1  15          0.57         -0.03         7.60 o                         
  -8   0  15          0.38         -3.09         3.09 o                         
  -7   0  15          0.88         -1.17         2.78 o                         
  -6   0  15          0.06         -1.48         3.43 o                         
  -5   0  15          0.26         -1.82         2.21 o                         
  -4   0  15         21.08          9.63         2.87 o                         
  -3   0  15          0.05         -1.15         1.41 o                         
  -2   0  15          1.56          2.48         1.25 o                         
  -1   0  15          1.53          0.93         1.20 o                         
   0   0  15          0.04          0.38         2.21 o                         
   1   0  15          0.06          3.70         1.63 o                         
   2   0  15          1.05          1.55         1.93 o                         
   3   0  15          0.03          4.66         3.60 o                         
   4   0  15          0.68          2.38         3.93 o                         
   5   0  15          0.10         17.82         6.72 o                         
  -8   1  15          0.54         -0.78         4.77 o                         
  -7   1  15          3.82          4.37         3.90 o                         
  -6   1  15          0.66         -0.17         2.61 o                         
  -5   1  15          1.57         -0.12         1.86 o                         
  -4   1  15          1.14         -1.32         1.43 o                         
  -3   1  15          8.90          4.15         2.92 o                         
  -2   1  15          1.23          2.16         1.76 o                         
  -1   1  15          4.26          6.55         1.27 o                         
   0   1  15          1.04         -1.21         1.40 o                         
   1   1  15          0.92          0.85         1.99 o                         
   2   1  15          1.50          3.70         1.55 o                         
   3   1  15          0.65          6.30         3.16 o                         
   4   1  15          0.81         15.87         5.65 o                         
   5   1  15          0.55         -5.45         5.45 o                         
  -6   2  15          1.94          5.06         2.08 o                         
  -5   2  15          0.45          4.02         2.50 o                         
  -4   2  15          0.58         -1.95         1.95 o                         
  -3   2  15          0.79          2.48         1.79 o                         
  -2   2  15          5.11          7.21         2.43 o                         
  -1   2  15          0.00          2.83         2.00 o                         
   0   2  15          0.42          1.13         2.07 o                         
   1   2  15          0.78          5.16         1.74 o                         
   2   2  15          1.54          8.07         1.64 o                         
   3   2  15          0.01         -4.38         6.62 o                         
   4   2  15          0.40         -3.37         4.63 o                         
  -3   3  15          0.72          7.60         2.92 o                         
  -1   3  15          0.15         -4.28         7.60 o                         
   0   3  15          0.16          1.17         7.21 o                         
   1   3  15          2.45          8.65         6.04 o                         
   2   3  15          0.01         10.02         6.59 o                         
  -4  -3  16          0.15         -1.46         4.28 o                         
  -3  -3  16          0.57          5.37         6.43 o                         
  -2  -3  16          0.28         -4.09         4.28 o                         
  -1  -3  16          0.13         -4.97         5.36 o                         
   0  -3  16          0.14          7.64         6.18 o                         
  -6  -2  16          1.21          6.78         7.87 o                         
  -5  -2  16          0.53          0.97        12.66 o                         
  -4  -2  16          0.66          3.63         3.20 o                         
  -3  -2  16          0.14          3.28         3.16 o                         
  -2  -2  16          2.59         11.88         4.09 o                         
  -1  -2  16          0.33         -3.44         3.46 o                         
   0  -2  16          0.01         -0.02         3.35 o                         
   1  -2  16          0.37          3.41         5.16 o                         
   3  -2  16          0.20          4.19         4.67 o                         
  -7  -1  16          1.71          5.40         9.84 o                         
  -6  -1  16          0.48         -3.69         5.60 o                         
  -5  -1  16          2.14          1.66         1.90 o                         
  -4  -1  16          0.03          1.14         5.42 o                         
  -3  -1  16          3.60          3.00         1.66 o                         
  -2  -1  16          1.04          1.65         2.29 o                         
  -1  -1  16          0.30         -0.72         2.70 o                         
   0  -1  16          0.41          0.96         2.29 o                         
   1  -1  16          0.48          0.39         3.90 o                         
   2  -1  16          0.21          3.79         3.03 o                         
   3  -1  16          1.24         -5.16         5.16 o                         
  -7   0  16          0.03          2.35         2.84 o                         
  -6   0  16          0.04          2.51         2.44 o                         
  -5   0  16          0.41         -0.89         2.11 o                         
  -4   0  16          6.24          3.09         3.04 o                         
  -3   0  16          0.43          6.21         5.75 o                         
  -2   0  16          0.03          2.57         2.58 o                         
  -1   0  16          0.43          0.66         1.52 o                         
   0   0  16          0.14          6.70         1.76 o                         
   1   0  16          2.93          2.95         1.93 o                         
   3   0  16          0.82          8.55         4.85 o                         
   4   0  16          0.00          1.20         3.69 o                         
  -7   1  16          1.72          6.23         3.99 o                         
  -6   1  16          0.48         -0.02         2.30 o                         
  -5   1  16          2.14         -0.68         2.47 o                         
  -4   1  16          0.03          0.15         1.88 o                         
  -3   1  16          3.59          3.65         2.51 o                         
  -2   1  16          1.03          1.64         1.85 o                         
  -1   1  16          0.30          3.69         1.61 o                         
   0   1  16          0.40          2.54         2.09 o                         
   1   1  16          0.50          6.64         1.72 o                         
   2   1  16          0.20          1.91         2.31 o                         
   3   1  16          1.25          0.38         4.30 o                         
   4   1  16          0.10         20.16         6.62 o                         
  -6   2  16          1.21          1.02         2.55 o                         
  -5   2  16          0.53          2.73         3.02 o                         
  -4   2  16          0.66         -0.19         2.40 o                         
  -3   2  16          0.14          4.77         3.99 o                         
  -1   2  16          0.33          4.53         2.35 o                         
   0   2  16          0.01          1.90         3.20 o                         
   1   2  16          0.38          4.69         1.68 o                         
   2   2  16          1.26          8.53         1.94 o                         
   3   2  16          0.20         -3.80         7.98 o                         
  -4   3  16          0.15         -1.07         3.21 o                         
  -3   3  16          0.57          2.34         3.21 o                         
  -2   3  16          0.28          0.47         6.38 o                         
  -1   3  16          0.13          7.21         3.02 o                         
   1   3  16          0.70         -4.10         6.64 o                         
  -5  -2  17          0.12         10.44         3.83 o                         
  -4  -2  17          0.34          0.36         4.61 o                         
  -3  -2  17          0.01         -3.40         4.42 o                         
  -2  -2  17          0.52          4.56         4.51 o                         
  -1  -2  17          0.17          4.77         3.29 o                         
   0  -2  17          0.14         -4.48         4.48 o                         
   1  -2  17          0.64          4.58         5.75 o                         
  -6  -1  17          0.18         -2.37         3.23 o                         
  -5  -1  17          0.95         -0.99         3.13 o                         
  -4  -1  17          0.27         -1.15         5.31 o                         
  -3  -1  17          0.21         -6.33        11.49 o                         
  -2  -1  17          0.90         -1.69         1.69 o                         
  -1  -1  17          0.36          2.51         4.86 o                         
   0  -1  17          0.26          2.77         3.70 o                         
   1  -1  17          0.61         -3.16         3.16 o                         
   2  -1  17          0.37          0.88         3.34 o                         
   3  -1  17          0.05         -5.94         5.94 o                         
  -6   0  17          0.01         10.42         7.50 o                         
  -5   0  17          0.21         -0.26         3.80 o                         
  -4   0  17          0.34          0.22         3.10 o                         
  -2   0  17          1.33          6.20         1.98 o                         
  -1   0  17          0.06         -0.97         2.73 o                         
   0   0  17          0.91          7.61         1.97 o                         
   1   0  17          0.02          1.65         6.67 o                         
   2   0  17          1.20          0.88         6.52 o                         
   3   0  17          0.00          3.31         8.67 o                         
  -6   1  17          0.18          0.04         3.94 o                         
  -5   1  17          0.94          0.51         5.48 o                         
  -4   1  17          0.27         -1.07         3.49 o                         
  -3   1  17          0.21          8.55         2.40 o                         
  -2   1  17          0.91          4.47         3.12 o                         
  -1   1  17          0.36          1.92         2.50 o                         
   0   1  17          0.27          3.36         1.94 o                         
   1   1  17          0.61         -0.65         2.04 o                         
   2   1  17          0.37         -2.91         2.91 o                         
   3   1  17          0.05          5.28         7.94 o                         
  -4   2  17          0.34          3.51         3.21 o                         
  -3   2  17          0.01          7.21         3.21 o                         
  -2   2  17          0.52         -2.73         2.73 o                         
  -1   2  17          0.17          5.26         3.02 o                         
   0   2  17          0.15         -3.06         3.06 o                         
   1   2  17          0.63          1.73         5.15 o                         
   2   2  17          0.07          3.51         3.70 o                         
  -2  -2  18          0.44         -1.85         5.45 o                         
  -1  -2  18          0.07         22.98         5.84 o                         
  -5  -1  18          0.26         11.88        15.58 o                         
  -4  -1  18          0.23          1.36         8.76 o                         
  -3  -1  18          0.26         -0.37         5.31 o                         
  -2  -1  18          0.16          0.10        11.98 o                         
  -1  -1  18          0.38         16.55         5.18 o                         
  -5   0  18          0.09         -0.10         2.44 o                         
  -4   0  18          0.86         -4.40         4.40 o                         
  -3   0  18          0.42         -0.62         2.71 o                         
  -2   0  18          0.15         -1.84         2.91 o                         
  -1   0  18          0.49         -0.77         1.91 o                         
   0   0  18          0.14         14.44         3.77 o                         
   1   0  18          0.00          6.93         3.88 o                         
   2   0  18          0.22         17.24         6.62 o                         
  -5   1  18          0.26          3.45         4.43 o                         
  -4   1  18          0.23          5.65         3.31 o                         
  -2   1  18          0.16          9.72         4.92 o                         
  -1   1  18          0.39          8.15         5.99 o                         
   0   1  18          0.20         -1.96         2.35 o                         
   1   1  18          0.27          2.78         2.71 o                         
  -2   2  18          0.44          2.34         3.31 o                         
  -3   0  19          0.08          8.21         3.04 o                         
  -2   0  19          0.27          7.83         3.80 o                         
                                                                                
